# Supplementary material for: Relationship between histone modifications and transcription factor binding is protein family specific
Source: Genome Res. 2018 Mar;28(3):321–33. doi: 10.1101/gr.220079.116 (PMC5848611; doi:10.1101/gr.220079.116)
Supplement: Supplemental Material [file supp_gr.220079.116_Supplemental_Material.zip › Supplemental_Material/USF1/BS.bed]

chr10	106105867	106105878	GCCACGTGACA	1	-
chr10	69527201	69527212	AGCATGTGACC	1	+
chr11	3676950	3676961	GGCACATGACC	1	-
chr11	77416657	77416668	GTCATGTGATC	1	+
chr12	46786662	46786673	CCCACGTGACT	1	+
chr12	62492106	62492117	GGCACATGACC	1	+
chr12	92903321	92903332	GTCATGTGACC	1	-
chr12	94498916	94498927	CACACGTGACT	1	+
chr13	100022974	100022985	GGCACGTGACA	1	-
chr14	106267696	106267707	ACCACGTGTCT	1	+
chr14	75699544	75699555	GCCATGTGACA	1	-
chr15	52457002	52457013	TCCACGTGATC	1	+
chr15	71773103	71773114	GCCACGTGACT	1	-
chr15	75733424	75733435	CTCACGTGATC	1	-
chr15	88125605	88125616	ATCACGTGACT	1	+
chr16	23869969	23869980	GCCACGTGATC	1	+
chr16	28341682	28341693	GCCACATGACC	1	+
chr16	33408463	33408474	CCCACGTGACT	1	-
chr16	81840510	81840521	GTCATGTGACC	1	-
chr17	62104915	62104926	GCCATGTGACT	1	-
chr17	63172214	63172225	CACATGTGACC	1	-
chr18	31295054	31295065	CTCACGTGACC	1	-
chr19	2617037	2617048	AGCACGTGACT	1	+
chr1	199373556	199373567	GACATGTGACC	1	-
chr1	92087120	92087131	CACATGTGACA	1	+
chr20	41916457	41916468	GTCATGTGACC	1	+
chr21	26668726	26668737	GTCACGTGACC	1	+
chr22	18846964	18846975	CCCACGTGACC	1	+
chr2	109269222	109269233	CTCACGTGGCT	1	+
chr2	113258848	113258859	TGCACGTGATC	1	+
chr2	135036066	135036077	CCCATGTGACC	1	-
chr2	142586257	142586268	GGCACATGACC	1	+
chr2	169286681	169286692	GGCACGTGACA	1	+
chr2	173999653	173999664	GCCACGTGACT	1	+
chr2	174937003	174937014	CTCACGTGACC	1	-
chr2	199766789	199766800	GTCATGTGACT	1	+
chr2	221601683	221601694	GTCATGTGACT	1	-
chr2	231837037	231837048	ACCACGTGGCC	1	-
chr2	65182802	65182813	GCCATGTGACG	1	+
chr2	65630884	65630895	CCCACGTGACT	1	+
chr3	160162394	160162405	GCCATGTGACT	1	+
chr3	177040822	177040833	CCCACGTGACC	1	+
chr3	186240985	186240996	AGCACGTGACC	1	+
chr3	196647814	196647825	GCCATGTGACT	1	-
chr3	67427955	67427966	GCCATGTGACA	1	-
chr3	75681654	75681665	ATCACGTGACC	1	+
chr3	75737014	75737025	GCCACGTGATG	1	-
chr4	185567561	185567572	GCCACGTGACC	1	+
chr4	3565361	3565372	GTCACGTGACC	1	-
chr4	3566839	3566850	GTCACGTGACT	1	-
chr4	8639506	8639517	GCCATGTGACT	1	-
chr4	94125095	94125106	GCCATGTGACT	1	-
chr5	106705501	106705512	GGCACCTGACC	1	-
chr5	14972164	14972175	GCCATGTGACT	1	+
chr5	16447281	16447292	GTCATGTGACT	1	-
chr5	22669644	22669655	GCCATGTGACC	1	+
chr5	80840638	80840649	GTCATGTGACT	1	+
chr7	127322377	127322388	ACCACGTGACT	1	+
chr7	134836529	134836540	GTCATATGACC	1	-
chr7	56178501	56178512	CTCATGTGACA	1	+
chr7	69495179	69495190	ATCACGTGACC	1	+
chr8	101348124	101348135	CACACGTGACC	1	+
chr8	128191016	128191027	CTCACGTGATG	1	-
chr9	113411191	113411202	GGCACGTGACC	1	-
chr9	114798243	114798254	CTCACGTGATC	1	-
chr9	132533261	132533272	GTCACGTGACC	1	-
chr9	1798440	1798451	ACCACGTGATG	1	-
chr9	3475451	3475462	CTCATGTGACC	1	-
chr9	37632685	37632696	GGCATGTGACC	1	-
chr9	88750485	88750496	ACCACGTGACC	1	-
chr10	114290805	114290816	GTCACGTGACC	1	-
chr10	11581000	11581011	TCCACGTGACT	1	-
chr10	13061512	13061523	ATCACGTGATC	1	+
chr10	34939336	34939347	TGCACGTGACT	1	+
chr10	47396004	47396015	CCCACGTGACC	1	-
chr10	5887189	5887200	CTCACGTGACT	1	-
chr10	770130	770141	GCCACGTGACC	1	-
chr10	92760943	92760954	GCCATGTGACA	1	+
chr10	98023666	98023677	CCCACATGACC	1	-
chr10	98097027	98097038	GGCACATGACC	1	-
chr10	98465081	98465092	GCCATGTGACC	1	-
chr11	109839683	109839694	GCCATGTGACT	1	+
chr11	116158768	116158779	ATCACGTGACT	1	-
chr11	123403087	123403098	GCCACGTGACT	1	-
chr11	13367782	13367793	GCCATGTGACT	1	-
chr11	20382491	20382502	AGCACGTGACA	1	-
chr11	3611672	3611683	ACCATGTGACT	1	+
chr11	36608309	36608320	GCCATGTGACT	1	+
chr11	61123647	61123658	AACACGTGATC	1	+
chr11	65700153	65700164	CCCACGTGATC	1	+
chr12	102318601	102318612	GGCATGTGATC	1	-
chr12	102343848	102343859	GCCACGTGACA	1	+
chr12	108959977	108959988	GGCACGTGGCC	1	-
chr12	118305341	118305352	GCCATGTGACT	1	+
chr12	121051258	121051269	ACCACGTGACT	1	+
chr12	121555371	121555382	ACCATGTGACT	1	+
chr12	123234633	123234644	GGCATGTGACC	1	+
chr12	12615056	12615067	GGCACGTGATG	1	+
chr12	128526949	128526960	CCCACGTGACC	1	+
chr12	15112262	15112273	CTCACGTGATC	1	-
chr12	31960721	31960732	GTCACATGACC	1	+
chr12	57231001	57231012	GCCACGTGACT	1	-
chr12	94440933	94440944	GGCAGGTGACT	1	+
chr12	95581540	95581551	CTCACATGACC	1	-
chr12	96753339	96753350	GCCATGTGACC	1	-
chr12	96828194	96828205	CTCACGTGACA	1	+
chr13	111851479	111851490	GCCACATGACT	1	-
chr13	40719382	40719393	ATCATGTGACC	1	-
chr13	99942182	99942193	AGCAGGTGACT	1	-
chr13	99943360	99943371	ACCATGTGACC	1	+
chr14	22957164	22957175	CTCACGTGATT	1	-
chr14	31733858	31733869	ACCACGTGATG	1	+
chr14	35846002	35846013	GCCATGTGACT	1	-
chr14	36402167	36402178	ATCATGTGACT	1	+
chr14	45433505	45433516	CTCACGTGGTC	1	-
chr14	45614548	45614559	GGCACGTGACC	1	-
chr14	75961412	75961423	ATCATGTGACA	1	-
chr14	77615044	77615055	GCCATGTGACC	1	-
chr14	89886617	89886628	GTCATGTGACT	1	-
chr14	91592332	91592343	GTCATGTGACC	1	+
chr15	23031567	23031578	CCCACGTGATC	1	-
chr15	29591632	29591643	GCCACGTGACC	1	-
chr15	60593416	60593427	GTCATGTGACC	1	+
chr15	61205707	61205718	GCCACGTGACA	1	+
chr15	63761623	63761634	GCCACGTGACC	1	+
chr15	69969909	69969920	GGCATGTGACT	1	+
chr15	89613502	89613513	GCCATGTGACT	1	-
chr15	90889289	90889300	CTCATGTGACT	1	-
chr16	17267170	17267181	AGCACGTGACT	1	-
chr16	24635612	24635623	GCCACGTGTCC	1	-
chr16	24895128	24895139	GCCACGTGACT	1	-
chr16	27993718	27993729	GTCACGTGACC	1	-
chr16	31261063	31261074	GCCATGTGACT	1	+
chr16	81844719	81844730	GCCATATGACC	1	-
chr17	27473602	27473613	GGCATGTGACC	1	+
chr17	46537627	46537638	GCCATGTGACT	1	+
chr17	53930310	53930321	CTCACATGACC	1	-
chr17	64763918	64763929	GCCACATGACT	1	-
chr17	65509803	65509814	CACACGTGACC	1	-
chr17	76745059	76745070	GTCATGTGATG	1	-
chr17	7693471	7693482	GGCACGTGACA	1	-
chr17	8762922	8762933	ATCACGTGATC	1	+
chr18	32227459	32227470	ACCACATGACT	1	+
chr18	44347385	44347396	ACCATGTGACT	1	-
chr18	47530575	47530586	GTCACGTGACC	1	-
chr18	57590517	57590528	GTCAGGTGACA	1	-
chr18	60072278	60072289	GCCACGTGACT	1	+
chr18	67613274	67613285	GCCACGTGATA	1	-
chr18	72507813	72507824	TGCATGTGACT	1	-
chr18	74539385	74539396	CCCACGTGGCC	1	+
chr18	9057847	9057858	GTCACGTGACC	1	-
chr19	10001272	10001283	GCCACGTGACT	1	+
chr19	14406068	14406079	GTCAGGTGACC	1	+
chr19	15478403	15478414	ATCACATGATC	1	+
chr19	50679377	50679388	GTCATGTGACT	1	-
chr1	10613446	10613457	ACCACGTGACA	1	-
chr1	108338857	108338868	ACCATGTGACC	1	-
chr1	111760016	111760027	GTCATGTGACC	1	+
chr1	114417368	114417379	CTCATGTGGCT	1	+
chr1	117591938	117591949	ACCACGTGACA	1	+
chr1	181130749	181130760	CACACGTGGCC	1	+
chr1	183779492	183779503	GCCACGTGACT	1	-
chr1	187386859	187386870	GCCATGTGACT	1	-
chr1	206290179	206290190	GGCACGTGTCC	1	-
chr1	212204028	212204039	GGCATGTGACC	1	-
chr1	221348794	221348805	GGCACGTGACC	1	-
chr1	235105086	235105097	GCCACGTGGTC	1	+
chr1	235105878	235105889	ACCACGTGACA	1	+
chr1	235170703	235170714	GCCATGTGACC	1	-
chr1	238306498	238306509	ATCACGTGACC	1	+
chr1	32420385	32420396	CCCACGTGGCT	1	+
chr1	86969379	86969390	GGCACGTGACC	1	-
chr20	23470456	23470467	GCCACGTGACC	1	+
chr20	36003871	36003882	CTCACGTGATC	1	+
chr20	37482595	37482606	GCCACGTGATC	1	-
chr20	38097530	38097541	GTCATGTGACT	1	-
chr20	39609101	39609112	GGCACATGACC	1	-
chr20	47459869	47459880	AACACATGACC	1	-
chr20	48736343	48736354	ACCACGTGGTC	1	-
chr20	49045162	49045173	CCCATGTGACC	1	+
chr20	51759028	51759039	ATCACGTGACT	1	-
chr20	52127383	52127394	CTCATGTGACT	1	-
chr20	546069	546080	GGCACGTGACT	1	-
chr20	5857967	5857978	GCCATGTGACT	1	-
chr20	62901788	62901799	GTCATGTGACT	1	+
chr21	30549228	30549239	GCCACGTGATG	1	+
chr21	40145085	40145096	ACCACGTGGCC	1	+
chr21	46640240	46640251	GCCACGTGACC	1	+
chr21	9968797	9968808	CCCACGTGACA	1	+
chr22	26797840	26797851	ACCACGTGACT	1	-
chr22	36811775	36811786	GGCACATGACT	1	+
chr22	38562180	38562191	GCCATGTGACC	1	+
chr22	39319980	39319991	GGCACGTGTCC	1	-
chr2	129862408	129862419	ACCACGTGACC	1	-
chr2	132347165	132347176	CCCACGTGGCC	1	-
chr2	160793158	160793169	GTCATGTGACT	1	+
chr2	169065217	169065228	ACCACGTGACT	1	+
chr2	170021008	170021019	GCCACGTGACT	1	+
chr2	171018622	171018633	GACACATGACC	1	+
chr2	172083789	172083800	GGCATGTGACT	1	+
chr2	177330118	177330129	GTCATATGACC	1	-
chr2	191566535	191566546	GGCACATGACA	1	-
chr2	203134508	203134519	GCCACGTGACA	1	-
chr2	20348767	20348778	ACCACGTGACC	1	-
chr2	237972979	237972990	GGCACATGACA	1	+
chr2	25820948	25820959	GTCATGTGACT	1	+
chr2	37787557	37787568	GCCATGTGACC	1	-
chr2	38947943	38947954	TCCACGTGACT	1	+
chr2	44267696	44267707	GCCATGTGACC	1	+
chr2	46085118	46085129	GACACGTGACC	1	+
chr2	46792280	46792291	GGCACATGATC	1	-
chr2	47944089	47944100	GACACGTGACC	1	+
chr2	47998675	47998686	ACCATGTGACT	1	-
chr2	65750252	65750263	GCCATGTGACT	1	+
chr2	68593596	68593607	GCCATGTGACT	1	-
chr2	74912693	74912704	GGCATGTGATC	1	-
chr2	86218166	86218177	GGCATGTGACC	1	+
chr3	125559604	125559615	TCCATGTGGCC	1	+
chr3	172312543	172312554	ACCACGTGACC	1	+
chr3	29317097	29317108	GCCACGTGACT	1	-
chr3	32842135	32842146	ATCATGTGGCC	1	+
chr3	34326628	34326639	GGCACGTGACT	1	+
chr3	59755046	59755057	GGCACGTGACC	1	-
chr3	71942493	71942504	GCCACGTGATG	1	-
chr3	72676517	72676528	GGCACGTGACT	1	+
chr3	75733438	75733449	GACACGTGATC	1	+
chr4	102701633	102701644	ATCACGTGACC	1	+
chr4	129644775	129644786	GTCATGTGACC	1	+
chr4	140382378	140382389	GGCATGTGACC	1	-
chr4	146944678	146944689	GGCATGTGACC	1	-
chr4	146971263	146971274	GCCACGTGACC	1	+
chr4	18027107	18027118	GCCATGTGACT	1	-
chr4	3047310	3047321	AACACGTGACC	1	-
chr4	83059696	83059707	GGCATGTGACT	1	+
chr4	84141030	84141041	ATCATGTGATC	1	-
chr4	8993313	8993324	ACCATGTGACT	1	-
chr4	89978375	89978386	GTCACGTGACT	1	-
chr4	9524696	9524707	ACCATGTGACT	1	-
chr5	130547542	130547553	GGCACGTGACT	1	+
chr5	132483265	132483276	AGCACGTGGCC	1	-
chr5	138742849	138742860	CTCACGTGACT	1	+
chr5	32278702	32278713	CCCACGTGATC	1	-
chr5	95482670	95482681	GTCATATGACC	1	+
chr6	108961565	108961576	GCCATGTGATC	1	+
chr6	113786352	113786363	ATCACGTGATG	1	-
chr6	11693045	11693056	ACCACGTGACA	1	-
chr6	117921362	117921373	GCCATGTGACA	1	-
chr6	132236274	132236285	TTCACGTGACT	1	-
chr6	132832472	132832483	TCCACGTGACT	1	+
chr6	14997322	14997333	GTCATGTGACT	1	-
chr6	158314481	158314492	GGCACGTGACA	1	+
chr6	15897365	15897376	CTCACGTGACC	1	-
chr6	164092596	164092607	ACCATGTGACT	1	+
chr6	20197678	20197689	CCCACGTGACA	1	+
chr6	31323430	31323441	CCCATGTGACC	1	+
chr6	32411061	32411072	GCCACGTGACA	1	-
chr6	35671507	35671518	GACATGTGACC	1	+
chr6	488185	488196	GCCATGTGACA	1	+
chr6	56625930	56625941	CCCACGTGGCA	1	+
chr6	9520721	9520732	GTCATGTGATA	1	-
chr7	100145740	100145751	GACACGTGACC	1	-
chr7	24987083	24987094	CCCACGTGACT	1	+
chr7	26016411	26016422	ATCATGTGACA	1	-
chr7	77632227	77632238	GCCACGTGACT	1	+
chr8	101393810	101393821	GCCATGTGACT	1	+
chr8	101508611	101508622	ACCATGTGACC	1	-
chr8	18613405	18613416	AGCACGTGATC	1	+
chr8	19715755	19715766	CCCATGTGACA	1	-
chr8	28413472	28413483	ATCACGTGATC	1	-
chr8	59904827	59904838	GCCACGTGATC	1	+
chr8	67039313	67039324	GTCACGTGACC	1	+
chr8	95974284	95974295	GCCATGTGACA	1	+
chr9	109988912	109988923	ATCATGTGACC	1	+
chr9	112682484	112682495	GCCATGTGACC	1	-
chr9	125076681	125076692	CCCATGTGACT	1	-
chr9	126961966	126961977	GTCATGTGACT	1	+
chr9	134530480	134530491	TGCACGTGACT	1	+
chr9	1722562	1722573	TCCATGTGATC	1	-
chr9	1882119	1882130	GCCACATGACT	1	+
chr9	19108221	19108232	GGCATGTGACT	1	-
chr9	37392555	37392566	GGCATGTGACT	1	+
chr10	11208170	11208181	CCCACCTGACC	1	-
chr10	11218078	11218089	GCCATGTGATG	1	+
chr10	112401071	112401082	ACCACGTGACT	1	+
chr10	112493651	112493662	GACACGTGACT	1	+
chr10	114129339	114129350	GTCAGGTGACC	1	-
chr10	116218855	116218866	AGCATGTGACC	1	-
chr10	121467879	121467890	GCCACGTGACA	1	+
chr10	122196338	122196349	GACACATGACC	1	-
chr10	125705235	125705246	GCCACGTGACT	1	+
chr10	125733986	125733997	CCCACGTGACT	1	+
chr10	126246294	126246305	ATCATGTGACT	1	-
chr10	126882253	126882264	AGCATGTGACC	1	-
chr10	131709107	131709118	ACCACGTGACC	1	-
chr10	131969653	131969664	CACACGTGACC	1	-
chr10	133622585	133622596	GCCATGTGACT	1	-
chr10	14002751	14002762	GTCATGTGACC	1	+
chr10	14050586	14050597	ATCACGTGACT	1	+
chr10	14590699	14590710	GTCACATGACC	1	+
chr10	1568768	1568779	ACCACGTGATC	1	+
chr10	31372907	31372918	CCCACGTGGCC	1	+
chr10	33269588	33269599	AGCACGTGACT	1	-
chr10	35853764	35853775	AGCACATGATC	1	-
chr10	3911478	3911489	GTCACCTGACC	1	-
chr10	48462714	48462725	GCCACGTGGCC	1	-
chr10	49492273	49492284	GTCATGTGACA	1	+
chr10	50808287	50808298	CCCACGTGACC	1	+
chr10	50887593	50887604	CTCACGTGACC	1	-
chr10	5488479	5488490	ACCACGTGACT	1	-
chr10	62868822	62868833	GCCACGTGACT	1	+
chr10	63533955	63533966	GCCATGTGATG	1	+
chr10	69532903	69532914	AGCATGTGATC	1	-
chr10	70813744	70813755	ACCACGTGATA	1	+
chr10	7097100	7097111	CCCACGTGATC	1	+
chr10	71360684	71360695	GACACGTGACC	1	-
chr10	71754228	71754239	GTCATGTGACT	1	-
chr10	72117666	72117677	GCCACGTGGCC	1	-
chr10	73061337	73061348	GCCACGTGACC	1	-
chr10	73628197	73628208	AGCATGTGACC	1	-
chr10	74045142	74045153	AGCACGTGACA	1	+
chr10	7454586	7454597	CTCACGTGGCT	1	-
chr10	75677006	75677017	CCCACGTGACA	1	+
chr10	81248860	81248871	GCCATGTGACT	1	+
chr10	82444169	82444180	ATCATGTGACC	1	-
chr10	85484633	85484644	GGCACGTGACA	1	-
chr10	87546301	87546312	CCCACGTGGTT	1	-
chr10	92539543	92539554	GTCACGTGTCC	1	+
chr10	97154045	97154056	ATCAGGTGACC	1	+
chr10	97457413	97457424	ACCATGTGATG	1	+
chr10	98031369	98031380	ATCATGTGATC	1	+
chr10	98508045	98508056	CACACGTGACA	1	+
chr11	101300609	101300620	GCCATGTGACC	1	-
chr11	101424826	101424837	ACCACGTGTTC	1	-
chr11	102493139	102493150	CCCATGTGACT	1	-
chr11	102524726	102524737	GGCACGTGACA	1	-
chr11	111286312	111286323	CCCACGTGACC	1	+
chr11	112166965	112166976	GTCACGTGACC	1	-
chr11	115795487	115795498	GTCATGTGATT	1	+
chr11	115923474	115923485	GTCATGTGACT	1	-
chr11	116128007	116128018	GCCACGTGGCT	1	-
chr11	116529180	116529191	GCCACGTGACT	1	-
chr11	116559053	116559064	GTCACGTGACC	1	-
chr11	118980871	118980882	GTCATGTGACC	1	+
chr11	119554226	119554237	GTCAGGTGACC	1	-
chr11	120154015	120154026	CCCACGTGACC	1	+
chr11	120197699	120197710	GTCATGTGACC	1	+
chr11	121293569	121293580	AGCATGTGACA	1	+
chr11	123139055	123139066	GTCACGTGATC	1	+
chr11	123262873	123262884	CCCATGTGACT	1	+
chr11	123573013	123573024	GCCACGTGGCC	1	+
chr11	126926479	126926490	GCCATGTGACT	1	-
chr11	128498126	128498137	CCCACGTGATC	1	+
chr11	128589124	128589135	GCCATGTGACT	1	+
chr11	128643015	128643026	CCCACGTGACC	1	-
chr11	130728312	130728323	ACCATGTGACC	1	-
chr11	18793398	18793409	GACACGTGACC	1	-
chr11	20260441	20260452	GGCACGTGACC	1	-
chr11	27879397	27879408	ATCACGTGACA	1	-
chr11	32094899	32094910	GCCACGTGACC	1	+
chr11	32193135	32193146	CACACGTGACC	1	+
chr11	33693954	33693965	GGCACCTGACC	1	-
chr11	35176691	35176702	GGCATGTGACC	1	-
chr11	35184528	35184539	AACATGTGACC	1	+
chr11	354105	354116	GTCATGTGACC	1	+
chr11	36766241	36766252	ACCACGTGGCA	1	+
chr11	44422125	44422136	GGCATGTGATC	1	+
chr11	44578586	44578597	CACATGTGACC	1	-
chr11	45119609	45119620	GTCACGTGACT	1	-
chr11	45817212	45817223	GTCATGTGACC	1	+
chr11	45823396	45823407	ACCATGTGACT	1	-
chr11	48035301	48035312	ACCATGTGATG	1	+
chr11	60521037	60521048	GCCACGTGACT	1	-
chr11	61732288	61732299	ACCACGTGACC	1	-
chr11	63570579	63570590	ACCATGTGACT	1	-
chr11	64212470	64212481	GCCATGTGACC	1	+
chr11	65194579	65194590	TCCACGTGATC	1	-
chr11	66843788	66843799	GCCACATGACC	1	-
chr11	68548505	68548516	GGCACATGACC	1	+
chr11	68910534	68910545	AACACGTGACT	1	+
chr11	68999248	68999259	CCCACGTGGCC	1	+
chr11	70289327	70289338	CCCACGTGATC	1	-
chr11	70309441	70309452	GGCATGTGACC	1	+
chr11	71341253	71341264	ACCATGTGACT	1	-
chr11	71797068	71797079	GACATGTGACT	1	-
chr11	75994368	75994379	ACCACGTGGCC	1	+
chr11	78804286	78804297	ATCATGTGACC	1	+
chr11	79225916	79225927	CCCATGTGACT	1	+
chr11	82746639	82746650	GGCACGTGGTC	1	-
chr11	85478990	85479001	CTCACGTGACC	1	-
chr11	87865436	87865447	AGCACGTGACT	1	-
chr11	95449168	95449179	CCCATGTGATG	1	+
chr12	102912839	102912850	GTCATGTGACT	1	-
chr12	103311121	103311132	GGCAGGTGACC	1	-
chr12	104901654	104901665	GCCATGTGACT	1	-
chr12	105719086	105719097	GACATGTGACT	1	-
chr12	106337527	106337538	GGCATGTGACT	1	+
chr12	107368526	107368537	TTCACGTGACC	1	+
chr12	107677615	107677626	ACCACGTGACC	1	+
chr12	108633377	108633388	GCCATGTGACT	1	-
chr12	108662406	108662417	GCCACGTGGCC	1	-
chr12	109088916	109088927	GCCATGTGATG	1	-
chr12	110505519	110505530	AGCACATGACC	1	+
chr12	110540289	110540300	GCCACGTGATC	1	-
chr12	110542232	110542243	GTCATGTGACC	1	-
chr12	111431410	111431421	CCCATGTGACT	1	+
chr12	113154457	113154468	GGCATGTGACT	1	-
chr12	113238185	113238196	ATCACGTGACC	1	-
chr12	113806366	113806377	GTCACGTGACC	1	-
chr12	114185008	114185019	GCCATGTGACC	1	-
chr12	11649278	11649289	GTCATGTGACT	1	+
chr12	117222225	117222236	GGCACATGACC	1	-
chr12	117330325	117330336	GCCACATGACT	1	-
chr12	11878739	11878750	GCCACGTGATC	1	+
chr12	119741248	119741259	GGCACGTGACC	1	-
chr12	121484550	121484561	GCCATGTGACT	1	+
chr12	121576287	121576298	AGCACATGACC	1	-
chr12	121690726	121690737	GGCACATGACC	1	+
chr12	12182163	12182174	GCCACGTGATA	1	+
chr12	122156983	122156994	GTCATGTGACT	1	+
chr12	123926567	123926578	CTCACGTGACC	1	-
chr12	124055968	124055979	GTCATGTGATT	1	+
chr12	124385500	124385511	GGCATGTGACC	1	-
chr12	124949615	124949626	ACCACGTGACT	1	+
chr12	125271301	125271312	CTCACGTGACT	1	+
chr12	125335605	125335616	CACATGTGATC	1	+
chr12	12538103	12538114	AGCACGTGACT	1	+
chr12	125660290	125660301	CCCATGTGACA	1	+
chr12	125662954	125662965	GGCATGTGACC	1	+
chr12	125710383	125710394	GTCATGTGACT	1	-
chr12	126578702	126578713	GCCACATGACT	1	-
chr12	12670832	12670843	ACCACGTGTCC	1	+
chr12	127434994	127435005	CCCACGTGACC	1	-
chr12	128044532	128044543	TCCACGTGTCC	1	+
chr12	130489039	130489050	GTCACGTGACC	1	+
chr12	131311046	131311057	TGCACGTGGCC	1	-
chr12	131606425	131606436	GTCATGTGTCC	1	+
chr12	131978105	131978116	GCCATGTGACC	1	-
chr12	132014543	132014554	AACATGTGACC	1	+
chr12	1723199	1723210	GTCATATGACC	1	+
chr12	2669282	2669293	GCCACGTGGCC	1	-
chr12	29032472	29032483	GTCACCTGACC	1	-
chr12	45617952	45617963	AGCACGTGACC	1	+
chr12	46459487	46459498	TCCATGTGACT	1	+
chr12	46863934	46863945	CTCACATGACC	1	-
chr12	48205022	48205033	TCCACGTGACC	1	+
chr12	52998802	52998813	GTCATGTGACT	1	+
chr12	53890216	53890227	GCCACGTGATC	1	-
chr12	55419484	55419495	AACACGTGACC	1	-
chr12	58266321	58266332	GCCATGTGACC	1	+
chr12	65202127	65202138	GCCACGTGGCC	1	-
chr12	66013021	66013032	GCCACGTGACT	1	+
chr12	69555771	69555782	TTCACGTGACT	1	+
chr12	85694994	85695005	ACCACGTGACA	1	+
chr12	920083	920094	GTCACATGACC	1	-
chr12	92458974	92458985	GCCACGTGACT	1	+
chr12	93586930	93586941	GTCATGTGACT	1	-
chr12	94503187	94503198	CCCACGTGGCC	1	+
chr12	9462933	9462944	ATCACGTGACC	1	-
chr12	94665230	94665241	ATCATGTGACG	1	+
chr13	100768356	100768367	AGCACGTGATC	1	+
chr13	107024784	107024795	GGCACGTGGCC	1	-
chr13	107069183	107069194	ACCACGTGACT	1	+
chr13	111696066	111696077	TTCACGTGACA	1	-
chr13	111866963	111866974	AACACGTGACA	1	+
chr13	114825731	114825742	ACCACGTGACC	1	-
chr13	21094849	21094860	GACACCTGACC	1	+
chr13	26302097	26302108	GTCACGTGACC	1	+
chr13	26324734	26324745	ACCACGTGATG	1	+
chr13	27692976	27692987	GGCATGTGATT	1	-
chr13	27752221	27752232	ATCACGTGATC	1	+
chr13	30948116	30948127	GGCACGTGGTC	1	-
chr13	33757073	33757084	TTCACGTGACT	1	-
chr13	41046704	41046715	GGCACGTGATG	1	-
chr13	43315081	43315092	GCCATGTGACT	1	-
chr13	46515581	46515592	GCCATGTGATC	1	+
chr13	51491241	51491252	TGCATGTGACC	1	-
chr13	52045093	52045104	GCCACGTGATA	1	-
chr13	52923254	52923265	CCCACGTGACT	1	+
chr13	53190159	53190170	GTCATGTGACT	1	+
chr13	76043394	76043405	ATCATGTGATC	1	-
chr13	79450519	79450530	CCCATGTGACA	1	-
chr13	79968127	79968138	GCCACGTGACT	1	+
chr13	92556469	92556480	ACCATGTGACC	1	-
chr13	95860259	95860270	ACCATGTGATG	1	-
chr13	98639274	98639285	ACCACGTGACC	1	-
chr13	99169931	99169942	CACATGTGACT	1	-
chr13	99478071	99478082	GGCACGTGACC	1	+
chr14	100491743	100491754	GCCACGTGGCC	1	-
chr14	100532721	100532732	GCCATGTGACC	1	-
chr14	107197004	107197015	GCCATGTGACA	1	+
chr14	21148309	21148320	GGCATGTGACC	1	-
chr14	31237051	31237062	GGCACGTGACC	1	-
chr14	31731484	31731495	GGCACGTGACT	1	-
chr14	33172095	33172106	GCCATGTGACC	1	+
chr14	34145461	34145472	TCCACGTGATC	1	-
chr14	34277652	34277663	GTCACGTGACT	1	-
chr14	34332210	34332221	GCCACGTGACT	1	+
chr14	51223240	51223251	TGCACGTGATC	1	+
chr14	51886572	51886583	GTCACGTGACT	1	-
chr14	51889618	51889629	ACCATGTGACC	1	-
chr14	52076761	52076772	GGCACGTGATG	1	-
chr14	53469495	53469506	GCCACGTGGCC	1	+
chr14	54603763	54603774	GACATGTGACC	1	-
chr14	59737069	59737080	GCCACGTGATC	1	-
chr14	60618616	60618627	ACCACGTGTCT	1	-
chr14	64212958	64212969	GCCACGTGACT	1	+
chr14	65457171	65457182	GGCACATGACA	1	-
chr14	68940726	68940737	ATCATGTGACC	1	-
chr14	69827583	69827594	GACACGTGGCC	1	-
chr14	69938843	69938854	GGCATGTGACC	1	-
chr14	70178820	70178831	GGCACGTGACC	1	-
chr14	70821171	70821182	GCCATGTGACT	1	-
chr14	72636415	72636426	GCCATGTGACT	1	+
chr14	74973313	74973324	GCCACGTGACC	1	+
chr14	75943498	75943509	AGCACGTGATG	1	+
chr14	76734311	76734322	GGCACGTGACC	1	-
chr14	77346973	77346984	CCCATGTGACC	1	+
chr14	77727086	77727097	AGCACGTGACC	1	+
chr14	78395862	78395873	GACACGTGACC	1	-
chr14	78721727	78721738	CCCACGTGGCA	1	-
chr14	88277237	88277248	GACACGTGACT	1	-
chr14	89498606	89498617	GGCATGTGACT	1	-
chr14	89737415	89737426	TGCACGTGACA	1	-
chr14	89771742	89771753	GACATGTGACC	1	+
chr14	89802947	89802958	GGCACGTGATA	1	+
chr14	89868905	89868916	GTCATGTGACC	1	+
chr14	90895191	90895202	AGCATGTGACT	1	+
chr14	92306299	92306310	GCCACATGACC	1	-
chr14	92881104	92881115	ACCACGTGATT	1	-
chr14	93050743	93050754	GCCATGTGACC	1	-
chr14	93245410	93245421	GCCATGTGACT	1	+
chr14	93489586	93489597	ATCATGTGACT	1	+
chr14	94149786	94149797	GTCATGTGACT	1	-
chr14	95146408	95146419	GTCAGGTGACC	1	-
chr14	95305884	95305895	GGCATGTGACA	1	+
chr14	95753210	95753221	ACCACGTGACC	1	+
chr14	96064427	96064438	ACCACGTGATC	1	-
chr14	96301828	96301839	GTCATGTGACC	1	+
chr14	97795283	97795294	GCCATGTGACT	1	-
chr14	99465848	99465859	GTCATGTGACC	1	-
chr14	99755455	99755466	GTCATGTGACT	1	-
chr15	100049359	100049370	GGCACGTGGCC	1	+
chr15	101685665	101685676	GGCATGTGACC	1	+
chr15	101804201	101804212	TTCACGTGATC	1	-
chr15	25018334	25018345	GTCATGTGACC	1	-
chr15	31451612	31451623	TCCACGTGACC	1	-
chr15	32927307	32927318	CTCACGTGATC	1	+
chr15	33481014	33481025	GTCAGGTGACC	1	+
chr15	34611024	34611035	CTCACGTGACC	1	+
chr15	57324064	57324075	ACCATGTGATT	1	-
chr15	59705314	59705325	GCCACGTGACT	1	-
chr15	68511596	68511607	GGCATGTGACC	1	+
chr15	69082443	69082454	GCCACGTGACT	1	-
chr15	74247086	74247097	GTCACGTGACC	1	-
chr15	74922969	74922980	ACCACGTGACT	1	+
chr15	75422368	75422379	GCCATGTGACT	1	-
chr15	76026923	76026934	CACACGTGACC	1	-
chr15	76472845	76472856	GCCACGTGACT	1	+
chr15	77702255	77702266	GCCATGTGACT	1	-
chr15	79806485	79806496	GGCACGTGACA	1	-
chr15	80274504	80274515	GCCATGTGATT	1	-
chr15	81123710	81123721	GTCACGTGACC	1	-
chr15	81290795	81290806	ACCACATGGCC	1	+
chr15	82102114	82102125	GCCACGTGACC	1	+
chr15	82135734	82135745	AGCACGTGACA	1	-
chr15	83683191	83683202	CACACGTGACT	1	+
chr15	86253829	86253840	GGCACATGACA	1	+
chr15	87193504	87193515	GCCATGTGACC	1	+
chr15	88725065	88725076	GACACGTGACC	1	+
chr15	90086810	90086821	GACATGTGACC	1	-
chr15	90956155	90956166	AGCACATGACT	1	-
chr15	91131818	91131829	CCCATGTGACT	1	-
chr15	91835107	91835118	GCCATGTGACT	1	-
chr15	92614421	92614432	GGCACGTGACC	1	+
chr15	92866915	92866926	GCCATGTGACT	1	+
chr15	93167032	93167043	ACCACGTGACA	1	+
chr15	93182203	93182214	CACATGTGATC	1	+
chr15	93204571	93204582	GCCACGTGACT	1	-
chr15	96472671	96472682	GCCACGTGGCT	1	-
chr15	99091581	99091592	CCCACGTGACC	1	-
chr15	99408701	99408712	GCCACGTGACT	1	+
chr15	99616771	99616782	GCCATGTGACT	1	-
chr16	10103732	10103743	CCCACGTGACT	1	-
chr16	10187632	10187643	GTCACGTGATC	1	-
chr16	10881314	10881325	TACACGTGACT	1	-
chr16	11292898	11292909	ACCACGTGTCT	1	+
chr16	11403906	11403917	ACCACGTGATT	1	-
chr16	11713269	11713280	GTCATGTGACC	1	+
chr16	12632688	12632699	GCCACGTGACT	1	-
chr16	12740628	12740639	TCCACGTGACT	1	+
chr16	13228863	13228874	GTCATGTGACT	1	-
chr16	13429987	13429998	ACCACGTGACC	1	-
chr16	13654232	13654243	ACCATGTGATC	1	-
chr16	14415558	14415569	GGCATGTGACC	1	+
chr16	15877012	15877023	ATCACGTGACC	1	-
chr16	16064226	16064237	ACCACATGACT	1	-
chr16	16103431	16103442	GGCACGTGATG	1	-
chr16	16143214	16143225	GACATGTGACC	1	-
chr16	16177795	16177806	GTCATGTGACC	1	-
chr16	17195709	17195720	ACCATGTGACC	1	-
chr16	17454912	17454923	GTCATGTGACT	1	+
chr16	17458448	17458459	GTCACGTGACA	1	-
chr16	19137813	19137824	GTCACATGACC	1	+
chr16	19143878	19143889	GTCATGTGACT	1	+
chr16	19144472	19144483	CTCACGTGGCA	1	-
chr16	19165403	19165414	GTCACGTGTCC	1	-
chr16	19185189	19185200	TCCACGTGACT	1	-
chr16	22216033	22216044	AGCATGTGATC	1	-
chr16	22222355	22222366	GTCATGTGACT	1	-
chr16	22266840	22266851	GCCACATGACT	1	-
chr16	23286527	23286538	ACCATGTGACT	1	-
chr16	23364869	23364880	AGCATGTGATC	1	-
chr16	24522684	24522695	GTCATGTGACT	1	+
chr16	27187384	27187395	ATCATGTGACC	1	+
chr16	27297346	27297357	TCCACGTGGCC	1	+
chr16	28011235	28011246	GCCATGTGACT	1	-
chr16	29895451	29895462	CTCACGTGGCC	1	-
chr16	47896068	47896079	CCCACGTGATA	1	-
chr16	4799923	4799934	CTCACGTGATG	1	-
chr16	48133539	48133550	CCCATGTGACT	1	+
chr16	48926967	48926978	GCCATGTGACT	1	+
chr16	54276350	54276361	GCCATGTGACT	1	-
chr16	55967146	55967157	GTCATGTGACT	1	-
chr16	57948534	57948545	GTCACGTGATC	1	-
chr16	58260060	58260071	GGCACGTGACC	1	+
chr16	67974159	67974170	GTCACGTGACC	1	-
chr16	69441041	69441052	GGCATGTGATC	1	-
chr16	69556825	69556836	ATCACCTGACC	1	-
chr16	71410870	71410881	GGCACGTGACC	1	-
chr16	81005918	81005929	CCCATGTGACC	1	+
chr16	81200735	81200746	GCCACGTGACA	1	+
chr16	81998604	81998615	GCCATGTGACC	1	+
chr16	82314679	82314690	CCCATGTGACT	1	-
chr16	83863784	83863795	GCCATGTGACT	1	+
chr16	84647456	84647467	GGCATGTGATC	1	+
chr16	85995976	85995987	GACATGTGACC	1	-
chr16	86215279	86215290	GCCACGTGGCT	1	-
chr16	86295158	86295169	GCCACGTGACT	1	+
chr16	8633866	8633877	ATCATGTGACC	1	+
chr16	87179567	87179578	CCCACGTGACC	1	+
chr16	87700762	87700773	GCCACGTGACG	1	-
chr16	87763277	87763288	CCCACGTGACA	1	+
chr16	87955135	87955146	GGCACGTGACT	1	-
chr16	89018109	89018120	GGCAGGTGACC	1	+
chr16	89388894	89388905	GGCACGTGGCC	1	+
chr16	9147122	9147133	GGCACGTGACT	1	-
chr16	9391493	9391504	GGCACGTGATT	1	-
chr17	10055523	10055534	GCCATGTGACT	1	-
chr17	1119969	1119980	GGCACGTGGCC	1	-
chr17	1215821	1215832	GCCACCTGGCC	1	-
chr17	15401651	15401662	ACCACATGACT	1	-
chr17	17512636	17512647	GTCATGTGGCC	1	-
chr17	28310437	28310448	GCCATGTGACA	1	-
chr17	30583849	30583860	AGCACGTGATC	1	-
chr17	3072929	3072940	GGCACGTGACC	1	+
chr17	34225741	34225752	CCCACGTGACT	1	+
chr17	35035534	35035545	CCCACGTGACC	1	-
chr17	3663096	3663107	GTCATGTGACT	1	+
chr17	3810935	3810946	AGCATGTGACT	1	-
chr17	38753105	38753116	GGCATGTGACC	1	-
chr17	3882702	3882713	GTCATGTGACC	1	+
chr17	39853761	39853772	CCCACGTGACT	1	+
chr17	40517286	40517297	GGCACGTGGTC	1	+
chr17	42237032	42237043	GACACGTGACT	1	-
chr17	4297665	4297676	GACATGTGACT	1	-
chr17	43376896	43376907	GCCATGTGATC	1	+
chr17	43807058	43807069	CCCACGTGACT	1	+
chr17	44055790	44055801	GTCACGTGACC	1	-
chr17	45358852	45358863	GTCATGTGACC	1	-
chr17	4549159	4549170	CCCACGTGGTT	1	-
chr17	46022738	46022749	GGCACGTGACT	1	+
chr17	46128184	46128195	CCCACGTGACT	1	-
chr17	46534107	46534118	ACCACGTGACT	1	-
chr17	47643587	47643598	TCCACGTGACC	1	-
chr17	55496378	55496389	CCCACGTGACC	1	-
chr17	55803746	55803757	AGCACGTGATC	1	-
chr17	55815001	55815012	GTCACGTGACC	1	-
chr17	58382658	58382669	ACCATGTGACA	1	-
chr17	59300015	59300026	ACCACGTGACA	1	-
chr17	60722044	60722055	AGCATGTGACT	1	+
chr17	6189774	6189785	ACCACGTGATC	1	-
chr17	62048370	62048381	CCCACGTGACC	1	-
chr17	6231797	6231808	CTCATGTGACT	1	-
chr17	63035972	63035983	AACACGTGACT	1	+
chr17	63377480	63377491	GCCATGTGACT	1	-
chr17	64927334	64927345	GTCATGTGACC	1	-
chr17	65220278	65220289	GCCATATGACC	1	+
chr17	65761970	65761981	GTCATGTGACA	1	-
chr17	66771012	66771023	CTCATGTGACC	1	+
chr17	70405983	70405994	ACCATGTGACC	1	+
chr17	70532109	70532120	TCCACGTGACA	1	-
chr17	71185831	71185842	GTCAGGTGACA	1	+
chr17	73319751	73319762	AGCACGTGGCT	1	+
chr17	73885698	73885709	AGCACGTGACA	1	-
chr17	75132669	75132680	CCCATGTGATT	1	+
chr17	75454577	75454588	ACCACGTGGCC	1	+
chr17	76894519	76894530	CTCACGTGACC	1	+
chr17	76937117	76937128	GGCACGTGGCT	1	-
chr17	78853567	78853578	GCCACGTGACT	1	+
chr17	79852016	79852027	GGCACGTGACT	1	-
chr17	80928590	80928601	GCCACGTGACC	1	-
chr17	8095603	8095614	GGCACGTGACC	1	+
chr17	8208011	8208022	GCCACGTGACT	1	-
chr17	8741201	8741212	GTCACGTGATC	1	-
chr17	8750159	8750170	GCCATGTGACT	1	+
chr17	9923361	9923372	CACACGTGACC	1	+
chr18	10112121	10112132	CACACGTGACC	1	+
chr18	11096224	11096235	GGCACGTGGTC	1	-
chr18	13569209	13569220	CACACGTGGCC	1	+
chr18	13610667	13610678	ATCATGTGACT	1	+
chr18	136624	136635	CTCACGTGACT	1	-
chr18	42686584	42686595	CACATGTGACT	1	-
chr18	43047470	43047481	GGCACGTGACC	1	-
chr18	45625114	45625125	GACATGTGACA	1	+
chr18	45898761	45898772	GCCATGTGACC	1	+
chr18	46200345	46200356	GGCATGTGACT	1	-
chr18	46330011	46330022	ACCACATGACC	1	+
chr18	47405244	47405255	ACCACGTGATC	1	-
chr18	51790504	51790515	ACCATGTGATT	1	-
chr18	52763726	52763737	CCCACATGACC	1	-
chr18	57084228	57084239	GTCATGTGACT	1	-
chr18	57617938	57617949	CACACGTGACA	1	+
chr18	60876164	60876175	ATCACCTGACC	1	+
chr18	61113687	61113698	GACATGTGACC	1	+
chr18	67553029	67553040	CTCACGTGACT	1	+
chr18	73355264	73355275	GTCACGTGACC	1	-
chr18	74199227	74199238	CACACGTGACT	1	-
chr18	8453742	8453753	GCCATGTGACC	1	-
chr18	8875061	8875072	GTCACGTGACC	1	-
chr19	10817844	10817855	CCCACGTGACT	1	-
chr19	11452390	11452401	GCCATGTGACT	1	-
chr19	11488001	11488012	GTCATGTGACT	1	+
chr19	11602063	11602074	GCCATGTGGCT	1	+
chr19	11685667	11685678	GCCACATGACC	1	-
chr19	1186458	1186469	GACATGTGACC	1	-
chr19	13668773	13668784	GTCATGTGACC	1	+
chr19	13783536	13783547	GTCATGTGACT	1	-
chr19	13800122	13800133	ATCATGTGATT	1	+
chr19	14465410	14465421	GACATGTGACC	1	-
chr19	14477636	14477647	GCCACGTGACT	1	-
chr19	1533898	1533909	GTCACGTGACC	1	+
chr19	16279310	16279321	GCCATGTGACC	1	+
chr19	16423999	16424010	ACCACGTGGCC	1	-
chr19	1665703	1665714	GTCATGTGACC	1	+
chr19	16765170	16765181	GGCATGTGACC	1	+
chr19	17300946	17300957	GTCACGTGACC	1	-
chr19	17375622	17375633	GTCACGTGACC	1	-
chr19	17518286	17518297	CCCACGTGACC	1	-
chr19	17608674	17608685	GCCACGTGATC	1	+
chr19	17883200	17883211	GCCATATGACT	1	-
chr19	18204506	18204517	GACATGTGACT	1	-
chr19	19711941	19711952	GTCATGTGACC	1	-
chr19	30346153	30346164	GTCATGTGACC	1	+
chr19	30351591	30351602	AACATGTGACC	1	+
chr19	3070684	3070695	GTCATGTGACC	1	-
chr19	35911402	35911413	GGCATGTGACC	1	+
chr19	35939108	35939119	GCCACGTGACC	1	-
chr19	36983755	36983766	CCCACGTGACC	1	-
chr19	39749119	39749130	CTCACGTGACC	1	-
chr19	44088404	44088415	GCCATGTGACT	1	-
chr19	45216599	45216610	GCCATGTGACC	1	+
chr19	45804028	45804039	AGCATGTGACC	1	-
chr19	45837367	45837378	GCCATGTGACT	1	-
chr19	4607364	4607375	GCCACGTGACC	1	-
chr19	47049951	47049962	GCCACATGACT	1	-
chr19	47869416	47869427	GGCACGTGACC	1	-
chr19	48693837	48693848	GTCATGTGACT	1	-
chr19	48800484	48800495	GCCACGTGACC	1	-
chr19	51263301	51263312	GCCATGTGACT	1	+
chr19	52721013	52721024	GTCACGTGACC	1	-
chr19	528837	528848	AGCATGTGACT	1	-
chr19	54011589	54011600	ACCACGTGACC	1	+
chr19	5407573	5407584	ATCATGTGACA	1	+
chr19	5460949	5460960	GTCATGTGACT	1	-
chr19	5539162	5539173	ATCACGTGACA	1	-
chr19	5627674	5627685	AACACGTGATT	1	+
chr19	5777372	5777383	ATCACGTGACC	1	+
chr19	6604195	6604206	GTCATGTGACA	1	-
chr19	6632975	6632986	CTCATGTGACC	1	-
chr19	6688902	6688913	GTCATCTGACC	1	+
chr19	6761215	6761226	GTCATGTGATG	1	+
chr19	6812083	6812094	GTCATGTGACT	1	-
chr19	6970642	6970653	ATCATGTGACC	1	+
chr19	7006488	7006499	CTCATGTGACA	1	-
chr19	7014003	7014014	CCCACGTGGCC	1	+
chr19	7137333	7137344	ATCATGTGACC	1	-
chr19	7219986	7219997	GGCATGTGACC	1	-
chr19	7410404	7410415	CTCACGTGATC	1	+
chr19	8155298	8155309	GACATGTGACC	1	+
chr19	9920423	9920434	ATCACGTGACC	1	+
chr1	109734164	109734175	TCCACGTGACT	1	+
chr1	10988893	10988904	CCCATGTGACC	1	-
chr1	110348355	110348366	GCCACGTGATA	1	-
chr1	110829402	110829413	GACATGTGACT	1	-
chr1	11425988	11425999	GACACGTGACC	1	+
chr1	115067763	115067774	GTCATGTGACT	1	-
chr1	12090187	12090198	CCCACGTGGCT	1	-
chr1	12104861	12104872	GCCACGTGACG	1	+
chr1	12105851	12105862	CTCACGTGATT	1	+
chr1	12106249	12106260	GGCACGTGACT	1	-
chr1	12213508	12213519	AGCACGTGATA	1	-
chr1	145045101	145045112	ACCACATGACA	1	+
chr1	151314031	151314042	GACATGTGACC	1	+
chr1	15296809	15296820	GTCACCTGACC	1	+
chr1	154143501	154143512	GTCATGTGACC	1	-
chr1	15562934	15562945	GGCATGTGACT	1	+
chr1	15571503	15571514	ATCATGTGATC	1	-
chr1	155863618	155863629	CACACGTGATC	1	-
chr1	156128901	156128912	ATCATGTGACC	1	+
chr1	156691523	156691534	CCCACGTGACA	1	-
chr1	159760226	159760237	TCCACGTGACA	1	+
chr1	160316914	160316925	GGCACGTGGCT	1	-
chr1	160713260	160713271	GTCATGTGACA	1	+
chr1	165820428	165820439	GGCACATGATC	1	-
chr1	169281584	169281595	ACCACGTGACT	1	-
chr1	172733718	172733729	CCCATGTGACT	1	+
chr1	17558093	17558104	CCCACCTGACC	1	+
chr1	177974812	177974823	ACCACGTGGCC	1	+
chr1	180579031	180579042	GCCATGTGACC	1	-
chr1	180818420	180818431	GTCATGTGACC	1	-
chr1	181093497	181093508	CCCATGTGACC	1	+
chr1	181581424	181581435	ATCACGTGACT	1	-
chr1	18251256	18251267	GTCAGGTGACC	1	-
chr1	183757012	183757023	ACCACGTGATC	1	+
chr1	183912247	183912258	ACCACATGACC	1	+
chr1	184813050	184813061	GGCACGTGACC	1	-
chr1	18919066	18919077	ATCATGTGACC	1	-
chr1	1911000	1911011	GTCACGTGACA	1	-
chr1	200997780	200997791	GACATGTGACC	1	+
chr1	202558734	202558745	ACCACGTGACG	1	-
chr1	203240328	203240339	GTCATGTGACC	1	+
chr1	206273233	206273244	CCCATGTGACC	1	-
chr1	206733827	206733838	GGCACGTGGCC	1	-
chr1	207147700	207147711	ACCACGTGACT	1	+
chr1	207191713	207191724	TCCACGTGACT	1	-
chr1	209253615	209253626	TCCACGTGACA	1	-
chr1	20930064	20930075	ATCATGTGGCC	1	+
chr1	210619899	210619910	ACCACGTGGTC	1	+
chr1	210799249	210799260	GTCATATGACC	1	+
chr1	211646215	211646226	GCCATGTGACC	1	-
chr1	212159356	212159367	ACCATGTGATC	1	+
chr1	212814031	212814042	GCCATGTGATG	1	+
chr1	212927894	212927905	CTCACGTGATC	1	-
chr1	214576093	214576104	ACCACGTGACT	1	-
chr1	220621767	220621778	AGCATGTGACT	1	+
chr1	221966840	221966851	GCCACGTGACT	1	+
chr1	224646916	224646927	ATCATGTGACC	1	+
chr1	226030534	226030545	GTCACGTGACC	1	-
chr1	226733726	226733737	CCCACGTGACT	1	-
chr1	230262877	230262888	GGCATGTGACC	1	+
chr1	230326929	230326940	GTCACGTGACT	1	-
chr1	231648048	231648059	CCCATGTGACC	1	-
chr1	23527597	23527608	GACATGTGACC	1	+
chr1	236071346	236071357	GTCACGTGACC	1	-
chr1	23768115	23768126	GGCACGTGATC	1	-
chr1	238027772	238027783	CGCACGTGTCC	1	+
chr1	23917128	23917139	GCCATGTGGCT	1	-
chr1	23943110	23943121	GGCATGTGATA	1	+
chr1	241696377	241696388	AGCACGTGACG	1	+
chr1	24226633	24226644	CTCATGTGATC	1	+
chr1	24519714	24519725	GGCATGTGACC	1	-
chr1	24833713	24833724	ATCACGTGACC	1	+
chr1	26042583	26042594	TGCATGTGACT	1	-
chr1	26241297	26241308	GGCACGTGACT	1	+
chr1	26860621	26860632	GCCACGTGACT	1	+
chr1	28754645	28754656	ACCATGTGACA	1	-
chr1	30147280	30147291	GGCACATGACC	1	-
chr1	30925977	30925988	GGCACATGACT	1	+
chr1	31130512	31130523	GTCACGTGACC	1	-
chr1	31625463	31625474	GGCATGTGACT	1	-
chr1	32320767	32320778	GCCACGTGACC	1	-
chr1	33314219	33314230	CCCACATGACC	1	-
chr1	33510985	33510996	AGCACGTGACC	1	+
chr1	33703355	33703366	GCCATGTGACT	1	+
chr1	33704064	33704075	GTCATGTGACC	1	+
chr1	33717567	33717578	ACCATGTGACT	1	+
chr1	34320910	34320921	GACACATGACC	1	-
chr1	34701418	34701429	GGCACCTGACC	1	+
chr1	34885429	34885440	ACCACGTGATA	1	-
chr1	35177292	35177303	ATCATGTGACT	1	-
chr1	3597417	3597428	ATCACGTGGCC	1	-
chr1	36837229	36837240	ATCATGTGATC	1	+
chr1	37393614	37393625	GTCACGTGACC	1	+
chr1	39066782	39066793	ATCACGTGACC	1	-
chr1	4105888	4105899	ACCATGTGACC	1	-
chr1	42423872	42423883	GCCACGTGACC	1	+
chr1	42609194	42609205	GTCATGTGACT	1	-
chr1	43977275	43977286	GGCACATGACC	1	+
chr1	45466695	45466706	TTCATGTGACC	1	+
chr1	46531219	46531230	CCCATGTGACT	1	+
chr1	54905402	54905413	ATCACGTGACC	1	+
chr1	54980051	54980062	GGCATGTGACC	1	+
chr1	58903467	58903478	GTCACATGACC	1	-
chr1	64485690	64485701	ATCACGTGATC	1	-
chr1	67804523	67804534	GGCACATGACA	1	-
chr1	7553905	7553916	GCCACGTGACC	1	-
chr1	802381	802392	CTCACGTGGTC	1	+
chr1	8342068	8342079	TCCACGTGGCT	1	+
chr1	85070954	85070965	CCCATGTGACC	1	-
chr1	85435631	85435642	GGCATGTGACT	1	+
chr1	87752832	87752843	ACCATGTGATT	1	+
chr1	926835	926846	TGCACGTGATC	1	-
chr1	9952806	9952817	CTCACGTGATG	1	-
chr1	9960648	9960659	CACACGTGACC	1	+
chr20	1103275	1103286	ACCACGTGACT	1	+
chr20	16844971	16844982	TTCACGTGACA	1	-
chr20	17499506	17499517	GTCATGTGACC	1	-
chr20	20692163	20692174	TGCATGTGATC	1	-
chr20	21077086	21077097	ACCATGTGACT	1	-
chr20	23815749	23815760	GCCATGTGACC	1	-
chr20	24138083	24138094	ACCATGTGACT	1	-
chr20	24772777	24772788	GCCATGTGACT	1	-
chr20	24789531	24789542	CTCACGTGATC	1	-
chr20	25012920	25012931	GACACGTGACC	1	+
chr20	30184073	30184084	GCCACGTGACC	1	-
chr20	30536040	30536051	ACCATGTGACT	1	+
chr20	31771291	31771302	GCCATGTGACT	1	+
chr20	32179944	32179955	ATCACGTGATC	1	-
chr20	32625133	32625144	GTCAGGTGACA	1	+
chr20	36758844	36758855	GTCACGTGACC	1	+
chr20	36873474	36873485	GACACGTGACT	1	+
chr20	37021168	37021179	CCCATGTGACT	1	+
chr20	37264734	37264745	GCCATGTGACT	1	-
chr20	37437626	37437637	GTCATGTGATC	1	-
chr20	37487853	37487864	CTCATGTGACA	1	+
chr20	37500406	37500417	GTCATGTGACT	1	+
chr20	37800559	37800570	GCCACGTGGCT	1	+
chr20	37971284	37971295	ATCACGTGACT	1	+
chr20	39135426	39135437	ATCACGTGACC	1	-
chr20	40293432	40293443	TTCATGTGACT	1	-
chr20	41616555	41616566	CCCACGTGACC	1	-
chr20	42350745	42350756	CCCATGTGATG	1	+
chr20	42357004	42357015	GCCATGTGACC	1	+
chr20	42747495	42747506	GTCACCTGACC	1	-
chr20	44728221	44728232	ACCACGTGGCC	1	-
chr20	45323413	45323424	TCCATGTGACT	1	-
chr20	45567831	45567842	AGCATGTGACC	1	+
chr20	45600136	45600147	GTCATGTGACT	1	-
chr20	45683805	45683816	ATCACGTGACT	1	-
chr20	46018916	46018927	GTCATGTGGCC	1	+
chr20	46029554	46029565	AACATGTGACC	1	+
chr20	46041473	46041484	CTCAGGTGATC	1	-
chr20	46095941	46095952	GTCAGGTGACC	1	-
chr20	46359719	46359730	GGCATGTGACT	1	+
chr20	46725865	46725876	GTCATGTGACC	1	+
chr20	46726955	46726966	GCCATGTGACC	1	+
chr20	46923215	46923226	GTCATGTGACT	1	+
chr20	46944044	46944055	AGCATGTGACC	1	+
chr20	46980982	46980993	ATCACGTGACC	1	-
chr20	47342199	47342210	AGCACATGACC	1	+
chr20	47487046	47487057	TCCACGTGACT	1	-
chr20	48015511	48015522	GGCATGTGACA	1	+
chr20	48065693	48065704	GGCATGTGACC	1	+
chr20	48118605	48118616	ATCACATGACC	1	-
chr20	48130270	48130281	GACACATGACC	1	+
chr20	48941939	48941950	GTCACGTGACC	1	-
chr20	49041877	49041888	AGCATGTGACC	1	+
chr20	49084739	49084750	GCCATGTGACT	1	+
chr20	49116105	49116116	GCCATATGACT	1	-
chr20	49822807	49822818	ATCACGTGACA	1	-
chr20	50956753	50956764	GCCATGTGACC	1	+
chr20	52315965	52315976	ACCACGTGGTC	1	-
chr20	52443750	52443761	GCCATGTGATC	1	-
chr20	54739047	54739058	GTCATGTGACT	1	+
chr20	55285382	55285393	GGCACGTGGTC	1	-
chr20	55524585	55524596	GGCACCTGACC	1	+
chr20	55711081	55711092	AGCATGTGACC	1	-
chr20	56012888	56012899	GCCATGTGACC	1	-
chr20	56068355	56068366	TCCACGTGACC	1	+
chr20	56205423	56205434	GGCATGTGACC	1	+
chr20	565265	565276	ATCACATGACT	1	-
chr20	58033944	58033955	GGCATGTGACC	1	+
chr20	58843750	58843761	CACACGTGACC	1	+
chr20	731629	731640	GGCATGTGACT	1	-
chr21	15899682	15899693	ACCACGTGACA	1	-
chr21	16108701	16108712	GGCACGTGGCC	1	+
chr21	28058801	28058812	GCCACGTGACC	1	+
chr21	35434488	35434499	ACCATGTGACT	1	-
chr21	35929742	35929753	ATCACGTGACC	1	-
chr21	36408140	36408151	ACCACGTGACC	1	-
chr21	37282237	37282248	GTCATGTGACC	1	-
chr21	37885466	37885477	ATCACATGACC	1	-
chr21	40516427	40516438	ACCATGTGATT	1	+
chr21	46425067	46425078	ACCACGTGACT	1	+
chr21	47739288	47739299	GTCATGTGACC	1	-
chr21	48018067	48018078	GGCACGTGACT	1	+
chr22	19163367	19163378	GTCACGTGACC	1	-
chr22	19411810	19411821	GGCACATGACC	1	+
chr22	23558881	23558892	GTCATGTGACT	1	+
chr22	25357665	25357676	GCCACGTGACT	1	-
chr22	26802239	26802250	GGCACGTGACC	1	-
chr22	27139327	27139338	AGCACATGACC	1	+
chr22	27366950	27366961	GCCATGTGACT	1	+
chr22	29269713	29269724	GGCATGTGACC	1	-
chr22	29553948	29553959	ACCATGTGACC	1	-
chr22	31444743	31444754	GCCATGTGACT	1	-
chr22	32042676	32042687	AGCACGTGACT	1	-
chr22	34215877	34215888	ACCATGTGACC	1	+
chr22	35434318	35434329	GCCACGTGACC	1	-
chr22	36629052	36629063	TCCACGTGACC	1	+
chr22	37513310	37513321	ACCACGTGACA	1	+
chr22	37624893	37624904	AGCATGTGACT	1	-
chr22	37672973	37672984	GCCATGTGGCC	1	-
chr22	38001077	38001088	CCCACGTGTCT	1	-
chr22	39347114	39347125	CCCACGTGACG	1	-
chr22	39476486	39476497	CCCACGTGACT	1	-
chr22	39920295	39920306	CCCACGTGACC	1	+
chr22	40304042	40304053	CCCACGTGATC	1	+
chr22	43195633	43195644	GGCACATGACC	1	+
chr22	43413752	43413763	GTCACGTGACC	1	-
chr22	43438579	43438590	GGCACGTGACC	1	+
chr22	43500172	43500183	GACACGTGACT	1	-
chr22	44855142	44855153	GACATGTGACC	1	-
chr22	46671814	46671825	GTCATGTGATC	1	-
chr22	47329625	47329636	GCCACGTGGCC	1	+
chr22	48548174	48548185	ACCTCGTGACC	1	+
chr22	51080538	51080549	CCCACGTGACA	1	+
chr2	101264362	101264373	ATCATGTGACC	1	+
chr2	101507869	101507880	ACCACGTGACC	1	+
chr2	102612549	102612560	GGCACGTGACT	1	-
chr2	106377238	106377249	CACATGTGACA	1	-
chr2	106792112	106792123	CTCACGTGGTC	1	-
chr2	107405747	107405758	GCCATGTGACC	1	-
chr2	109617311	109617322	GGCACGTGACC	1	-
chr2	109969907	109969918	GTCACGTGACT	1	-
chr2	111502285	111502296	GTCATGTGACC	1	+
chr2	111606290	111606301	ACCACGTGACC	1	+
chr2	112469047	112469058	GTCACGTGACC	1	-
chr2	112741363	112741374	CCCACGTGACT	1	+
chr2	113889094	113889105	GCCACGTGACT	1	-
chr2	119447204	119447215	GGCATGTGACC	1	+
chr2	120451320	120451331	GCCACGTGACC	1	+
chr2	12175641	12175652	AGCACGTGACT	1	-
chr2	126229674	126229685	AACACGTGACT	1	+
chr2	128936992	128937003	GTCATGTGACA	1	+
chr2	129508077	129508088	ACCACGTGACT	1	+
chr2	130158598	130158609	GTCATGTGACC	1	-
chr2	134490737	134490748	GCCATGTGACA	1	+
chr2	143890121	143890132	GTCATGTGATC	1	-
chr2	145024959	145024970	GTCACATGACC	1	-
chr2	15222549	15222560	GTCACGTGACT	1	-
chr2	152495242	152495253	GGCACGTGGCC	1	+
chr2	152683423	152683434	ATCACGTGACC	1	+
chr2	157394693	157394704	AGCATGTGACC	1	+
chr2	158300640	158300651	CCCATGTGACC	1	+
chr2	158336354	158336365	GACATGTGACC	1	+
chr2	15986974	15986985	GTCACGTGATC	1	-
chr2	160759468	160759479	CACATGTGACG	1	+
chr2	172262710	172262721	GGCATGTGGCC	1	+
chr2	177825643	177825654	GTCACGTGACC	1	+
chr2	18050516	18050527	GTCACGTGTCC	1	-
chr2	198753910	198753921	GCCACATGACT	1	-
chr2	202766757	202766768	GTCATGTGACC	1	-
chr2	204583029	204583040	AACACGTGACC	1	-
chr2	20709923	20709934	GCCACGTGGCC	1	-
chr2	207288094	207288105	GCCACGTGACT	1	+
chr2	208217880	208217891	GTCATGTGACT	1	-
chr2	208546290	208546301	CTCACGTGGCC	1	+
chr2	214788478	214788489	ACCATGTGACC	1	-
chr2	216883621	216883632	GACATGTGACC	1	+
chr2	216894684	216894695	CCCATGTGACC	1	-
chr2	218491823	218491834	GCCACGTGACA	1	+
chr2	220033480	220033491	GCCACGTGTTC	1	-
chr2	223597701	223597712	CCCATGTGACC	1	+
chr2	224896343	224896354	AGCATGTGACC	1	+
chr2	227836693	227836704	CACATGTGACC	1	-
chr2	230556574	230556585	CACACGTGACC	1	+
chr2	231753732	231753743	AGCATGTGACC	1	+
chr2	231820081	231820092	CACACGTGACA	1	+
chr2	232803931	232803942	GGCATGTGACC	1	+
chr2	233945163	233945174	TGCACGTGACA	1	+
chr2	234617737	234617748	GGCATGTGACT	1	-
chr2	234740006	234740017	ACCACGTGGCC	1	+
chr2	235353778	235353789	AGCACGTGGTC	1	-
chr2	23586310	23586321	GCCATGTGACT	1	-
chr2	23598448	23598459	CTCATGTGACT	1	-
chr2	237324921	237324932	ATCACGTGACT	1	+
chr2	23886301	23886312	CACACGTGACG	1	-
chr2	242035199	242035210	GACACGTGACA	1	+
chr2	26226011	26226022	GGCACGTGGTC	1	-
chr2	26241195	26241206	GTCAGGTGACA	1	+
chr2	2690177	2690188	CTCACGTGACC	1	-
chr2	28632211	28632222	GCCACGTGACC	1	-
chr2	28731247	28731258	AGCACGTGACT	1	+
chr2	29179397	29179408	CCCACGTGATG	1	+
chr2	31090131	31090142	GGCACGTGACC	1	+
chr2	33439814	33439825	GACACGTGACA	1	-
chr2	33723554	33723565	CCCATGTGACA	1	-
chr2	37788897	37788908	GCCATGTGGCC	1	-
chr2	38489367	38489378	TCCACGTGGCT	1	-
chr2	45438085	45438096	TCCACGTGACC	1	+
chr2	45469741	45469752	GGCACGTGACC	1	-
chr2	45867903	45867914	ACCATGTGACT	1	+
chr2	45924031	45924042	ATCATGTGACT	1	+
chr2	49179546	49179557	GTCACGTGACT	1	-
chr2	50201350	50201361	GACACGTGACT	1	-
chr2	54657062	54657073	GGCACATGACT	1	+
chr2	59098047	59098058	GCCATGTGACT	1	-
chr2	60748906	60748917	CTCACGTGGCT	1	-
chr2	60796336	60796347	CCCACGTGACT	1	-
chr2	61954127	61954138	GCCATGTGACA	1	-
chr2	62259446	62259457	CTCACGTGATG	1	-
chr2	62536898	62536909	TCCACGTGGCT	1	+
chr2	62696452	62696463	GTCAGGTGACC	1	-
chr2	63652103	63652114	GCCACGTGGCT	1	-
chr2	64721138	64721149	GCCACGTGACT	1	-
chr2	64867981	64867992	CCCACGTGATT	1	-
chr2	65082041	65082052	CTCATGTGACA	1	-
chr2	68589324	68589335	GCCACGTGTCA	1	-
chr2	68959862	68959873	GCCATGTGACC	1	+
chr2	68994753	68994764	CCCACGTGGCC	1	-
chr2	696646	696657	CACATGTGACC	1	+
chr2	70704719	70704730	ACCATGTGACC	1	+
chr2	7171869	7171880	GCCACGTGGTC	1	-
chr2	735959	735970	ACCACGTGTTC	1	+
chr2	7388626	7388637	CTCACGTGATC	1	-
chr2	74172054	74172065	CACACGTGGCC	1	-
chr2	80757776	80757787	CCCACGTGGTC	1	-
chr2	8451042	8451053	GGCACGTGATG	1	+
chr2	85458589	85458600	TCCACGTGACA	1	+
chr2	86079387	86079398	ATCACGTGATC	1	-
chr2	86231302	86231313	GCCACATGATC	1	-
chr2	86241809	86241820	GTCATGTGACC	1	-
chr2	8705762	8705773	GCCACGTGACT	1	-
chr2	9211425	9211436	GCCACGTGACT	1	-
chr2	97071958	97071969	GGCATGTGATG	1	+
chr2	99540663	99540674	ACCACGTGACC	1	+
chr3	10280158	10280169	GGCATGTGATC	1	-
chr3	112495143	112495154	ATCACGTGATT	1	-
chr3	11489227	11489238	GGCATGTGACC	1	-
chr3	11549354	11549365	CCCATGTGACT	1	-
chr3	123329407	123329418	GCCATGTGACT	1	-
chr3	124867731	124867742	TCCATGTGACT	1	-
chr3	125476081	125476092	ACCATGTGACT	1	-
chr3	127006930	127006941	ATCACGTGACG	1	-
chr3	127205377	127205388	CACACGTGACC	1	-
chr3	127255448	127255459	GGCACGTGACC	1	+
chr3	127491330	127491341	TTCACGTGACC	1	-
chr3	127627156	127627167	GCCACGTGACT	1	+
chr3	128298954	128298965	GTCATGTGACC	1	-
chr3	128589429	128589440	GGCATGTGACC	1	+
chr3	13061387	13061398	GTCAGGTGGCC	1	+
chr3	133601015	133601026	GCCACGTGACC	1	+
chr3	133943124	133943135	GACACGTGACT	1	-
chr3	136601620	136601631	GTCATGTGATC	1	+
chr3	139485931	139485942	ATCACATGACC	1	+
chr3	140272624	140272635	GTCATGTGACT	1	+
chr3	140969389	140969400	GGCACATGACA	1	+
chr3	141553346	141553357	GTCATGTGACC	1	+
chr3	149972423	149972434	GGCACGTGATC	1	-
chr3	150130448	150130459	ACCACGTGTCC	1	+
chr3	156173713	156173724	GTCACATGACC	1	+
chr3	156344164	156344175	CCCACGTGATC	1	+
chr3	156782355	156782366	GGCACATGACA	1	+
chr3	16294606	16294617	GCCATGTGATC	1	+
chr3	169598835	169598846	GTCACGTGACC	1	+
chr3	169751579	169751590	GTCATGTGATC	1	+
chr3	170891738	170891749	ATCATGTGATC	1	-
chr3	176999319	176999330	GCCATGTGACC	1	-
chr3	177505240	177505251	ATCACGTGACG	1	+
chr3	178386991	178387002	GGCATGTGACC	1	+
chr3	179487750	179487761	ATCACGTGACT	1	+
chr3	183234272	183234283	GCCACCTGACT	1	+
chr3	185279311	185279322	GGCACGTGACC	1	-
chr3	185486434	185486445	ATCATGTGACT	1	+
chr3	185813754	185813765	AACACGTGACA	1	+
chr3	186239716	186239727	CTCACGTGGCC	1	+
chr3	193746571	193746582	GTCATGTGACT	1	-
chr3	194854417	194854428	ACCACGTGACG	1	+
chr3	195277188	195277199	CCCACGTGGCC	1	-
chr3	195964325	195964336	CTCACGTGACA	1	-
chr3	197268901	197268912	GTCACGTGACC	1	-
chr3	23765552	23765563	ACCATGTGACT	1	-
chr3	30681685	30681696	GCCATGTGATA	1	+
chr3	30821544	30821555	GCCACGTGATG	1	-
chr3	36743785	36743796	GCCATGTGACT	1	-
chr3	37702512	37702523	GCCATGTGACT	1	-
chr3	40224666	40224677	GCCACGTGACC	1	-
chr3	41890424	41890435	GCCATGTGACT	1	+
chr3	45070899	45070910	ATCACGTGACT	1	+
chr3	45278674	45278685	AGCATGTGACC	1	+
chr3	48476156	48476167	ACCACGTGACT	1	+
chr3	5036679	5036690	CTCACGTGGCT	1	+
chr3	50636568	50636579	CCCACGTGACC	1	-
chr3	51062982	51062993	GGCACGTGACT	1	-
chr3	51832765	51832776	GACATGTGACC	1	+
chr3	55373999	55374010	CCCATGTGACT	1	-
chr3	5562054	5562065	GCCATGTGACT	1	+
chr3	55692507	55692518	GGCACATGACT	1	-
chr3	55692956	55692967	CCCACGTGTCC	1	-
chr3	57094658	57094669	CCCATGTGACC	1	+
chr3	58188940	58188951	CCCACGTGTCC	1	+
chr3	59712184	59712195	TCCACGTGACC	1	+
chr3	60994945	60994956	GCCACGTGATA	1	+
chr3	63946094	63946105	ACCACGTGATC	1	-
chr3	64475163	64475174	ACCACGTGACC	1	-
chr3	72529079	72529090	AGCACGTGACT	1	+
chr3	73553122	73553133	GCCATGTGACT	1	+
chr3	93881747	93881758	GTCATGTGATC	1	+
chr3	9642399	9642410	GGCACGTGACC	1	-
chr3	98489348	98489359	GGCACGTGGCT	1	-
chr4	10003573	10003584	GACATGTGACC	1	+
chr4	110345833	110345844	GACACGTGACT	1	+
chr4	119205430	119205441	AACACGTGACT	1	-
chr4	128554082	128554093	GCCATGTGACC	1	-
chr4	140649530	140649541	GCCACGTGACA	1	+
chr4	146630712	146630723	GCCACGTGACT	1	-
chr4	146730728	146730739	GCCACGTGACT	1	-
chr4	146803318	146803329	GCCACGTGACC	1	+
chr4	148764538	148764549	CCCACGTGGTC	1	+
chr4	1513617	1513628	GCCATGTGTCT	1	-
chr4	154340976	154340987	TTCACGTGACA	1	+
chr4	154561345	154561356	TCCACGTGACT	1	-
chr4	154945473	154945484	GGCACGTGATG	1	-
chr4	164471564	164471575	GTCACGTGACC	1	+
chr4	184531331	184531342	GTCATGTGACC	1	+
chr4	185251379	185251390	TCCATGTGACA	1	-
chr4	185307543	185307554	GCCACGTGACT	1	+
chr4	186226268	186226279	GACATGTGACA	1	+
chr4	186232680	186232691	GCCACGTGACC	1	+
chr4	1903003	1903014	GTCATGTGACC	1	+
chr4	26128095	26128106	GGCATATGACT	1	+
chr4	26264988	26264999	GTCACATGACC	1	+
chr4	37764444	37764455	GCCATGTGACC	1	+
chr4	37889526	37889537	GCCACGTGACT	1	-
chr4	4118844	4118855	ACCATGTGACT	1	+
chr4	48205565	48205576	CCCATGTGACC	1	+
chr4	53530831	53530842	GGCACATGATC	1	+
chr4	53579798	53579809	ACCACGTGTCC	1	+
chr4	55650441	55650452	CCCACGTGACT	1	+
chr4	63265147	63265158	ACCACGTGACG	1	-
chr4	72978464	72978475	GACACATGACT	1	-
chr4	73857846	73857857	GTCATGTGACT	1	-
chr4	7693962	7693973	GCCACGTGACC	1	+
chr4	77808205	77808216	GCCACATGACC	1	-
chr4	79551191	79551202	GCCACGTGACT	1	+
chr4	82557027	82557038	CCCACGTGGCA	1	+
chr4	8387107	8387118	CCCATGTGACC	1	+
chr4	84142882	84142893	GCCACGTGACA	1	+
chr4	89166171	89166182	CCCATGTGACA	1	+
chr5	10509312	10509323	CCCACGTGGCC	1	+
chr5	109076205	109076216	CTCACCTGACC	1	-
chr5	110634936	110634947	TTCATGTGACA	1	-
chr5	112305290	112305301	CTCATGTGACC	1	+
chr5	121636283	121636294	GGCACATGACC	1	-
chr5	1293317	1293328	CCCACGTGACG	1	+
chr5	131758530	131758541	TGCATGTGACC	1	+
chr5	132610333	132610344	CCCACGTGACC	1	+
chr5	133195014	133195025	CCCACGTGACA	1	+
chr5	133978627	133978638	CCCACGTGACC	1	-
chr5	134651286	134651297	GCCACGTGACT	1	-
chr5	138002938	138002949	GGCATGTGACC	1	+
chr5	138616959	138616970	CTCACGTGGTC	1	+
chr5	139257898	139257909	GTCATGTGACC	1	-
chr5	14061415	14061426	GTCATGTGACC	1	-
chr5	141429009	141429020	GCCACGTGACT	1	+
chr5	14174645	14174656	ATCACGTGACC	1	-
chr5	14209523	14209534	GACACGTGACA	1	-
chr5	142389004	142389015	GCCATGTGACC	1	+
chr5	142399743	142399754	CTCACGTGATC	1	+
chr5	14261506	14261517	CTCACGTGACT	1	-
chr5	142972432	142972443	CTCACGTGACA	1	+
chr5	145909761	145909772	GACATGTGACA	1	-
chr5	146326958	146326969	AGCACGTGACT	1	+
chr5	146345852	146345863	ACCAGGTGACC	1	-
chr5	148827735	148827746	GCCATGTGACT	1	+
chr5	149785833	149785844	ACCATGTGATG	1	-
chr5	1506064	1506075	ACCATGTGACC	1	+
chr5	15073762	15073773	ATCACATGACC	1	-
chr5	151129344	151129355	GTCATGTGACT	1	-
chr5	153174114	153174125	GTCACGTGACC	1	-
chr5	153211725	153211736	GCCACATGACT	1	+
chr5	153577633	153577644	ACCACATGACC	1	-
chr5	154162104	154162115	ATCATGTGACT	1	+
chr5	154230229	154230240	GGCACGTGATG	1	+
chr5	154401614	154401625	AGCACGTGATC	1	-
chr5	156477264	156477275	CCCACGTGACT	1	-
chr5	157476676	157476687	TGCACGTGACT	1	+
chr5	157640145	157640156	GCCACGTGACT	1	+
chr5	158407417	158407428	ACCACGTGATC	1	+
chr5	159797673	159797684	CCCACGTGACC	1	-
chr5	168369069	168369080	GTCATGTGACC	1	-
chr5	169397516	169397527	GTCATATGATC	1	-
chr5	169829678	169829689	ACCACATGACT	1	-
chr5	171267218	171267229	TGCATGTGACC	1	-
chr5	171591242	171591253	GGCATGTGATC	1	+
chr5	171850597	171850608	AACATGTGACT	1	+
chr5	171930155	171930166	CCCACATGACT	1	+
chr5	172057641	172057652	GTCACGTGACC	1	-
chr5	172921607	172921618	GCCACGTGACC	1	+
chr5	173760005	173760016	CCCACATGACC	1	+
chr5	174898778	174898789	GGCATGTGACC	1	+
chr5	175174029	175174040	CCCACATGACT	1	+
chr5	176782959	176782970	GACATGTGACC	1	-
chr5	179563891	179563902	GCCACGTGACC	1	+
chr5	180233757	180233768	ATCACGTGATC	1	-
chr5	18698442	18698453	CTCACGTGACC	1	-
chr5	31270752	31270763	AGCACGTGACC	1	-
chr5	32183013	32183024	ACCACGTGATT	1	+
chr5	39164315	39164326	AGCACGTGACC	1	+
chr5	40486710	40486721	TTCACGTGACA	1	+
chr5	49949965	49949976	ACCATGTGATA	1	-
chr5	5126791	5126802	CCCACGTGACC	1	-
chr5	53697527	53697538	CCCATGTGACA	1	+
chr5	54082246	54082257	GGCATGTGGCC	1	+
chr5	54634850	54634861	GTCATGTGATC	1	+
chr5	6404420	6404431	GCCACGTGACC	1	+
chr5	64368808	64368819	ACCACGTGGCC	1	+
chr5	66491677	66491688	ACCACGTGGCC	1	-
chr5	68297657	68297668	GCCACCTGACC	1	-
chr5	74317272	74317283	GTCACGTGACC	1	-
chr5	76379133	76379144	ACCACGTGACA	1	-
chr5	79695448	79695459	GCCATGTGACT	1	-
chr5	90650893	90650904	CTCACGTGACA	1	+
chr5	9454301	9454312	AGCACGTGACC	1	-
chr6	107596674	107596685	GCCATGTGACT	1	+
chr6	110870685	110870696	GGCATGTGACC	1	+
chr6	112089214	112089225	AGCACGTGATT	1	-
chr6	11249784	11249795	ACCATGTGACC	1	-
chr6	119856734	119856745	GGCACATGACC	1	-
chr6	13044771	13044782	GGCATGTGACC	1	-
chr6	132407018	132407029	ACCACGTGACA	1	-
chr6	13407227	13407238	GCCATGTGACT	1	+
chr6	137094377	137094388	GGCACGTGGCC	1	-
chr6	137106824	137106835	GCCACCTGATC	1	+
chr6	138657540	138657551	GTCACGTGACC	1	+
chr6	143658943	143658954	GGCATGTGACT	1	+
chr6	14640751	14640762	CTCACGTGACT	1	+
chr6	157073999	157074010	GCCATGTGACC	1	+
chr6	157129572	157129583	ACCACGTGATA	1	-
chr6	158013807	158013818	GCCACGTGACT	1	-
chr6	158211170	158211181	GCCATGTGACT	1	-
chr6	159488490	159488501	ACCACGTGACA	1	+
chr6	159495559	159495570	GCCATGTGACT	1	-
chr6	15951392	15951403	GTCACGTGACC	1	-
chr6	159819864	159819875	ACCACGTGACT	1	+
chr6	163554290	163554301	GTCATGTGACT	1	-
chr6	164137932	164137943	GCCACGTGACT	1	-
chr6	1660269	1660280	GCCACGTGACG	1	-
chr6	166826670	166826681	ATCACGTGACC	1	-
chr6	18269730	18269741	GTCATATGATC	1	+
chr6	18510636	18510647	GGCACATGACT	1	-
chr6	20000056	20000067	GCCATGTGATT	1	+
chr6	20334826	20334837	AGCACGTGACT	1	-
chr6	21987868	21987879	ATCACGTGATT	1	-
chr6	22063496	22063507	CACACGTGATT	1	+
chr6	255812	255823	GACACGTGACA	1	+
chr6	2859192	2859203	ATCATGTGACT	1	+
chr6	30896648	30896659	GCCATGTGATC	1	-
chr6	31554708	31554719	ACCACGTGGTC	1	+
chr6	32819959	32819970	TGCACGTGGCC	1	+
chr6	33110456	33110467	ATCACGTGATC	1	-
chr6	34197059	34197070	CACATGTGACC	1	-
chr6	35437631	35437642	GTCACGTGTCC	1	+
chr6	35438380	35438391	TTCACGTGACC	1	-
chr6	35527727	35527738	CCCACGTGACC	1	-
chr6	36317238	36317249	AACACGTGACG	1	-
chr6	36567664	36567675	GTCATGTGACC	1	+
chr6	39399159	39399170	GCCATGTGACT	1	+
chr6	39665162	39665173	TCCATGTGGCC	1	-
chr6	39721349	39721360	CCCACGTGACT	1	-
chr6	41256359	41256370	GACACGTGACT	1	-
chr6	43843111	43843122	ACCACGTGACC	1	-
chr6	44301423	44301434	GCCACGTGACT	1	+
chr6	45992030	45992041	GTCACCTGACC	1	-
chr6	47666431	47666442	GCCACGTGATG	1	+
chr6	5140481	5140492	ACCACGTGACT	1	+
chr6	5737894	5737905	GTCATGTGACC	1	+
chr6	64976619	64976630	GACACGTGGCC	1	-
chr6	86902083	86902094	GCCATGTGATC	1	+
chr6	87755423	87755434	GTCACATGACC	1	-
chr6	90085269	90085280	ATCAGGTGACC	1	-
chr6	99779627	99779638	GCCACGTGACC	1	-
chr7	100119719	100119730	GCCATGTGACC	1	+
chr7	101229584	101229595	GTCATGTGACC	1	-
chr7	101230826	101230837	GCCACATGACT	1	+
chr7	101379548	101379559	GTCATGTGACC	1	+
chr7	101614923	101614934	GTCATGTGACT	1	+
chr7	101639762	101639773	CCCATGTGACC	1	+
chr7	101671986	101671997	CCCAGGTGACT	1	-
chr7	102049056	102049067	CCCACATGACT	1	+
chr7	102635259	102635270	TCCACGTGGCC	1	-
chr7	1036360	1036371	AGCACGTGGTC	1	-
chr7	104614430	104614441	ATCACGTGTCC	1	+
chr7	111724651	111724662	ATCATGTGACT	1	-
chr7	1162201	1162212	GTCATGTGACT	1	-
chr7	116443122	116443133	ACCACGTGACT	1	-
chr7	116654940	116654951	GCCATGTGACA	1	-
chr7	127752971	127752982	CTCACGTGACC	1	-
chr7	127902897	127902908	GCCACGTGACC	1	+
chr7	130697477	130697488	GTCATGTGACT	1	-
chr7	131287313	131287324	GGCACCTGACC	1	-
chr7	132056900	132056911	ATCACGTGACC	1	+
chr7	132365566	132365577	GTCATGTGACT	1	-
chr7	139285269	139285280	GTCATGTGACC	1	-
chr7	148282690	148282701	AGCATGTGACC	1	-
chr7	158627943	158627954	GTCACGTGATC	1	-
chr7	16437391	16437402	GGCACGTGACC	1	+
chr7	16439714	16439725	GTCACGTGACT	1	+
chr7	17206818	17206829	CCCACGTGGTT	1	+
chr7	24458970	24458981	GGCATGTGACC	1	-
chr7	25002959	25002970	ACCACATGACT	1	-
chr7	3122652	3122663	ATCATGTGATT	1	+
chr7	31505111	31505122	GGCACGTGACC	1	-
chr7	35544197	35544208	GGCACGTGACC	1	-
chr7	35770314	35770325	ACCATGTGACA	1	+
chr7	35845706	35845717	CCCACGTGACA	1	-
chr7	36911705	36911716	ATCACATGACC	1	-
chr7	36936750	36936761	GGCACGTGACC	1	+
chr7	37107715	37107726	AACACGTGACC	1	-
chr7	37325876	37325887	GTCATGTGACA	1	-
chr7	39363937	39363948	GCCACGTGACC	1	+
chr7	44769658	44769669	CCCACGTGACA	1	+
chr7	5274976	5274987	GACATGTGACA	1	+
chr7	55290907	55290918	GCCACGTGACT	1	+
chr7	57271384	57271395	ATCACGTGACA	1	-
chr7	64730266	64730277	ATCACGTGGCC	1	+
chr7	65965249	65965260	CTCATGTGACT	1	+
chr7	68967570	68967581	GCCACGTGATC	1	-
chr7	73065025	73065036	GTCACGTGACC	1	+
chr7	73157383	73157394	GCCACGTGACC	1	-
chr7	74010157	74010168	AGCACGTGACC	1	+
chr7	74042602	74042613	ACCACGTGACC	1	-
chr7	75821352	75821363	ACCATGTGACT	1	-
chr7	98087625	98087636	TCCACGTGACC	1	-
chr7	98304377	98304388	CCCACGTGACC	1	-
chr7	99970442	99970453	GCCACGTGACT	1	-
chr8	101255295	101255306	GCCACGTGACC	1	+
chr8	102064131	102064142	GGCATGTGACT	1	+
chr8	102166136	102166147	GCCATGTGACT	1	+
chr8	102803248	102803259	GCCATGTGACA	1	-
chr8	103763484	103763495	GTCATGTGACT	1	+
chr8	103899347	103899358	GCCATGTGGTC	1	-
chr8	10507533	10507544	GGCACGTGATC	1	+
chr8	11016474	11016485	ATCACGTGTCC	1	-
chr8	110535012	110535023	ATCACGTGGCC	1	+
chr8	120660840	120660851	AGCACGTGATG	1	-
chr8	120992588	120992599	CTCACGTGGCT	1	+
chr8	123809657	123809668	AGCACATGACC	1	+
chr8	123932948	123932959	GGCACGTGGCC	1	-
chr8	124203212	124203223	ATCATGTGACC	1	+
chr8	124840392	124840403	GCCATGTGACT	1	+
chr8	125052959	125052970	GCCACGTGATG	1	-
chr8	125663546	125663557	CACACGTGACT	1	-
chr8	126302938	126302949	GCCACATGACA	1	+
chr8	126569730	126569741	ACCACGTGTTC	1	-
chr8	126601923	126601934	GGCACATGACC	1	-
chr8	128578347	128578358	CACATGTGACC	1	+
chr8	128795834	128795845	GGCACGTGACA	1	+
chr8	129501131	129501142	GTCACGTGACC	1	-
chr8	130560994	130561005	TCCACGTGACT	1	+
chr8	130765379	130765390	GACATGTGACC	1	+
chr8	133132768	133132779	ACCATGTGACT	1	+
chr8	134060967	134060978	GTCACGTGACT	1	-
chr8	134302911	134302922	GGCATGTGACT	1	-
chr8	135346449	135346460	ATCATGTGACT	1	+
chr8	136685852	136685863	GGCACGTGACT	1	-
chr8	137477596	137477607	TCCACGTGACA	1	+
chr8	137706992	137707003	CCCACGTGGCC	1	-
chr8	141067748	141067759	ACCATGTGACT	1	-
chr8	144017539	144017550	GTCACGTGACT	1	-
chr8	144974161	144974172	GCCATGTGACC	1	-
chr8	29446860	29446871	GGCACGTGACC	1	-
chr8	37119855	37119866	GCCACGTGACC	1	-
chr8	38440970	38440981	ATCACGTGATC	1	+
chr8	436696	436707	GCCACATGACC	1	+
chr8	54566832	54566843	GTCATGTGACC	1	+
chr8	59169968	59169979	ACCATGTGATC	1	+
chr8	61830698	61830709	GTCAGGTGACC	1	+
chr8	62172506	62172517	GCCACGTGACT	1	-
chr8	66122228	66122239	GCCATGTGGTC	1	-
chr8	66949669	66949680	CCCACGTGGTC	1	-
chr8	70633307	70633318	GCCACATGGCC	1	-
chr8	72760966	72760977	GCCACGTGGCC	1	-
chr8	72832240	72832251	AGCACGTGACT	1	+
chr8	76061403	76061414	GACACGTGACC	1	-
chr8	80563469	80563480	CTCACGTGACC	1	+
chr8	81068600	81068611	ACCATGTGACT	1	-
chr8	82066461	82066472	GCCATGTGACA	1	-
chr8	9095544	9095555	GTCACGTGACC	1	-
chr8	96193569	96193580	TCCATGTGACT	1	-
chr8	98657903	98657914	CACACGTGGCC	1	-
chr8	99308512	99308523	GGCATGTGACC	1	-
chr9	100499891	100499902	GTCACATGACC	1	+
chr9	101190898	101190909	GTCATGTGATC	1	-
chr9	1018360	1018371	GGCACGTGACC	1	+
chr9	102021866	102021877	CTCACATGACC	1	-
chr9	102028930	102028941	CCCACGTGGCT	1	-
chr9	102057316	102057327	GCCATATGACA	1	+
chr9	102355308	102355319	GACACGTGACA	1	-
chr9	110184630	110184641	AGCACGTGATG	1	+
chr9	110705367	110705378	CTCACGTGATT	1	-
chr9	112107766	112107777	CCCACGTGATC	1	-
chr9	112919390	112919401	AGCATGTGACT	1	-
chr9	114821676	114821687	TCCATGTGACT	1	-
chr9	114832200	114832211	AACATGTGACT	1	+
chr9	114987424	114987435	ATCACGTGACA	1	+
chr9	116422125	116422136	GGCACGTGACC	1	+
chr9	117365827	117365838	GACACGTGACC	1	-
chr9	122861532	122861543	GCCATGTGACT	1	+
chr9	123131260	123131271	GTCATGTGACC	1	-
chr9	126089161	126089172	GTCACGTGACC	1	-
chr9	129995630	129995641	AGCACGTGACC	1	-
chr9	130766686	130766697	GCCACCTGACC	1	+
chr9	131968905	131968916	GTCATGTGACC	1	+
chr9	132079998	132080009	GTCATGTGACC	1	-
chr9	132631476	132631487	GTCATGTGACT	1	+
chr9	133016894	133016905	GTCATGTGACC	1	-
chr9	133377278	133377289	GGCACGTGGCC	1	+
chr9	133424632	133424643	GCCATGTGACT	1	+
chr9	133518633	133518644	CTCATATGACC	1	+
chr9	133951919	133951930	GTCATGTGACC	1	-
chr9	137369982	137369993	ACCACGTGACC	1	-
chr9	137816941	137816952	ACCATGTGACC	1	+
chr9	139627465	139627476	GTCACGTGACC	1	-
chr9	140851324	140851335	CCCACGTGGCC	1	-
chr9	1909518	1909529	GTCATGTGACT	1	-
chr9	27888910	27888921	ACCAGGTGACT	1	+
chr9	34862287	34862298	GGCACGTGACC	1	+
chr9	36064651	36064662	AGCACATGACC	1	+
chr9	37956226	37956237	CCCACGTGATC	1	+
chr9	5594166	5594177	ATCACGTGACT	1	+
chr9	86011477	86011488	GACACATGACC	1	+
chr9	89100462	89100473	GCCATGTGACT	1	-
chr9	90134475	90134486	GTCACGTGACC	1	+
chr9	90219210	90219221	ATCATGTGACC	1	-
chr9	90250765	90250776	ATCACGTGGCC	1	+
chr9	91840209	91840220	ACCACGTGACT	1	+
chr9	92240838	92240849	GCCACGTGACT	1	-
chr9	92325564	92325575	GCCACGTGACT	1	-
chr9	95169068	95169079	GCCATGTGACT	1	+
chr9	95696782	95696793	GCCACGTGACT	1	-
chr9	98029165	98029176	CCCATGTGACT	1	+
chr9	98532006	98532017	GACACCTGACC	1	+
chr9	98588898	98588909	TGCACGTGACC	1	-
chrX	10126466	10126477	GCCACGTGACG	1	-
chrX	101380596	101380607	CTCACGTGACC	1	+
chrX	102319137	102319148	CTCACGTGACC	1	-
chrX	102611394	102611405	CTCATGTGACC	1	+
chrX	118822942	118822953	GCCACGTGATG	1	+
chrX	119436497	119436508	GGCAGGTGACC	1	-
chrX	120703788	120703799	GCCACGTGGCT	1	-
chrX	122918880	122918891	CCCACGTGGCC	1	+
chrX	133210059	133210070	GACACGTGACT	1	-
chrX	138926562	138926573	ACCACGTGGCC	1	+
chrX	1398539	1398550	CCCACATGACA	1	-
chrX	1621407	1621418	CTCACGTGGCA	1	-
chrX	17265472	17265483	GCCATGTGACT	1	+
chrX	17941901	17941912	GCCATGTGACT	1	-
chrX	19766115	19766126	GCCACATGACA	1	+
chrX	2627306	2627317	CACATGTGACT	1	-
chrX	30966927	30966938	GACATGTGACT	1	+
chrX	3213962	3213973	ATCACATGACT	1	+
chrX	39918190	39918201	GTCACGTGACT	1	+
chrX	40056507	40056518	ACCACGTGACT	1	-
chrX	40325614	40325625	GGCACCTGACC	1	-
chrX	40856390	40856401	GTCATGTGACT	1	-
chrX	41887587	41887598	GGCACGTGACC	1	-
chrX	47142628	47142639	GTCACGTGTCC	1	+
chrX	50684820	50684831	CCCATGTGACA	1	-
chrX	54479591	54479602	GCCACGTGACA	1	-
chrX	56788930	56788941	AACATGTGACC	1	-
chrX	9994318	9994329	AGCACATGACT	1	+
chr10	104271880	104271891	AACACGTGACC	1	-
chr10	106147211	106147222	GCCATGTGACT	1	-
chr10	1082549	1082560	AGCACGTGACC	1	+
chr10	11140068	11140079	GCCACGTGACT	1	-
chr10	122361022	122361033	GCCACGTGATG	1	-
chr10	124038533	124038544	GCCACGTGACT	1	-
chr10	131582730	131582741	ACCACGTGACT	1	+
chr10	13785372	13785383	ACCACGTGACA	1	+
chr10	1590985	1590996	ATCACGTGACA	1	-
chr10	23217104	23217115	CCCACGTGGCA	1	-
chr10	24608516	24608527	TGCACGTGGCC	1	-
chr10	30994460	30994471	ACCACGTGATT	1	+
chr10	44503862	44503873	CCCACGTGGCC	1	+
chr10	44757317	44757328	CTCACGTGGCA	1	-
chr10	45965823	45965834	GTCATGTGACT	1	-
chr10	47671405	47671416	CTCACGTGGCC	1	+
chr10	49783169	49783180	GCCATGTGACA	1	+
chr10	50396438	50396449	GCCATGTGACC	1	+
chr10	5860983	5860994	ACCACGTGGCT	1	+
chr10	63758997	63759008	GCCAGATGACC	1	+
chr10	70811225	70811236	ATCAAGTGACC	1	-
chr10	73209945	73209956	ATCATGTGACC	1	-
chr10	74055751	74055762	GTCATGTGACC	1	-
chr10	74076920	74076931	CGCACGTGGCC	1	-
chr10	75407303	75407314	CTCACGTGACA	1	-
chr10	79003121	79003132	GCCATGTGACA	1	+
chr10	79427423	79427434	GCCACGTGGTC	1	+
chr10	80812611	80812622	TCCATGTGACC	1	+
chr10	85932778	85932789	GACACGTGACC	1	-
chr10	88374845	88374856	GCCATGTGGTC	1	-
chr10	88438948	88438959	GGCACATGACT	1	-
chr10	93392865	93392876	AGCACGTGACC	1	+
chr10	97515403	97515414	AACAGGTGACC	1	-
chr10	97597829	97597840	GCCACGTGACA	1	+
chr10	99345024	99345035	GCCACGTGACC	1	-
chr11	10679420	10679431	GGCATGTGACC	1	+
chr11	134339748	134339759	GCCATGTGACT	1	-
chr11	17429266	17429277	GGCACGTGACC	1	+
chr11	2769969	2769980	GTCACGTGACA	1	-
chr11	3190605	3190616	TTCACGTGACC	1	+
chr11	33037374	33037385	GACACGTGACC	1	+
chr11	4514214	4514225	GACACGTGACT	1	-
chr11	45355426	45355437	ACCATGTGACC	1	-
chr11	45600078	45600089	GTCACGTGACT	1	-
chr11	47382782	47382793	GCCATGTGACA	1	-
chr11	47939640	47939651	GGCATGTGACT	1	-
chr11	59323847	59323858	GCCACGTGGCC	1	-
chr11	60223270	60223281	ATCAGGTGACA	1	-
chr11	61849704	61849715	CCCACGTGACC	1	-
chr11	63341568	63341579	ACCATGTGACC	1	+
chr11	6399802	6399813	CTCACGTGACT	1	+
chr11	6459425	6459436	CTCACGTGACC	1	+
chr11	64827768	64827779	GTCATGTGATC	1	+
chr11	68742309	68742320	GTCATGTGACC	1	-
chr11	68939879	68939890	ACCACGTGACT	1	-
chr11	69002496	69002507	GCCATGTGACC	1	-
chr11	69444996	69445007	GCCATGTGACT	1	-
chr11	69614453	69614464	GCCATGTGACT	1	+
chr11	71020851	71020862	GGCATGTGACT	1	+
chr11	71194921	71194932	GTCATGTGATC	1	-
chr11	76516501	76516512	CTCACGTGTCT	1	-
chr11	9778222	9778233	TCCACGTGACT	1	-
chr12	105620186	105620197	CCCACGTGATG	1	+
chr12	108440130	108440141	ATCACGTGACC	1	-
chr12	109085012	109085023	GGCATGTGATG	1	-
chr12	111028107	111028118	GGCACATGACC	1	+
chr12	111028779	111028790	ATCACGTGATC	1	+
chr12	118123524	118123535	CCCATGTGACC	1	+
chr12	124611648	124611659	CCCACGTGTTC	1	-
chr12	125068575	125068586	GGCATGTGACT	1	-
chr12	125288670	125288681	AGCATGTGACA	1	+
chr12	125713391	125713402	GCCACGTGACC	1	+
chr12	129057154	129057165	GTCATGTGACC	1	-
chr12	129281400	129281411	TTCACGTGGCC	1	-
chr12	129328713	129328724	GCCATGTGACC	1	+
chr12	131134018	131134029	GCCACGTGGCC	1	+
chr12	131592953	131592964	GGCACATGACT	1	-
chr12	13318620	13318631	GTCACGTGACC	1	+
chr12	2512610	2512621	GGCACGTGACT	1	+
chr12	25151314	25151325	ATCATGTGATT	1	+
chr12	26471701	26471712	ATCACCTGACC	1	+
chr12	4246405	4246416	GTCACGTGACC	1	+
chr12	4544898	4544909	TTCATGTGACA	1	-
chr12	66582920	66582931	CCCACGTGACG	1	-
chr12	69548532	69548543	TGCATGTGACC	1	+
chr12	8380273	8380284	GCCACGTGGCC	1	-
chr12	88693690	88693701	ACCACGTGGTC	1	-
chr12	92271030	92271041	AGCATGTGACC	1	+
chr12	92428828	92428839	TCCACGTGTCC	1	-
chr12	93364893	93364904	GCCATGTGACC	1	+
chr12	94652584	94652595	GTCATGTGACC	1	+
chr12	94676703	94676714	TGCACGTGACT	1	+
chr13	111024683	111024694	GTCAGGTGACC	1	+
chr13	114445073	114445084	CCCACGTGACA	1	-
chr13	20766075	20766086	CCCATGTGACC	1	-
chr13	24035285	24035296	GCCATGTGACT	1	+
chr13	27705440	27705451	ACCACGTGACT	1	+
chr13	30945916	30945927	GCCATGTGACA	1	+
chr13	40621597	40621608	ACCATGTGATC	1	-
chr13	40765104	40765115	GGCACGTGATG	1	-
chr13	46756340	46756351	GCCTTGTGACC	1	-
chr13	51209906	51209917	AACATGTGACC	1	+
chr13	52369241	52369252	CCCACGTGACC	1	+
chr13	63086528	63086539	GCCACGTGTCT	1	+
chr13	98868740	98868751	GGCACGTGGCC	1	+
chr14	100913794	100913805	GCCACGTGTCT	1	+
chr14	102051066	102051077	GCCACGTGACT	1	+
chr14	102310719	102310730	GGCACGTGACA	1	+
chr14	105566146	105566157	GTCATGTGACT	1	+
chr14	106082689	106082700	GCCACGTGACA	1	-
chr14	106996095	106996106	GACACGTGACC	1	+
chr14	22898198	22898209	GTCACGTGACC	1	+
chr14	23285133	23285144	ACCATGTGACT	1	+
chr14	24799106	24799117	ATCATGTGACC	1	+
chr14	56662607	56662618	AGCATGTGACA	1	+
chr14	62004348	62004359	ATCACGTGACT	1	+
chr14	75807893	75807904	ATCATGTGACC	1	-
chr14	76446297	76446308	CCCACGTGACC	1	-
chr14	93241772	93241783	ACCACGTGACT	1	+
chr14	93697791	93697802	GTCAGGTGACC	1	-
chr14	97488301	97488312	GCCATGTGACT	1	-
chr15	101110669	101110680	GGCATGTGACC	1	+
chr15	31740701	31740712	ACCACGTGACA	1	-
chr15	38546935	38546946	ATCACGTGATC	1	-
chr15	40527848	40527859	GGCATATGACC	1	+
chr15	42750341	42750352	ATCATGTGTCC	1	+
chr15	45997991	45998002	GCCACGTGACC	1	-
chr15	52546617	52546628	TCCACGTGACT	1	-
chr15	55513763	55513774	CCCACGTGATC	1	-
chr15	55818874	55818885	GCCACGTGGCT	1	-
chr15	59836269	59836280	GCCACCTGACT	1	-
chr15	66312527	66312538	TGCATGTGACC	1	+
chr15	67393551	67393562	GCCATGTGACA	1	+
chr15	68325102	68325113	GGCATGTGACT	1	+
chr15	69121493	69121504	GCCATGTGACT	1	+
chr15	70752435	70752446	TGCATGTGACC	1	-
chr15	73973606	73973617	GTCACGTGACC	1	-
chr15	77885308	77885319	GGCATGTGACC	1	+
chr15	79723882	79723893	GTCACGTGACC	1	-
chr15	81587023	81587034	CCCACGTGGCC	1	+
chr15	81603844	81603855	TCCACGTGACT	1	-
chr15	92639171	92639182	ACCACGTGACT	1	-
chr16	10962663	10962674	CCCACGTGACT	1	+
chr16	11182130	11182141	GTCATGTGACC	1	-
chr16	11301720	11301731	GGCATGTGACT	1	+
chr16	11457405	11457416	GTCATGTGTCC	1	-
chr16	11534182	11534193	ATCACATGATC	1	-
chr16	11666297	11666308	GTCATGTGACT	1	-
chr16	11670893	11670904	ACCACATGATC	1	+
chr16	11718835	11718846	TTCACGTGACC	1	-
chr16	12088781	12088792	GCCATGTGACA	1	-
chr16	14429356	14429367	GTCATGTGACC	1	+
chr16	16237992	16238003	GCCATGTGACT	1	-
chr16	17624371	17624382	AGCACGTGACC	1	+
chr16	19106491	19106502	GCCACGTGGTC	1	+
chr16	27313671	27313682	GCCATGTGACT	1	-
chr16	3117640	3117651	GACATGTGACC	1	-
chr16	4012900	4012911	CCCATGTGACA	1	+
chr16	4795374	4795385	GGCATGTGACC	1	+
chr16	49488087	49488098	GGCATGTGACC	1	+
chr16	49492337	49492348	CCCATGTGGCC	1	-
chr16	49958195	49958206	GTCATGTGACT	1	-
chr16	50317437	50317448	GCCACATGACC	1	-
chr16	50612194	50612205	GCCATGTGATT	1	-
chr16	5258288	5258299	ACCATGTGACT	1	-
chr16	53125940	53125951	GGCATGTGACC	1	+
chr16	57269757	57269768	GCCACGTGACT	1	-
chr16	57821051	57821062	AGCACGTGACC	1	+
chr16	68023815	68023826	TCCATGTGACC	1	+
chr16	77204896	77204907	ATCACGTGACC	1	-
chr16	82735386	82735397	GGCACGTGACA	1	-
chr16	84457361	84457372	GCCATGTGACT	1	-
chr16	84639866	84639877	GCCATGTGACT	1	-
chr16	85187588	85187599	GCCACGTGTCC	1	-
chr16	85538639	85538650	CCCACGTGACC	1	+
chr16	85729318	85729329	ACCACGTGACC	1	+
chr16	86668087	86668098	ATCACATGACC	1	-
chr16	87091088	87091099	GTCATGTGACC	1	-
chr16	88476817	88476828	ACCACGTGACC	1	-
chr16	8913060	8913071	GTCATGTGGCC	1	-
chr16	89241846	89241857	CCCACGTGACT	1	+
chr16	89424561	89424572	CCCACGTGGCT	1	+
chr16	89804018	89804029	GCCACGTGACA	1	+
chr16	9227952	9227963	CTCACGTGACC	1	+
chr17	1106822	1106833	ATCACGTGACC	1	-
chr17	17352244	17352255	GGCACATGACC	1	-
chr17	18079652	18079663	GCCACGTGATG	1	-
chr17	2126526	2126537	AGCACGTGTCC	1	+
chr17	2141960	2141971	CCCACGTGACA	1	-
chr17	32001898	32001909	ATCACGTGACC	1	+
chr17	33179821	33179832	GTCACGTGACC	1	-
chr17	3561393	3561404	GCCACGTGGTC	1	-
chr17	38264531	38264542	GCCATGTGACC	1	-
chr17	41411305	41411316	GTCACGTGACC	1	+
chr17	41688783	41688794	GCCATGTGACC	1	-
chr17	41780242	41780253	GACATGTGACC	1	+
chr17	43390336	43390347	CACACGTGATC	1	-
chr17	43430617	43430628	CACACGTGACC	1	+
chr17	44269146	44269157	GCCACGTGACA	1	+
chr17	4464250	4464261	TGCACGTGACT	1	+
chr17	46560478	46560489	GTCACATGACC	1	+
chr17	46834243	46834254	CCCACGTGACA	1	-
chr17	48628292	48628303	GTCAGGTGACC	1	-
chr17	61766205	61766216	ACCACGTGTCT	1	+
chr17	6265255	6265266	GACATGTGACT	1	-
chr17	6396387	6396398	GTCATGTGACC	1	+
chr17	70513181	70513192	GGCACGTGATG	1	-
chr17	7236133	7236144	GTCACGTGATC	1	+
chr17	72389192	72389203	TCCACGTGACA	1	+
chr17	72510282	72510293	GCCATGTGACA	1	+
chr17	75421241	75421252	ACCATGTGACC	1	+
chr17	75452100	75452111	GCCACGTGACT	1	+
chr17	76488586	76488597	GGCACGTGGCC	1	-
chr17	80004118	80004129	CCCACGTGACC	1	+
chr17	80263731	80263742	GCCACGTGACG	1	+
chr17	8099531	8099542	GCCATGTGACC	1	-
chr17	81012191	81012202	CCCACGTGACG	1	-
chr17	8843022	8843033	GCCACGTGTTC	1	+
chr17	8844576	8844587	GGCACGTGGCC	1	+
chr17	8863975	8863986	GCCACGTGATC	1	-
chr17	9103007	9103018	GTCATGTGACT	1	-
chr18	21332485	21332496	CACACGTGATC	1	-
chr18	23395228	23395239	GTCACGTGACT	1	+
chr18	32847136	32847147	CTCACGTGGCC	1	-
chr18	3403183	3403194	ACCATGTGACC	1	+
chr18	46582391	46582402	CTCACGTGGCT	1	-
chr18	48633640	48633651	GCCACGTGACT	1	+
chr18	51646287	51646298	GTCATGTGACC	1	-
chr18	52935675	52935686	CCCATGTGACC	1	+
chr18	57594828	57594839	ATCATGTGACC	1	+
chr18	5980282	5980293	GACACGTGGCC	1	-
chr18	60742552	60742563	GGCACGTGACC	1	-
chr18	60809114	60809125	GCCATGTGACT	1	+
chr18	74420805	74420816	GTCACGTGACC	1	+
chr19	10508825	10508836	ACCACGTGACC	1	+
chr19	10859661	10859672	CTCACGTGACA	1	-
chr19	11663750	11663761	CCCATGTGACC	1	-
chr19	12685044	12685055	ACCACGTGATC	1	+
chr19	13512391	13512402	GCCACATGACT	1	+
chr19	14313695	14313706	GCCACGTGACC	1	-
chr19	14360125	14360136	GACACGTGTCC	1	-
chr19	14380028	14380039	GTCATGTGACT	1	+
chr19	14999426	14999437	CTCATGTGACC	1	-
chr19	1516592	1516603	ACCATGTGACC	1	+
chr19	16191396	16191407	CTCACGTGATC	1	-
chr19	17462895	17462906	GCCACGTGACG	1	+
chr19	18171443	18171454	GTCATGTGACC	1	+
chr19	19287910	19287921	GACACGTGACC	1	-
chr19	19505846	19505857	TGCATGTGACC	1	+
chr19	2319565	2319576	ATCACGTGACA	1	+
chr19	2621951	2621962	AACAGGTGACC	1	-
chr19	30184632	30184643	GGCACGTGACA	1	-
chr19	30244654	30244665	TGCATGTGATC	1	-
chr19	35578467	35578478	GTCATGTGACC	1	+
chr19	35705084	35705095	TGCACGTGACT	1	-
chr19	35908359	35908370	GTCACATGACC	1	-
chr19	36325060	36325071	GCCATGTGACT	1	+
chr19	41018391	41018402	GCCACGTGACC	1	+
chr19	41156402	41156413	AACATGTGACT	1	-
chr19	44133251	44133262	GCCATGTGACC	1	+
chr19	45959267	45959278	GGCACGTGGCC	1	+
chr19	46110613	46110624	TCCACGTGACC	1	-
chr19	47034198	47034209	AGCACATGATC	1	+
chr19	47229821	47229832	GACACGTGACC	1	+
chr19	48763111	48763122	CTCATGTGACC	1	-
chr19	49369794	49369805	CTCAGGTGATC	1	+
chr19	49835030	49835041	GCCATGTGACT	1	-
chr19	49852242	49852253	GCCATGTGACA	1	+
chr19	50252816	50252827	GCCATGTGACT	1	+
chr19	50351115	50351126	GCCATGTGATT	1	-
chr19	51497601	51497612	GTCAGGTGACC	1	-
chr19	51670493	51670504	GCCAAGTGACC	1	-
chr19	58341614	58341625	TGCACGTGACA	1	+
chr19	6343711	6343722	GTCATGTGACT	1	-
chr19	6464244	6464255	GTCACGTGACC	1	-
chr19	7011379	7011390	GCCACATGACC	1	+
chr1	108320170	108320181	CACATGTGACT	1	-
chr1	110009160	110009171	GCCACGTGACC	1	+
chr1	111817939	111817950	GTCATGTGACC	1	-
chr1	11379174	11379185	CACATGTGACC	1	-
chr1	12203899	12203910	AGCACGTGGCT	1	-
chr1	12208810	12208821	CTCACGTGATC	1	+
chr1	15223766	15223777	GGCATGTGACC	1	-
chr1	15383187	15383198	CCCATGTGACT	1	-
chr1	153934669	153934680	GGCATGTGACT	1	-
chr1	154818137	154818148	GCCACATGACC	1	+
chr1	15679163	15679174	CACACGTGACT	1	+
chr1	15799279	15799290	GGCATGTGACC	1	+
chr1	158255678	158255689	GCCACGTGACT	1	-
chr1	167060142	167060153	GACATGTGACC	1	+
chr1	168355925	168355936	CCCATGTGACC	1	-
chr1	17406771	17406782	GTCACGTGACC	1	-
chr1	17682574	17682585	TCCACGTGGCC	1	-
chr1	17703939	17703950	GTCACGTGACC	1	-
chr1	178633539	178633550	ACCACATGACC	1	+
chr1	18779246	18779257	GTCATGTGACT	1	-
chr1	1910536	1910547	GTCACGTGACA	1	-
chr1	200231935	200231946	ACCATGTGACT	1	+
chr1	200452291	200452302	ACCACGTGGCC	1	-
chr1	201423367	201423378	GCCTCGTGACT	1	-
chr1	20151176	20151187	CTCATGTGACT	1	+
chr1	207098822	207098833	CTCATGTGATC	1	-
chr1	212107821	212107832	CTCACGTGGCT	1	-
chr1	212662086	212662097	CCCATGTGACC	1	-
chr1	21644322	21644333	GTCATGTGACT	1	+
chr1	221967138	221967149	CTCATGTGATC	1	-
chr1	22260325	22260336	GTCAGGTGACA	1	+
chr1	22375234	22375245	GGCATGTGACC	1	-
chr1	22755308	22755319	GCCATGTGACT	1	+
chr1	236047039	236047050	CCCATGTGATA	1	-
chr1	241697151	241697162	GACATGTGACC	1	+
chr1	24237637	24237648	CCCACGTGACC	1	-
chr1	245249337	245249348	ACCACGTGGTC	1	-
chr1	2515443	2515454	GCCATGTGACT	1	+
chr1	25436143	25436154	GTCACGTGACC	1	-
chr1	27049951	27049962	GCCACATGGCC	1	-
chr1	27341981	27341992	ACCACGTGACC	1	+
chr1	30122647	30122658	AGCATGTGACC	1	+
chr1	31202269	31202280	CACATGTGACA	1	-
chr1	31218772	31218783	GCCACGTGACA	1	-
chr1	31331697	31331708	CCCACGTGACC	1	-
chr1	31360294	31360305	GGCACGTGACA	1	-
chr1	33438643	33438654	GCCATGTGACC	1	+
chr1	33638019	33638030	GGCATGTGACA	1	+
chr1	37624922	37624933	GGCATGTGACC	1	-
chr1	44058786	44058797	GCCATGTGACC	1	+
chr1	46836169	46836180	GCCACGTGACT	1	+
chr1	5746443	5746454	GTCATGTGACT	1	+
chr1	8229987	8229998	ATCACGTGACC	1	+
chr1	89357354	89357365	AGCACGTGACG	1	-
chr1	91170596	91170607	ATCACGTGACT	1	-
chr1	91590752	91590763	GCCATGTGACC	1	+
chr1	92179174	92179185	CCCATGTGATG	1	-
chr1	93441384	93441395	GCCACGTGACA	1	-
chr1	94511393	94511404	CCCACGTGACA	1	-
chr1	9536999	9537010	GGCACATGACC	1	+
chr20	1014515	1014526	GTCACGTGACC	1	-
chr20	1056413	1056424	ATCACATGATC	1	-
chr20	17506478	17506489	GCCATGTGACT	1	+
chr20	2158634	2158645	GGCATGTGACC	1	-
chr20	23909578	23909589	GCCACGTGACC	1	-
chr20	30504694	30504705	ACCACATGACC	1	-
chr20	343283	343294	ACCACGTGTCC	1	-
chr20	34750619	34750630	ACCACGTGACA	1	-
chr20	37739359	37739370	GTCACGTGATC	1	+
chr20	37747612	37747623	GCCACGTGACT	1	-
chr20	3788356	3788367	ATCACGTGGCC	1	-
chr20	3792553	3792564	CTCACGTGGCT	1	+
chr20	43595051	43595062	ACCACGTGATC	1	+
chr20	45369166	45369177	GCCATGTGACT	1	+
chr20	45779564	45779575	GGCACGTGACT	1	-
chr20	46020951	46020962	GTCATGTGGCC	1	+
chr20	46116546	46116557	ACCATGTGACT	1	-
chr20	46507689	46507700	TCCACGTGACC	1	-
chr20	46635362	46635373	GGCACGTGACT	1	-
chr20	46695802	46695813	GGCATGTGACC	1	+
chr20	46838080	46838091	CCCACGTGACT	1	-
chr20	46911740	46911751	GGCACGTGACC	1	-
chr20	47354202	47354213	GCCATGTGACC	1	+
chr20	47479087	47479098	ATCACGTGACC	1	+
chr20	48002177	48002188	GCCATGTGATT	1	+
chr20	48738573	48738584	GGCACGTGACC	1	+
chr20	48746728	48746739	AGCACGTGACC	1	+
chr20	48929931	48929942	GACATGTGACC	1	+
chr20	49057173	49057184	ACCACGTGACA	1	-
chr20	49100154	49100165	CACATGTGACC	1	+
chr20	49438715	49438726	TCCACGTGGCT	1	+
chr20	4954442	4954453	GCCACATGACT	1	+
chr20	5037727	5037738	CACATGTGACA	1	-
chr20	5485273	5485284	CCCACGTGACC	1	+
chr20	55646432	55646443	CTCACGTGACC	1	+
chr20	56033617	56033628	ATCACGTGATC	1	+
chr20	56158281	56158292	GGCACGTGACC	1	+
chr20	57735638	57735649	GCCACGTGACT	1	+
chr20	58624442	58624453	GGCACATGACC	1	+
chr20	60409051	60409062	GACATGTGACC	1	-
chr20	61505643	61505654	CCCACGTGACC	1	+
chr20	61867227	61867238	AGCATGTGACC	1	+
chr20	61878420	61878431	GCCACGTGACC	1	-
chr20	948939	948950	GTCATGTGACC	1	+
chr21	35340779	35340790	GTCACATGACC	1	+
chr21	35402534	35402545	GGCATATGACT	1	-
chr21	43594470	43594481	CTCACGTGACT	1	-
chr21	43680284	43680295	GCCACGTGACC	1	-
chr21	43953050	43953061	GTCACGTGACC	1	+
chr21	44790493	44790504	GCCATGTGACC	1	+
chr21	46491124	46491135	GTCACGTGACC	1	-
chr22	18252632	18252643	ACCACGTGACC	1	-
chr22	18325342	18325353	CCCACGTGGCC	1	-
chr22	18350327	18350338	ACCACGTGGCC	1	+
chr22	19567556	19567567	GTCATGTGACG	1	-
chr22	19602159	19602170	GCCACGTGACT	1	+
chr22	22523098	22523109	ATCACGTGATC	1	-
chr22	23249278	23249289	GGCACATGACC	1	-
chr22	24143842	24143853	GCCACGTGACC	1	-
chr22	25815470	25815481	AACACGTGACC	1	+
chr22	29215343	29215354	CTCACGTGATC	1	+
chr22	31275122	31275133	CCCACGTGATC	1	-
chr22	33300211	33300222	GGCATGTGACA	1	+
chr22	33961629	33961640	ATCACGTGACA	1	+
chr22	35552538	35552549	GGCACATGACC	1	+
chr22	36815758	36815769	CTCACGTGGCT	1	-
chr22	37137649	37137660	GTCATGTGACC	1	-
chr22	37688140	37688151	GCCACGTGACT	1	+
chr22	37837111	37837122	CCCATGTGACC	1	+
chr22	38572378	38572389	CCCACGTGGCC	1	-
chr22	39216811	39216822	GACACGTGACC	1	-
chr22	42335129	42335140	GGCACGTGGCC	1	+
chr22	42947782	42947793	GACATGTGACC	1	-
chr22	43288357	43288368	GACACGTGACT	1	+
chr22	45497995	45498006	GCCATGTGGCC	1	+
chr22	46650370	46650381	CCCACGTGGCC	1	+
chr22	47165295	47165306	GCCATGTGGCT	1	+
chr22	50590767	50590778	ATCACGTGACC	1	-
chr22	50972995	50973006	GTCACGTGATC	1	-
chr2	100890588	100890599	CGCATGTGACC	1	-
chr2	111632625	111632636	GCCACGTGGCT	1	+
chr2	113551966	113551977	AACACGTGACT	1	-
chr2	118761037	118761048	GGCACGTGATC	1	+
chr2	118955104	118955115	CTCACGTGACC	1	+
chr2	12074107	12074118	ATCACGTGACC	1	+
chr2	121751602	121751613	GCCACGTGACT	1	-
chr2	127416918	127416929	GTCATGTGATG	1	-
chr2	135040832	135040843	CTCATGTGGCC	1	-
chr2	135464476	135464487	GCCACGTGATC	1	-
chr2	152803856	152803867	CCCACGTGATT	1	-
chr2	160751252	160751263	GTCATGTGACC	1	+
chr2	172038130	172038141	GCCACGTGATC	1	-
chr2	174862143	174862154	CCCACGTGTCT	1	+
chr2	193059695	193059706	CCCACGTGACC	1	-
chr2	196426206	196426217	GCCATGTGATC	1	+
chr2	198010324	198010335	TCCATGTGACC	1	+
chr2	201338019	201338030	CTCACGTGGTC	1	-
chr2	201993989	201994000	CCCACGTGGCC	1	-
chr2	20324142	20324153	GGCATGTGACC	1	-
chr2	216001665	216001676	ACCACATGACC	1	+
chr2	220578000	220578011	GCCATGTGACT	1	-
[truncated: 4,014 more rows]
