# Supplementary material for: Relationship between histone modifications and transcription factor binding is protein family specific
Source: Genome Res. 2018 Mar;28(3):321–33. doi: 10.1101/gr.220079.116 (PMC5848611; doi:10.1101/gr.220079.116)
Supplement: Supplemental Material [file supp_gr.220079.116_Supplemental_Material.zip › Supplemental_Material/USF1/non-BS.bed]

chr1	115035563	115035574	AGCATGTGACC	1	-
chr1	143137115	143137126	GTCATCTGACC	1	+
chr1	151422738	151422749	CTCAGGTGATC	1	+
chr1	171569471	171569482	TCCACGTGACT	1	+
chr1	172507275	172507286	TCCATGTGACC	1	-
chr1	181471017	181471028	ATCATGTGACT	1	-
chr1	181481427	181481438	GCCACCTGACA	1	-
chr1	187917775	187917786	TCCATGTGACT	1	-
chr1	192497274	192497285	ATCATGTGACA	1	-
chr1	200518664	200518675	CTCAGGTGATC	1	+
chr1	201930108	201930119	CTCAGGTGATC	1	+
chr1	212948137	212948148	GCCACATGACT	1	+
chr1	219392815	219392826	AACAGGTGACC	1	+
chr1	233754731	233754742	TCCATGTGACA	1	+
chr1	27007668	27007679	CTCAGGTGATC	1	-
chr1	28110076	28110087	CTCAGGTGATC	1	+
chr1	28752351	28752362	AACATGTGACT	1	-
chr1	28838723	28838734	CTCAGGTGATC	1	+
chr1	40645985	40645996	ATCATGTGACT	1	-
chr1	40845357	40845368	GGCACCTGACT	1	+
chr1	41162177	41162188	GCCAAGTGACC	1	-
chr1	42671927	42671938	GCCATGTGACT	1	+
chr1	51970837	51970848	TCCACATGACC	1	+
chr1	53313102	53313113	CTCAGGTGATC	1	+
chr1	53822752	53822763	ATCATATGACC	1	-
chr1	569848	569859	GCCATGTGATT	1	+
chr1	67699857	67699868	ACCACGTGGCT	1	-
chr1	77402500	77402511	ACCACATGACC	1	-
chr1	87917455	87917466	AACATGTGACT	1	-
chr1	89353021	89353032	GACATGTGACT	1	+
chr1	93363818	93363829	ACCATGTGACA	1	-
chr1	93549155	93549166	ATCATCTGACC	1	-
chr10	1086272	1086283	CTCATGTGACA	1	-
chr10	115610275	115610286	GCCACCTGACG	1	+
chr10	15819267	15819278	CTCACGTGGCA	1	-
chr10	21640853	21640864	AGCATGTGATC	1	+
chr10	22912803	22912814	ATCATGTGACT	1	-
chr10	25184940	25184951	ACCATGTGGCC	1	-
chr10	27481394	27481405	GACATGTGACT	1	-
chr10	30811895	30811906	AGCATGTGATC	1	+
chr10	30825754	30825765	ACCATGTGACC	1	+
chr10	38389645	38389656	ACCATGTGATA	1	-
chr10	46257323	46257334	CCCACGTGGCC	1	+
chr10	52163389	52163400	ATCATGTGGCT	1	+
chr10	69646860	69646871	CTCAGGTGATC	1	+
chr10	71919225	71919236	CTCAGGTGATC	1	-
chr10	7561587	7561598	AGCATGTGGCC	1	+
chr10	90009428	90009439	GCCACGTGTCA	1	-
chr10	91134266	91134277	ACCACATGACA	1	+
chr11	118658319	118658330	GCCAGGTGACA	1	+
chr11	118658820	118658831	ACCACCTGACC	1	+
chr11	122931173	122931184	GGCACGTGGTC	1	+
chr11	123267324	123267335	GCCATGTGTCC	1	+
chr11	19141929	19141940	TACACGTGACC	1	+
chr11	35101308	35101319	ACCATGTGACT	1	-
chr11	66147879	66147890	ACCTCGTGACC	1	-
chr11	66388667	66388678	AGCATGTGGCC	1	-
chr11	77597501	77597512	GCCATGTGATT	1	+
chr11	78279540	78279551	GCCATATGACC	1	-
chr11	85963897	85963908	CTCAGGTGATC	1	+
chr12	103676093	103676104	AGCACATGACT	1	-
chr12	109021082	109021093	GACACCTGACC	1	+
chr12	111172378	111172389	CTCAGGTGATC	1	+
chr12	118747551	118747562	CTCAGGTGATC	1	+
chr12	120107877	120107888	CTCAGGTGACT	1	+
chr12	121317009	121317020	TGCATGTGACT	1	-
chr12	26976554	26976565	CACATGTGACT	1	-
chr12	49347075	49347086	CTCACATGATC	1	-
chr12	494131	494142	CTCAGGTGATC	1	-
chr12	57074657	57074668	CTCAGGTGATC	1	+
chr1	100512012	100512023	CTCAGGTGATC	1	+
chr1	10233151	10233162	GACACATGACT	1	+
chr1	110581033	110581044	CCCAGGTGGCC	1	+
chr1	111674372	111674383	CCCACGTGACA	1	+
chr1	111688270	111688281	GGCATGTGACC	1	+
chr1	111688303	111688314	CACATGTGGCC	1	+
chr1	114337271	114337282	GCCATGTGATG	1	-
chr1	143278838	143278849	CCCACGTGGCT	1	-
chr1	143534633	143534644	GCCATATGACC	1	+
chr1	156247911	156247922	GGCACATGACT	1	-
chr1	160522407	160522418	AGCACGTGATT	1	-
chr1	160647729	160647740	GCCATGTGATG	1	-
chr1	162619575	162619586	ATCATGTGATA	1	+
chr1	168933958	168933969	CTCATGTGACA	1	-
chr1	174174193	174174204	ACCACGTGATT	1	-
chr1	1807965	1807976	TGCACGTGGCC	1	-
chr1	192527190	192527201	AGCACGTGATA	1	+
chr1	193030305	193030316	ACCACGTGGCA	1	+
chr1	198130440	198130451	ACCATGTGATC	1	-
chr1	198888937	198888948	TTCATGTGACT	1	+
chr1	199067750	199067761	GCCATGTGACC	1	+
chr1	205080876	205080887	ATCATGTGACT	1	+
chr1	205083043	205083054	CTCAAGTGACC	1	+
chr1	208030912	208030923	GTCATCTGACC	1	+
chr1	220442461	220442472	ACCACCTGATC	1	-
chr1	220891524	220891535	GACACCTGACC	1	+
chr1	224930294	224930305	ACCATGTGACA	1	-
chr1	227461413	227461424	CACATGTGATC	1	+
chr1	233799490	233799501	CTCACATGACC	1	-
chr1	246732728	246732739	ATCATGTGACC	1	-
chr1	247530847	247530858	CACACATGACC	1	+
chr1	27033073	27033084	ACCACGTGGCT	1	-
chr1	33114799	33114810	CTCAGGTGATC	1	+
chr1	35655325	35655336	CTCAGGTGATC	1	-
chr1	35655855	35655866	CACACGTGACT	1	+
chr1	35738295	35738306	GGCAGGTGACT	1	+
chr1	38393072	38393083	TTCACGTGATT	1	-
chr1	46055688	46055699	CCCAGGTGACA	1	-
chr1	52879438	52879449	TCCATGTGACT	1	-
chr1	67398331	67398342	AGCATGTGATT	1	+
chr1	67400183	67400194	CTCAGGTGATC	1	+
chr1	72433508	72433519	GCCACATGACT	1	+
chr1	89239979	89239990	ATCATGTGGCC	1	-
chr1	93010402	93010413	ACCACATGACC	1	+
chr1	97273952	97273963	CTCATGTGGCC	1	+
chr1	9997097	9997108	CTCAGGTGATC	1	-
chr10	103728221	103728232	ACCACATGACA	1	+
chr10	104478273	104478284	GCCACCTGGCC	1	-
chr10	1091124	1091135	CCCATGTGATT	1	+
chr10	112179214	112179225	TTCACGTGACA	1	-
chr10	11649019	11649030	CTCATGTGATC	1	+
chr10	121461591	121461602	GCCACCTGACT	1	+
chr10	18703166	18703177	CCCATGTGACT	1	-
chr10	26725949	26725960	GTCAGGTGACC	1	-
chr10	60764363	60764374	CCCACATGACC	1	+
chr10	63771517	63771528	CTCACCTGACC	1	-
chr10	63812985	63812996	CCCATGTGACT	1	+
chr10	69913516	69913527	ATCATGTGGCT	1	+
chr10	79439948	79439959	AGCACCTGACC	1	-
chr10	86413355	86413366	CCCAGGTGACA	1	-
chr10	89878630	89878641	GGCACATGACT	1	+
chr10	91327532	91327543	ATCATATGACC	1	-
chr10	92754304	92754315	AGCATGTGATT	1	-
chr10	92776719	92776730	CTCAGGTGATC	1	+
chr10	98408246	98408257	TCCATGTGACT	1	+
chr10	98439668	98439679	TTCACATGACC	1	+
chr11	109969599	109969610	GACACATGACT	1	+
chr11	122763892	122763903	CTCATGTGATC	1	-
chr11	17069059	17069070	GCCACGTGTCT	1	-
chr11	19559533	19559544	GTCATGTGACC	1	-
chr11	34393184	34393195	GCCACGTGACT	1	+
chr11	34932592	34932603	AGCATGTGACA	1	-
chr11	4069742	4069753	ACCATGTGATG	1	+
chr11	46060250	46060261	GCCATGTGATA	1	-
chr11	5569403	5569414	GACATGTGACA	1	-
chr11	59576320	59576331	GACATGTGACA	1	+
chr11	66389617	66389628	CTCAGGTGATC	1	+
chr11	68264916	68264927	CTCAGGTGATC	1	+
chr11	75657780	75657791	GCCATGTGGCC	1	+
chr11	85664656	85664667	ACCACGTGATG	1	+
chr11	9658570	9658581	GGCACATGACC	1	-
chr12	100970682	100970693	AGCACATGACT	1	-
chr12	104346333	104346344	TCCATATGACC	1	-
chr12	108150649	108150660	CCCAGGTGACT	1	+
chr12	111017593	111017604	CCCAGGTGATC	1	-
chr12	113347376	113347387	CTCATGTGATC	1	-
chr12	121296706	121296717	ACCATGTGACC	1	-
chr12	122904534	122904545	CCCATGTGACT	1	-
chr12	123043201	123043212	CTCAGGTGACC	1	-
chr12	124190652	124190663	AGCACATGACC	1	-
chr12	129300334	129300345	CCCAGGTGACT	1	+
chr12	19587579	19587590	ATCAGGTGACA	1	-
chr12	19604254	19604265	GACATGTGACA	1	-
chr12	27181405	27181416	ACCATGTGGCT	1	+
chr12	39284485	39284496	AGCACGTGATG	1	-
chr12	39297428	39297439	GGCATGTGGCC	1	-
chr12	43666259	43666270	GACATGTGACT	1	-
chr12	46893754	46893765	ACCACATGATC	1	-
chr12	49660889	49660900	CCCACGTGGCC	1	+
chr12	49667268	49667279	CTCATGTGATT	1	+
chr12	53409374	53409385	CTCATGTGATC	1	-
chr12	60030839	60030850	ATCATGTGACA	1	-
chr12	64482317	64482328	ACCACATGACT	1	-
chr12	65054653	65054664	GCCATGTGACT	1	-
chr12	68685580	68685591	CCCATGTGACC	1	+
chr12	69989610	69989621	ACCATGTGGTC	1	-
chr12	7263372	7263383	CCCAGGTGACT	1	+
chr12	82351565	82351576	ATCATATGACC	1	-
chr12	899104	899115	GCCATGTGACC	1	-
chr12	93355927	93355938	GGCACATGACA	1	-
chr12	93784476	93784487	CTCAGGTGATC	1	+
chr12	93831026	93831037	ATCAGGTGATC	1	-
chr12	93834036	93834047	ACCATGTGACT	1	+
chr12	9507109	9507120	AGCAGGTGACT	1	+
chr12	9507138	9507149	AGCAGGTGACT	1	+
chr12	9507167	9507178	AGCAGGTGACT	1	+
chr12	95209947	95209958	AGCACATGATC	1	+
chr13	113239895	113239906	ACCATGTGGCC	1	-
chr13	24756599	24756610	ATCATGTGACA	1	-
chr13	33778322	33778333	GACATGTGACA	1	-
chr13	43049267	43049278	GCCATGTGATG	1	-
chr13	43190003	43190014	GGCATGTGACT	1	+
chr13	45794273	45794284	AGCATGTGATT	1	+
chr13	51487509	51487520	ATCAGGTGACC	1	-
chr13	68095283	68095294	ACCATGTGATC	1	+
chr13	69162997	69163008	CCCATGTGATT	1	-
chr13	95911037	95911048	CTCAAGTGACC	1	-
chr14	100713638	100713649	CTCAGGTGACC	1	+
chr14	106553051	106553062	GCCATGTGACG	1	+
chr14	23260740	23260751	AACATGTGACC	1	-
chr14	23950510	23950521	GTCATGTGATA	1	+
chr14	24668598	24668609	ACCACGTGATG	1	+
chr14	46528500	46528511	ATCATCTGACC	1	+
chr14	50396818	50396829	CTCAGGTGATC	1	+
chr14	50458347	50458358	CCCACGTGACC	1	-
chr14	52317481	52317492	GCCATGTGATG	1	-
chr14	52338660	52338671	GGCATGTGGCC	1	-
chr14	55039224	55039235	ACCATGTGGCC	1	-
chr14	56188181	56188192	ACCATGTGGCT	1	-
chr14	60664775	60664786	AGCAGGTGACT	1	-
chr14	61995676	61995687	CGCATGTGGCC	1	+
chr14	65552516	65552527	CCCAGGTGACT	1	-
chr14	65782894	65782905	GCCATGTGGCC	1	-
chr14	68866883	68866894	ACCACATGACT	1	+
chr14	68866929	68866940	GCCAGGTGGCC	1	-
chr14	68875547	68875558	GCCACATGACA	1	+
chr14	70822670	70822681	GGCATGTGATC	1	+
chr14	77928900	77928911	ATCAGGTGACT	1	-
chr14	84350293	84350304	ATCATGTGACT	1	-
chr15	102190593	102190604	CCCACGTGGCC	1	+
chr15	102259793	102259804	GCCATGTGACT	1	+
chr15	25653276	25653287	CTCAAGTGACC	1	-
chr15	41121586	41121597	ACCACGTGACC	1	+
chr15	43116214	43116225	ACCATGTGACC	1	-
chr15	44761411	44761422	CTCACGTGACA	1	-
chr15	45923561	45923572	ACCATGTGATG	1	+
chr15	63823134	63823145	ACCACATGACA	1	-
chr15	63824474	63824485	GACATGTGATT	1	+
chr15	64056905	64056916	GTCAGGTGACC	1	+
chr15	64756090	64756101	GTCAGGTGACA	1	+
chr15	66800823	66800834	GCCACATGACC	1	-
chr15	79167895	79167906	CTCAGGTGATC	1	-
chr15	79314386	79314397	GCCATGTGACT	1	+
chr15	80194491	80194502	GGCATGTGGCC	1	-
chr15	80254425	80254436	GCCAGATGACC	1	-
chr15	91532512	91532523	CCCAGGTGACA	1	-
chr15	94010738	94010749	GCCATGTGACC	1	-
chr16	10352749	10352760	AGCACCTGACC	1	-
chr16	11329601	11329612	CACATGTGACA	1	-
chr16	28190901	28190912	ACCATGTGGTC	1	-
chr16	3663326	3663337	AACACGTGATT	1	-
chr16	58280251	58280262	ACCATGTGATC	1	+
chr16	67075906	67075917	CTCAGGTGATC	1	+
chr16	67096470	67096481	CTCAGGTGATC	1	-
chr16	68709985	68709996	CCCAGGTGGCC	1	-
chr16	70470106	70470117	CTCAGGTGATC	1	-
chr16	71883224	71883235	GACACATGACT	1	+
chr16	88641006	88641017	ATCAGGTGATC	1	+
chr16	9190439	9190450	GGCAGGTGACT	1	+
chr17	1123822	1123833	ACCACCTGACT	1	-
chr17	1296955	1296966	CTCAGGTGATC	1	+
chr17	16253029	16253040	CCCAGGTGACA	1	-
chr17	28603141	28603152	AGCATGTGACC	1	-
chr17	41366293	41366304	ACCAGGTGGCC	1	-
chr17	41366403	41366414	AGCATGTGGCC	1	+
chr17	41596502	41596513	AGCACATGACC	1	-
chr17	44178584	44178595	TTCATGTGACT	1	-
chr17	44216983	44216994	GCCTTGTGACC	1	+
chr17	44234998	44235009	AACAGGTGACC	1	-
chr17	45264898	45264909	CTCAGGTGATC	1	+
chr17	46529095	46529106	TTCAGGTGACC	1	-
chr17	514794	514805	ACCATGTGACC	1	+
chr17	5460980	5460991	AGCATGTGATC	1	+
chr17	57070110	57070121	ACCATGTGATA	1	-
chr17	57493821	57493832	GCCTCGTGACC	1	+
chr17	65423166	65423177	CTCAGGTGACC	1	+
chr17	71226345	71226356	CTCAGGTGATC	1	-
chr17	75173246	75173257	CACATGTGACA	1	+
chr17	76728855	76728866	GCCATGTGATT	1	-
chr17	79637195	79637206	GGCAGGTGACC	1	-
chr17	79637254	79637265	CCCAGGTGACC	1	+
chr18	11730944	11730955	AGCATGTGACT	1	+
chr18	20849160	20849171	CCCATGTGACA	1	+
chr18	2657877	2657888	CTCAGGTGATC	1	+
chr18	3187475	3187486	ACCACGTGACA	1	+
chr18	32758421	32758432	TCCATGTGGCC	1	+
chr18	33145259	33145270	CCCACGTGGTC	1	-
chr18	3612509	3612520	ATCATCTGACC	1	-
chr18	3851329	3851340	CCCATGTGACA	1	+
chr18	51322530	51322541	CTCATGTGATC	1	-
chr18	55879704	55879715	CTCATGTGATC	1	-
chr1	101468243	101468254	GCCATGTGACT	1	+
chr1	104104789	104104800	ATCATGTGACA	1	-
chr1	107601437	107601448	CTCACATGATC	1	-
chr1	108617813	108617824	GTCATGTGACA	1	-
chr1	110512312	110512323	ATCATGTGATC	1	+
chr1	110913656	110913667	CTCACATGACT	1	-
chr1	112113520	112113531	CCCATGTGGCT	1	-
chr1	112301150	112301161	CCCACATGACA	1	-
chr1	113211668	113211679	ACCACGTGGTT	1	-
chr1	11424414	11424425	GCCATGTGACT	1	+
chr1	114326860	114326871	GACACATGACT	1	-
chr1	117087759	117087770	CACACGTGATT	1	+
chr1	117626233	117626244	GGCACATGACC	1	-
chr1	118201556	118201567	ACCAGGTGGCC	1	+
chr1	12130613	12130624	CTCAGGTGATC	1	+
chr1	13946709	13946720	AGCACGTGATT	1	-
chr1	144930518	144930529	TTCACGTGATT	1	-
chr1	145457401	145457412	CTCATGTGGCC	1	+
chr1	146719124	146719135	ACCATGTGATC	1	+
chr1	150338297	150338308	CTCAGGTGATC	1	+
chr1	151131585	151131596	GCCATGTGACT	1	-
chr1	151373952	151373963	TCCACCTGACC	1	+
chr1	151467421	151467432	GGCAGGTGATC	1	-
chr1	157010770	157010781	GGCATGTGACT	1	+
chr1	16005205	16005216	GTCATGTGATA	1	-
chr1	160322533	160322544	GTCATGTGACT	1	-
chr1	160608053	160608064	CTCATGTGACG	1	+
chr1	161652332	161652343	AGCATGTGACC	1	-
chr1	162671180	162671191	CCCACATGACC	1	-
chr1	166277307	166277318	CCCACCTGATC	1	+
chr1	166877159	166877170	AACATGTGACT	1	-
chr1	171931175	171931186	ACCATGTGATA	1	-
chr1	172795324	172795335	ACCATGTGGCT	1	-
chr1	173831343	173831354	TTCATGTGACC	1	-
chr1	174367506	174367517	ACCATGTGATT	1	-
chr1	175739965	175739976	CTCACCTGACC	1	-
chr1	175844766	175844777	CCCACGTGGCA	1	-
chr1	1760053	1760064	TGCATGTGACT	1	-
chr1	1760725	1760736	CTCAGGTGATC	1	+
chr1	177770048	177770059	ACCATGTGGTC	1	-
chr1	177787479	177787490	ACCAGGTGACC	1	+
chr1	179268230	179268241	AACATGTGACA	1	+
chr1	180260398	180260409	GCCATATGACT	1	-
chr1	180963633	180963644	CTCACGTGACT	1	-
chr1	180997886	180997897	GCCAAGTGACC	1	+
chr1	181712315	181712326	TCCATGTGGCC	1	-
chr1	183009432	183009443	CCCATGTGTCC	1	-
chr1	185250485	185250496	AGCATGTGACT	1	+
chr1	186152542	186152553	CCCACATGACC	1	-
chr1	186451985	186451996	CTCACGTGACA	1	-
chr1	191729374	191729385	AGCACGTGATT	1	+
chr1	192486102	192486113	ACCACATGATC	1	-
chr1	192962791	192962802	GCCATATGACT	1	-
chr1	193052605	193052616	CCCATGTGATT	1	-
chr1	193081473	193081484	GTCATCTGACC	1	-
chr1	19318293	19318304	GACACGTGACC	1	+
chr1	19492760	19492771	GCCATGTGGCC	1	+
chr1	199918180	199918191	GCCATGTGATT	1	+
chr1	200831596	200831607	AGCATGTGGCC	1	-
chr1	207563563	207563574	CTCAGGTGATC	1	-
chr1	207673036	207673047	CTCACGTGGTC	1	+
chr1	208049681	208049692	ACCATGTGGCC	1	+
chr1	209250174	209250185	ACCATGTGATG	1	+
chr1	210520750	210520761	AACATGTGACA	1	-
chr1	211079492	211079503	AGCATGTGACC	1	+
chr1	212656267	212656278	ACCAGGTGACT	1	+
chr1	212656325	212656336	AGCATGTGACC	1	+
chr1	213117665	213117676	CTCAGGTGATC	1	-
chr1	21658836	21658847	ATCAGGTGACA	1	+
chr1	21851680	21851691	ATCATGTGGCC	1	-
chr1	22033120	22033131	AGCACATGACC	1	+
chr1	220392216	220392227	TACATGTGACC	1	-
chr1	220974393	220974404	ATCATGTGATT	1	+
chr1	221911553	221911564	GGCAAGTGACC	1	+
chr1	221912583	221912594	GGCAGGTGACT	1	+
chr1	222135199	222135210	GGCACATGACC	1	-
chr1	222161359	222161370	CCCACATGACA	1	-
chr1	224989990	224990001	GCCATGTGACA	1	+
chr1	228356526	228356537	CCCACCTGACC	1	-
chr1	228678367	228678378	GGCAGGTGACA	1	-
chr1	228969838	228969849	GGCACATGACA	1	+
chr1	232347032	232347043	CCCATGTGGCT	1	-
chr1	233035766	233035777	ACCATGTGACA	1	-
chr1	233755976	233755987	ACCATGTGGCC	1	+
chr1	233778076	233778087	ACCACATGACA	1	-
chr1	234324414	234324425	ACCACCTGACC	1	+
chr1	234715953	234715964	TACATGTGACC	1	+
chr1	234742167	234742178	TCCACGTGATC	1	-
chr1	234987510	234987521	AGCACATGACC	1	+
chr1	236260664	236260675	AGCAGGTGACC	1	+
chr1	236260693	236260704	AGCAGGTGACC	1	+
chr1	236446701	236446712	GGCATGTGACC	1	-
chr1	23875559	23875570	CACATGTGACT	1	+
chr1	24063544	24063555	CTCATGTGATC	1	+
chr1	24139163	24139174	GGCATGTGACA	1	+
chr1	242112319	242112330	GCCATGTGGTC	1	-
chr1	242302971	242302982	GCCACATGACC	1	-
chr1	24303800	24303811	TTCAGGTGACC	1	-
chr1	25133961	25133972	CTCACGTGGCC	1	+
chr1	25176399	25176410	CTCACGTGGCT	1	+
chr1	25441624	25441635	ACCACATGACT	1	+
chr1	25799265	25799276	AGCAGGTGACT	1	-
chr1	28416401	28416412	CCCAGGTGATC	1	-
chr1	28437185	28437196	ATCATATGACC	1	-
chr1	28572240	28572251	CTCAGGTGATC	1	+
chr1	28680952	28680963	CTCACATGATC	1	+
chr1	30701793	30701804	GGCAGGTGACC	1	-
chr1	31009289	31009300	CTCATGTGATC	1	+
chr1	31430819	31430830	ACCATGTGACA	1	-
chr1	31514521	31514532	ACCATGTGACA	1	+
chr1	31894464	31894475	GCCTTGTGACC	1	+
chr1	32343840	32343851	ACCATGTGGCC	1	+
chr1	36201557	36201568	TGCATGTGACC	1	+
chr1	36557642	36557653	TCCATGTGGCC	1	-
chr1	36562835	36562846	CCCACGTGGCG	1	+
chr1	36765682	36765693	GCCATGTGATA	1	-
chr1	37817936	37817947	GGCATGTGGCT	1	-
chr1	38759399	38759410	TCCACGTGGCT	1	+
chr1	39554446	39554457	GCCATGTGACA	1	-
chr1	39651639	39651650	ACCACCTGACT	1	+
chr1	42119393	42119404	GCCAGGTGTCC	1	+
chr1	42417313	42417324	TCCACGTGGCT	1	+
chr1	42896733	42896744	CCCACCTGACT	1	+
chr1	44437838	44437849	TCCACGTGGCT	1	+
chr1	46053073	46053084	CTCAGGTGATC	1	+
chr1	46694474	46694485	CTCAGGTGATC	1	+
chr1	46738585	46738596	CACATGTGGCC	1	-
chr1	53095199	53095210	GCCATGTGACA	1	+
chr1	53107186	53107197	ACCAGGTGACC	1	+
chr1	53166724	53166735	CTCAGGTGATC	1	-
chr1	56999374	56999385	ATCATGTGATA	1	-
chr1	58452261	58452272	ACCACGTGTTC	1	+
chr1	60216465	60216476	GGCACGTGACC	1	-
chr1	62950929	62950940	GCCACATGACT	1	+
chr1	63087795	63087806	AGCACATGACC	1	+
chr1	65900553	65900564	ACCACATGACA	1	-
chr1	66838611	66838622	GCCATGTGTCT	1	-
chr1	67816592	67816603	ATCAGGTGACC	1	+
chr1	6847600	6847611	GTCATCTGACC	1	-
chr1	72899512	72899523	CCCATGTGGCT	1	-
chr1	76191765	76191776	CACATGTGACT	1	-
chr1	78506571	78506582	AGCATGTGACA	1	-
chr1	79297627	79297638	AGCATGTGACT	1	+
chr1	826261	826272	CCCATGTGATC	1	+
chr1	85224881	85224892	AGCATGTGATC	1	-
chr1	85615637	85615648	GCCACGTGACC	1	-
chr1	87690134	87690145	CCCACATGATC	1	-
chr1	8806790	8806801	GCCAGGTGTCC	1	-
chr1	8921385	8921396	AACAGGTGACC	1	+
chr1	90418765	90418776	ACCACATGACT	1	-
chr1	90418779	90418790	ACCACATGACT	1	-
chr1	9075878	9075889	CTCATGTGATC	1	+
chr1	9127439	9127450	CGCATGTGGCC	1	+
chr1	9127495	9127506	CCCACGTGGCA	1	-
chr1	9136575	9136586	ATCATGTGATA	1	-
chr1	91385100	91385111	GGCAGGTGACA	1	-
chr1	9179973	9179984	GTCATCTGACC	1	-
chr1	9187745	9187756	CCCAGGTGACC	1	+
chr1	93527938	93527949	ACCAGGTGGCC	1	-
chr1	94176897	94176908	GTCAGGTGACT	1	+
chr10	101537900	101537911	GGCATGTGATT	1	+
chr10	101619505	101619516	CTCAGGTGACT	1	-
chr10	102110615	102110626	CCCAGGTGATC	1	-
chr10	103919320	103919331	ACCAGGTGACT	1	+
chr10	104082882	104082893	ACCATGTGGCT	1	+
chr10	109203700	109203711	TGCACGTGACT	1	-
chr10	11139887	11139898	ACCACATGACA	1	+
chr10	112033358	112033369	TGCACGTGACA	1	-
chr10	112078295	112078306	AGCATGTGACA	1	-
chr10	11243527	11243538	GCCACGTGACT	1	-
chr10	112477845	112477856	GCCATGTGGCC	1	-
chr10	112619811	112619822	GTCATGTGACA	1	-
chr10	114653816	114653827	AGCAGGTGACC	1	-
chr10	11484916	11484927	CCCAGGTGGCC	1	+
chr10	115786434	115786445	AGCACATGATC	1	+
chr10	119197043	119197054	CCCATGTGGCT	1	+
chr10	119223112	119223123	GCCATGTGACT	1	-
chr10	120092610	120092621	GGCAGGTGACA	1	+
chr10	122233300	122233311	GCCAGGTGACG	1	+
chr10	122792277	122792288	AGCATGTGACT	1	-
chr10	124733727	124733738	ACCATGTGACA	1	+
chr10	125106525	125106536	TCCATGTGACT	1	+
chr10	129857152	129857163	GGCATGTGGCC	1	+
chr10	1326476	1326487	GACATGTGGCC	1	-
chr10	13496137	13496148	ATCATGTGATT	1	-
chr10	13949725	13949736	GGCAGGTGACA	1	-
chr10	14013564	14013575	CACATGTGACA	1	+
chr10	1436835	1436846	GGCTCGTGACC	1	-
chr10	14424295	14424306	CTCACGTGTCT	1	+
chr10	14641428	14641439	CCCATGTGACT	1	+
chr10	15238156	15238167	ACCAGGTGACC	1	+
chr10	18506667	18506678	ACCATGTGACT	1	+
chr10	18574319	18574330	AACATGTGACC	1	-
chr10	24031471	24031482	GCCATGTGATG	1	-
chr10	26917609	26917620	CCCACATGACA	1	+
chr10	27111263	27111274	ACCACATGACC	1	+
chr10	29734575	29734586	CACATGTGATC	1	+
chr10	29970855	29970866	TCCATGTGACT	1	+
chr10	29977276	29977287	CCCAGGTGATC	1	+
chr10	30072274	30072285	GCCATGTGACC	1	-
chr10	30673944	30673955	GCCATGTGTCT	1	+
chr10	30703107	30703118	TCCATGTGGCC	1	-
chr10	3106622	3106633	GGCAGGTGACT	1	-
chr10	32019834	32019845	GCCAGATGACC	1	+
chr10	32019916	32019927	GACAGGTGACC	1	-
chr10	3668686	3668697	GACACGTGTCC	1	-
chr10	38336789	38336800	CTCATGTGGCT	1	-
chr10	3871176	3871187	TTCACGTGACT	1	-
chr10	43884650	43884661	CTCAGGTGATC	1	+
chr10	44754974	44754985	ACCAGGTGATC	1	-
chr10	50012971	50012982	CTCATGTGACT	1	-
chr10	50430426	50430437	ACCATGTGACA	1	-
chr10	60753497	60753508	GTCATCTGACC	1	-
chr10	60766437	60766448	GACACGTGATT	1	-
chr10	6165848	6165859	CCCAGATGACC	1	+
chr10	63809177	63809188	AGCATGTGACT	1	-
chr10	64897264	64897275	TCCATGTGACT	1	+
chr10	64996326	64996337	AGCAGGTGACT	1	-
chr10	70302932	70302943	GCCATATGACT	1	-
chr10	70302993	70303004	CTCACGTGATG	1	+
chr10	71554089	71554100	ATCATGTGACC	1	-
chr10	72250073	72250084	CTCAGGTGATC	1	+
chr10	72331075	72331086	GCCACATGACA	1	-
chr10	73105139	73105150	GACATGTGACA	1	-
chr10	73742635	73742646	CCCAGGTGACT	1	-
chr10	74036796	74036807	CCCATGTGATC	1	-
chr10	75003943	75003954	ATCATGTGATT	1	-
chr10	77533352	77533363	CTCAGGTGACC	1	-
chr10	79462121	79462132	GGCATGTGGCC	1	+
chr10	81110003	81110014	GACACATGACC	1	-
chr10	81789097	81789108	GCCACGTGTCT	1	+
chr10	82349831	82349842	CCCATGTGGCC	1	-
chr10	87406497	87406508	GCCAGGTGGCC	1	-
chr10	87686899	87686910	CTCACGTGGTC	1	-
chr10	88277458	88277469	ACCACATGACT	1	+
chr10	90175607	90175618	ACCACCTGATC	1	-
chr10	90430285	90430296	GGCACATGACT	1	-
chr10	90790151	90790162	CTCATGTGATT	1	-
chr10	91107695	91107706	ACCATGTGGCC	1	+
chr10	91439877	91439888	GGCATGTGACT	1	-
chr10	92759669	92759680	CTCATGTGACC	1	+
chr10	93692366	93692377	CTCATGTGACA	1	+
chr10	93941534	93941545	ACCATGTGGCC	1	+
chr10	95212147	95212158	ACCAGGTGACC	1	+
chr10	95573470	95573481	CCCATGTGACA	1	+
chr10	972752	972763	CTCAAGTGACC	1	-
chr10	98223539	98223550	GCCAGGTGACA	1	-
chr11	100577039	100577050	ATCATGTGTCC	1	-
chr11	102318108	102318119	GTCATGTGATC	1	+
chr11	102417377	102417388	TTCACATGACC	1	-
chr11	102482176	102482187	GCCACATGACC	1	-
chr11	102804570	102804581	CACACATGACC	1	+
chr11	102906866	102906877	CCCATGTGGCT	1	-
chr11	10630058	10630069	ACCATGTGGCT	1	-
chr11	10817468	10817479	CTCAGGTGATC	1	+
chr11	109915408	109915419	GCCAGGTGACC	1	-
chr11	109947284	109947295	CCCACATGACT	1	+
chr11	112460350	112460361	TCCATGTGACA	1	+
chr11	113897306	113897317	ACCACATGACC	1	-
chr11	113906845	113906856	CCCAGGTGATC	1	+
chr11	115823576	115823587	AGCACATGACT	1	-
chr11	116664621	116664632	GCCATGTGACT	1	-
chr11	118115889	118115900	CTCAGGTGATC	1	-
chr11	118656546	118656557	ATCATCTGACC	1	+
chr11	119554019	119554030	AGCAGGTGACC	1	-
chr11	119994159	119994170	GGCATGTGACA	1	-
chr11	120684124	120684135	CTCATGTGACC	1	-
chr11	120930474	120930485	TTCATGTGACA	1	-
chr11	122246957	122246968	TCCACGTGGCT	1	+
chr11	122926435	122926446	CCCACCTGACT	1	-
chr11	123054583	123054594	CCCACATGACC	1	-
chr11	126787507	126787518	ACCAGGTGATC	1	-
chr11	13030815	13030826	CCCACGTGGCT	1	-
chr11	131794136	131794147	GGCATGTGACT	1	+
chr11	13325340	13325351	AACATGTGACT	1	-
chr11	133757880	133757891	AACACGTGTCC	1	-
chr11	134483414	134483425	TCCATGTGATC	1	-
chr11	14371970	14371981	ACCATGTGATC	1	+
chr11	19115025	19115036	ACCATGTGGCC	1	+
chr11	19821191	19821202	GGCAGGTGACA	1	-
chr11	250910	250921	CCCACCTGACC	1	-
chr11	31935732	31935743	CTCATGTGACC	1	-
chr11	31935781	31935792	TGCATGTGACT	1	-
chr11	32060994	32061005	ACCAGGTGATC	1	+
chr11	33329681	33329692	CCCATGTGGCT	1	+
chr11	3397648	3397659	AGCATGTGGCC	1	+
chr11	34022751	34022762	CTCACATGATC	1	-
chr11	34355493	34355504	AGCACATGACT	1	+
chr11	35970841	35970852	GGCAGGTGACA	1	+
chr11	36131943	36131954	GCCAGGTGTCC	1	-
chr11	40190143	40190154	ACCATGTGGCT	1	-
chr11	44592095	44592106	ACCAGGTGACT	1	+
chr11	47684966	47684977	GTCATCTGACC	1	-
chr11	47954255	47954266	GGCAGGTGACT	1	+
chr11	60104595	60104606	GGCATATGACT	1	-
chr11	60753838	60753849	GCCACCTGACA	1	-
chr11	60856249	60856260	CTCAAGTGACC	1	-
chr11	61038114	61038125	AACATGTGACC	1	-
chr11	61428675	61428686	GCCATGTGATG	1	-
chr11	61896083	61896094	CGCAGGTGACT	1	+
chr11	61901140	61901151	CCCATGTGACT	1	-
chr11	63388853	63388864	AACATGTGACT	1	+
chr11	63389866	63389877	AGCACGTGGTC	1	+
chr11	64954835	64954846	GGCACCTGACC	1	+
chr11	6509695	6509706	TCCACGTGGCT	1	+
chr11	65211071	65211082	CCCACATGGCC	1	-
chr11	65485500	65485511	GCCACGTGACT	1	-
chr11	65623369	65623380	GGCAGGTGACA	1	+
chr11	65771771	65771782	GGCAGGTGACT	1	+
chr11	6621670	6621681	CTCATGTGGCC	1	-
chr11	6759255	6759266	TCCAGGTGACC	1	+
chr11	67960661	67960672	GGCATGTGGCC	1	-
chr11	67960676	67960687	ACCACATGATC	1	+
chr11	68238039	68238050	ATCATGTGACA	1	-
chr11	68543777	68543788	CTCAGGTGATC	1	-
chr11	71673776	71673787	ACCACATGACT	1	-
chr11	72909890	72909901	GTCATGTGATC	1	-
chr11	73441048	73441059	CCCATGTGGCC	1	+
chr11	73783447	73783458	GTCATGTGTCC	1	-
chr11	749982	749993	CTCATGTGACC	1	+
chr11	82681049	82681060	CCCATGTGATT	1	+
chr11	82765253	82765264	GGCACCTGACC	1	-
chr11	84820397	84820408	CTCACCTGACC	1	+
chr11	85657045	85657056	GCCATGTGATA	1	-
chr11	92762476	92762487	CTCATGTGACG	1	-
chr11	93265716	93265727	CTCACATGACT	1	-
chr11	94657645	94657656	GACAGGTGACT	1	-
chr11	9648860	9648871	CTCATGTGACT	1	-
chr12	100723688	100723699	CCCATGTGGCT	1	-
chr12	1018946	1018957	TCCATGTGACC	1	+
chr12	102892354	102892365	ACCATGTGGTC	1	-
chr12	103672342	103672353	GGCACGTGGCA	1	+
chr12	103742869	103742880	GTCATGTGACC	1	-
chr12	106099639	106099650	CTCATGTGACG	1	-
chr12	107130376	107130387	GCCATGTGATT	1	-
chr12	10872345	10872356	ATCATGTGATT	1	-
chr12	108964711	108964722	CTCATGTGGCT	1	-
chr12	109024857	109024868	GACATGTGACT	1	+
chr12	109033020	109033031	TCCAGGTGACC	1	-
chr12	109117424	109117435	ACCATGTGACC	1	+
chr12	109203466	109203477	ACCACATGGCC	1	+
chr12	109222629	109222640	CCCATGTGGCC	1	+
chr12	110299654	110299665	AGCACATGACC	1	-
chr12	111076018	111076029	CCCATGTGACA	1	+
chr12	111104772	111104783	GACACCTGACC	1	+
chr12	111176709	111176720	GGCATATGACC	1	+
chr12	111260845	111260856	ACCACGTGACT	1	-
chr12	112587588	112587599	ACCATGTGACA	1	+
chr12	113022282	113022293	ACCATGTGACC	1	-
chr12	113617182	113617193	ACCATGTGATC	1	+
chr12	113628792	113628803	GCCAGATGACC	1	-
chr12	113628817	113628828	TCCATGTGGCC	1	+
chr12	114211517	114211528	GGCACATGACC	1	-
chr12	115779379	115779390	AGCATGTGACT	1	-
chr12	116336675	116336686	ATCATGTGGCT	1	-
chr12	116504630	116504641	TGCATGTGACC	1	-
chr12	118325679	118325690	GCCATGTGGCT	1	-
chr12	120118814	120118825	TTCATGTGACT	1	-
chr12	120691051	120691062	CTCAGGTGATC	1	-
chr12	121769165	121769176	CACACGTGATC	1	+
chr12	12200334	12200345	ATCATGTGACT	1	-
chr12	122354801	122354812	CCCAGGTGGCC	1	+
chr12	122938670	122938681	GCCATGTGACA	1	+
chr12	12329650	12329661	CCCATGTGATC	1	+
chr12	123378155	123378166	CACACATGACC	1	+
chr12	123926179	123926190	AGCACATGACT	1	-
chr12	124519902	124519913	CCCACGTGATG	1	-
chr12	13784932	13784943	ACCATGTGGTC	1	-
chr12	14071471	14071482	GCCATGTGGCC	1	-
chr12	14434066	14434077	GCCAGGTGTCC	1	+
chr12	14730001	14730012	CCCAGGTGATC	1	+
chr12	19591128	19591139	ACCACCTGACT	1	-
chr12	20047958	20047969	AGCATGTGACA	1	-
chr12	21784445	21784456	GCCATGTGACA	1	-
chr12	25261593	25261604	ACCATGTGATA	1	+
chr12	25446651	25446662	ATCATGTGATC	1	-
chr12	27092564	27092575	CCCAGGTGACA	1	+
chr12	27406485	27406496	GGCAGGTGACT	1	+
chr12	27437881	27437892	ACCATGTGACT	1	-
chr12	28696284	28696295	AGCACATGATC	1	-
chr12	31715796	31715807	ACCAGGTGACT	1	+
chr12	32834395	32834406	CTCAGGTGATC	1	-
chr12	34324331	34324342	CTCAGGTGACT	1	-
chr12	3856093	3856104	CACATGTGATC	1	-
chr12	3856108	3856119	AGCACGTGGTC	1	-
chr12	40229743	40229754	ACCACGTGGCA	1	-
chr12	4178965	4178976	GACAGGTGACT	1	-
chr12	4225035	4225046	GCCTCGTGACC	1	-
chr12	45748298	45748309	CCCAGGTGACA	1	+
chr12	46611541	46611552	AGCATGTGATC	1	+
chr12	46781200	46781211	TGCACGTGATC	1	+
chr12	50232983	50232994	AGCATGTGACC	1	-
chr12	56046916	56046927	GGCAGGTGACT	1	+
chr12	56556357	56556368	TCCACGTGTCC	1	-
chr12	57627735	57627746	GCCAGGTGACC	1	+
chr12	58144623	58144634	AGCACATGACT	1	+
chr12	58704699	58704710	GCCAGATGACC	1	-
chr12	6187677	6187688	AGCACATGACC	1	-
chr12	65131454	65131465	ACCACCTGACT	1	+
chr12	66016043	66016054	GCCATGTGACT	1	-
chr12	6867827	6867838	CCCACATGACT	1	-
chr12	68881885	68881896	GCCACATGACT	1	+
chr12	69008282	69008293	AACACGTGACA	1	-
chr12	7065396	7065407	CCCACGTGGCC	1	-
chr12	70863335	70863346	TGCATGTGACC	1	-
chr12	80481821	80481832	TTCATGTGACT	1	-
chr12	83529355	83529366	CCCACATGACT	1	-
chr12	92536490	92536501	GGCAGGTGACC	1	-
chr12	9270895	9270906	GGCATATGACT	1	+
chr12	93530662	93530673	ACCACATGACC	1	+
chr12	93531961	93531972	GCCATGTGTCT	1	-
chr12	93809762	93809773	ATCATGTGACC	1	+
chr12	93930662	93930673	TGCATGTGATC	1	+
chr12	96439592	96439603	GCCATGTGATG	1	-
chr12	97383905	97383916	AACATGTGGCC	1	-
chr12	98911716	98911727	CTCAGGTGATC	1	-
chr13	100086791	100086802	GCCTCGTGACT	1	+
chr13	101528233	101528244	TTCATGTGACC	1	-
chr13	108302579	108302590	GTCAGGTGACC	1	-
chr13	108807946	108807957	TTCATGTGACT	1	-
chr13	109819361	109819372	CTCACGTGGCT	1	+
chr13	111111533	111111544	ACCACGTGACC	1	+
chr13	111111583	111111594	AGCACGTGTCC	1	+
chr13	111369949	111369960	CTCAGGTGATC	1	-
chr13	113869270	113869281	CCCATGTGGCT	1	+
chr13	113870006	113870017	CCCATGTGGCT	1	+
chr13	20420044	20420055	GTCATATGACC	1	-
chr13	20763432	20763443	TGCACGTGGCC	1	-
chr13	21594968	21594979	GCCACATGACA	1	-
chr13	21721898	21721909	CTCACGTGTCC	1	-
chr13	24149090	24149101	CCCACATGACT	1	-
chr13	24228914	24228925	AGCATGTGACT	1	+
chr13	24423109	24423120	CCCACATGACC	1	+
chr13	24717978	24717989	AACATGTGACA	1	+
chr13	24718000	24718011	GCCAGATGACC	1	+
chr13	28056088	28056099	ACCACGTGGCA	1	-
chr13	29211085	29211096	GGCAGGTGACT	1	+
chr13	30143690	30143701	ATCATGTGATT	1	-
chr13	31228711	31228722	ACCACATGACC	1	-
chr13	33298349	33298360	CTCAAGTGACC	1	+
chr13	33645044	33645055	CCCAGGTGACT	1	-
chr13	34361478	34361489	TCCACGTGGCT	1	+
chr13	34582383	34582394	GTCATGTGACT	1	+
chr13	41110965	41110976	GCCATGTGACT	1	+
chr13	41538126	41538137	CTCAGGTGACT	1	+
chr13	41555681	41555692	AGCATGTGACT	1	-
chr13	43070198	43070209	TGCAGGTGACC	1	-
chr13	43070218	43070229	CTCAGGTGACC	1	+
chr13	45251035	45251046	ACCATGTGATC	1	+
chr13	45901905	45901916	GCCACATGACA	1	-
chr13	46947339	46947350	CTCAGGTGATC	1	+
chr13	47180500	47180511	CCCACATGACA	1	+
chr13	49081244	49081255	GCCATGTGATG	1	+
chr13	51172705	51172716	ACCATGTGACC	1	+
chr13	51491132	51491143	TTCACGTGATT	1	+
chr13	51799078	51799089	CCCACCTGACT	1	+
chr13	52386140	52386151	CCCACCTGACC	1	+
chr13	52393569	52393580	ACCACGTGTCC	1	+
chr13	53522716	53522727	GTCAGGTGACC	1	+
chr13	61827762	61827773	GCCATGTGGCC	1	+
chr13	77098380	77098391	ACCATGTGATG	1	-
chr13	84837612	84837623	GGCATGTGACC	1	-
chr13	93225968	93225979	ACCATGTGGCT	1	+
chr13	95272738	95272749	ACCAGGTGGCC	1	-
chr13	96137362	96137373	CCCACGTGGCT	1	-
chr13	97460562	97460573	ACCATGTGACT	1	+
chr13	97877392	97877403	GCCATGTGATA	1	-
chr14	101455081	101455092	CTCAGGTGACC	1	-
chr14	102512916	102512927	ACCATGTGGCT	1	-
chr14	103227705	103227716	GGCAGGTGACT	1	+
chr14	103868000	103868011	GCCATGTGACT	1	-
chr14	106319603	106319614	AGCATGTGACC	1	-
chr14	106322063	106322074	ACCACGTGTTC	1	+
chr14	107177780	107177791	GACATGTGACA	1	+
chr14	21029313	21029324	TTCATGTGACA	1	-
chr14	23265488	23265499	GCCAGGTGTCC	1	-
chr14	23548049	23548060	AGCATGTGACC	1	-
chr14	32129570	32129581	TGCATGTGACT	1	+
chr14	32686751	32686762	ACCATGTGACT	1	-
chr14	33180473	33180484	ACCAGGTGGCC	1	+
chr14	34544694	34544705	CACACGTGGCC	1	+
chr14	34550584	34550595	AACATGTGGCC	1	-
chr14	35312500	35312511	CTCATGTGACT	1	+
chr14	39688391	39688402	GCCACGTGACT	1	+
chr14	48065689	48065700	TGCACGTGACG	1	+
chr14	52351270	52351281	ACCATGTGGTC	1	-
chr14	53593654	53593665	CTCACGTGATT	1	-
chr14	54075294	54075305	CCCAGGTGACT	1	-
chr14	54095556	54095567	TCCATGTGACA	1	-
chr14	54396784	54396795	GCCAGGTGACC	1	-
chr14	55741627	55741638	CACACATGACC	1	-
chr14	56014782	56014793	ATCAGGTGACT	1	+
chr14	61939693	61939704	ACCATGTGATG	1	+
chr14	63938794	63938805	CTCAGGTGATC	1	-
chr14	65018866	65018877	GCCACCTGATC	1	-
chr14	65635568	65635579	ATCATGTGACT	1	+
chr14	65635657	65635668	ACCACATGATC	1	-
chr14	65818724	65818735	ACCATGTGATT	1	+
chr14	65819975	65819986	GCCAGGTGGCC	1	-
chr14	66097796	66097807	CCCACATGGCC	1	+
chr14	68303942	68303953	ATCATGTGATT	1	-
chr14	69258146	69258157	GGCAGGTGACC	1	-
chr14	69615608	69615619	GTCATGTGATT	1	-
chr14	71707046	71707057	GCCACGTGTCA	1	+
chr14	71991032	71991043	ACCACATGACC	1	-
chr14	72084970	72084981	CCCAGGTGGCC	1	-
chr14	72649704	72649715	ACCATGTGGCT	1	-
chr14	72998322	72998333	CACATGTGACC	1	+
chr14	73695374	73695385	TGCACATGACC	1	-
chr14	74757323	74757334	AGCATGTGATT	1	-
chr14	76512351	76512362	GTCATGTGATG	1	+
chr14	77310838	77310849	CCCACGTGGCT	1	-
chr14	77840269	77840280	GCCATGTGACA	1	+
chr14	79075525	79075536	ATCATGTGATC	1	+
chr14	80669516	80669527	GGCATGTGGCT	1	+
chr14	82122140	82122151	GCCATGTGACT	1	-
chr14	89928964	89928975	GCCATGTGATG	1	-
chr14	92823173	92823184	CACATGTGACA	1	+
chr14	94949498	94949509	GCCACCTGACG	1	+
chr14	96077887	96077898	CCCAGGTGACC	1	-
chr14	96301872	96301883	ACCACATGACT	1	+
chr14	98169583	98169594	TTCAGGTGACC	1	+
chr14	99960583	99960594	ACCATGTGACA	1	+
chr15	20829679	20829690	GCCATGTGTCT	1	-
chr15	20851480	20851491	GGCACATGACC	1	-
chr15	23032385	23032396	TGCATGTGACT	1	-
chr15	39794495	39794506	GCCACGTGTCC	1	-
chr15	40342871	40342882	GCCACATGACA	1	-
chr15	41036251	41036262	GGCATATGACT	1	+
chr15	42402695	42402706	CCCAGGTGATC	1	-
chr15	42791012	42791023	TTCACATGACC	1	-
chr15	45011582	45011593	GCCATGTGGCT	1	-
chr15	45682373	45682384	CCCACGTGATA	1	+
chr15	45682403	45682414	AGCATGTGACC	1	-
chr15	45952605	45952616	GCCACCTGACA	1	-
chr15	48150111	48150122	GGCACATGACA	1	-
chr15	49284895	49284906	GCCAGATGACC	1	-
chr15	52301454	52301465	GCCACATGACC	1	-
chr15	52338080	52338091	GCCACCTGATC	1	+
chr15	55095750	55095761	TTCATGTGACA	1	+
chr15	57091074	57091085	CTCACGTGTCT	1	+
chr15	58335591	58335602	CACATGTGGCC	1	+
chr15	58505205	58505216	ATCAGGTGACC	1	+
chr15	59653303	59653314	GCCATGTGTCT	1	-
chr15	60861492	60861503	GGCATGTGACA	1	-
chr15	60966326	60966337	CCCATGTGACT	1	-
chr15	61342326	61342337	CCCATGTGGTC	1	+
chr15	63074374	63074385	ATCATGTGTCC	1	+
chr15	63085464	63085475	CCCATGTGGCC	1	-
chr15	63343791	63343802	GCCAAGTGACC	1	-
chr15	64170115	64170126	GCCAGGTGACA	1	-
chr15	64180557	64180568	CCCATGTGATC	1	-
chr15	64448603	64448614	GGCATGTGGCT	1	+
chr15	64757055	64757066	GGCATGTGATT	1	-
chr15	65184868	65184879	ACCATGTGATG	1	+
chr15	65336734	65336745	GACATGTGACC	1	+
chr15	67399836	67399847	TGCAGGTGACC	1	-
chr15	68326371	68326382	ACCACCTGACC	1	+
chr15	68792156	68792167	GGCATGTGATG	1	-
chr15	70012007	70012018	GGCATGTGACG	1	+
chr15	70409826	70409837	CTCATGTGACC	1	-
chr15	70571212	70571223	CCCATGTGACC	1	-
chr15	70577402	70577413	AGCACCTGACC	1	+
chr15	73923335	73923346	GTCATGTGACT	1	+
chr15	73930113	73930124	TCCACGTGATT	1	+
chr15	78447588	78447599	AACAGGTGACC	1	+
chr15	78484607	78484618	TCCAGGTGACC	1	+
chr15	79461445	79461456	CTCACATGATC	1	-
chr15	79607007	79607018	GCCACATGACT	1	-
chr15	80966361	80966372	CTCATGTGATC	1	+
chr15	80991112	80991123	CCCATGTGTCC	1	+
chr15	81274742	81274753	CCCATGTGATG	1	+
chr15	81284050	81284061	AGCACATGATC	1	-
chr15	82514036	82514047	GACACCTGACC	1	-
chr15	84642731	84642742	CCCACCTGACT	1	-
chr15	84788348	84788359	GACACCTGACC	1	+
chr15	85543691	85543702	ACCATGTGATT	1	-
chr15	86775564	86775575	ACCACATGGCC	1	-
chr15	90408566	90408577	GCCATGTGACT	1	-
chr15	91114456	91114467	ACCATGTGACA	1	+
chr15	91240548	91240559	GCCACCTGACA	1	+
chr15	92622504	92622515	CCCACATGATC	1	+
chr15	96100992	96101003	CCCACATGACT	1	+
chr15	96407854	96407865	AACATGTGACA	1	-
chr15	96582099	96582110	GACATGTGACA	1	+
chr16	10476637	10476648	TTCACGTGATT	1	+
chr16	10615707	10615718	GGCATGTGACA	1	-
chr16	11224335	11224346	CCCAGGTGACA	1	+
chr16	11782042	11782053	ACCACGTGATG	1	-
chr16	12182188	12182199	GCCAGGTGTCC	1	+
chr16	12386073	12386084	GCCACCTGACA	1	-
chr16	12692289	12692300	GCCATGTGTCC	1	-
chr16	12769891	12769902	CCCACCTGACT	1	+
chr16	12962197	12962208	GGCAGGTGACC	1	+
chr16	13399090	13399101	TTCACGTGACA	1	-
chr16	13401316	13401327	AGCACGTGGTC	1	+
chr16	13958687	13958698	GTCATGTGACT	1	+
chr16	14583438	14583449	TCCATGTGACC	1	-
chr16	14700165	14700176	CTCAGGTGATC	1	-
chr16	15022036	15022047	ACCACGTGATG	1	-
chr16	15108177	15108188	ATCATGTGATT	1	-
chr16	15108208	15108219	TGCATGTGACT	1	+
chr16	15776144	15776155	GGCACATGACT	1	-
chr16	17065089	17065100	GACATGTGACT	1	-
chr16	19865515	19865526	ACCATGTGATT	1	+
chr16	2102279	2102290	GTCATCTGACC	1	-
chr16	21524035	21524046	AGCACATGACC	1	-
chr16	21969235	21969246	GCCATGTGACA	1	-
chr16	22618087	22618098	TTCATGTGACT	1	+
chr16	23300259	23300270	GCCATGTGACC	1	+
chr16	24408356	24408367	ACCATGTGATC	1	-
chr16	25017910	25017921	AGCATGTGACC	1	-
chr16	27117003	27117014	ACCACATGGCC	1	+
chr16	27652795	27652806	AGCACGTGACC	1	-
chr16	28193550	28193561	GACATGTGACA	1	-
chr16	28249426	28249437	ATCATGTGACT	1	+
chr16	28841742	28841753	CTCATGTGACA	1	-
chr16	29871102	29871113	CTCAGGTGATC	1	-
chr16	30078752	30078763	CCCATGTGACA	1	+
chr16	31196888	31196899	CCCATGTGTCC	1	+
chr16	31204956	31204967	CCCAGGTGACT	1	+
chr16	31361754	31361765	CCCACATGACA	1	-
chr16	4082985	4082996	ACCACGTGGCA	1	+
chr16	50416484	50416495	CCCACATGACC	1	+
chr16	51004126	51004137	ACCAGGTGGCC	1	-
chr16	56976542	56976553	CTCAGGTGATC	1	-
chr16	57018705	57018716	AGCAGGTGACT	1	-
chr16	57018734	57018745	AGCAGGTGACC	1	-
chr16	65943399	65943410	ATCACGTGTCT	1	+
chr16	67139016	67139027	TACACGTGACT	1	+
chr16	67586616	67586627	CACACGTGATC	1	-
chr16	67838823	67838834	ATCAGGTGACC	1	-
chr16	68494028	68494039	CACATGTGATC	1	-
chr16	69501285	69501296	GCCACCTGACT	1	+
chr16	69588567	69588578	ACCATGTGACA	1	+
chr16	69830588	69830599	ACCAGGTGGCC	1	+
chr16	70199167	70199178	GGCACGTGATC	1	+
chr16	70440122	70440133	CCCAGGTGATC	1	-
chr16	70832653	70832664	CCCAGGTGATC	1	+
chr16	71539415	71539426	AGCACGTGGCC	1	-
chr16	71810033	71810044	CTCACGTGATT	1	-
chr16	76611051	76611062	AGCAGGTGACT	1	+
chr16	78678299	78678310	CCCACATGACT	1	-
chr16	78959139	78959150	GCCACATGACC	1	+
chr16	81487660	81487671	TTCACATGACC	1	+
chr16	81752357	81752368	CTCATGTGGCC	1	-
chr16	82637487	82637498	GGCATGTGACG	1	+
chr16	84639144	84639155	CCCACGTGATC	1	+
chr16	84704845	84704856	CCCACCTGACC	1	-
chr16	85596318	85596329	AACACGTGTCC	1	-
chr16	85596380	85596391	ACCAGGTGACT	1	-
chr16	85837798	85837809	CTCACGTGTCT	1	+
chr16	85916107	85916118	CCCACATGACT	1	+
chr16	88663162	88663173	CACACGTGATT	1	+
chr16	89224268	89224279	CACATGTGACA	1	-
chr16	89906331	89906342	GCCACCTGACT	1	+
chr16	9090893	9090904	CCCATGTGACT	1	+
chr16	9826966	9826977	TCCACGTGATA	1	+
chr17	1283636	1283647	CTCAGGTGATC	1	+
chr17	13948236	13948247	TGCAGGTGACC	1	-
chr17	1438226	1438237	CCCATGTGGCC	1	-
chr17	16197546	16197557	TCCATGTGACC	1	-
chr17	17509198	17509209	ACCATGTGACT	1	-
chr17	18091627	18091638	GGCATGTGGCC	1	-
chr17	20957196	20957207	TGCATGTGACC	1	-
chr17	21113937	21113948	CCCAGGTGGCC	1	-
chr17	21166778	21166789	GGCATGTGGCC	1	-
chr17	2292189	2292200	GACACGTGTCC	1	+
chr17	25802480	25802491	GGCAGGTGACA	1	+
chr17	25819077	25819088	ATCAGGTGACT	1	-
chr17	27570915	27570926	ACCAGGTGGCC	1	+
chr17	28038104	28038115	CTCATGTGGCC	1	-
chr17	29698910	29698921	AGCACGTGGCC	1	-
chr17	30891380	30891391	CCCAGGTGACA	1	-
chr17	31287997	31288008	CCCATGTGGCC	1	+
chr17	31994933	31994944	ACCTCGTGACC	1	+
chr17	32302098	32302109	GCCACGTGTCA	1	-
chr17	32726186	32726197	GCCATGTGACT	1	-
chr17	35449130	35449141	CTCATGTGATC	1	-
chr17	36784920	36784931	GACATGTGATC	1	+
chr17	37497906	37497917	GACATGTGACT	1	+
chr17	37948869	37948880	CTCACGTGGCT	1	+
chr17	38309784	38309795	ACCACATGACT	1	-
chr17	38708707	38708718	AGCACGTGACA	1	-
chr17	38752958	38752969	TTCATGTGACC	1	-
chr17	38758422	38758433	CACATGTGACT	1	-
chr17	39832802	39832813	AGCATGTGATT	1	+
chr17	42038851	42038862	GCCACGTGACT	1	-
chr17	42140538	42140549	CTCAAGTGACC	1	-
chr17	43124746	43124757	CTCAGGTGATC	1	+
chr17	44268290	44268301	GTCATGTGATA	1	-
chr17	46082544	46082555	GCCATGTGACT	1	-
chr17	46130810	46130821	AGCATGTGACA	1	+
chr17	47362348	47362359	CACACATGACC	1	+
chr17	47724150	47724161	GCCATGTGACC	1	-
chr17	48501271	48501282	TGCATGTGACT	1	-
chr17	48800361	48800372	AGCATGTGATT	1	+
chr17	5202911	5202922	GCCTTGTGACC	1	+
chr17	55538554	55538565	CCCATGTGATC	1	-
chr17	55557940	55557951	CTCACATGATC	1	-
chr17	56490554	56490565	ACCATGTGTCC	1	+
chr17	56695192	56695203	CCCATGTGACC	1	-
chr17	61998222	61998233	CCCACGTGTTC	1	-
chr17	62197522	62197533	CCCAGGTGACT	1	+
chr17	62224967	62224978	TCCACGTGTCC	1	-
chr17	64669903	64669914	TCCACGTGATC	1	+
chr17	65567839	65567850	TCCACGTGGCT	1	+
chr17	65831681	65831692	CACACATGACC	1	-
chr17	65995618	65995629	ATCAGGTGACA	1	-
chr17	68401691	68401702	CACATGTGACA	1	-
chr17	69918665	69918676	ATCAGGTGACT	1	+
chr17	71294728	71294739	CTCATGTGACC	1	-
chr17	72189706	72189717	CTCATGTGACT	1	+
chr17	72404589	72404600	TCCACGTGGCC	1	-
chr17	72588333	72588344	ACCATGTGGCT	1	-
chr17	72631656	72631667	CCCATGTGGCC	1	-
chr17	74556378	74556389	ATCATGTGGCC	1	+
chr17	79638493	79638504	CCCACGTGTCT	1	+
chr17	79938316	79938327	CTCACGTGGTC	1	-
chr17	80422215	80422226	GGCATGTGACA	1	+
chr17	8815698	8815709	GCCATGTGACT	1	+
chr17	904195	904206	GCCTCGTGACC	1	+
chr17	9580287	9580298	CCCAGGTGACT	1	+
chr18	10604371	10604382	CCCACCTGACT	1	+
chr18	11005744	11005755	GCCTTGTGACC	1	+
chr18	11857636	11857647	CCCAGGTGATC	1	-
chr18	13604371	13604382	GCCAAGTGACC	1	-
chr18	19433157	19433168	CACATGTGGCC	1	-
chr18	21516534	21516545	GACATGTGACC	1	+
chr18	21601199	21601210	CCCACCTGACT	1	-
chr18	29237840	29237851	TGCACATGACC	1	+
chr18	31739516	31739527	AGCACGTGACC	1	+
chr18	3266175	3266186	CCCATGTGACC	1	-
chr18	33350478	33350489	GTCAGGTGACA	1	-
chr18	33984291	33984302	CTCAGGTGACC	1	+
chr18	33987141	33987152	CACATGTGACT	1	-
chr18	33991806	33991817	ACCATGTGGCC	1	+
chr18	34000362	34000373	GCCACCTGACA	1	+
chr18	34167944	34167955	CCCATGTGGTC	1	-
chr18	3459120	3459131	GGCATGTGACA	1	-
chr18	3644033	3644044	GCCATGTGACT	1	+
chr18	3758679	3758690	GACATGTGATT	1	-
chr18	39633398	39633409	GTCATGTGATT	1	+
chr18	3985195	3985206	CACATGTGATC	1	+
chr18	42303438	42303449	GCCATGTGATC	1	-
chr18	42400155	42400166	GCCATGTGACT	1	-
chr18	42683931	42683942	TTCATGTGACT	1	-
chr18	42686487	42686498	CACATGTGACT	1	-
chr18	44808824	44808835	AGCATGTGACC	1	-
chr18	45438862	45438873	GCCATGTGATG	1	-
chr18	46695387	46695398	TCCATGTGGCC	1	-
chr18	48357087	48357098	GCCATGTGGCT	1	-
chr18	51970875	51970886	GCCACCTGACG	1	-
chr18	53051915	53051926	TCCACCTGACC	1	+
chr18	55487376	55487387	CTCAGGTGACC	1	-
chr18	55755394	55755405	ATCATGTGTCC	1	-
chr18	55891429	55891440	TGCATGTGATC	1	-
chr18	56232449	56232460	AGCATGTGACA	1	-
chr18	56343790	56343801	ACCACATGACT	1	+
chr18	56700588	56700599	CTCATGTGACG	1	-
chr18	57552269	57552280	GGCACATGACT	1	+
chr18	57573607	57573618	ATCAAGTGACC	1	-
chr18	59115821	59115832	CTCAGGTGACT	1	-
chr18	5982458	5982469	TTCATGTGACA	1	-
chr18	59988140	59988151	CCCACGTGATC	1	+
chr18	59997552	59997563	CACATGTGACC	1	-
chr18	60807499	60807510	ACCACATGACC	1	+
chr18	60860312	60860323	AACACATGACC	1	-
chr18	60974312	60974323	ATCATGTGACT	1	+
chr18	61768008	61768019	CTCATGTGACA	1	-
chr18	644525	644536	GCCATGTGGCA	1	+
chr19	10396171	10396182	GTCATGTGACT	1	-
chr19	11224947	11224958	GTCAGGTGACA	1	+
chr19	11652206	11652217	CCCACGTGGTT	1	+
chr19	11688566	11688577	CTCACATGACC	1	-
chr19	1169452	1169463	CCCATGTGGCC	1	+
chr19	14067576	14067587	CTCATGTGACT	1	+
chr19	14414549	14414560	CTCAGGTGATC	1	+
chr19	15065306	15065317	CCCATGTGACC	1	-
chr19	15901086	15901097	GCCAGGTGACT	1	-
chr19	16761844	16761855	CCCATGTGACT	1	-
chr19	16767316	16767327	CACATGTGACT	1	+
chr19	18204451	18204462	TACATGTGACC	1	-
chr19	32051429	32051440	GCCAGGTGGCC	1	+
chr19	3372614	3372625	CCCACGTGGTT	1	-
chr19	34808700	34808711	CCCATGTGACT	1	+
chr19	35707918	35707929	CTCAAGTGACC	1	+
chr19	35815437	35815448	CTCAGGTGATC	1	-
chr19	35824850	35824861	GTCATCTGACC	1	-
chr19	36419587	36419598	GTCATGTGATG	1	+
chr19	39144977	39144988	CTCACGTGATC	1	-
chr19	3977264	3977275	CCCAGGTGGCC	1	-
chr19	39937422	39937433	CTCAGGTGATC	1	-
chr19	40946134	40946145	CCCACGTGGCT	1	+
chr19	42374451	42374462	CCCATGTGATG	1	-
chr19	42903519	42903530	AGCAGGTGACC	1	-
chr19	43071149	43071160	CCCACATGACT	1	-
chr19	44615115	44615126	AACATGTGACT	1	+
chr19	45254631	45254642	CTCACGTGTCT	1	-
chr19	46020790	46020801	TCCACGTGGCT	1	+
chr19	46250423	46250434	ACCATGTGTCC	1	+
chr19	47024109	47024120	GCCTCGTGACT	1	-
chr19	47450333	47450344	ACCACGTGATC	1	-
chr19	48661994	48662005	ACCACGTGGCA	1	-
chr19	49347828	49347839	AGCATGTGACC	1	-
chr19	49708682	49708693	CACATGTGATC	1	-
chr19	50015201	50015212	ACCATGTGGTC	1	+
chr19	50662008	50662019	ACCATGTGACC	1	+
chr19	50768026	50768037	GTCATGTGACC	1	+
chr19	50768078	50768089	GGCATGTGATG	1	-
chr19	51255957	51255968	CCCAGGTGGCC	1	-
chr19	51699650	51699661	CTCAGGTGATC	1	+
chr19	51777427	51777438	TTCACGTGATT	1	+
chr19	53938786	53938797	CTCAGGTGATC	1	+
chr19	54706854	54706865	CGCACCTGACC	1	+
chr19	55250976	55250987	CTCATGTGGCC	1	-
chr19	55913308	55913319	TTCATGTGACC	1	+
chr19	56076121	56076132	TCCATGTGACT	1	-
chr19	56823894	56823905	ACCACATGACA	1	-
chr19	7289867	7289878	CCCATGTGGTC	1	-
chr19	7630425	7630436	ACCATGTGACT	1	-
chr19	7640493	7640504	GCCATATGACT	1	-
chr19	8375378	8375389	CCCACCTGACT	1	+
chr19	8382040	8382051	ACCATGTGGCC	1	+
chr2	100722032	100722043	GGCAGGTGATC	1	+
chr2	101028401	101028412	CCCATGTGGCT	1	+
chr2	102674167	102674178	AGCATGTGACA	1	-
chr2	102697143	102697154	GCCATATGACT	1	+
chr2	106453936	106453947	ATCATGTGACT	1	+
chr2	106505200	106505211	ATCAAGTGACC	1	-
chr2	107405876	107405887	GTCATGTGACT	1	+
chr2	108834842	108834853	ACCATGTGATT	1	+
chr2	109149424	109149435	CTCAGGTGATC	1	+
chr2	109224367	109224378	ACCATGTGGCT	1	-
chr2	109877333	109877344	GGCAGGTGACT	1	+
chr2	110074500	110074511	ACCACATGGCC	1	-
chr2	111793874	111793885	CTCATGTGGCC	1	+
chr2	112417201	112417212	GGCATGTGACT	1	-
chr2	112987021	112987032	GCCATATGACT	1	+
chr2	11343695	11343706	AGCACGTGATT	1	+
chr2	113458003	113458014	AGCATGTGACA	1	-
chr2	113923071	113923082	AACACGTGACC	1	+
chr2	114604983	114604994	GTCATGTGATG	1	-
chr2	118228066	118228077	GCCATGTGGTC	1	+
chr2	11842271	11842282	CCCATGTGGCC	1	-
chr2	11842295	11842306	GCCTCGTGACC	1	-
chr2	11897443	11897454	AACACGTGATC	1	-
chr2	12005652	12005663	ATCAGGTGATC	1	+
chr2	12070835	12070846	TTCATGTGACC	1	+
chr2	120985465	120985476	CGCACGTGGCT	1	+
chr2	122061890	122061901	ACCATGTGACA	1	+
chr2	12217078	12217089	GCCATGTGACT	1	+
chr2	123497503	123497514	CCCACGTGTCT	1	+
chr2	128540867	128540878	AGCACATGACC	1	+
chr2	131549320	131549331	TCCACGTGACA	1	-
chr2	134927572	134927583	GGCAGGTGACT	1	-
chr2	135188519	135188530	GCCATGTGATC	1	-
chr2	136373086	136373097	ATCATGTGACT	1	+
chr2	136502550	136502561	ACCATGTGATT	1	-
chr2	136541162	136541173	GGCATGTGACT	1	+
chr2	136628294	136628305	GACACATGACT	1	-
chr2	137936707	137936718	CTCATGTGATT	1	+
chr2	144454377	144454388	CTCAGGTGATC	1	+
chr2	144791258	144791269	ACCATGTGATT	1	-
chr2	150981946	150981957	GGCATGTGGCT	1	-
chr2	150983192	150983203	CCCACATGACA	1	-
chr2	158297731	158297742	CTCATGTGATT	1	+
chr2	162948380	162948391	ACCACATGGCC	1	+
chr2	171181230	171181241	GCCATGTGGCA	1	+
chr2	172746613	172746624	GACATGTGATT	1	-
chr2	172878581	172878592	CACATGTGGCC	1	-
chr2	173784682	173784693	GCCACCTGGCC	1	+
chr2	175457564	175457575	CTCACGTGATC	1	+
chr2	182645038	182645049	CACATGTGACC	1	+
chr2	187325398	187325409	GGCACGTGATA	1	+
chr2	189843137	189843148	AGCATGTGACC	1	-
chr2	190008045	190008056	TCCAGGTGACC	1	-
chr2	190277270	190277281	ACCATGTGGTC	1	+
chr2	191169232	191169243	GCCTCGTGACC	1	+
chr2	191715456	191715467	ACCATGTGATA	1	-
chr2	191868320	191868331	GCCATGTGATA	1	+
chr2	191876861	191876872	GCCACCTGGCC	1	-
chr2	192016914	192016925	CCCAGGTGACA	1	+
chr2	192502618	192502629	GACACATGACT	1	-
chr2	19674132	19674143	ACCACATGACA	1	+
chr2	197133984	197133995	CTCAGGTGATC	1	-
chr2	198061840	198061851	TCCATGTGACT	1	-
chr2	198158669	198158680	GACACGTGATT	1	+
chr2	198663095	198663106	GCCATGTGACT	1	-
chr2	20036035	20036046	CCCAGGTGGCC	1	-
chr2	201167874	201167885	CCCACCTGACT	1	-
chr2	201242858	201242869	CTCAGGTGACC	1	+
chr2	201726661	201726672	CCCTCGTGACC	1	+
chr2	202745490	202745501	ACCACATGATC	1	-
chr2	203830752	203830763	CCCACGTGGCA	1	-
chr2	20491023	20491034	CTCATGTGACC	1	+
chr2	20549329	20549340	ACCATGTGACC	1	-
chr2	207780078	207780089	CTCATGTGGCT	1	+
chr2	208014688	208014699	AACATGTGACA	1	+
chr2	211482642	211482653	CCCATGTGGCT	1	-
chr2	21250514	21250525	TTCAGGTGACC	1	+
chr2	216274077	216274088	AACATGTGACA	1	+
chr2	216546199	216546210	GTCATGTGATA	1	+
chr2	219989240	219989251	ACCACATGACA	1	+
chr2	222188390	222188401	ACCACGTGACT	1	+
chr2	223174226	223174237	ATCATGTGACC	1	-
chr2	223538812	223538823	GCCATGTGATC	1	-
chr2	223538843	223538854	CACATGTGACC	1	+
chr2	223966208	223966219	ACCATGTGGCT	1	+
chr2	224706172	224706183	CACACGTGGCC	1	+
chr2	224762586	224762597	GTCATGTGATG	1	+
chr2	224824569	224824580	GCCACGTGACA	1	-
chr2	225224500	225224511	CCCATGTGGCC	1	+
chr2	225629467	225629478	ACCATGTGACT	1	-
chr2	225917554	225917565	ACCACATGACT	1	-
chr2	228721633	228721644	CCCATGTGTCC	1	+
chr2	228904685	228904696	GTCATCTGACC	1	-
chr2	228967828	228967839	GCCAGGTGACT	1	-
chr2	229265939	229265950	GACATGTGACT	1	-
chr2	230648046	230648057	ACCATGTGACC	1	+
chr2	232318677	232318688	CTCACGTGGCC	1	+
chr2	232732559	232732570	CCCACGTGACA	1	+
chr2	232997930	232997941	ACCAGGTGGCC	1	+
chr2	233446991	233447002	ACCAGGTGGCC	1	-
chr2	235384227	235384238	GACATGTGGCC	1	+
chr2	238243326	238243337	ACCATGTGGCT	1	-
chr2	238246900	238246911	ACCAGGTGACC	1	-
chr2	238636138	238636149	GGCATGTGGCT	1	+
chr2	238640476	238640487	CACATGTGGCC	1	-
chr2	239193868	239193879	GCCAGGTGACC	1	-
chr2	241070238	241070249	CACATGTGACA	1	+
chr2	242263943	242263954	GGCACGTGTCT	1	-
chr2	242330393	242330404	GCCACCTGGCC	1	+
chr2	25706632	25706643	ACCACATGACT	1	+
chr2	27261317	27261328	GCCACCTGACT	1	+
chr2	30362259	30362270	ACCACGTGGCT	1	+
chr2	3705075	3705086	CGCAGGTGACC	1	+
chr2	37380995	37381006	ATCATGTGATT	1	-
chr2	37813468	37813479	CACATGTGACA	1	-
chr2	37845668	37845679	ATCATGTGACT	1	-
chr2	42569801	42569812	GCCATGTGACC	1	+
chr2	43560838	43560849	GCCACATGATC	1	+
chr2	45881604	45881615	GTCATGTGACC	1	-
chr2	47177747	47177758	CTCAGGTGACC	1	-
chr2	47561870	47561881	CTCAGGTGATC	1	+
chr2	48660938	48660949	GCCATGTGACT	1	+
chr2	55623099	55623110	GACACGTGATC	1	-
chr2	60619399	60619410	CCCATGTGATT	1	-
chr2	62277825	62277836	ACCACATGACA	1	-
chr2	62576056	62576067	TTCATGTGACA	1	-
chr2	62806720	62806731	GCCATGTGACT	1	-
chr2	64088544	64088555	GCCATGTGACT	1	-
chr2	64368725	64368736	ACCACCTGACC	1	+
chr2	64429566	64429577	GGCATGTGGCT	1	+
chr2	64927506	64927517	GCCATGTGATT	1	+
chr2	68337384	68337395	GTCATGTGACT	1	-
chr2	70348621	70348632	CCCACATGGCC	1	+
chr2	70768565	70768576	GCCAGGTGTCC	1	-
chr2	74221360	74221371	TGCATGTGACC	1	-
chr2	79208159	79208170	GTCATGTGACA	1	-
chr2	80746981	80746992	GCCAGGTGTCC	1	+
chr2	8314741	8314752	CCCATGTGGTC	1	-
chr2	85170421	85170432	GTCATGTGACT	1	-
chr2	85773615	85773626	CTCAGGTGATC	1	-
chr2	86295434	86295445	GGCAGGTGACA	1	-
chr2	97431093	97431104	CTCAGGTGATC	1	+
chr2	99068665	99068676	GCCACGTGACC	1	-
chr20	14382283	14382294	AGCATGTGATT	1	+
chr20	14833944	14833955	GGCAGGTGACA	1	+
chr20	15421041	15421052	ACCAGGTGATC	1	-
chr20	15883386	15883397	CTCACATGACT	1	-
chr20	16193612	16193623	CTCACGTGATC	1	-
chr20	16197032	16197043	ACCAGGTGACT	1	-
chr20	1712834	1712845	CCCATGTGACC	1	-
chr20	17728443	17728454	GCCATGTGACT	1	-
chr20	18777177	18777188	ACCATGTGACA	1	-
chr20	19999913	19999924	GTCATGTGATG	1	+
chr20	20031815	20031826	CACATGTGACT	1	-
chr20	20858598	20858609	CACATGTGACT	1	+
chr20	23073951	23073962	GGCACGTGGCT	1	-
chr20	25389746	25389757	ACCACGTGACT	1	-
chr20	30082190	30082201	GCCATGTGACT	1	-
chr20	31130662	31130673	GGCACGTGACT	1	+
chr20	31981844	31981855	AGCATGTGACA	1	+
chr20	32003947	32003958	GGCAAGTGACC	1	+
chr20	32646854	32646865	AACATGTGACA	1	+
chr20	32837287	32837298	GTCATATGATC	1	+
chr20	33863023	33863034	AGCATGTGACC	1	-
chr20	33893692	33893703	TTCATGTGACC	1	-
chr20	34761655	34761666	ATCATGTGACA	1	-
chr20	35421112	35421123	ACCATGTGACC	1	+
chr20	35901842	35901853	CTCATGTGACC	1	+
chr20	36325941	36325952	GGCATGTGACA	1	+
chr20	37054922	37054933	GACATGTGACA	1	-
chr20	37967868	37967879	GCCATGTGACT	1	+
chr20	381206	381217	GTCATGTGACT	1	-
chr20	38196992	38197003	ACCATGTGATA	1	+
chr20	39675541	39675552	CTCATGTGACT	1	+
chr20	39783018	39783029	GCCATGTGTCT	1	+
chr20	39862165	39862176	TTCATGTGACT	1	+
chr20	41383824	41383835	GGCACATGATC	1	+
chr20	44627599	44627610	CCCATGTGGCC	1	-
chr20	45032393	45032404	ACCACGTGACC	1	-
chr20	45758637	45758648	TGCATGTGACT	1	-
chr20	4606970	4606981	ACCATGTGATT	1	-
chr20	47044901	47044912	GTCATGTGATG	1	+
chr20	47727430	47727441	AGCACATGACC	1	-
chr20	47904400	47904411	GCCATGTGACC	1	-
chr20	48723928	48723939	GCCACGTGACA	1	+
chr20	49044391	49044402	ACCATGTGACA	1	+
chr20	49105122	49105133	AGCACGTGTCC	1	+
chr20	49168068	49168079	AGCACATGATC	1	+
chr20	52556619	52556630	CCCACGTGGCT	1	+
chr20	5567527	5567538	GACATGTGGCC	1	+
chr20	56389100	56389111	CTCACATGACC	1	+
chr20	57577842	57577853	CCCACCTGACC	1	+
chr20	57610801	57610812	GGCAGGTGACA	1	-
chr20	5829610	5829621	AGCACCTGACC	1	+
chr20	61864072	61864083	CCCACGTGGCC	1	+
chr20	6750324	6750335	TGCATGTGACT	1	-
chr20	9614642	9614653	GGCATGTGGCC	1	-
chr20	9870353	9870364	CCCATGTGTCC	1	+
chr20	9870424	9870435	TGCATGTGATC	1	-
chr21	15787603	15787614	TCCATGTGACC	1	-
chr21	30834847	30834858	CTCATGTGATT	1	+
chr21	34152520	34152531	ACCATGTGACA	1	+
chr21	36045441	36045452	AGCATGTGGCC	1	+
chr21	37037156	37037167	CTCAGGTGACT	1	-
chr21	38751276	38751287	CCCACATGACT	1	-
chr21	39012661	39012672	CCCATGTGACT	1	-
chr21	40149567	40149578	CACATGTGGCC	1	-
chr21	42801332	42801343	ACCACATGACC	1	-
chr21	42810538	42810549	GCCACGTGACT	1	-
chr21	42933908	42933919	GCCACGTGTCT	1	-
chr21	47965979	47965990	CCCATGTGGCC	1	+
chr22	17537058	17537069	GCCATGTGATG	1	-
chr22	18498408	18498419	CTCAGGTGATC	1	+
chr22	20721209	20721220	ACCATGTGGCC	1	+
chr22	22210180	22210191	CCCATGTGACA	1	+
chr22	22936780	22936791	CCCACCTGACT	1	+
chr22	23455419	23455430	GCCACCTGGCC	1	+
chr22	24312397	24312408	GCCATGTGACT	1	+
chr22	24698786	24698797	CTCACATGACC	1	-
chr22	25339264	25339275	CCCAGGTGACA	1	-
chr22	29326880	29326891	GCCATGTGATG	1	-
chr22	29946242	29946253	GTCATGTGACT	1	-
chr22	30824091	30824102	AGCACGTGACC	1	-
chr22	32349474	32349485	GACATGTGACC	1	+
chr22	34452051	34452062	ACCATGTGACA	1	-
chr22	36815401	36815412	TCCACGTGACC	1	+
chr22	38012400	38012411	CACACATGACC	1	+
chr22	38077702	38077713	CCCAGGTGGCC	1	+
chr22	38661139	38661150	GTCTCGTGACC	1	-
chr22	39110073	39110084	ATCACCTGACC	1	-
chr22	39296853	39296864	GGCATGTGACC	1	+
chr22	39414796	39414807	GTCATGTGACC	1	-
chr22	39728789	39728800	GACATGTGACA	1	+
chr22	40599746	40599757	GCCATGTGGCA	1	-
chr22	41834408	41834419	CTCAGGTGATC	1	-
chr22	42576513	42576524	CACATGTGACC	1	+
chr22	44426713	44426724	CTCACGTGACC	1	+
chr22	44445852	44445863	GGCATGTGGCT	1	+
chr22	44826674	44826685	ACCACGTGTCC	1	+
chr22	45711803	45711814	TTCAGGTGACC	1	+
chr22	45711890	45711901	CACATGTGACA	1	-
chr22	46071485	46071496	GCCATGTGATG	1	+
chr22	46150968	46150979	CACATGTGACC	1	-
chr22	47212527	47212538	ACCACGTGGCT	1	-
chr22	51104454	51104465	CCCAGGTGGCC	1	-
chr22	51223924	51223935	CACATGTGACT	1	+
chr3	100480308	100480319	CCCATGTGGCT	1	+
chr3	101749951	101749962	CACATGTGGCC	1	-
chr3	104604150	104604161	GGCACCTGACC	1	+
chr3	104604260	104604271	ACCATGTGACC	1	+
chr3	105838765	105838776	ACCATGTGACA	1	+
chr3	107529199	107529210	AGCACATGATC	1	-
chr3	111816405	111816416	ACCACATGACA	1	-
chr3	111972268	111972279	GCCATGTGACC	1	+
chr3	112132407	112132418	CCCACCTGACT	1	-
chr3	119362140	119362151	GACATGTGACT	1	+
chr3	122996432	122996443	ACCATGTGATT	1	+
chr3	124866158	124866169	ATCACCTGACC	1	+
chr3	125070851	125070862	ACCACATGACT	1	+
chr3	12642744	12642755	GCCAAGTGACC	1	-
chr3	127606345	127606356	CTCACCTGACC	1	+
chr3	127775319	127775330	ACCATGTGACT	1	+
chr3	128497716	128497727	CCCATGTGATA	1	-
chr3	128525596	128525607	CCCAGGTGACC	1	+
chr3	129655797	129655808	ACCACCTGACT	1	-
chr3	130573398	130573409	CTCAGGTGATC	1	+
chr3	130739161	130739172	CCCATGTGACA	1	+
chr3	131429846	131429857	GGCATGTGATC	1	+
chr3	132382490	132382501	GCCAGATGACC	1	+
chr3	132450109	132450120	CTCATGTGATT	1	-
chr3	132879112	132879123	CTCATGTGATT	1	-
chr3	133096436	133096447	TCCATATGACC	1	-
chr3	134518073	134518084	CCCACGTGTCT	1	+
chr3	134918078	134918089	TCCATGTGACT	1	+
chr3	135890296	135890307	AGCATGTGACC	1	+
chr3	136884200	136884211	AGCACGTGACT	1	+
chr3	139470836	139470847	AACATGTGACA	1	+
chr3	140444451	140444462	CTCACATGACT	1	+
chr3	141099978	141099989	AGCATGTGATT	1	+
chr3	142164904	142164915	ACCATGTGACA	1	-
chr3	142659437	142659448	ACCATGTGACT	1	+
chr3	143026825	143026836	GCCATGTGACC	1	+
chr3	144157055	144157066	GGCATGTGACT	1	-
chr3	146343120	146343131	ACCATGTGACC	1	+
chr3	147929643	147929654	AGCACATGACC	1	+
chr3	149368705	149368716	ATCACCTGACC	1	+
chr3	15104632	15104643	GGCACCTGACT	1	+
chr3	151878527	151878538	TCCATGTGACC	1	+
chr3	15362372	15362383	ATCATGTGACT	1	-
chr3	15472319	15472330	ATCATGTGACC	1	-
chr3	154949789	154949800	CTCATGTGACC	1	+
chr3	155966597	155966608	TCCACGTGATA	1	+
chr3	161208976	161208987	GCCATGTGACT	1	-
chr3	16416264	16416275	CTCAGGTGATC	1	+
chr3	16838500	16838511	GCCACATGACT	1	-
chr3	170975151	170975162	GACATGTGACC	1	+
chr3	17182776	17182787	CCCACGTGGCA	1	+
chr3	175236418	175236429	ACCATGTGATG	1	-
chr3	176850272	176850283	ATCATGTGACT	1	+
chr3	17797646	17797657	GACAGGTGACT	1	+
chr3	178417650	178417661	ACCACATGACA	1	-
chr3	178738019	178738030	CCCATGTGACC	1	-
chr3	17893904	17893915	ACCACATGATC	1	-
chr3	182234868	182234879	TTCACGTGATT	1	+
chr3	182234936	182234947	GCCATGTGATT	1	+
chr3	182677774	182677785	GCCACGTGATG	1	+
chr3	183229349	183229360	CCCATGTGATA	1	-
chr3	183251771	183251782	AGCAGGTGACC	1	+
chr3	183483178	183483189	GCCATGTGACA	1	-
chr3	185016953	185016964	GCCTTGTGACC	1	-
chr3	186244103	186244114	CCCATGTGGCT	1	-
chr3	186747385	186747396	AGCATGTGATT	1	+
chr3	186848691	186848702	GTCATGTGATG	1	-
chr3	187915436	187915447	CTCACCTGACC	1	-
chr3	190963948	190963959	ATCATGTGACT	1	+
chr3	191008335	191008346	CCCACATGATC	1	+
chr3	191054908	191054919	ACCACGTGATT	1	+
chr3	192548945	192548956	AGCATGTGATC	1	-
chr3	19255323	19255334	CCCACATGGCC	1	-
chr3	195267545	195267556	GCCATGTGATG	1	+
chr3	195443456	195443467	CTCAGGTGATC	1	-
chr3	196501503	196501514	CTCACGTGACT	1	-
chr3	196758442	196758453	TCCACGTGACG	1	+
chr3	2198027	2198038	CCCACATGGCC	1	-
chr3	22164242	22164253	AGCATGTGACT	1	-
chr3	23692114	23692125	CACATGTGACC	1	+
chr3	23842386	23842397	ACCATGTGATT	1	-
chr3	25859850	25859861	CACATGTGGCC	1	+
chr3	28213650	28213661	GTCATCTGACC	1	-
chr3	30544306	30544317	ACCAGGTGACT	1	+
chr3	31587907	31587918	TCCATGTGACT	1	+
chr3	32020821	32020832	CCCAGGTGACT	1	+
chr3	32917238	32917249	CTCAAGTGACC	1	-
chr3	33148472	33148483	CCCAGGTGACT	1	-
chr3	37523393	37523404	GCCAAGTGACC	1	+
chr3	38391287	38391298	TGCAGGTGACC	1	+
chr3	39182260	39182271	GCCATGTGGTC	1	+
chr3	41075694	41075705	AGCAGGTGACT	1	+
chr3	41232216	41232227	CTCATGTGGCC	1	+
chr3	42099265	42099276	GACATGTGGCC	1	-
chr3	45025049	45025060	CCCATGTGATC	1	-
chr3	47404387	47404398	CTCACGTGGCA	1	-
chr3	49341552	49341563	TTCATGTGACC	1	+
chr3	5093687	5093698	CCCATGTGATG	1	+
chr3	53174948	53174959	AGCACGTGACT	1	-
chr3	55722417	55722428	GCCAGGTGTCC	1	-
chr3	57080683	57080694	AGCAGGTGACT	1	+
chr3	58034308	58034319	AGCAGGTGACC	1	-
chr3	58038192	58038203	GCCACATGACT	1	-
chr3	58739953	58739964	GGCATGTGACT	1	-
chr3	58984381	58984392	GCCATGTGATA	1	+
chr3	66500063	66500074	GGCAGGTGACT	1	-
chr3	69141596	69141607	GCCATGTGACA	1	+
chr3	69492262	69492273	ACCATGTGATT	1	+
chr3	72187619	72187630	CTCACGTGTCT	1	-
chr3	72585018	72585029	TTCATGTGACC	1	-
chr3	74419993	74420004	GACAGGTGACT	1	+
chr3	87019094	87019105	GCCAGGTGGCC	1	+
chr3	93789399	93789410	GGCAAGTGACC	1	+
chr3	9778664	9778675	CACACGTGACA	1	-
chr3	98449296	98449307	ACCACCTGACT	1	+
chr3	98482074	98482085	GGCATGTGACT	1	+
chr3	99472397	99472408	TCCATGTGACT	1	-
chr4	102227537	102227548	TCCACCTGACC	1	+
chr4	103487667	103487678	GCCATGTGATT	1	-
chr4	113134464	113134475	GCCAGGTGACA	1	-
chr4	113741090	113741101	GGCATGTGGCC	1	-
chr4	122198907	122198918	GCCATGTGGCA	1	-
chr4	1280112	1280123	CCCATGTGACA	1	-
chr4	134241845	134241856	AGCATGTGACA	1	+
chr4	139113536	139113547	ATCATGTGGCT	1	-
chr4	139326698	139326709	GACAGGTGACT	1	+
chr4	146134636	146134647	TTCATGTGACA	1	+
chr4	146945017	146945028	ACCACATGGCC	1	+
chr4	147081042	147081053	CCCATGTGGCC	1	-
chr4	147466491	147466502	ACCATGTGACT	1	-
chr4	148761828	148761839	TTCATGTGACC	1	+
chr4	14876876	14876887	ACCACATGGCC	1	+
chr4	148830639	148830650	CACATGTGACC	1	+
chr4	150931858	150931869	ACCAGGTGGCC	1	+
chr4	151189805	151189816	CCCACATGATC	1	+
chr4	152252614	152252625	GACACATGACC	1	+
chr4	152252645	152252656	GCCACCTGGCC	1	+
chr4	152664903	152664914	ACCATGTGACA	1	-
chr4	152830273	152830284	ACCACATGGCC	1	+
chr4	154173472	154173483	GGCAGGTGACA	1	+
chr4	154391884	154391895	TCCATGTGATC	1	+
chr4	154391910	154391921	TCCACCTGACC	1	+
chr4	155555251	155555262	CCCAGGTGATC	1	-
chr4	155954185	155954196	AACATGTGGCC	1	-
chr4	157996723	157996734	CTCATGTGGCC	1	-
chr4	164788246	164788257	ACCATGTGATT	1	-
chr4	165655886	165655897	CTCATGTGATT	1	+
chr4	165938233	165938244	GCCACATGACT	1	+
chr4	169959479	169959490	GCCACATGACT	1	-
chr4	171510958	171510969	GGCATATGACT	1	-
chr4	17326190	17326201	CCCACGTGGCC	1	+
chr4	174240252	174240263	TTCACGTGACA	1	+
chr4	175279630	175279641	ACCATGTGATG	1	+
chr4	175443768	175443779	GGCAGGTGACA	1	-
chr4	177230425	177230436	CCCAGGTGACA	1	+
chr4	183836434	183836445	GGCATGTGACA	1	+
chr4	184668261	184668272	AGCACATGATC	1	-
chr4	185766553	185766564	GCCATATGACA	1	+
chr4	186180129	186180140	TCCACGTGACT	1	-
chr4	190197719	190197730	AGCATGTGACT	1	-
chr4	24479637	24479648	CCCAGGTGACC	1	+
chr4	2477561	2477572	GGCAAGTGACC	1	-
chr4	24807285	24807296	GCCATGTGACA	1	+
chr4	24807298	24807309	ATCATGTGACA	1	+
chr4	25381242	25381253	GACACCTGACC	1	+
chr4	37817739	37817750	TTCATGTGACC	1	+
chr4	4028668	4028679	CTCACGTGACT	1	-
chr4	40326005	40326016	CCCACGTGATA	1	-
chr4	40650880	40650891	GCCATGTGACC	1	-
chr4	41745593	41745604	GGCAGGTGATC	1	-
chr4	46846569	46846580	ACCACGTGTCT	1	-
chr4	47688536	47688547	CACATGTGACA	1	+
chr4	47974377	47974388	CACATGTGACT	1	-
chr4	49792	49803	ACCATGTGATA	1	-
chr4	5375054	5375065	CCCATGTGATC	1	+
chr4	54467785	54467796	GCCATGTGGCT	1	+
chr4	54660	54671	ACCACCTGATC	1	+
chr4	6994636	6994647	GACATGTGACC	1	+
chr4	71684235	71684246	CCCACATGACA	1	+
chr4	71729225	71729236	CCCACATGACT	1	+
chr4	74730278	74730289	GCCAGGTGACA	1	+
chr4	7568644	7568655	GCCATGTGACT	1	-
chr4	76483010	76483021	CACACATGACC	1	-
chr4	77670042	77670053	ACCACGTGGCC	1	+
chr4	77905504	77905515	GCCATGTGATG	1	-
chr4	78802281	78802292	TCCATGTGACT	1	-
chr4	79560203	79560214	TCCAGGTGACC	1	+
chr4	81532187	81532198	ACCACATGACT	1	+
chr4	84143234	84143245	GCCTTGTGACC	1	+
chr4	84271601	84271612	TTCACGTGACT	1	-
chr4	88008691	88008702	TTCATGTGACA	1	+
chr4	89140423	89140434	ACCATGTGACA	1	+
chr4	89580664	89580675	GGCACCTGACC	1	-
chr4	90002477	90002488	ACCATGTGACT	1	-
chr4	922351	922362	CCCATGTGTCC	1	-
chr4	95542929	95542940	ACCATGTGACT	1	-
chr4	96937890	96937901	ATCATGTGATT	1	+
chr4	9802710	9802721	GCCACGTGTCT	1	-
chr4	99523006	99523017	GACATGTGACT	1	+
chr5	110252247	110252258	AGCAGGTGACT	1	-
chr5	111090073	111090084	GTCAGGTGACC	1	-
chr5	111478846	111478857	CTCAGGTGATC	1	-
chr5	112358579	112358590	TGCATGTGACC	1	-
chr5	118399556	118399567	GACACATGACC	1	-
chr5	118746226	118746237	GGCATGTGACC	1	+
chr5	118914878	118914889	ACCACGTGATT	1	+
chr5	124072587	124072598	GCCACATGACA	1	+
chr5	124346987	124346998	ACCATGTGGTC	1	-
chr5	124746013	124746024	ACCATGTGATA	1	+
chr5	125694379	125694390	GCCATGTGGTC	1	+
chr5	126306636	126306647	TTCATGTGACA	1	-
chr5	127175388	127175399	GCCTCGTGACC	1	+
chr1	108584660	108584671	CCCATGTGATC	1	-
chr1	109222412	109222423	GACATGTGACC	1	-
chr1	111045171	111045182	AACATGTGACA	1	+
chr1	111144725	111144736	CTCACATGACT	1	-
chr1	112142616	112142627	GCCATGTGATG	1	+
chr1	113383465	113383476	CTCATGTGACT	1	+
chr1	115522050	115522061	CTCATGTGACA	1	-
chr1	116223180	116223191	CTCACATGACT	1	+
chr1	117032119	117032130	GACATGTGACA	1	+
chr1	117225547	117225558	AGCACATGACC	1	-
chr1	11727750	11727761	CACATGTGACT	1	+
chr1	144534926	144534937	GGCATGTGACA	1	-
chr1	145398778	145398789	CTCAGGTGATC	1	-
chr1	14761979	14761990	GCCACCTGGCC	1	+
chr1	14842970	14842981	AGCACATGACC	1	+
chr1	149204445	149204456	ACCAGGTGGCC	1	+
chr1	149297832	149297843	GCCAGGTGACG	1	-
chr1	149683381	149683392	GCCAGGTGACG	1	-
chr1	151450772	151450783	ACCACATGACC	1	-
chr1	152161261	152161272	TTCAGGTGACC	1	-
chr1	152551938	152551949	AACATGTGACA	1	+
chr1	153236180	153236191	CCCATGTGGTC	1	-
chr1	154302310	154302321	GACATGTGACA	1	+
chr1	15519694	15519705	TCCAGGTGACC	1	+
chr1	155931847	155931858	CCCAGGTGGCC	1	+
chr1	156305541	156305552	GCCATGTGTCC	1	-
chr1	156933612	156933623	GTCATGTGACC	1	-
chr1	162005265	162005276	AGCACGTGTCC	1	+
chr1	167677343	167677354	CTCACGTGTCT	1	+
chr1	16840836	16840847	GGCAAGTGACC	1	-
chr1	172694166	172694177	GGCAGGTGACT	1	-
chr1	175099568	175099579	TCCACCTGACC	1	+
chr1	175103132	175103143	GCCATGTGACT	1	-
chr1	175842648	175842659	CCCATGTGACT	1	+
chr1	178064644	178064655	CTCACGTGACT	1	+
chr1	181483277	181483288	ATCATGTGACT	1	-
chr1	182798623	182798634	CTCACCTGACC	1	-
chr1	18605659	18605670	TACATGTGACC	1	+
chr1	19381889	19381900	ACCACATGACT	1	-
chr1	204490581	204490592	GCCACCTGACT	1	-
chr1	205886593	205886604	GACACATGACT	1	+
chr1	207991255	207991266	CTCATGTGACC	1	+
chr1	20993495	20993506	GACACATGACC	1	+
chr1	213007321	213007332	CTCAGGTGATC	1	+
chr1	213125086	213125097	TGCACGTGGCC	1	+
chr1	221717191	221717202	CCCATGTGACT	1	-
chr1	222946552	222946563	GCCATGTGGCC	1	-
chr1	224393247	224393258	GCCACCTGACA	1	-
chr1	224393295	224393306	CCCACATGACT	1	+
chr1	230885016	230885027	CCCACGTGATC	1	-
chr1	233101064	233101075	GTCAGGTGATC	1	+
chr1	236311999	236312010	ACCACATGACT	1	-
chr1	23871404	23871415	CCCAGGTGACT	1	+
chr1	240139848	240139859	CTCATGTGACC	1	-
chr1	24575511	24575522	ATCATGTGGCC	1	+
chr1	249111478	249111489	CCCAGGTGGCC	1	-
chr1	25193239	25193250	GACAGGTGACT	1	+
chr1	2584414	2584425	AGCATGTGACA	1	+
chr1	26019293	26019304	GGCATGTGATT	1	+
chr1	26114165	26114176	GCCACATGACC	1	-
chr1	26907945	26907956	GCCATGTGACC	1	+
chr1	27155415	27155426	CCCACATGACC	1	+
chr1	28216167	28216178	TACATGTGACC	1	+
chr1	28261600	28261611	GGCACGTGGCC	1	+
chr1	32300282	32300293	CTCAGGTGATC	1	-
chr1	32394076	32394087	CTCAGGTGATC	1	-
chr1	32959891	32959902	TCCATGTGACA	1	+
chr1	35443753	35443764	GCCATGTGACC	1	+
chr1	3702252	3702263	GACACCTGACC	1	-
chr1	37416423	37416434	AGCATGTGATC	1	-
chr1	40652369	40652380	GACATGTGGCC	1	-
chr1	41343532	41343543	GGCACATGACT	1	-
chr1	44249663	44249674	TGCATGTGACT	1	-
chr1	46009662	46009673	GCCATATGACA	1	+
chr1	46508172	46508183	GGCACCTGACC	1	+
chr1	5526385	5526396	GTCACATGACC	1	+
chr1	59897663	59897674	ACCATGTGATG	1	+
chr1	67224062	67224073	ATCATGTGACA	1	+
chr1	78004685	78004696	ACCATGTGGCT	1	-
chr1	89920915	89920926	ATCATGTGGCT	1	+
chr1	9718516	9718527	CCCACGTGGCA	1	-
chr1	99550194	99550205	ATCAGGTGATC	1	-
chr10	102329346	102329357	CCCATGTGGTC	1	-
chr10	102745297	102745308	GGCATGTGACA	1	+
chr10	103018216	103018227	ACCAGGTGGCC	1	+
chr10	104563159	104563170	GGCACATGACT	1	+
chr10	105000123	105000134	TCCACGTGATC	1	-
chr10	109413962	109413973	GCCATGTGATC	1	-
chr10	10952798	10952809	TTCATGTGACA	1	+
chr10	111641088	111641099	TGCACATGACC	1	+
chr10	112289979	112289990	ATCAGGTGACC	1	+
chr10	115310320	115310331	CTCATGTGACT	1	-
chr10	122367940	122367951	AGCATGTGACC	1	+
chr10	122368008	122368019	AACATGTGGCC	1	+
chr10	123513438	123513449	CCCATGTGGTC	1	+
chr10	12551201	12551212	GCCAGGTGACA	1	-
chr10	126413165	126413176	GCCAGGTGACC	1	+
chr10	126707271	126707282	CCCAGGTGGCC	1	-
chr10	132900677	132900688	TCCATGTGACT	1	+
chr10	133619554	133619565	GACATGTGACA	1	-
chr10	14066844	14066855	AACATGTGGCC	1	-
chr10	22972469	22972480	CTCACCTGACC	1	-
chr10	26737387	26737398	CTCATGTGGCT	1	+
chr10	29529064	29529075	ATCATCTGACC	1	-
chr10	30831447	30831458	CCCACGTGATG	1	-
chr10	30993949	30993960	CCCATGTGGCT	1	+
chr10	35474262	35474273	CTCAGGTGATC	1	+
chr10	4077671	4077682	CACACATGACC	1	+
chr10	43967001	43967012	CCCATGTGACA	1	-
chr10	44802327	44802338	GCCATGTGACA	1	-
chr10	45462324	45462335	TTCACATGACC	1	-
chr10	49423685	49423696	CCCATGTGGCC	1	-
chr10	49680658	49680669	CCCATGTGGCT	1	+
chr10	49821234	49821245	AGCATGTGACA	1	-
chr10	49821303	49821314	GTCATGTGACA	1	+
chr10	49910135	49910146	GTCATGTGACC	1	+
chr10	49951708	49951719	GTCATGTGACC	1	+
chr10	50727999	50728010	CCCATGTGATT	1	+
chr10	6143392	6143403	CCCATGTGGCT	1	+
chr10	61508842	61508853	AGCACCTGACC	1	+
chr10	61569327	61569338	CTCACCTGACC	1	+
chr10	6251134	6251145	CCCACGTGGCC	1	+
chr10	64378869	64378880	AGCACATGACT	1	-
chr10	64468511	64468522	ATCATCTGACC	1	-
chr10	64493896	64493907	GGCACATGACT	1	+
chr10	70804183	70804194	ACCATGTGATT	1	+
chr10	72104103	72104114	GTCATGTGACA	1	+
chr10	72177106	72177117	GCCACCTGATC	1	-
chr10	75410485	75410496	GACATGTGACC	1	+
chr10	79173835	79173846	GCCAGGTGACC	1	+
chr10	898064	898075	CCCACATGACT	1	+
chr10	94870462	94870473	ATCATATGACC	1	-
chr10	95271262	95271273	ATCATGTGGCC	1	+
chr10	97517034	97517045	TTCATGTGACA	1	-
chr10	98456265	98456276	TTCACATGACC	1	-
chr11	109827435	109827446	GGCATATGACT	1	-
chr11	109897470	109897481	GCCTTGTGACC	1	+
chr11	112325067	112325078	CTCAAGTGACC	1	-
chr11	117790550	117790561	GGCAGGTGACT	1	-
chr11	119854283	119854294	GCCATGTGTCC	1	-
chr11	123278296	123278307	ACCAGGTGATC	1	+
chr11	124065979	124065990	ATCATGTGGCC	1	-
chr11	126175815	126175826	TTCATGTGACC	1	+
chr11	133865123	133865134	AGCACGTGACA	1	-
chr11	134455786	134455797	GCCATGTGTCC	1	+
chr11	16927570	16927581	GGCAGGTGACA	1	+
chr11	19850130	19850141	CTCAGGTGATC	1	+
chr11	19850764	19850775	CCCACGTGGCT	1	+
chr11	2380118	2380129	ACCACGTGACT	1	+
chr11	33537023	33537034	GTCATATGACC	1	+
chr11	35165718	35165729	CCCAGGTGATC	1	-
chr11	35426264	35426275	CACACGTGATT	1	-
chr11	36399203	36399214	AGCATGTGACC	1	-
chr11	45934887	45934898	CGCAGGTGACT	1	+
chr11	47445461	47445472	GCCATGTGACA	1	-
chr11	47995879	47995890	GGCAGGTGACT	1	+
chr11	59974335	59974346	CCCACATGACT	1	-
chr11	60451554	60451565	ACCACATGACC	1	-
chr11	631081	631092	GCCATATGACT	1	-
chr11	68668483	68668494	AGCACGTGGCT	1	+
chr11	68808568	68808579	ACCACGTGATT	1	+
chr11	70073258	70073269	CCCACATGGCC	1	-
chr11	71021465	71021476	CTCATGTGATT	1	-
chr11	71689295	71689306	ACCATGTGATA	1	-
chr11	72535902	72535913	CCCATGTGGCT	1	-
chr11	72848463	72848474	TTCACGTGATC	1	-
chr11	72925797	72925808	CTCATGTGACA	1	-
chr11	73032277	73032288	GGCATGTGGCT	1	-
chr11	74292527	74292538	ACCATGTGACA	1	+
chr11	78023912	78023923	CCCACGTGTCT	1	+
chr11	80076471	80076482	CCCAGGTGACA	1	+
chr11	9039074	9039085	CCCAGGTGACC	1	+
chr11	919284	919295	GGCATGTGGCC	1	-
chr11	919438	919449	ACCATGTGACA	1	+
chr11	95444503	95444514	TTCACATGACC	1	+
chr12	10022004	10022015	ACCATGTGACT	1	+
chr12	110217370	110217381	GTCATGTGTCC	1	-
chr12	110450080	110450091	CTCAGGTGATC	1	-
chr12	110981601	110981612	AGCATGTGATT	1	-
chr12	111287669	111287680	GACATGTGACC	1	-
chr12	113625283	113625294	CCCATGTGGCC	1	-
chr12	113628715	113628726	GCCACCTGACT	1	-
chr12	113697556	113697567	GGCAGGTGACC	1	-
chr12	117174202	117174213	ATCATGTGACT	1	-
chr12	117717874	117717885	CCCACATGACA	1	-
chr12	118620285	118620296	ACCACATGACA	1	+
chr12	119667806	119667817	ATCATGTGACT	1	+
chr12	120613081	120613092	CACACGTGACT	1	-
chr12	121714939	121714950	GGCACGTGGCA	1	+
chr12	122331996	122332007	ACCATGTGACT	1	+
chr12	122897523	122897534	ACCATGTGACT	1	-
chr12	123965516	123965527	GTCATGTGACC	1	+
chr12	125131319	125131330	CTCACGTGGCT	1	+
chr12	125955959	125955970	AGCATGTGACC	1	+
chr12	12760234	12760245	TTCACATGACC	1	+
chr12	129304582	129304593	CCCACGTGATC	1	-
chr12	131055896	131055907	ACCACGTGTTC	1	+
chr12	131545869	131545880	GGCAGGTGACA	1	-
chr12	21662778	21662789	AGCATGTGATC	1	+
chr12	2261434	2261445	GGCACATGACT	1	+
chr12	24872572	24872583	GTCATCTGACC	1	-
chr12	25150466	25150477	GTCATCTGACC	1	+
chr12	25473515	25473526	GACATGTGATT	1	-
chr12	29308113	29308124	TACATGTGACC	1	+
chr12	31926470	31926481	GGCATGTGATT	1	-
chr12	3238676	3238687	CCCATGTGGTC	1	-
chr12	4432753	4432764	GCCATGTGACT	1	-
chr12	54591523	54591534	AGCAGGTGACT	1	-
chr12	56627431	56627442	TCCAGGTGACC	1	-
chr12	63187958	63187969	AGCATGTGATT	1	-
chr12	63814075	63814086	AACATGTGACC	1	+
chr12	68856665	68856676	CCCATGTGGTC	1	+
chr12	69928458	69928469	AGCATGTGATT	1	-
chr12	7153408	7153419	GGCACGTGGCA	1	+
chr12	72088036	72088047	CTCATGTGACC	1	-
chr12	75920578	75920589	CTCATGTGGCT	1	-
chr12	78319379	78319390	ACCACATGACC	1	-
chr12	8000631	8000642	GTCATCTGACC	1	-
chr12	92566711	92566722	TGCATGTGACT	1	-
chr12	99289150	99289161	CCCAGGTGACC	1	+
chr13	100063189	100063200	CCCATGTGATC	1	+
chr13	111013185	111013196	CTCATGTGGCC	1	+
chr13	111188779	111188790	TCCATGTGACA	1	+
chr13	111191223	111191234	GACAGGTGACC	1	-
chr13	113503426	113503437	CCCACATGATC	1	-
chr13	20838650	20838661	ACCATGTGGCC	1	-
chr13	24134373	24134384	GCCACATGACC	1	+
chr13	24828635	24828646	AGCACATGACC	1	-
chr13	31612369	31612380	CGCATGTGACC	1	+
chr13	33724630	33724641	GCCATGTGATT	1	+
chr13	34302006	34302017	GGCATGTGATT	1	-
chr13	40621862	40621873	CCCACATGACT	1	+
chr13	41806118	41806129	CTCAGGTGACC	1	-
chr13	48652506	48652517	ACCACCTGATC	1	-
chr13	60842086	60842097	ACCATGTGACG	1	+
chr13	96672453	96672464	ACCACATGACA	1	-
chr13	99934220	99934231	ATCATGTGGCT	1	-
chr14	103073859	103073870	CTCAGGTGACC	1	-
chr14	103163237	103163248	CCCACGTGGTT	1	-
chr14	103245403	103245414	CCCATGTGATG	1	-
chr14	103284800	103284811	GCCACCTGATC	1	-
chr14	35400060	35400071	AACATGTGACT	1	+
chr14	54865567	54865578	CCCACATGGCC	1	-
chr14	54917380	54917391	CCCACGTGGCT	1	-
chr14	55768424	55768435	GGCATGTGGCC	1	+
chr14	59823228	59823239	GCCACCTGACC	1	-
chr14	64065718	64065729	CCCATGTGACT	1	-
chr14	64226374	64226385	ACCATGTGATC	1	+
chr14	65291461	65291472	GGCACATGATC	1	+
chr14	65567815	65567826	GTCATGTGACT	1	-
chr14	69089680	69089691	GACAGGTGACT	1	+
chr14	69800578	69800589	GCCATGTGACC	1	-
chr14	70185884	70185895	GTCAGGTGATC	1	-
chr14	73152943	73152954	CCCATGTGATG	1	-
chr14	73639914	73639925	CCCACGTGGTT	1	+
chr14	76342481	76342492	CCCATGTGATG	1	+
chr14	76727608	76727619	ACCATGTGGCT	1	+
chr14	76832504	76832515	AACACGTGACT	1	+
chr14	78869770	78869781	TCCATGTGACT	1	+
chr14	81936618	81936629	GTCATCTGACC	1	-
chr14	89466249	89466260	GGCACATGACC	1	+
chr14	89797938	89797949	CCCATGTGGTC	1	-
chr14	90185878	90185889	AGCACGTGTCC	1	+
chr14	91529634	91529645	GTCATATGACC	1	-
chr14	91719692	91719703	ACCAGGTGGCC	1	+
chr14	92761036	92761047	GCCACATGACT	1	+
chr14	93029910	93029921	GCCATATGACT	1	-
chr14	93230790	93230801	GCCATGTGACT	1	-
chr14	94927153	94927164	AACATGTGGCC	1	-
chr14	99604469	99604480	GCCACATGACT	1	-
chr15	100924089	100924100	GGCAGGTGACA	1	-
chr15	21926344	21926355	AGCACCTGACC	1	+
chr15	40094269	40094280	ACCAGGTGGCC	1	+
chr15	41926597	41926608	GTCATGTGACC	1	-
chr15	44241043	44241054	TGCATGTGACT	1	-
chr15	50475680	50475691	CCCACCTGATC	1	+
chr15	52314553	52314564	CTCAGGTGATC	1	+
chr15	53489714	53489725	GGCACGTGGCT	1	+
chr15	60017241	60017252	ACCAGGTGACT	1	-
chr15	63484236	63484247	CTCATGTGACA	1	+
chr15	63886512	63886523	CCCAGGTGACT	1	+
chr15	66244855	66244866	GTCATATGACC	1	+
chr15	66709683	66709694	CTCAGGTGATC	1	-
chr15	67240852	67240863	GTCATGTGATA	1	+
chr15	67254113	67254124	AGCATGTGGCC	1	-
chr15	67335371	67335382	AGCATGTGATC	1	-
chr15	69108684	69108695	ATCATGTGACC	1	-
chr15	73565903	73565914	ATCAGGTGACA	1	+
chr15	74119426	74119437	ACCATGTGGTC	1	-
chr15	74918179	74918190	CACATGTGACC	1	-
chr15	75931007	75931018	CACATGTGGCC	1	+
chr15	82332353	82332364	CCCAGGTGACT	1	-
chr15	84081926	84081937	ACCATGTGGTC	1	-
chr15	89493487	89493498	CCCAGGTGATC	1	-
chr15	90640306	90640317	CCCACGTGTCC	1	+
chr15	91394521	91394532	TCCACCTGACC	1	-
chr15	91524995	91525006	AACATGTGACA	1	-
chr16	10456429	10456440	CCCACATGACT	1	-
chr16	10926425	10926436	AACATGTGACC	1	-
chr16	11589105	11589116	TCCATGTGGCC	1	+
chr16	11706207	11706218	CCCAGGTGGCC	1	-
chr16	11706364	11706375	CGCAGGTGACC	1	-
chr16	11877536	11877547	CCCAGGTGACA	1	+
chr16	13485464	13485475	CTCAGGTGATC	1	-
chr16	1367458	1367469	TCCATGTGATC	1	+
chr16	15644868	15644879	AGCAGGTGACT	1	+
chr16	16157728	16157739	AGCATGTGATC	1	-
chr16	17461113	17461124	GGCACGTGGCA	1	-
chr16	17556056	17556067	GCCAGGTGACT	1	-
chr16	2013425	2013436	ACCATGTGGCC	1	-
chr16	20890547	20890558	ACCACATGACT	1	+
chr16	24021402	24021413	ATCATGTGGCC	1	-
chr16	2646122	2646133	CACATGTGGCC	1	-
chr16	27264970	27264981	ATCATCTGACC	1	+
chr16	27265775	27265786	ATCATGTGGCT	1	+
chr16	3056049	3056060	TGCATGTGACC	1	-
chr16	3127197	3127208	GCCAGGTGTCC	1	+
chr16	31707132	31707143	GCCACATGACA	1	-
chr16	47813856	47813867	ATCATGTGACA	1	+
chr16	48200151	48200162	AGCACATGACC	1	+
chr16	4965623	4965634	GGCATGTGATC	1	+
chr16	50243622	50243633	GACAGGTGACT	1	-
chr16	50416554	50416565	AGCATGTGACC	1	+
chr16	56333345	56333356	TGCATGTGACT	1	+
chr16	66653566	66653577	ACCACGTGGTC	1	+
chr16	69868250	69868261	CCCACGTGACT	1	+
chr16	70781983	70781994	AGCAGGTGACT	1	-
chr16	82684609	82684620	ACCACATGACA	1	-
chr16	84643651	84643662	ACCACATGACA	1	+
chr16	84649599	84649610	CCCACATGATC	1	+
chr16	84707341	84707352	TGCACGTGACA	1	-
chr16	88875707	88875718	CCCACATGGCC	1	+
chr16	89223978	89223989	TGCATGTGACT	1	-
chr16	9051525	9051536	CTCAGGTGATC	1	-
chr17	18204229	18204240	CTCACGTGTCT	1	+
chr17	19441961	19441972	GCCACCTGACT	1	-
chr17	25318522	25318533	ATCATGTGATC	1	-
chr17	25859783	25859794	GCCACCTGATC	1	-
chr17	31155012	31155023	AGCACATGATC	1	+
chr17	31930963	31930974	CCCACGTGACC	1	-
chr17	35749455	35749466	ACCACCTGATC	1	+
chr17	36813489	36813500	GCCATGTGGCC	1	+
chr17	37926728	37926739	ACCACCTGACC	1	+
chr17	39496901	39496912	CCCACGTGTCC	1	+
chr17	40351154	40351165	GGCATGTGACA	1	+
chr17	42312455	42312466	ACCATGTGGTC	1	+
chr17	42854742	42854753	GGCACGTGGCA	1	+
chr17	44341825	44341836	ATCAGGTGACA	1	+
chr17	4625122	4625133	CGCACATGACC	1	+
chr17	47405993	47406004	ACCATGTGATA	1	+
chr17	47420082	47420093	AACATGTGACA	1	+
chr17	48896601	48896612	AGCAGGTGACT	1	+
chr17	56083288	56083299	CGCATGTGATC	1	+
chr17	56157135	56157146	CTCATGTGGCT	1	-
chr17	62384372	62384383	TACACGTGATC	1	+
chr17	63505610	63505621	GCCATGTGGTC	1	+
chr17	65571632	65571643	GGCATGTGATG	1	+
chr17	66030399	66030410	GGCACATGACC	1	-
chr17	66181898	66181909	CCCAGGTGACT	1	-
chr17	68164363	68164374	CACACGTGGCC	1	-
chr17	6949258	6949269	ATCATGTGGCT	1	-
chr17	72189351	72189362	AACACATGACC	1	+
chr17	72281007	72281018	CCCACCTGATC	1	+
chr17	72473771	72473782	GACATGTGACA	1	+
chr17	73341728	73341739	GTCATGTGATT	1	-
chr17	73987782	73987793	GGCTCGTGACC	1	+
chr17	74480969	74480980	GTCAGGTGACT	1	-
chr17	74557074	74557085	AGCATGTGACT	1	-
chr17	75098345	75098356	ATCAGGTGACA	1	+
chr17	75645880	75645891	ACCACGTGGTT	1	-
chr17	75645925	75645936	ATCATGTGGCC	1	+
chr17	76454345	76454356	ACCACGTGGCT	1	-
chr17	76482939	76482950	CCCACATGACA	1	-
chr17	78197844	78197855	AGCATGTGACC	1	-
chr17	78822441	78822452	CCCAGATGACC	1	-
chr17	80488948	80488959	CACACGTGATT	1	+
chr18	12373678	12373689	AGCATGTGACC	1	-
chr18	12781925	12781936	CCCATGTGGTC	1	+
chr18	22503357	22503368	GACAGGTGACC	1	-
chr18	2337708	2337719	TCCAGGTGACC	1	-
chr18	42280713	42280724	CACATGTGACA	1	+
chr18	43895252	43895263	AGCAGGTGACC	1	-
chr18	44472961	44472972	CACATGTGGCC	1	+
chr18	47485211	47485222	ACCACATGGCC	1	+
chr18	55558434	55558445	TCCACGTGGCT	1	-
chr18	55643169	55643180	AGCATGTGACC	1	+
chr18	56724626	56724637	CCCATGTGGCT	1	+
chr18	60780080	60780091	CTCACGTGATT	1	+
chr18	60978938	60978949	CGCATGTGGCC	1	+
chr18	669282	669293	ACCATGTGGCT	1	-
chr18	67625830	67625841	CCCACGTGGTT	1	+
chr18	74587510	74587521	CCCACATGATC	1	+
chr18	9426894	9426905	CCCACGTGACA	1	-
chr19	11334079	11334090	ACCACATGACC	1	+
chr19	11355981	11355992	CACATGTGACA	1	-
chr19	11847691	11847702	GCCATGTGTCC	1	+
chr19	13507520	13507531	ATCATGTGACG	1	-
chr19	1476461	1476472	CTCAGGTGACC	1	+
chr19	15312613	15312624	TGCATGTGACT	1	-
chr19	17271058	17271069	ACCACGTGATA	1	+
chr19	22802227	22802238	AGCATGTGACC	1	-
chr19	29888839	29888850	GGCATGTGGCC	1	+
chr19	31804545	31804556	GACATGTGACA	1	+
chr19	3302937	3302948	CTCATGTGGCT	1	+
chr19	3374788	3374799	CCCACATGACC	1	-
chr19	3374836	3374847	CTCACGTGGTC	1	+
chr19	34661706	34661717	AGCACGTGGCT	1	-
chr19	38629958	38629969	AGCATGTGACC	1	-
chr19	40786670	40786681	CCCACATGACT	1	+
chr19	40786755	40786766	ATCAGGTGACA	1	-
chr19	42209517	42209528	CCCAGGTGACA	1	+
chr19	43937258	43937269	CGCACATGACC	1	+
chr19	45510472	45510483	CTCACGTGGCC	1	+
chr19	46232169	46232180	CTCAGGTGATC	1	-
chr19	47389520	47389531	AACACGTGACT	1	-
chr19	48292218	48292229	AGCATGTGGCC	1	+
chr19	48832529	48832540	ACCATGTGACC	1	-
chr19	49319347	49319358	CCCAGGTGGCC	1	-
chr19	50508904	50508915	CCCATGTGGCT	1	-
chr19	51416232	51416243	CGCAGGTGACC	1	+
chr19	57793164	57793175	CTCAGGTGATC	1	+
chr19	57905646	57905657	GGCAGGTGACA	1	+
chr19	57997492	57997503	GGCAGGTGACT	1	-
chr19	58287294	58287305	CCCATGTGGCT	1	+
chr19	6343382	6343393	AGCATGTGGCC	1	+
chr19	6343401	6343412	AACACGTGACC	1	+
chr19	6343420	6343431	AACATGTGGCC	1	+
chr19	6343460	6343471	AACATGTGGCC	1	+
chr19	7972437	7972448	GCCATGTGGCC	1	+
chr2	102334059	102334070	ACCAGGTGACT	1	+
chr2	102622124	102622135	GTCATGTGATC	1	-
chr2	102731622	102731633	CTCAGGTGATC	1	+
chr2	102760797	102760808	CTCATGTGGCC	1	+
chr2	102760844	102760855	CTCACATGACC	1	+
chr2	10467147	10467158	CCCAGGTGGCC	1	+
chr2	111512778	111512789	CCCAGATGACC	1	+
chr2	112456870	112456881	CACATGTGGCC	1	+
[truncated: 2,551 more rows]
