# Supplementary material for: Relationship between histone modifications and transcription factor binding is protein family specific
Source: Genome Res. 2018 Mar;28(3):321–33. doi: 10.1101/gr.220079.116 (PMC5848611; doi:10.1101/gr.220079.116)
Supplement: Supplemental Material [file supp_gr.220079.116_Supplemental_Material.zip › Supplemental_Material/USF1/USF1.00000000001]

0	1	0.0152431	0.00938329	0.00709077	0.0320375	0.0179229	0.0117635	0.0941639	0.0100011	0.0259682	0.0753137
0	1	0.0716912	0.067253	0.0157473	0.0280399	0.0857808	0.0473962	0.0286951	0.0305731	0.0477411	0.0736018
0	1	0.0120802	0.012144	0.00358599	0.0439762	0.0245962	0.013795	0.160682	0.00707512	0.0365985	0.0100325
0	1	0.0127797	0.0286494	0.010758	0.00976469	0.0295938	0.0152849	0.00395321	0.0233971	0.0124662	0.00870939
0	1	0.0738366	0.0169203	0.00771551	0.0250645	0.0242852	0.0461129	0.200933	0.0245172	0.0221065	0.0171168
0	1	0.0239935	0.0220016	0.0155934	0.0260338	0.0434035	0.0168057	0.0298525	0.0153159	0.0140874	0.0253064
0	1	0.0293983	0.0353993	0.00709077	0.0252406	0.0235426	0.0144108	0.0385526	0.0192598	0.011869	0.0124065
0	1	0.0100911	0.0180553	0.00354538	0.00706514	0.0132907	0.00991759	0.00131774	0.0091817	0.0101271	0.034878
0	1	0.0312791	0.0187667	0.0156339	0.0088795	0.0398582	0.021974	0.0136013	0.00765794	0.00813962	0.0265209
0	1	0.0174853	0.0103822	0.00775611	0.0166901	0.0251542	0.0145983	0.00331247	0.0095724	0.0140612	0.0102062
0	1	0.00975399	0.006594	0.00417012	0.0581021	0.010393	0.00885833	0.0285779	0.00801772	0.0224255	0.00187545
0	1	0.0154682	0.0209006	0.0058819	0.0358865	0.0287181	0.0120361	0.0196936	0.00994357	0.0103425	0.0236622
0	1	0.0080712	0.0189105	0.00761556	0.0448399	0.0383348	0.0107417	0.00651619	0.0134014	0.022726	0.0205506
0	1	0.075105	0.121772	0.0152686	0.0252893	0.0574968	0.0522848	0.0506628	0.0234606	0.021477	0.04454
0	1	0.0218594	0.0160652	0.00421073	0.00669317	0.0393618	0.0101634	0.00587544	0.016449	0.0118548	0.00437282
0	1	0.0219335	0.0108059	0.00600372	0.0278922	0.0213737	0.0132044	0.0732782	0.00843941	0.0290723	0.00767716
0	1	0.011434	0.0196218	0.00116826	0.0263666	0.0191048	0.00914336	0.0226138	0.00879096	0.00890412	0.0138002
0	1	0.0615301	0.0457782	0.00834024	0.0353425	0.0343485	0.0534358	0.0460805	0.0373026	0.0206675	0.0227157
0	1	0.0115451	0.00933504	0.00471364	0.0212394	0.0290879	0.0096932	0.218465	0.00879096	0.0397733	0.0187305
0	1	0.17556	0.193459	0.00058413	0.0472937	0.0709258	0.0796252	0.453897	0.0923618	0.0140731	0.0195807
0	1	0.239609	0.158124	0.00292065	0.0430254	0.10414	0.0993399	0.414469	0.0753538	0.0234441	0.00863763
0	1	0.00537987	0.0151277	0.0120074	0.0470454	0.0343448	0.0108696	0.0456976	0.00973197	0.0072661	0.0341906
0	1	0.11375	0.250376	0.00650664	0.0159447	0.0547165	0.086637	0.179305	0.0886729	0.0123596	0.0142298
0	1	0.0158053	0.00611431	0.00412952	0.00979714	0.00998638	0.0105165	0.0499093	0.00687649	0.0161959	0.00552994
0	1	0.00706265	0.00199017	0.0173699	0.00730149	0.0058042	0.00779907	0.00915167	0.0130107	0.00956567	0.0256804
0	1	0.0151367	0.017344	0.045442	0.0197055	0.0233572	0.0198554	0.101414	0.0474453	0.0257925	0.171758
0	1	0.00437131	0.00739315	0.0116177	0.00768106	0.0135458	0.00720019	0.00334872	0.0134014	0.00854401	0.00915751
0	1	0.00975399	0.00824828	0.0236495	0.0079503	0.0225072	0.0093187	0.00327622	0.0126395	0.0155758	0.00591311
0	1	0.07425	0.0319579	0.00592251	0.0121838	0.0776228	0.037821	0.0106144	0.0129911	0.0118787	0.0218701
0	1	0.0225337	0.0102384	0.00233652	0.0523079	0.015634	0.0213884	0.0871318	0.00987363	0.0305412	0.00812671
0	1	0.0191709	0.0109498	0.00592251	0.0116671	0.0191986	0.00543477	0.0170218	0.0095724	0.00839931	0.0400726
0	1	0.0905943	0.0218978	0.00717198	0.0637327	0.0359631	0.0803608	0.370424	0.0105882	0.0224007	0.0785564
0	1	0.0281851	0.0175563	0.00417012	0.0761124	0.0220492	0.0168836	0.0420226	0.0152768	0.0246408	0.0116372
0	1	0.154884	0.0955734	0.00527347	0.0341166	0.0436741	0.0982992	0.169224	0.0550327	0.00983421	0.0296797
0	1	0.00874264	0.0106621	0.00479485	0.0417831	0.00539759	0.00554206	0.00527095	0.00804864	0.0137957	0.0333239
0	1	0.030942	0.00682563	0.00471364	0.00831876	0.0237829	0.0111153	0.00131774	0.0103148	0.0175428	0.0109777
0	1	0.0245489	0.0295726	0.00896495	0.0435564	0.0324635	0.0198663	0.228879	0.017582	0.0274305	0.0199774
0	1	0.0110119	0.0140749	0.00775611	0.00892355	0.022319	0.0128235	0.0058392	0.0144932	0.0118548	0.0187381
0	1	0.00369989	0.00657424	0.00296125	0.011579	0.0136973	0.00910413	0.00404221	0.00459085	0.00518319	0.00398808
0	1	0.0255621	0.0154921	0.00654725	0.00488234	0.0318002	0.00589514	0.00240981	0.00306709	0.00970816	0.0123121
0	1	0.0178252	0.00724932	0.00779669	0.0110183	0.0360531	0.010731	0.0145676	0.0102399	0.0109259	0.00688933
0	1	0.014911	0.00582667	0.00300186	0.0319082	0.0043866	0.0072094	0.0105057	0.00765794	0.0106199	0.0412802
0	1	0.0269021	0.0889977	0.00713137	0.0414617	0.0537494	0.0236742	0.0138544	0.0122488	0.0113499	0.010426
0	1	0.0399986	0.0141628	0.00955534	0.0437921	0.0285666	0.016872	0.188571	0.00841982	0.0140874	0.0304745
0	1	0.115877	0.0285736	0.00475425	0.0377449	0.0390588	0.10837	0.15739	0.0680421	0.0308598	0.00899605
0	1	0.0100883	0.0140749	0.00322989	0.0811308	0.00891603	0.0127735	0.0739421	0.0130107	0.0192999	0.0103516
0	1	0.0127236	0.00952626	0.00566089	0.0076259	0.0234413	0.011596	0.00537404	0.0118581	0.00696099	0.0097884
0	1	0.00302564	0.00739315	0.00709077	0.0116231	0.0101334	0.011664	0.00715422	0.0091817	0.0167725	0.0154999
0	1	0.0129487	0.00796065	0.0113015	0.0120998	0.0346421	0.00890737	0.00794268	0.0109127	0.0242754	0.0120906
0	1	0.122713	0.0600596	0.014928	0.0253257	0.0373207	0.0786148	0.282693	0.0548524	0.0435828	0.0107229
0	1	0.113597	0.0787708	0.0142229	0.0188764	0.0294276	0.112986	0.265786	0.0940244	0.0458008	0.0104565
0	1	0.282389	0.104276	0.0155284	0.118366	0.037331	0.431767	0.605331	0.29743	0.0847578	0.0290568
0	1	0.0301556	0.0307889	0.00592251	0.0171982	0.0594822	0.0233678	0.0486106	0.0172108	0.0129058	0.0175423
0	1	0.128954	0.0278701	0.0089609	0.0493023	0.0579132	0.0675152	0.148493	0.0313545	0.031518	0.0112983
0	1	0.0494281	0.0569579	0.0152721	0.019337	0.106851	0.0281439	0.0243237	0.0229776	0.0187657	0.0279113
0	1	0.00907976	0.00753695	0.0148062	0.00641633	0.00723135	0.00871985	0.00463021	0.00574345	0.00544868	0.00352516
0	1	0.10197	0.035829	0.00829963	0.0479526	0.0411382	0.0679842	0.31767	0.0537705	0.0374976	0.0100328
0	1	0.00907976	0.0189105	0.0322739	0.0462377	0.00738281	0.0214621	0.0211563	0.0271544	0.0422358	0.0974445
0	1	0.0455408	0.0273025	0.00529778	0.054435	0.0411396	0.0354867	0.0323027	0.0198872	0.0103664	0.0106824
0	1	0.077227	0.0297164	0.00421073	0.0457026	0.0667782	0.0517998	0.339361	0.0233254	0.0316301	0.0116459
0	1	0.011434	0.0041439	0.00954908	0.00405639	0.0182258	0.010918	0.0118596	0.0114869	0.0056619	0.017711
0	1	0.0400189	0.0466871	0.0113827	0.0360185	0.073836	0.0152935	0.0337911	0.0178343	0.00914351	0.00645235
0	1	0.05179	0.0208863	0.00358599	0.0620523	0.0372413	0.0507626	0.252557	0.0260213	0.0557238	0.0105467
0	1	0.0258936	0.0404467	0.00237712	0.0238949	0.073884	0.0178055	0.12285	0.018383	0.00815997	0.0243674
0	1	0.170994	0.127347	0.00775611	0.0575529	0.0451133	0.203927	0.259825	0.130392	0.0208514	0.0127223
0	1	0.00706265	0.0177447	0.00408891	0.0312815	0.0169281	0.0108689	0.0999182	0.00306709	0.0183132	0.0232354
0	1	0.0689071	0.0127961	0.00354538	0.0390425	0.039414	0.0610438	0.183937	0.0205628	0.00986156	0.0299691
0	1	0.0564445	0.0255298	0.00058413	0.0539979	0.0359493	0.0487034	0.148056	0.030545	0.033075	0.0108786
0	1	0.0417633	0.0186228	0.0130945	0.0770046	0.0253321	0.0364547	0.191905	0.0233163	0.035609	0.0152657
0	1	0.0598842	0.0268711	0.00596311	0.072694	0.0698529	0.0275472	0.302718	0.0234985	0.0549881	0.011602
0	1	0.170333	0.289743	0.00872958	0.0113867	0.0506392	0.0869633	0.383784	0.062467	0.0219283	0.0196795
0	1	0.0606166	0.0676394	0.00533838	0.0592238	0.0719185	0.0313925	0.0274065	0.0305352	0.014553	0.0250414
0	1	0.0181595	0.0137413	0.00600372	0.0605105	0.0240859	0.0131646	0.0332416	0.00804864	0.0247192	0.00971103
0	1	0.0591933	0.104927	0.00658785	0.0321697	0.117519	0.0289208	0.0513649	0.0225244	0.00607209	0.0232727
0	1	0.168167	0.143126	0.00679878	0.0443783	0.101887	0.0888683	0.364231	0.0641813	0.0222625	0.0121349
0	1	0.174023	0.142391	0.00717198	0.046558	0.100521	0.0886169	0.367648	0.0652384	0.0236269	0.0123219
0	1	0.0313575	0.0207034	0.00838082	0.0610912	0.0357883	0.0219853	0.0892663	0.0145149	0.0371419	0.0464968
0	1	0.0322849	0.0228908	0.0878411	0.0439851	0.0353958	0.0671523	0.0130686	0.0472402	0.0675966	0.287273
0	1	0.0218594	0.023882	0.049295	0.0562129	0.0402786	0.0719384	0.00982867	0.0432517	0.0548682	0.192277
0	1	0.0162551	0.0107696	0.00842146	0.107004	0.0185044	0.0105165	0.0591391	0.0206686	0.0279505	0.00929618
0	1	0.0343075	0.100605	0.00600372	0.0649254	0.092262	0.0318638	0.0342961	0.0198676	0.0156927	0.0548665
0	1	0.0360595	0.0231784	0.00300186	0.0934437	0.0585875	0.0280185	0.0471773	0.0317452	0.0430511	0.00792416
0	1	0.00605411	0.00469165	0.00709077	0.012251	0.0156825	0.0097012	0.00854718	0.00574345	0.0121203	0.0139818
0	1	0.00941689	0.00753695	0.00578455	0.00827472	0.0346538	0.0130677	0.00575086	0.0103148	0.0106319	0.01486
0	1	0.0897558	0.188076	0.0094679	0.0244223	0.0562095	0.0793374	0.205782	0.0585284	0.0114239	0.0705824
0	1	0.0255312	0.0286845	0.00786953	0.0671351	0.0472042	0.0163044	0.224782	0.0133199	0.0687814	0.0233133
0	1	0.0429679	0.135431	0.00954908	0.010045	0.0219294	0.0616876	0.0889829	0.0732692	0.00544868	0.015072
0	1	0.183681	0.161258	0.00305046	0.0193484	0.0223558	0.212931	0.39389	0.181337	0.0155495	0.0161731
0	1	0.159786	0.167822	0.00779669	0.0171774	0.0686435	0.0723403	0.254785	0.0522564	0.0138219	0.0133911
0	1	0.0850862	0.0244572	0.00771551	0.0273893	0.0625096	0.0435094	0.0795895	0.0103148	0.010974	0.0594546
0	1	0.00840834	0.00270149	0.00533838	0.00734552	0.0106915	0.0074552	0.00294779	0.00304752	0.00592739	0.0286083
0	1	0.00975119	0.00967094	0.00479485	0.0495675	0.0177978	0.00932015	0.0171736	0.00765794	0.00857338	0.00333605
0	1	0.0073998	0.00270149	0.00721256	0.0619202	0.00605933	0.0052288	0.0214993	0.0120356	0.0133432	0.00634842
0	1	0.0200114	0.0128357	0.00300993	0.0339412	0.0370853	0.0097895	0.0485978	0.0186195	0.0201687	0.0137194
0	1	0.175582	0.0224489	0.00936966	0.0680467	0.0560737	0.0923869	0.2596	0.0294075	0.015631	0.0536811
0	1	0.0211861	0.0253817	0.0130538	0.00585557	0.0367148	0.0145348	0.00918792	0.0106859	0.0103664	0.011103
0	1	0.0080712	0.00810447	0.0196011	0.0106939	0.0267329	0.0102706	0.0104332	0.00881052	0.0173774	0.0158259
0	1	0.00235422	0.00355662	0.0118044	0.00488234	0.00381898	0.0063555	0.00745949	0.00533315	0.00839931	0.00981307
0	1	0.0255621	0.0227519	0.00479485	0.0245438	0.0496604	0.0172563	0.0302355	0.00713045	0.0148316	0.0598448
0	1	0.223649	0.166068	0.010052	0.0198982	0.0740588	0.133953	0.340757	0.0780249	0.00986156	0.0128146
0	1	0.0220574	0.0233145	0.0123018	0.00819709	0.0352192	0.0158425	0.00425546	0.0101292	0.0116154	0.0465274
0	1	0.130408	0.0536061	0.0119262	0.0542164	0.0717414	0.075509	0.409269	0.0363486	0.0590519	0.0107081
0	1	0.128694	0.235397	0.00829963	0.0168822	0.0202423	0.201525	0.27145	0.26484	0.0150447	0.0117444
0	1	0.122166	0.017986	0.00292065	0.0967978	0.0532651	0.177136	0.371739	0.0607093	0.0832775	0.0163615
0	1	0.207167	0.0309019	0.0044378	0.104688	0.0401299	0.273946	0.532463	0.125368	0.105853	0.0177104
0	1	0.0500512	0.0116216	0.00596311	0.0410011	0.0259674	0.0324786	0.183266	0.0168201	0.0155583	0.0435088
0	1	0.149109	0.228215	0.00300186	0.0322137	0.0930071	0.0707018	0.1776	0.0874101	0.0131299	0.0220771
0	1	0.0512647	0.0178182	0.0112484	0.0394961	0.0300416	0.0268143	0.247854	0.0206686	0.0313647	0.01366
0	1	0.0080712	0.00867197	0.00779669	0.0967334	0.0171097	0.00945722	0.0131774	0.0130107	0.0353511	0.0114291
0	1	0.171938	0.173392	0.00725302	0.0218923	0.030643	0.157713	0.456581	0.152516	0.0115893	0.0115124
0	1	0.167959	0.146435	0.00529778	0.0328625	0.0407587	0.119957	0.52225	0.0975664	0.0197493	0.0069285
0	1	0.0171538	0.00554679	0.00721256	0.00609191	0.0129319	0.00875105	0.00327622	0.00535273	0.00789447	0.00930299
0	1	0.00975399	0.0164932	0.00354538	0.0617422	0.022656	0.00619919	0.0124252	0.0107251	0.023197	0.0164345
0	1	0.00470844	0.00724932	0.00414262	0.00949363	0.00799161	0.00790635	0.00847468	0.00789074	0.00988767	0.0131931
0	1	0.00672553	0.00668182	0.00475425	0.0394378	0.00477702	0.0127422	0.010824	0.00459085	0.00577654	0.0085812
0	1	0.0359819	0.0339766	0.00241773	0.0256653	0.062058	0.024655	0.0131774	0.0171912	0.0133693	0.00657007
0	1	0.139474	0.605687	0.00592251	0.0385292	0.182414	0.0564864	0.0465869	0.121599	0.0039603	0.0169871
0	1	0.0709552	0.0339124	0.0113421	0.0390616	0.0494952	0.0463653	0.0903984	0.0465797	0.0127742	0.00472333
0	1	0.263497	0.1664	0.00767488	0.0352916	0.0660745	0.192639	0.327658	0.112611	0.0466488	0.0107893
0	1	0.0292564	0.0326284	0.00717198	0.00768835	0.0814637	0.0130193	0.0114483	0.0194021	0.00693704	0.0180261
0	1	0.189043	0.283071	0.00467304	0.011579	0.0578287	0.132815	0.399182	0.138854	0.00997111	0.0135839
0	1	0.0379302	0.0407735	0.0296125	0.0132011	0.092693	0.0260124	0.0147007	0.0149252	0.0106319	0.0528395
0	1	0.00325134	0.00611431	0.00709077	0.00976469	0.0107951	0.00211851	0.000640745	0.00829176	0.00443901	0.0120847
0	1	0.159746	0.242489	0.00660738	0.0134375	0.0767752	0.11347	0.100277	0.112433	0.00930886	0.0194845
0	1	0.0238426	0.0167764	0.0201853	0.00859914	0.035487	0.0157054	0.00982867	0.0107055	0.0150447	0.0222909
0	1	0.0164767	0.0216042	0.00887569	0.072356	0.0470476	0.018454	0.0500659	0.0103343	0.0185264	0.0360996
0	1	0.171934	0.109891	0.0148469	0.110008	0.137454	0.0879598	0.234317	0.0373341	0.0162993	0.0729566
0	1	0.0168166	0.00668182	0.0112609	0.00944029	0.0272431	0.0101634	0.00455771	0.0122097	0.0196252	0.00920013
0	1	0.0225308	0.0199939	0.0227857	0.0147918	0.0563927	0.0132739	0.0219691	0.016449	0.0106058	0.0351757
0	1	0.0020171	0.00341281	0.0232277	0.00334835	0.00896141	0.0104092	0.00203098	0.0118581	0.00938285	0.0121628
0	1	0.155168	0.202623	0.0113827	0.00980872	0.23077	0.0685692	0.030163	0.0729799	0.00890412	0.0286143
0	1	0.00975399	0.00213397	0.0104901	0.00427755	0.00738281	0.00649403	0.00455771	0.0157262	0.00715028	0.00857076
0	1	0.205893	0.40497	0.00907849	0.00823069	0.0662461	0.16499	0.12113	0.184335	0.00443901	0.014363
0	1	0.0467473	0.0169279	0.00350478	0.0102351	0.0288986	0.0278241	0.00591169	0.0256502	0.00646486	0.00676215
0	1	0.0803033	0.149481	0.0155934	0.11571	0.19066	0.0504949	0.0502015	0.053	0.0276437	0.0147252
0	1	0.055492	0.0502532	0.00723689	0.0481506	0.0817267	0.0366046	0.173679	0.0256935	0.0306229	0.0306372
0	1	0.0482037	0.0214791	0.00412952	0.0242634	0.020972	0.0248586	0.157358	0.014554	0.0234974	0.0230614
0	1	0.0304201	0.0146425	0.00937059	0.0176078	0.0277534	0.0166765	0.00796013	0.0103343	0.0180215	0.00701502
0	1	0.00403419	0.00199017	0.00354538	0.0101771	0.0058042	0.00412972	0.00195848	0.00841982	0.0172773	0.0037539
0	1	0.0124426	0.00199017	0.00889183	0.00302395	0.0106915	0.00649403	0.00128148	0.00996317	0.0162937	0.00829401
0	1	0.00504556	0.00270149	0.0142627	0.0082759	0.0125164	0.00885833	0.00199474	0.00728676	0.0116154	0.00760383
0	1	0.059187	0.0261675	0.0095085	0.0245443	0.0641956	0.0289203	0.0344357	0.013753	0.023975	0.0167976
0	1	0.0107625	0.0166689	0.00533838	0.0191007	0.0142071	0.00407608	0.0154919	0.00574345	0.0101271	0.00906742
0	1	0.0124426	0.0102384	0.00600372	0.0216397	0.0278012	0.0121746	0.01696	0.0164881	0.0185002	0.00585808
0	1	0.00470844	0.00892152	0.0166399	0.00609191	0.0128045	0.00864134	0.00192223	0.0103539	0.00765512	0.00780492
0	1	0.0702397	0.0186263	0	0.0479366	0.0322018	0.0633526	0.0664504	0.0422027	0.0111106	0.00718001
0	1	0.111495	0.0323026	0.00892437	0.0654377	0.0317238	0.0823453	0.364105	0.0534183	0.0628464	0.0111015
0	1	0.0406904	0.0321735	0.00541959	0.0180442	0.0663361	0.0284028	0.209156	0.0227248	0.0252544	0.00974789
0	1	0.0774953	0.0981799	0.00636061	0.0396279	0.10771	0.0381629	0.154152	0.028639	0.0458361	0.0157305
0	1	0.00100855	0.00905839	0.00825903	0.0509071	0.0112018	0.00950505	0.0106144	0.0091817	0.00839931	0.0545598
0	1	0.00941689	0.00973347	0.0095085	0.00702111	0.0127804	0.0119288	0.00402572	0.0126199	0.0131038	0.0156248
0	1	0.0319298	0.00272125	0.0106768	0.00976469	0.0118635	0.0142643	0.0179983	0.0103343	0.00588699	0.00825343
0	1	0.0329619	0.0338405	0.00713137	0.0631376	0.0673499	0.0303221	0.0375223	0.0210268	0.0236222	0.00948227
0	1	0.0215204	0.006538	0.00660408	0.0575505	0.015531	0.0253011	0.0423298	0.0172857	0.0197285	0.0125776
0	1	0.271446	0.339433	0.00412952	0.0384377	0.0549715	0.18574	0.436933	0.241114	0.0269518	0.0172465
0	1	0.195889	0.0665309	0.00827308	0.0886241	0.0684215	0.141944	0.239751	0.105452	0.0400126	0.0430212
0	1	0.04977	0.0393848	0.00412952	0.0342529	0.0607855	0.0447747	0.107162	0.0187541	0.0144192	0.0508509
0	1	0.162761	0.0605187	0.00676625	0.0230978	0.0708864	0.0722291	0.169113	0.0594205	0.0108517	0.0114148
0	1	0.045733	0.0545061	0.00779669	0.0468629	0.0440977	0.0145389	0.0173119	0.025279	0.00945357	0.014177
0	1	0.00840834	0.010885	0.00900559	0.0239142	0.0130355	0.00945722	0.00300794	0.00560887	0.0154788	0.0152436
0	1	0.314282	0.64619	0.00713137	0.0604766	0.110368	0.146791	0.682142	0.216707	0.0212082	0.0315693
0	1	0.0225337	0.0201893	0.00715575	0.00684398	0.0428219	0.0132927	0.00662495	0.00881052	0.0101348	0.00970505
0	1	0.021712	0.00895959	0.00533838	0.0298543	0.0162406	0.0130862	0.190202	0.00864394	0.0321611	0.0276098
0	1	0.0141253	0.0157775	0.00838082	0.0742001	0.0100566	0.019129	0.0302355	0.0153218	0.00822886	0.0106071
0	1	0.0178252	0.0169203	0.00712322	0.0336546	0.0229138	0.0117772	0.082207	0.0142024	0.013848	0.0512475
0	1	0.200424	0.10529	0.012632	0.017759	0.0380393	0.164743	0.200917	0.079641	0.0172292	0.00808976
0	1	0.0274064	0.00791239	0.0135568	0.00548713	0.0214867	0.0183467	0.00514571	0.00421969	0.00789447	0.0100051
0	1	0.0309335	0.034272	0.012551	0.0119706	0.0499974	0.0222785	0.0211645	0.00996317	0.00691093	0.0476998
0	1	0.173285	0.032554	0.00896495	0.0744399	0.0478911	0.112951	0.352724	0.060088	0.0505259	0.0191435
0	1	0.0165888	0.0117625	0.00834024	0.0760525	0.0176677	0.0214933	0.0280271	0.0133818	0.0419043	0.013033
0	1	0.0440848	0.0123014	0.00533838	0.0615234	0.0270692	0.0193243	0.18668	0.0122998	0.0655246	0.00825343
0	1	0.0824005	0.0702859	0.00931379	0.0187178	0.0466384	0.0517798	0.0360021	0.044331	0.00988767	0.046336
0	1	0.0121054	0.00678839	0.0148954	0.00827472	0.0197566	0.00676805	0.00388071	0.0110766	0.0125576	0.00822342
0	1	0.0941632	0.137983	0.00600372	0.0193509	0.118643	0.0466871	0.245628	0.0482137	0.0211723	0.0191716
0	1	0.0246594	0.0260127	0.00717198	0.0271329	0.0576806	0.0138674	0.0059842	0.0115195	0.00691093	0.0251538
0	1	0.0205511	0.00668182	0.00771551	0.0631165	0.0132916	0.0149993	0.0292928	0.00979386	0.020142	0.00669678
0	1	0.164102	0.0305133	0.00896495	0.0567908	0.0885863	0.0728589	0.146633	0.063842	0.0320882	0.00689185
0	1	0.00470844	0.00796065	0.00884318	0.00548713	0.00855483	0.00910413	0.00199474	0.00804864	0.00592739	0.00825343
0	1	0.0798612	0.0708558	0.00553283	0.057967	0.0891148	0.0365335	0.351946	0.0259822	0.0401257	0.0282915
0	1	0.00465241	0.00682563	0.00650664	0.0116671	0.00804453	0.00494319	0.00530721	0.00459085	0.00768124	0.0147087
0	1	0.121583	0.0749304	0.00829963	0.045229	0.0928179	0.0549159	0.359903	0.0428023	0.0368437	0.0159653
0	1	0.244993	0.238372	0.010758	0.017233	0.0785052	0.154455	0.4264	0.0892165	0.0347939	0.00999616
0	1	0.25924	0.196972	0.011845	0.025357	0.0354409	0.326615	0.690982	0.299074	0.0394284	0.0236749
0	1	0.00807308	0.00693135	0.0142627	0.0116231	0.0107624	0.0112227	0.00587544	0.00959201	0.00693704	0.0986177
0	1	0.0077369	0.00611431	0.0141817	0.0114047	0.0097523	0.0112227	0.00587544	0.00959201	0.00693704	0.0948545
0	1	0.0077369	0.00611431	0.0137111	0.0110183	0.00972685	0.010948	0.00587544	0.00957029	0.00617206	0.0920346
0	1	0.190192	0.512086	0.00650664	0.0453151	0.105506	0.129646	0.349251	0.147464	0.00691093	0.0961097
0	1	0.1046	0.0365029	0.00292065	0.016181	0.0409676	0.0609104	0.167365	0.0322179	0.0146206	0.00863763
0	1	0.0053827	0.00739315	0.0111203	0.00882389	0.0180266	0.00825945	0.00530721	0.00728676	0.0138219	0.0293446
0	1	0.265643	0.493719	0.00739906	0.017278	0.0628318	0.27893	0.384946	0.319701	0.00586621	0.0185219
0	1	0.011434	0.00682563	0.00829963	0.0143226	0.00473585	0.0136972	0.0051622	0.014554	0.00493188	0.041579
0	1	0.0183864	0.00398033	0.0166804	0.00980872	0.0250028	0.00678765	0.00452145	0.00498158	0.0148316	0.0206576
0	1	0.00896674	0.0200564	0.0101982	0.0281251	0.0266291	0.0152359	0.026923	0.0095724	0.010598	0.0106587
0	1	0.148997	0.106751	0.00907033	0.0220806	0.0599956	0.100985	0.288884	0.0600099	0.0134198	0.00702455
0	1	0.00941689	0.00540298	0.00417012	0.0057341	0.00845116	0.00720019	0.00377523	0.00343824	0.00616673	0.0141672
0	1	0.0146576	0.00611431	0.00453524	0.00859914	0.0213353	0.0113611	0.00651619	0.00994357	0.00247192	0.0141116
0	1	0.0657126	0.188426	0.00900559	0.041928	0.116529	0.0311439	0.149049	0.0494618	0.0143528	0.0336468
0	1	0.0831205	0.0279271	0.0125103	0.0370521	0.0416977	0.0342425	0.277362	0.0263284	0.0630927	0.0121777
0	1	0.0326191	0.0436189	0.0148469	0.00738956	0.0125253	0.0362699	0.0781698	0.0347228	0.0101271	0.0064344
0	1	0.06729	0.151983	0.00354538	0.0368156	0.0937501	0.0298618	0.053819	0.0257039	0.0106852	0.0395257
0	1	0.0053827	0.00398033	0.0058819	0.0502079	0.00918975	0.0098103	0.0172032	0.00784841	0.0306466	0.0133431
0	1	0.05347	0.0264397	0.00592251	0.0372883	0.0390786	0.0230251	0.0886871	0.0114869	0.0185264	0.0335993
0	1	0.0331262	0.0220433	0.0058819	0.00738956	0.0274306	0.0203267	0.00430919	0.0149252	0.00715573	0.0158266
0	1	0.0329591	0.0611431	0.00600372	0.0119034	0.0920079	0.0157453	0.00936918	0.0316312	0.00588605	0.011237
0	1	0.0373247	0.0374575	0.00983302	0.0159447	0.0465189	0.0256086	0.020389	0.0254786	0.0116297	0.013636
0	1	0.0298944	0.0276954	0.00892437	0.0104135	0.0632653	0.0164867	0.0112565	0.0114674	0.00172773	0.0530253
0	1	0.119317	0.0978192	0.00654725	0.0353929	0.14781	0.0571887	0.210114	0.0335854	0.0187396	0.0132272
0	1	0.00638842	0.00554679	0.00752888	0.0127886	0.00514245	0.00836675	0.00647994	0.00574345	0.0106058	0.0660586
0	1	0.00470844	0.00824828	0.0113421	0.0198149	0.0121599	0.00763115	0.00459396	0.0122488	0.00938285	0.0138761
0	1	0.0282507	0.0240259	0.00775611	0.0152506	0.0559722	0.0214944	0.0170701	0.0175446	0.00765512	0.058767
0	1	0.0107597	0.00724932	0.00479485	0.0505669	0.0143591	0.00896559	0.0208004	0.0110766	0.0168248	0.0295722
0	1	0.0208509	0.0173978	0.00296125	0.0514522	0.0251788	0.0109768	0.0291715	0.00841982	0.0137848	0.0418736
0	1	0.212921	0.342077	0.0119262	0.0325467	0.111961	0.142055	0.209012	0.146566	0.0108712	0.0624744
0	1	0.059131	0.311576	0.00650664	0.0159006	0.170976	0.0312666	0.0499266	0.0976452	0.00839931	0.0117846
0	1	0.0649508	0.331005	0.00650664	0.0169474	0.176384	0.0322457	0.0522285	0.0996135	0.00839931	0.0126173
0	1	0.0521243	0.082961	0.00857547	0.017759	0.132262	0.0203267	0.0297035	0.046335	0.00815997	0.027606
0	1	0.0582891	0.0133749	0.00702361	0.0349649	0.0405264	0.0257695	0.111847	0.0192198	0.0243917	0.0218341
0	1	0.0329619	0.0160652	0.00296125	0.0730911	0.0287994	0.0301671	0.0730426	0.0110961	0.0498375	0.00857222
0	1	0.00571698	0.00497927	0.00508684	0.00306798	0.00534576	0.00721905	0.00131774	0	0.00672488	0.0107358
0	1	0.180891	0.0542669	0.010052	0.0531751	0.0640175	0.108545	0.335486	0.0927361	0.0297697	0.00722833
0	1	0.0149097	0.0103745	0.00354538	0.0596893	0.0136973	0.0110363	0.0169131	0.0132972	0.0211756	0.0173364
0	1	0.0164795	0.017305	0.00780473	0.0558683	0.0281555	0.0147855	0.076324	0.0126086	0.0133432	0.0513325
0	1	0.0107625	0.00611431	0.0153904	0.00738956	0.00249549	0.00271739	0.00605669	0.00996317	0.0182401	0.00531354
0	1	0.00235422	0.00341281	0.00296125	0.0315649	0.0029021	0.00613053	0.00861967	0.00883013	0.0123335	0.00743153
0	1	0.00975119	0.00600675	0.00475425	0.0319333	0.0296152	0.0098103	0.0844399	0.00608207	0.00768124	0.0213655
0	1	0.0641261	0.0462207	0.00771551	0.0100891	0.0685624	0.0310197	0.00851092	0.0156871	0.0105318	0.0173358
0	1	0.116736	0.087158	0.0101332	0.0263094	0.108846	0.0460397	0.243755	0.0317257	0.0184556	0.0421515
0	1	0.0517791	0.0383093	0.0106502	0.0429411	0.070769	0.0181771	0.268585	0.00955287	0.0200147	0.0400087
0	1	0.0683807	0.0692026	0.00767488	0.0425849	0.116848	0.043727	0.153195	0.0237161	0.0328269	0.012939
0	1	0.190103	0.14723	0.0107915	0.0351936	0.1234	0.108095	0.378045	0.0757653	0.0269257	0.0199756
0	1	0.0635592	0.0340799	0.00354538	0.0273569	0.0371413	0.0459237	0.109546	0.0279163	0.00866804	0.0117846
0	1	0.173161	0.0853668	0.0117719	0.0270909	0.0330473	0.211632	0.427198	0.128225	0.0583429	0.0167296
0	1	0.0110996	0.00796065	0.0106768	0.00734552	0.0183295	0.00423702	0.00690841	0.00420012	0.0120941	0.0113301
0	1	0.07693	0.0818921	0.00475425	0.0235705	0.102442	0.0366317	0.0531905	0.0443848	0.0103664	0.0290643
0	1	0.161767	0.119608	0.00888375	0.0254909	0.058	0.0675054	0.237421	0.0592512	0.00640609	0.0298952
0	1	0.182586	0.100939	0.00471364	0.021384	0.0729693	0.0993074	0.410353	0.0720405	0.0191171	0.00838389
0	1	0.00605411	0.00142265	0.0124697	0.00367276	0.00682473	0.00640576	0.00327622	0.00304752	0.0096222	0.0050281
0	1	0.042573	0.0498642	0.00954908	0.00616934	0.0710986	0.016495	0.00580294	0.0160289	0.00518319	0.0137447
0	1	0.0171538	0.0174159	0.0120074	0.00734552	0.0362046	0.0128807	0.00594795	0.0218212	0.00938285	0.0116985
0	1	0.0901254	0.140718	0.00596311	0.0496865	0.076106	0.0532123	0.204922	0.0586653	0.0192705	0.00991512
0	1	0.175971	0.0727997	0.00529778	0.0288653	0.0593257	0.130626	0.283865	0.0753663	0.016246	0.0132422
0	1	0.0563864	0.057222	0.00646602	0.00641633	0.095035	0.027576	0.0076032	0.0204505	0.0170641	0.0179628
0	1	0.017235	0.0157835	0.00191465	0.0640079	0.0340348	0.0115861	0.10281	0.00733126	0.0359429	0.0116436
0	1	0.113506	0.117427	0.00369957	0.0190949	0.0629689	0.0345732	0.122203	0.0229987	0.01432	0.0130381
0	1	0.00672553	0.00483546	0.0215566	0.0088795	0.0143591	0.00775924	0.00733818	0.00496201	0.0145661	0.0167696
0	1	0.154516	0.0987688	0.00736669	0.0264873	0.0527381	0.106992	0.275811	0.0820397	0.0174843	0.00394899
0	1	0.0390851	0.0273025	0.00829963	0.0760096	0.0350671	0.0172787	0.0905771	0.0107055	0.0249412	0.00553928
0	1	0.0187576	0.00846142	0.00233652	0.0451202	0.0161928	0.00899684	0.0800304	0.0153159	0.0264103	0.00645597
0	1	0.13603	0.0334844	0.00541256	0.0577646	0.0451044	0.0876342	0.313564	0.0334595	0.0529157	0.014651
0	1	0.0528035	0.0490801	0.00596311	0.0399094	0.0464053	0.0368192	0.178507	0.0200353	0.0349909	0.0225656
0	1	0.0974621	0.0194856	0.00296125	0.0439699	0.0464019	0.06791	0.305413	0.0388394	0.0527535	0.00887535
0	1	0.0334736	0.0203331	0.00783733	0.0534391	0.0345707	0.0248406	0.0535971	0.0255406	0.0209722	0.0128701
0	1	0.021582	0.0102384	0.00296125	0.0550219	0.0524102	0.0177068	0.0211925	0.0159524	0.0139218	0.00712061
0	1	0.139023	0.0665118	0.0111945	0.0643393	0.0553249	0.0519009	0.100686	0.0827628	0.0311253	0.00986647
0	1	0.11805	0.0515641	0.00900559	0.0679075	0.0468137	0.0399467	0.0857924	0.0671307	0.0283879	0.00944563
0	1	0.0154411	0.0443317	0.00358599	0.0654481	0.0470605	0.0167757	0.0135346	0.0143152	0.0216066	0.00614923
0	1	0.0929282	0.104	0.00834024	0.0463231	0.121658	0.0467344	0.365698	0.0233574	0.0670289	0.0186413
0	1	0.247663	0.119084	0.0118044	0.0453563	0.215458	0.0937055	0.696623	0.0678301	0.0626949	0.0225682
0	1	0.173695	0.142541	0.0129403	0.0437624	0.180279	0.0745212	0.438752	0.0499224	0.0869438	0.0165266
0	1	0.172007	0.103037	0.00475425	0.0296406	0.0287712	0.157944	0.42677	0.160147	0.030295	0.00863164
0	1	0.0295646	0.0188062	0.00888375	0.0155206	0.0513216	0.0106237	0.00719318	0.0153159	0.00890412	0.020016
0	1	0.00470844	0.0628233	0.00492458	0.0139582	0.0145105	0.0113611	0.00746343	0.00969398	0.00494385	0.0372938
0	1	0.00574407	0.00828231	0.00483546	0.0311049	0.0161928	0.00457108	0.00790643	0.0163143	0.0251029	0.00422625
0	1	0.0406473	0.0277771	0.00721256	0.0290852	0.0572895	0.015882	0.0117509	0.013626	0.0108712	0.0113176
0	1	0.0117683	0.00483546	0.0196417	0.0085551	0.0407411	0.00991759	0.0082103	0.00994357	0.0116696	0.0158757
0	1	0.0125564	0.0179192	0.00350478	0.0211514	0.0180266	0.00525763	0.0496339	0.00765794	0.0139585	0.00846585
0	1	0.163927	0.0659356	0.00596311	0.0191533	0.0748275	0.0878638	0.250233	0.0591747	0.0360692	0.00981307
0	1	0.0262336	0.0207568	0.00662843	0.0433403	0.0457241	0.0147847	0.0971477	0.0275255	0.0302172	0.0196855
0	1	0.210109	0.207442	0.012924	0.0483582	0.0746683	0.150442	0.450121	0.187727	0.0333995	0.011426
0	1	0.0161424	0.0113735	0.0107385	0.0636326	0.0234241	0.0122819	0.034225	0.0122488	0.0261815	0.00395497
0	1	0.0161424	0.0106621	0.0108392	0.0642881	0.0227624	0.0120367	0.0329435	0.0122488	0.0241557	0.00412733
0	1	0.00571698	0.00810447	0.0248584	0.0100891	0.00341237	0.00554206	0.00195848	0.0109936	0.0167725	0.00197749
0	1	0.0134511	0.0123724	0.00654725	0.012945	0.0343157	0.0152451	0.006799	0.0110961	0.00643223	0.0786938
0	1	0.196926	0.1785	0.0112609	0.0200709	0.0164957	0.269832	0.463108	0.208786	0.0345685	0.0154715
0	1	0.00610826	0.00412414	0.00779669	0.0170662	0.00921656	0.0045901	0.00594795	0.0103539	0.00643223	0.0104557
0	1	0.00571698	0.0092395	0.011845	0.0079063	0.00656961	0.00744599	0.00391696	0.0091817	0.0104045	0.0140562
0	1	0.0895049	0.0368296	0.00412952	0.00702111	0.0524996	0.0359249	0.0051622	0.0149892	0.0039603	0.0122301
0	1	0.00437131	0.00326901	0.0289737	0.00539154	0.0099306	0.00684711	0.00463021	0.0141633	0.0137359	0.00602161
0	1	0.00563484	0.00540298	0.0164774	0.00730149	0.00686812	0.00744599	0.00459396	0.00613418	0.0101771	0.00916049
0	1	0.011434	0.0103822	0.012551	0.000929195	0.00885778	0.00830908	0.00291756	0.00818861	0.0118548	0.00671886
0	1	0.0252595	0.0190466	0.0178893	0.00734552	0.0310231	0.0214933	0.0153427	0.0114234	0.00916964	0.0242465
0	1	0.0336305	0.0477432	0.00654725	0.0373765	0.073573	0.0189048	0.0364167	0.0202975	0.0165331	0.0108805
0	1	0.0914158	0.0787746	0.00892437	0.00672051	0.0391427	0.0404389	0.00847728	0.0241068	0.00693704	0.0101259
0	1	0.212534	0.104602	0.0114897	0.0254289	0.0465899	0.148012	0.159403	0.0786929	0.0101009	0.0115647
0	1	0.0184966	0.00995082	0.0148573	0.00823069	0.0379824	0.0152047	0.00587544	0.00574345	0.0101009	0.0181977
0	1	0.0117711	0.00995082	0.0174835	0.00729036	0.0309584	0.0192674	0.00990116	0.0100076	0.0114207	0.0320882
0	1	0.0110996	0.0152177	0.00533838	0.0530551	0.0214132	0.0116057	0.0560154	0.0184025	0.0173034	0.00825642
0	1	0.0211851	0.0201047	0.00650664	0.00927229	0.0480658	0.0167266	0.0178415	0.022544	0.0153103	0.0161047
0	1	0.103917	0.0287174	0.00884318	0.0504428	0.0417587	0.0380301	0.146806	0.0367268	0.0177376	0.00912181
0	1	0.0174881	0.0163527	0.00654725	0.0793239	0.0393059	0.00684711	0.0299976	0.0103148	0.0287687	0.0091545
0	1	0.00336277	0.00469165	0.00670143	0.0076259	0.00855483	0.00638673	0.00203098	0.00726722	0.0156769	0.00635629
0	1	0.147973	0.144023	0.00963031	0.0283967	0.142584	0.0788506	0.117697	0.049584	0.0389842	0.0140967
0	1	0.229921	0.704009	0.00670186	0.0614121	0.180084	0.10112	0.365974	0.189916	0.018287	0.0217761
0	1	0.00691104	0.018939	0.00713137	0.0882961	0.0218942	0.0105361	0.0125004	0.0172108	0.0170379	0.00932329
0	1	0.126721	0.0785176	0.0317569	0.00799435	0.239774	0.0576577	0.00797892	0.0375082	0.0306466	0.0362089
0	1	0.301818	0.375671	0.00896495	0.0651239	0.182543	0.150894	0.52378	0.18662	0.0106319	0.0219164
0	1	0.00504556	0.00412414	0.0270489	0.00399717	0.00936891	0.00865236	0.00259923	0.0105264	0.0106319	0.00489516
0	1	0.629751	0.0588539	0.0419039	0.0164614	0.134387	0.48732	0.175682	0.161265	0.0295823	0.0199386
0	1	0.0504471	0.17357	0.00475425	0.0368042	0.14352	0.0232397	0.0169989	0.0584488	0.0128383	0.00983472
0	1	0.108958	0.0406661	0.00479485	0.0186882	0.0683202	0.0641922	0.23181	0.0229738	0.0239489	0.0317019
0	1	0.200887	0.513292	0.00868846	0.0218906	0.0169814	0.407096	0.51887	0.531137	0.0131421	0.0151393
0	1	0.109634	0.158975	0.00842146	0.0668518	0.128895	0.0520458	0.0823163	0.04416	0.020254	0.0112797
0	1	0.158986	0.0471463	0.00537898	0.10909	0.0773513	0.106019	0.212429	0.0620149	0.0555529	0.00985557
0	1	0.0363191	0.0160652	0.0104334	0.00890788	0.040734	0.0181009	0.00810923	0.014554	0.012599	0.009524
0	1	0.117203	0.0479067	0.00884318	0.019249	0.0376785	0.0675914	0.0935925	0.0299013	0.0280887	0.0108303
0	1	0.0168166	0.00696944	0.00471364	0.00674073	0.0394992	0.00684711	0.00894345	0.00650534	0.00999695	0.0253186
0	1	0.00683853	0.0198653	0.00528155	0.0956644	0.00970048	0.0117287	0.0119725	0.0114576	0.0393973	0.00918655
0	1	0.253092	0.23321	0.0075208	0.0735775	0.135546	0.161223	0.397604	0.102746	0.0333173	0.0239634
0	1	0.00571698	0.00341281	0.00993201	0.020622	0.00697621	0.00720019	0.00263547	0.0080291	0.0140612	0.00876731
0	1	0.0514528	0.0162487	0.0117964	0.0134375	0.0653843	0.023808	0.0146745	0.0144286	0.00866478	0.0170861
0	1	0.0179364	0.00412414	0.0109039	0.00730149	0.0238307	0.0098103	0.00199474	0.0129402	0.0135825	0.0125896
0	1	0.0238765	0.0244495	0.00901806	0.00823069	0.0429256	0.0159513	0.00730194	0.0156871	0.0111106	0.0256756
0	1	0.0227849	0.00270149	0.0223353	0.00763749	0.0221485	0.0118215	0.00263547	0.00763836	0.0108451	0.020397
0	1	0.0538099	0.00355662	0.035535	0.0088795	0.0400235	0.024595	0.00398947	0.0128739	0.0199624	0.0147492
0	1	0.0305653	0.0509098	0.0107986	0.0468749	0.0366783	0.0223691	0.0179576	0.0198872	0.0296424	0.00751248
0	1	0.0316134	0.0537499	0.00296125	0.0664638	0.0413948	0.0169511	0.0242381	0.0179629	0.0127404	0.0560146
0	1	0.025225	0.00398033	0.0385775	0.0122279	0.0316348	0.0134796	0.00267173	0.0155926	0.0145661	0.0116548
0	1	0.00269134	0.00326901	0.024607	0.00374517	0.016981	0.00684711	0.00398947	0.0103343	0.0353893	0.0144763
0	1	0.174343	0.151537	0.00717198	0.0536553	0.105865	0.0741558	0.160666	0.0496984	0.0445511	0.0134589
0	1	0.186304	0.146576	0.0101332	0.0486855	0.114314	0.0737433	0.126285	0.0554418	0.0385149	0.013759
0	1	0.0201738	0.021781	0.0119262	0.00655651	0.0391066	0.0128807	0.00594795	0.0106859	0.0205196	0.00978539
0	1	0.0373304	0.0139312	0.0154149	0.0063723	0.0468843	0.0238809	0.00591169	0.0144953	0.0128122	0.0309369
0	1	0.063759	0.0584339	0.00596311	0.0166375	0.0473007	0.0361707	0.101857	0.0192116	0.010563	0.0137561
0	1	0.0349762	0.0951277	0.00892437	0.0258333	0.0538899	0.0149283	0.0238297	0.0103468	0.010073	0.035015
0	1	0.0073998	0.00867197	0.00428413	0.0518792	0.00835155	0.0044828	0.0214575	0.00496201	0.0197493	0.00530155
0	1	0.0414505	0.0213243	0.00313166	0.00553115	0.0944248	0.0317872	0.0157041	0.0122488	0.0096222	0.0158766
0	1	0.00571698	0.0139312	0.017224	0.0257534	0.0103886	0.00752324	0.00195848	0.0118777	0.0257681	0.00709294
0	1	0.0810578	0.0290051	0.00654725	0.0270069	0.0739612	0.0294308	0.0546387	0.0313529	0.028414	0.00788403
0	1	0.0147407	0.00469165	0.0100458	0.0100891	0.0196052	0.0103779	0.00256297	0.0114869	0.0186837	0.0124749
0	1	0.0370175	0.00682563	0.0199256	0.00492637	0.0373141	0.0170724	0.00192223	0.0110766	0.0105437	0.0121217
0	1	0.0104254	0.00398033	0.00771551	0.0079063	0.0177884	0.00685751	0.00263547	0.0157066	0.00727107	0.00510947
0	1	0.00638842	0.00525918	0.00825903	0.00920393	0.00605933	0.00861255	0.00331247	0.00459085	0.0111106	0.0135759
0	1	0.132652	0.16201	0.00850243	0.00667089	0.103001	0.0711262	0.0243237	0.0616649	0.00908233	0.0169474
0	1	0.0121054	0.00548751	0.00362651	0.0453887	0.0264804	0.00900544	0.0168357	0.0157815	0.012599	0.0416355
0	1	0.0548157	0.0676733	0.00497603	0.0642459	0.0583111	0.0414607	0.0336204	0.0223741	0.0113499	0.0192157
0	1	0.0302649	0.0154976	0.00892437	0.00929461	0.0442101	0.0178239	0.00438574	0.025279	0.00765512	0.0144355
0	1	0.00717479	1.9759e-05	0.0149768	0.00983708	0.00921656	0.0070929	0.00259923	0.00496201	0.0148053	0.0149267
0	1	0.0517929	0.0779	0.0149687	0.104635	0.078014	0.0237013	0.0425108	0.0290297	0.0260656	0.0140284
0	1	0.00269134	0.00525918	0.0152606	0.0076259	0.0159376	0.00885833	0.00470271	0.00535273	0.0136087	0.0335242
0	1	0.11276	0.150048	0.00775611	0.0254289	0.105379	0.0403893	0.0138182	0.0572413	0.00741577	0.01448
0	1	0.00639125	0.00426795	0.0148425	0.00661271	0.00249549	0.0102706	0.0058392	0.0126395	0.00863867	0.0194658
0	1	0.0280536	0.0195862	0.00768305	0.00581153	0.0449913	0.0220253	0.0295907	0.0206686	0.0249325	0.0100268
0	1	0.00403419	0.00398033	0.00842137	0.0085551	0.0138009	0.00896559	0.00391696	0.0145345	0.01741	0.0166403
0	1	0.0181595	0.00938329	0.0135974	0.00460195	0.0149074	0.0140785	0.00503827	0.0107251	0.00494385	0.031443
0	1	0.0188337	0.00739315	0.00771551	0.0121838	0.0517393	0.00991759	0.00858343	0.0118581	0.00993582	0.00970907
0	1	0.0077369	0.00668182	0.0242987	0.0071671	0.0215904	0.0145395	0.00267173	0.00879096	0.0120722	0.00968335
0	1	0.00437131	0.00326901	0.0240877	0.00766993	0.0184331	0.0138517	0.00463021	0.0091817	0.0155495	0.0150089
0	1	0.00437131	0.00199017	0.0208772	0.00766993	0.0186368	0.0141165	0.00463021	0.0091817	0.0154611	0.0153266
0	1	0.0593998	0.0521757	0.00747417	0.0178442	0.134103	0.0194042	0.0115037	0.0196186	0.0153103	0.0212809
0	1	0.0343075	0.0317443	0.0126888	0.0155814	0.0641634	0.0153732	0.0415121	0.0120822	0.0258485	0.00751078
0	1	0.0295935	0.0123724	0.0121816	0.00669671	0.057181	0.0192987	0.00388071	0.0141242	0.0197754	0.00738136
0	1	0.0144624	0.030329	0.00896495	0.0689836	0.0206145	0.0107512	0.0328004	0.016449	0.0167518	0.00796353
0	1	0.103004	0.205558	0.00650664	0.0284876	0.0735934	0.0456591	0.142865	0.0444239	0.0201668	0.010674
0	1	0.00874545	0.00398033	0.0168427	0.00548713	0.00789308	0.00247159	0.00263547	0.00647332	0.0200147	0.00943992
0	1	0.258908	0.133176	0.00838082	0.0873066	0.0760653	0.23409	0.560505	0.0947988	0.0330663	0.0488713
0	1	0.326506	0.125601	0.00900559	0.085964	0.088517	0.300042	0.599174	0.10165	0.0456565	0.0355695
0	1	0.0625525	0.0282938	0.0050949	0.0108698	0.0602204	0.0250554	0.00587544	0.0263925	0.0049939	0.0142722
0	1	0.015471	0.00802543	0.00658785	0.0103254	0.0152759	0.0163638	0.00818988	0.014554	0.0128645	0.019231
0	1	0.00840834	0.00881579	0.0125038	0.00599112	0.0216381	0.00898524	0.00267173	0.0091817	0.0103664	0.0212304
0	1	0.0386732	0.0155009	0.00775611	0.0186441	0.0193728	0.0161971	0.0394166	0.0194324	0.0194137	0.00479366
0	1	0.0837847	0.0632694	0.00834024	0.0641829	0.0669159	0.031089	0.0712922	0.0369046	0.029663	0.0110113
0	1	0.0127825	0.0095304	0.0467178	0.0110623	0.0177713	0.0161971	0.00323997	0.00996317	0.0207066	0.0232905
0	1	0.00369989	0.00426795	0.0301887	0.00746833	0.00842394	0.0154407	0.00263547	0.00611462	0.0183962	0.0125055
0	1	0.00739697	0.00213397	0.0197148	0.00497792	0.00835242	0.00614094	0.00655244	0.0145345	0.021477	0.0211996
0	1	0.0817833	0.128304	0.0135243	0.0211716	0.0612118	0.0578609	0.0534923	0.0294596	0.0167725	0.0331429
0	1	0.0184126	0.0328339	0.0058819	0.0339471	0.0628447	0.0173544	0.0257341	0.0149056	0.0214845	0.0206577
0	1	0.0121054	0.00550869	0.0173781	0.00367276	0.00840337	0.0066013	0.00323997	0.00841982	0.00691093	0.0226691
0	1	0.00672553	0.00199017	0.010758	0.00641633	0.00605933	0.00624823	0.00580294	0.00728676	0.0133432	0.0297987
0	1	0.240816	0.29894	0.0125184	0.0938019	0.0164567	0.406413	0.630909	0.364109	0.0573809	0.0283796
0	1	0.0871033	0.0359668	0.00775611	0.0142786	0.14701	0.0312367	0.00933293	0.023677	0.0177822	0.0128951
0	1	0.0793664	0.246388	0.0365252	0.0178031	0.168772	0.0704237	0.0164899	0.0344086	0.0346069	0.176458
0	1	0.0793664	0.246823	0.0365252	0.0178031	0.168552	0.0703747	0.016917	0.03407	0.0346069	0.175259
0	1	0.211089	0.363841	0.0100196	0.00915988	0.131734	0.127175	0.0666542	0.143603	0.00715028	0.0212212
0	1	0.035539	0.0318427	0.0113421	0.00831876	0.0846605	0.018454	0.00758475	0.0317257	0.0113761	0.00899904
0	1	0.0402404	0.0334873	0.00834024	0.023939	0.0868235	0.0165881	0.0171821	0.0148943	0.0118286	0.0199481
0	1	0.0167858	0.0416574	0.00537898	0.0406993	0.0785677	0.0120942	0.00730194	0.0260213	0.013317	0.0108192
0	1	0.00874545	0.00469165	0.0125103	0.00702111	0.0131392	0.00818158	0.00267173	0.00498158	0.0183612	0.00668886
0	1	0.0608754	0.019478	0.010758	0.00520675	0.0550438	0.0293548	0.00199474	0.0221337	0.0124869	0.0084485
0	1	0.17299	0.0831054	0.0100926	0.0753923	0.0714481	0.162591	0.566735	0.141082	0.0573965	0.0122301
0	1	0.0226373	0.0240259	0.00237712	0.0391467	0.027546	0.0129881	0.0477623	0.0118581	0.0160283	0.0302567
0	1	0.0377694	0.0174955	0.0118856	0.00946228	0.036903	0.019555	0.0165261	0.0195176	0.018695	0.00365486
0	1	0.00975399	0.00469165	0.032144	0.00702111	0.0167031	0.0123707	0.00203098	0.00955287	0.0158151	0.0265579
0	1	0.0674693	0.0368241	0.00417012	0.0209748	0.046867	0.0194134	0.0730162	0.0187346	0.00741577	0.00816826
0	1	0.0406922	0.0339322	0.00523295	0.00951011	0.0339013	0.0343876	0.0158126	0.0394948	0.00852334	0.00955858
0	1	0.0296215	0.0083921	0.00896495	0.0128327	0.0882342	0.0104852	0.00438574	0.0191253	0.0096222	0.0220849
0	1	0.182275	0.376599	0.00471364	0.0131571	0.0382622	0.145199	0.0565196	0.154533	0.00209112	0.0118306
0	1	0.0272421	0.0110936	0.0109932	0.00395314	0.0280563	0.0102706	0.00455771	0.0125808	0.00172773	0.00427677
0	1	0.00100855	0.00383653	0.0323551	0.00613594	0.00488732	0.00378125	0.00263547	0.00513132	0.0207108	0.00460156
0	1	0.0060513	0.010696	0.0158161	0.00631032	0.00660259	0.00875105	0.00329638	0.00459085	0.0202247	0.00736581
0	1	0.0147995	0.0162089	0.00296125	0.0555271	0.0189912	0.0091802	0.0762904	0.0148362	0.0187534	0.00915152
0	1	0.00905176	0.0153198	0.00721256	0.0691326	0.0242874	0.01391	0.229541	0.00959201	0.0483819	0.0216344
0	1	0.0144046	0.00525918	0.0256048	0.00950607	0.0266498	0.00899505	0.00197729	0.0101547	0.0222538	0.00898234
0	1	0.0177944	0.0389135	0.00596311	0.0128778	0.0750472	0.0187476	0.0166711	0.0160778	0.0126251	0.0239376
0	1	0.0299306	0.0440713	0.00654725	0.0693393	0.0587595	0.0110508	0.0103969	0.0100933	0.0156617	0.00705085
0	1	0.0393094	0.0124405	0.0112204	0.0796311	0.0264299	0.0153883	0.0786857	0.0318283	0.0403047	0.00625724
0	1	0.00773409	0.0120129	0.00721256	0.0269518	0.0135458	0.00954608	0.00726569	0.00498158	0.0231839	0.00447186
0	1	0.0073998	0.013011	0.00775611	0.0725355	0.0143591	0.00614094	0.0146236	0.00805081	0.0256799	0.00839921
0	1	0.00100855	0.00383653	0.0244366	0.00944029	0.00896141	0.0058363	0.00256297	0.0111158	0.0120941	0.0088459
0	1	0.0080712	0.00612857	0.0369225	0.0104575	0.0182201	0.0129696	0.000676995	0.00421969	0.0211996	0.0267776
0	1	0.0141225	0.00270149	0.00713137	0.00698919	0.0202896	0.00383549	0.00491365	0.0145345	0.0123335	0.00961198
0	1	0.0397406	0.0458815	0.0018173	0.00988228	0.0525142	0.0200031	0.0952204	0.0180883	0.0131365	0.00624827
0	1	0.0435693	0.0351567	0.00709077	0.016225	0.0521413	0.0287347	0.0516086	0.0178962	0.0146064	0.00655033
0	1	0.0359828	0.178341	0.00658785	0.0167858	0.0611352	0.0459694	0.0310955	0.0183634	0.00592739	0.0848216
0	1	0.0124426	0.00398033	0.00950147	0.013113	0.0203147	0.0145389	0.00926041	0.00228564	0.0150163	0.00915751
0	1	0.0611698	0.0153538	0.00662843	0.0656173	0.0440219	0.0290147	0.0647563	0.0243428	0.0177822	0.0049401
0	1	0.139875	0.0486407	0.00717198	0.0343264	0.0748245	0.119601	0.360187	0.0453023	0.0380417	0.0138551
0	1	0.019168	0.00213397	0.00475425	0.00376834	0.0182817	0.0098103	0.00263547	0.0141437	0.00814689	0.0082108
0	1	0.00235422	0.0120848	0.00904618	0.0684645	0.00605933	0.00874214	0.00851092	0.0121902	0.0309864	0.00460156
0	1	0.00941689	0.00454785	0.0321197	0.00609191	0.0144553	0.0122819	0.00432796	0.00728676	0.0204935	0.00798834
0	1	0.0188337	0.00852817	0.0125103	0.00702111	0.0572846	0.0186687	0.0094206	0.00763836	0.013848	0.0151109
0	1	0.013791	0.00679487	0.0160151	0.0131182	0.0253056	0.0166978	0.00940544	0.0107055	0.0144698	0.0137837
0	1	0.0380019	0.0147863	0.0249559	0.0117607	0.0732289	0.0175211	0.00651619	0.00804864	0.0214508	0.0267273
0	1	0.0178252	0.00525918	0.0212118	0.00312474	0.0266291	0.0140473	0.000676995	0.00611462	0.0108451	0.00944813
0	1	0.0423759	0.0112439	0.00296125	0.00978148	0.0607926	0.0280185	0.00655244	0.00512972	0.00637346	0.0127253
0	1	0.0551555	0.0619974	0.00775611	0.0226853	0.0495379	0.0360634	0.0186257	0.0317132	0.0116154	0.00869703
0	1	0.0299278	0.0236021	0.00358599	0.011579	0.041036	0.0108696	0.0131476	0.0157066	0.0055401	0.0131218
0	1	0.00907976	0.00483546	0.00483546	0.0410592	0.00829969	0.00790635	0.0138182	0.0091817	0.0162937	0.00262108
0	1	0.215555	0.679476	0.0100926	0.07665	0.301957	0.0938105	0.0827717	0.16508	0.00940898	0.0176927
0	1	0.0329562	0.0158082	0.00533838	0.0232305	0.0615102	0.0165397	0.0131049	0.0233254	0.0106319	0.00896832
0	1	0.139952	0.0140749	0.0107986	0.0324385	0.0612788	0.095131	0.262163	0.0380296	0.0561219	0.0213303
0	1	0.0395362	0.00830206	0.00373984	0.00520675	0.0438757	0.0266944	0.00384446	0.0103148	0.0130777	0.0120777
0	1	0.166611	0.363662	0.00767488	0.0135443	0.0115606	0.29248	0.396562	0.297034	0.0140874	0.0191603
0	1	0.0346391	0.0115172	0.00942728	0.00548713	0.0242322	0.0234676	0.00325605	0.0091817	0.0163199	0.0125193
0	1	0.0151339	0.00625811	0.0101332	0.00553115	0.0276974	0.0157054	0.00192223	0.00572389	0.0101271	0.0133075
0	1	0.0451494	0.00968847	0.0488569	0.0186002	0.0679697	0.0324792	0.00922417	0.0341393	0.0429518	0.0714736
0	1	0.0612126	0.00412414	0.0310182	0.00734552	0.0458836	0.0346822	0.00475414	0.0210398	0.0288666	0.0123031
0	1	0.0430481	0.0418297	0.00650664	0.0113711	0.088597	0.0147535	0.0138906	0.024973	0.00723843	0.0210807
0	1	0.0120687	0.00611431	0.015955	0.0085551	0.0179919	0.0177472	0.00323997	0.00826627	0.0039603	0.019395
0	1	0.0258936	0.0285736	0.00362651	0.017545	0.0593176	0.0138328	0.0459516	0.0092392	0.0146303	0.0135809
0	1	0.0225308	0.0100946	0.00361029	0.116685	0.0394883	0.0231826	0.0380173	0.0237161	0.0728482	0.0119614
0	1	0.0387682	0.0309952	0.00632008	0.0079503	0.0863379	0.0330242	0.00909892	0.0229347	0.0158693	0.0178066
0	1	0.0392074	0.0309952	0.00586576	0.0079503	0.0871697	0.033083	0.00918792	0.0229347	0.0163965	0.0180088
0	1	0.0245536	0.00867197	0.017214	0.00488234	0.0509465	0.00945722	0.00922417	0.0133623	0.0214999	0.007909
0	1	0.193677	0.144983	0.00477029	0.0310042	0.107033	0.114847	0.208603	0.103512	0.0158739	0.0185437
0	1	0.198066	0.152193	0.00421073	0.0319367	0.108556	0.119783	0.20588	0.107424	0.016556	0.0199344
0	1	0.0756481	0.162527	0.00829963	0.00488234	0.0918182	0.0451197	0.00915167	0.0601026	0.00542254	0.00634731
0	1	0.0467444	0.0240335	0.00533838	0.0166744	0.0469916	0.0235879	0.100763	0.00459085	0.0150687	0.0327681
0	1	0.10862	0.116098	0.011618	0.00944381	0.175414	0.0404009	0.0323752	0.0638285	0.0199734	0.0102993
0	1	0.240426	0.0393434	0.00892437	0.00898669	0.0572869	0.158025	0.0754212	0.0961613	0.0308598	0.0133075
0	1	0.0104254	0.00255769	0.0113015	0.00488234	0.0173648	0.0079143	0.00466646	0.0137921	0.0128383	0.00562635
0	1	0.0336248	0.0154976	0.0214348	0.0116231	0.111109	0.0203064	0.00966978	0.0187541	0.021625	0.0290825
0	1	0.0488101	0.0176963	0.00771551	0.00520675	0.0531944	0.0320409	0.00594795	0.0194964	0.00520935	0.0234563
0	1	0.0164795	0.00398033	0.015431	0.0110183	0.0189435	0.00568057	0.00331247	0.0103148	0.0137518	0.00702664
0	1	0.155775	0.0295632	0.00721256	0.0956053	0.0450284	0.106332	0.239248	0.0663541	0.0545846	0.0133749
0	1	0.0164767	0.0156354	0.00892437	0.0891207	0.0198441	0.01135	0.0446416	0.0151157	0.0259356	0.00304491
0	1	0.0279126	0.0230346	0.00736661	0.0337602	0.0362207	0.00894659	0.0428754	0.0156674	0.0358559	0.0108088
0	1	0.075335	0.0418012	0.00412952	0.0125238	0.0822071	0.0343154	0.00658869	0.0260605	0.00839931	0.0174416
0	1	0.0428224	0.0091034	0.0260268	0.0143666	0.0723054	0.0168732	0.0155147	0.02033	0.0119255	0.0324308
0	1	0.0807121	0.0207568	0.0240389	0.00827472	0.0879105	0.0262785	0.00796178	0.019516	0.0282813	0.0166577
0	1	0.0403532	0.0386683	0.00537898	0.013651	0.0562045	0.0332699	0.0140719	0.0199068	0.0108451	0.0144523
0	1	0.0514536	0.116718	0.00533838	0.0956891	0.104967	0.0330652	0.422618	0.0313741	0.0492419	0.0530861
0	1	0.0205137	0.0151979	0.00650664	0.00734552	0.0500287	0.0175805	0.00861967	0.0145736	0.0163939	0.0124063
0	1	0.183144	0.66812	0.0114233	0.0171542	0.326715	0.0697062	0.0419742	0.171345	0.0177822	0.0153461
0	1	0.00456032	0.0059705	0.0212725	0.0088795	0.0144122	0.0111246	0.00455771	0.0114869	0.0123335	0.0335337
0	1	0.0894575	0.0219353	0.0125103	0.0109742	0.100993	0.0432948	0.00997301	0.0290689	0.0184524	0.0313282
0	1	0.0803766	0.141746	0.0107173	0.0086559	0.124469	0.0471603	0.0131049	0.0475299	0.00765512	0.0166337
0	1	0.00975399	0.00255769	0.0146117	0.00609191	0.00264696	0.00416896	0.00263547	0.00343824	0.0162937	0.010531
0	1	0.00874264	0.00412414	0.0214347	0.00702111	0.0101334	0.0110081	0.0058392	0.0118777	0.0200432	0.0382819
0	1	0.0306077	0.0147863	0.00533838	0.0620592	0.0386486	0.0189144	0.0264146	0.0122292	0.013428	0.0128094
0	1	0.00840834	0.0059705	0.0178324	0.00520675	0.0188397	0.00871985	0.00259923	0.00613418	0.0143267	0.0301148
0	1	0.00605411	0.00398033	0.0168589	0.00702111	0.0142075	0.0192674	0.00195848	0.00879096	0.0110494	0.0195431
0	1	0.0316162	0.0092395	0.0144642	0.0107054	0.0522686	0.0133411	0.00605669	0.0139588	0.0148316	0.0371304
0	1	0.0100883	0.0113735	0.00930075	0.0110957	0.0138009	0.00624823	0.00331247	0.0191058	0.0148577	0.0081045
0	1	0.00840834	0.0106621	0.00896495	0.0364848	0.0252228	0.00889816	0.0112552	0.0210593	0.0254112	0.00753261
0	1	0.00537987	0.00341196	0.00994661	0.00980872	0.00499099	0.0123211	0.00263547	0.00916216	0.0258471	0.00981906
0	1	0.0124426	0.00213397	0.0319897	0.00215036	0.0169582	0.0130083	0.00195848	0.0121783	0.0141526	0.0181231
0	1	0.0380047	0.0496258	0.00558992	0.0302221	0.0607499	0.0182959	0.0397229	0.0157066	0.0119808	0.0270175
0	1	0.0362548	0.0343631	0.0291909	0.0266825	0.0725282	0.0182634	0.0455673	0.0131588	0.0259421	0.0276571
0	1	0.00235422	0.00739315	0.0163455	0.00120958	0.00499099	0.00342356	0.00391696	0.00758467	0.0285091	0.006477
0	1	0.080074	0.019017	0.019601	0.00781591	0.104508	0.0319024	0.00797892	0.0133981	0.0251924	0.0207334
0	1	0.0516518	0.0213243	0.0113015	0.0836883	0.0649003	0.0404885	0.153332	0.0240873	0.0511245	0.0162377
0	1	0.0117711	0.00412414	0.0202259	0.00427755	0.00646593	0.00723082	0.00259923	0.0111158	0.00637346	0.0104113
0	1	0.00235422	0.00270149	0.0148875	0.00488234	0.00667058	0.00377663	0.00391696	0.00533315	0.00765512	0.00553629
0	1	0.0110996	0.00270149	0.010052	0.0057007	0.0074909	0.00508169	0.00240279	0.00765794	0.00799458	0.0181251
0	1	0.0171538	0.00326901	0.00413767	0.00455793	0.0227065	0.0122188	0.00220701	0.00940471	0.0176782	0.0383578
0	1	0.0509344	0.0277657	0.0162099	0.012486	0.050613	0.0195371	0.00708444	0.0137726	0.0077824	0.0279627
0	1	0.0080712	0.0147863	0.00505646	0.0652245	0.0337568	0.0187759	0.0978335	0.00701109	0.0204037	0.0551533
0	1	0.0102844	0.00867197	0.00713137	0.0113427	0.015609	0.00875105	0.00929666	0.00916866	0.0190051	0.0134293
0	1	0.0121054	0.00540298	0.0136444	0.00885724	0.0164479	0.00673981	0.00580294	0.00879096	0.0118548	0.0261995
0	1	0.00448345	0.00341281	0.0268623	0.00613594	0.00499099	0.00495358	0.00195848	0.00804864	0.0153929	0.00623929
0	1	0.034979	0.00668182	0.00834024	0.00274356	0.0245962	0.0154909	0.00459396	0.0149464	0.00839931	0.0123668
0	1	0.0107597	0.000711325	0.0334421	0.0076259	0.0189435	0.00839796	0.00128148	0.00955287	0.00914351	0.00832179
0	1	0.00924786	0.0116413	0.00358599	0.00654435	0.026988	0.0098103	0.0281669	0.0145736	0.00592739	0.0132139
0	1	0.0080712	0.00270149	0.0264717	0.00427755	0.0226336	0.00696419	0.0058392	0.00841982	0.0245125	0.00790395
0	1	0.0080712	0.011941	0.0148469	0.0103695	0.0214389	0.0169344	0.00131774	0.0103148	0.00859711	0.0399713
0	1	0.0078843	0.0116213	0.0124292	0.0102183	0.0214389	0.0172875	0.00131774	0.0105069	0.00914351	0.0419845
0	1	0.109296	0.0839429	0.0107173	0.0152518	0.12563	0.0544845	0.0113277	0.0241068	0.0108517	0.0302273
0	1	0.0198423	0.0136513	0.00829963	0.0365088	0.0288769	0.0129776	0.0132738	0.00955287	0.0111106	0.0442271
0	1	0.0797063	0.125601	0.0105901	0.0201341	0.092477	0.0395723	0.0240068	0.0218342	0.0096222	0.0301813
0	1	0.0339069	0.0153538	0.00650664	0.110939	0.037528	0.0239883	0.100492	0.018715	0.0634778	0.0133689
0	1	0.0565845	0.0669566	0.0108392	0.019252	0.103525	0.0273123	0.0277068	0.0214109	0.0106319	0.0351655
0	1	0.04977	0.0709501	0.010758	0.100351	0.103542	0.0241542	0.0267992	0.0293153	0.0468849	0.0117756
0	1	0.00369989	0.00426795	0.0299048	0.0103695	0.00639087	0.00779907	0.00299414	0.00696118	0.0185264	0.0354529
0	1	0.0774342	0.0777681	0.0130132	0.00823069	0.0811771	0.0425946	0.00452145	0.0298699	0.00715028	0.0183607
0	1	0.0383418	0.0143626	0.0130945	0.016181	0.0582971	0.0190529	0.00331247	0.0114674	0.0103664	0.0269459
0	1	0.0205137	0.0109498	0.011845	0.0199307	0.0644954	0.0115757	0.00594795	0.0200663	0.0111106	0.0131351
0	1	0.390096	0.685269	0.00237712	0.0216878	0.0649513	0.276233	0.31863	0.43919	0.00741577	0.0170948
0	1	0.0876104	0.030179	0.00742734	0.0361669	0.0388993	0.0470322	0.297963	0.0338975	0.0323482	0.0239186
0	1	0.0699775	0.0631332	0.00350478	0.017759	0.0467533	0.0388483	0.185241	0.0211874	0.0186582	0.0207217
0	1	0.0179073	0.00412414	0.0155202	0.00901815	0.0251538	0.0302963	0.00466646	0.0156545	0.0096222	0.010423
0	1	0.0193081	0.00412414	0.0161557	0.0103695	0.025816	0.0289521	0.00534345	0.0160778	0.00901461	0.0100022
0	1	0.0116123	0.00668182	0.0287285	0.00399717	0.00539759	0.0114684	0.0051622	0.00535273	0.0145661	0.0297548
0	1	0.0983634	0.0915847	0.012121	0.0168814	0.129508	0.0435394	0.0620392	0.027887	0.0190312	0.0111022
0	1	0.00369989	0.00341281	0.00853504	0.0205284	0.0114569	0.00472861	0.00259923	0.0107251	0.0135825	0.00304491
0	1	0.00639125	0.0109421	0.0159017	0.0104575	0.0197043	0.0140771	0.00192223	0.0175505	0.027165	0.0135458
0	1	0.0529581	0.0421166	0.0113421	0.00674073	0.105796	0.0195571	0.0199975	0.0232489	0.0121422	0.0165429
0	1	0.127321	0.103309	0.00834024	0.0482255	0.057113	0.108925	0.092524	0.118473	0.0609334	0.0137344
0	1	0.144747	0.0544856	0.00521664	0.0844851	0.0551958	0.124519	0.256544	0.0772677	0.0259348	0.0184327
0	1	0.0205997	0.00525918	0.0154149	0.00362874	0.00855483	0.0100347	0.00387799	0.0111158	0.0190051	0.00761581
0	1	0.0352696	0.0339843	0.00829963	0.0212644	0.0547414	0.0188071	0.0112552	0.0190862	0.00890412	0.0240366
0	1	0.178347	0.0566353	0.00658785	0.0847927	0.0806807	0.100064	0.311665	0.0748482	0.0673083	0.00950322
0	1	0.0289249	0.00355662	0.012551	0.00399717	0.0282541	0.00790635	0.00259923	0.0174436	0.0194838	0.0162377
0	1	0.0353105	0.0568674	0.00175239	0.0110623	0.064213	0.0194059	0.00982867	0.0214305	0.00443901	0.0134396
0	1	0.00706265	0.00469165	0.0136787	0.00513434	0.00802176	0.00815216	0.00463021	0.00916216	0.0187657	0.00635629
0	1	0.019508	0.00412414	0.020104	0.0104135	0.0389272	0.0122035	0.00466646	0.0153159	0.0185264	0.0138597
0	1	0.0797867	0.0147237	0.00237712	0.0523938	0.017372	0.0573224	0.225912	0.0240271	0.0252915	0.0128243
0	1	0.0225308	0.0260237	0.00600364	0.00461309	0.0397814	0.0166868	0.00263547	0.0152964	0.00298001	0.0230554
0	1	0.0211851	0.00668182	0.011691	0.0110628	0.0193978	0.0129881	0.00685333	0.0160582	0.00765512	0.00879782
0	1	0.0748448	0.0367198	0.00775611	0.0242634	0.119712	0.0470229	0.0212329	0.0283607	0.0350094	0.007392
0	1	0.109836	0.134645	0.0058819	0.0125523	0.199688	0.0532724	0.0320541	0.0569851	0.00839931	0.0161514
0	1	0.0161424	0.0163527	0.00654725	0.0132163	0.0383412	0.0148331	0.00455771	0.0080291	0.00582403	0.029448
0	1	0.125886	0.43484	0.00881079	0.0352608	0.201827	0.0775928	0.102929	0.0738449	0.0116154	0.0981066
0	1	0.0638519	0.0278821	0.00412952	0.0724218	0.0374917	0.0340427	0.253297	0.0209953	0.0582455	0.0304868
0	1	0.0128048	0.0123724	0.00888375	0.020651	0.0282078	0.0119288	0.00993741	0.0103343	0.00912391	0.00781525
0	1	0.0235394	0.00757649	0.00867603	0.00827472	0.026988	0.0122046	0.00323997	0.0122488	0.0133159	0.00756221
0	1	0.0107597	0.00290457	0.0160151	0.0104651	0.00987829	0.0066013	0.00662495	0.0102892	0.012694	0.00812671
0	1	0.0965163	0.0191981	0.00771551	0.0599361	0.0525709	0.0485685	0.314877	0.0240232	0.0576169	0.0143036
0	1	0.0100149	0.00270149	0.0259294	0.0109742	0.0256483	0.00790635	0.00270798	0.00996317	0.0162937	0.0265803
0	1	0.0663617	0.0303668	0.00237712	0.00646672	0.0899748	0.040792	0.0240913	0.0118581	0.00729996	0.0121732
0	1	0.12973	0.066837	0.00838082	0.0692782	0.0950249	0.0705423	0.173279	0.0255915	0.0318487	0.0292657
0	1	0.0894809	0.182387	0.0100926	0.0125599	0.145993	0.0473172	0.0114503	0.0405558	0.012599	0.0145039
0	1	0.090574	0.0459177	0.00650664	0.00548713	0.143369	0.0269084	0.0171306	0.020903	0.0118548	0.017615
0	1	0.0158053	0.0092395	0.0212137	0.00920393	0.0208763	0.00999665	0.00395321	0.0149056	0.0180346	0.0205055
0	1	0.0218594	0.00881579	0.0139059	0.00577459	0.0278012	0.00850524	0.00527095	0.0141633	0.0116154	0.00984071
0	1	0.0366589	0.0176316	0.0282644	0.00801229	0.0518569	0.0145041	0.00259923	0.0187541	0.0144508	0.0111954
0	1	0.00571698	0.0117972	0.00782914	0.0496043	0.0146637	0.0110871	0.0109354	0.00962993	0.0230057	0.0109459
0	1	0.0322849	0.0159214	0.0124697	0.0076259	0.0291085	0.0183155	0.00968364	0.0179027	0.0118548	0.0188638
0	1	0.0500185	0.0694764	0.0163316	0.0137178	0.0713694	0.031561	0.022462	0.0221245	0.0114176	0.0359046
0	1	0.0179545	0.0111419	0.0107173	0.0110519	0.0671336	0.0165501	0.00594795	0.0172304	0.020228	0.0105858
0	1	0.00840834	0	0.0298968	0.0076427	0.0133943	0.00423702	0.00194134	0.0130303	0.025445	0.00406672
0	1	0.00490454	0.00326901	0.0381558	0.00553115	0.0058042	0.00967618	0.00203098	0.00535273	0.0244537	0.00821977
0	1	0.0127797	0.0133636	0.00958972	0.0119915	0.0398721	0.0168997	0.00719318	0.0172304	0.0192563	0.0517048
0	1	0.0107625	0.0059705	0.0113827	0.00799435	0.0153278	0.0107905	0.00591169	0.00911767	0.0106319	0.0186497
0	1	0.0426766	0.0134196	0.017224	0.013745	0.0683786	0.0243198	0.0151721	0.0137726	0.0203542	0.0163823
0	1	0.161527	0.0566966	0.00592251	0.070493	0.0561288	0.112794	0.32613	0.0509921	0.0445178	0.0117756
0	1	0.0178793	0.0119267	0.0258485	0.0112688	0.0464145	0.00994881	0.0207372	0.0141633	0.0294835	0.00865259
0	1	0.00302564	0.000711325	0.0450359	0.00674073	0.0178237	0.0077911	0.00331247	0.0160973	0.0286534	0.00865259
0	1	0.00403701	0.00483546	0.0190576	0.00661521	0.00880995	0.0112227	0.00327622	0.0103148	0.0274044	0.00771784
0	1	0.120921	0.0322818	0.00958972	0.0360314	0.0922349	0.0507677	0.0149249	0.0129467	0.0165331	0.0182159
0	1	0.00537987	0.00525918	0.00997654	0.00920393	0.0150207	0.0117327	0.00388071	0.00618788	0.0135825	0.0229435
0	1	0.0727572	0.0198496	0.00775611	0.0631896	0.0492194	0.0267411	0.0389426	0.036202	0.0320048	0.0139848
0	1	0.011733	0.00938329	0.0346105	0.00669671	0.0243888	0.0104184	0.00195848	0.0130107	0.0220075	0.0101321
0	1	0.034979	0.0210444	0.0204773	0.00911585	0.0585775	0.0179581	0.00794813	0.0122488	0.0241883	0.0279227
0	1	0.00840834	0.00199017	0.0475112	0.00520675	0.00972685	0.00331627	0.00277787	0.00304752	0.0111106	0.0327402
0	1	0.0346391	0.0108059	0.0196824	0.00641633	0.0420606	0.0178552	0.00395321	0.0122808	0.017756	0.00951294
0	1	0.0584795	0.0474874	0.00541959	0.0282605	0.104618	0.0341564	0.141354	0.0134014	0.0324825	0.047725
0	1	0.0302706	0.0245933	0.0275845	0.00553115	0.0434359	0.0181881	0.00334872	0.0133818	0.012305	0.0201927
0	1	0.00403419	0.00383653	0.0215159	0.00249156	0.00641815	0.00578785	0.00395321	0.00613418	0.0152841	0.0054036
0	1	0.0311261	0.0132198	0.00709077	0.0427016	0.0272176	0.0210329	0.230544	0.00996317	0.0222473	0.0803658
0	1	0.0302706	0.0120848	0.0235441	0.0155762	0.017006	0.0190217	0.00334872	0.00840026	0.0162317	0.00900437
0	1	0.0020171	0.00339855	0.0196011	0.00730149	0.00738281	0.0123027	0.00808903	0.00763836	0.0227434	0.00647999
0	1	0.0154682	0.0207906	0.00459338	0.0848777	0.0126355	0.00967239	0.0193949	0.0160778	0.020254	0.00657306
0	1	0.0168166	0.00724932	0.0178956	0.00927229	0.0252123	0.0145591	0.00388071	0.00916216	0.0120941	0.0242929
0	1	0.0168166	0.00724932	0.0174187	0.00944029	0.0257681	0.0144316	0.00388071	0.00916216	0.0120941	0.0243439
0	1	0.0353105	0.0112297	0.0245982	0.0109742	0.0505099	0.0158128	0.00662495	0.00879096	0.0141526	0.0312375
0	1	0.0073998	0.0149301	0.00358599	0.0173906	0.0176677	0.00815216	0.0597516	0.0113334	0.0195634	0.0120847
0	1	0.0602707	0.0103822	0.0114233	0.0869787	0.0297798	0.0442748	0.213104	0.0113501	0.0226193	0.134104
0	1	0.0978601	0.0868714	0.0107417	0.00880708	0.0765176	0.0454998	0.0105782	0.038441	0.0155495	0.0191958
0	1	0.0408874	0.0163527	0.00825903	0.0137618	0.0631962	0.0213663	0.0542076	0.0160778	0.0229654	0.0101913
0	1	0.0121082	0.00724932	0.0292313	0.010996	0.0143098	0.0179624	0.0174503	0.0171798	0.0177854	0.0156218
0	1	0.0262279	0.0204769	0.0201809	0.00851109	0.0420271	0.0146854	0.00466646	0.0118385	0.0165331	0.00956254
0	1	0.00638842	0.00469165	0.0133623	0.00609191	0.0176677	0.00861255	0.00135399	0.00640929	0.00419966	0.00911672
0	1	0.201243	0.251179	0.00494088	0.0590134	0.0898914	0.12522	0.374114	0.119997	0.0160544	0.0163528
0	1	0.0127797	0.00625811	0.00471364	0.00613594	0.0309584	0.0130377	0.00459396	0.0141437	0.0116154	0.00342611
0	1	0.0110969	0.00606052	0.00354538	0.00669671	0.0292923	0.00518898	0.00530721	0.00407858	0.00667158	0.00394899
0	1	0.109711	0.0919431	0.0120642	0.019713	0.153952	0.0412176	0.0146177	0.0379	0.00938285	0.0228078
0	1	0.0165903	0.0136513	0.0112203	0.0116231	0.0396558	0.0118215	0.00331383	0.0244976	0.0160544	0.00696024
0	1	0.0308285	0.00746419	0.00713137	0.0132011	0.0222521	0.0171489	0.0364889	0.0153159	0.00815997	0.011949
0	1	0.0144597	0.00469165	0.00829963	0.0143666	0.0239053	0.0111448	0.00135399	0.00650534	0.0202917	0.00417773
0	1	0.00639125	0.00213397	0.0149687	0.00319194	0.0029021	0.00508169	0.000640745	0.00343824	0.00938285	0.00323701
0	1	0.0442372	0.0174878	0.00479485	0.0600208	0.0336613	0.0261059	0.164646	0.0113903	0.0575604	0.00896838
0	1	0.0385458	0.0428002	0.00721256	0.0722941	0.0317337	0.0211535	0.131518	0.0191058	0.0333992	0.00705928
0	1	0.0192082	0.00981475	0.00417012	0.00548713	0.052904	0.00619919	0.00402572	0.0150662	0.0096222	0.00411311
0	1	0.0178252	0.0108059	0.0129242	0.0107379	0.0332098	0.00837774	0.00203098	0.00631486	0.0121203	0.00839213
0	1	0.00706265	0.0136436	0.00479485	0.0628342	0.0147656	0.00769179	0.015273	0.0118777	0.0231358	0.00855353
0	1	0.0585183	0.0614479	0.00479485	0.0831879	0.0721082	0.0291452	0.0413862	0.0176211	0.0225128	0.0298641
0	1	0.142997	0.271493	0.0137598	0.0585898	0.164557	0.0798227	0.103266	0.10623	0.023975	0.0105367
0	1	0.0579795	0.0193342	0.0110875	0.0887778	0.0432769	0.0312275	0.0607774	0.0309692	0.0414209	0.00686119
0	1	0.235038	0.0458059	0.0137192	0.123499	0.0972794	0.213673	0.491818	0.131938	0.141365	0.0147593
0	1	0.113218	0.0341128	0.0129406	0.0504332	0.0636492	0.0623483	0.134065	0.0800929	0.0328531	0.00980409
0	1	0.0918136	0.0317735	0.0101332	0.0962766	0.0542311	0.0598449	0.151739	0.0400115	0.0373258	0.0130861
0	1	0.0547391	0.0356792	0.00900559	0.0422698	0.0634476	0.0343084	0.12224	0.021742	0.0472527	0.0245055
0	1	0.0494386	0.0373894	0.00300186	0.0166902	0.0800917	0.0287056	0.132175	0.0249328	0.0276699	0.0176733
0	1	0.0494386	0.0373894	0.00300186	0.0165054	0.0797096	0.0289018	0.13049	0.025413	0.0276699	0.0176733
0	1	0.0822293	0.0583058	0.00877054	0.0397275	0.106223	0.0563735	0.35312	0.0281409	0.0632463	0.0132039
0	1	0.00537987	0.00852817	0.00479485	0.0434683	0.015531	0.00790635	0.00395321	0.0060826	0.0155495	0.00602551
0	1	0.0526864	0.0628456	0.00537898	0.0577961	0.0634069	0.0242885	0.0357509	0.0171685	0.0144502	0.0151915
0	1	0.00437131	0.00412414	0.0143033	0.00678478	0.00906511	0.00578785	0.00655244	0.00726722	0.0168248	0.0081327
0	1	0.00470844	0.0132198	0.00358599	0.0558069	0.00499099	0.00518898	0.0352526	0.00994357	0.0177822	0.00812371
0	1	0.023545	0.0169203	0.00596311	0.0596053	0.0328355	0.0158128	0.0125366	0.0181072	0.0201388	0.00981413
0	1	0.117746	0.0601542	0.0110581	0.0303565	0.048815	0.0705251	0.261962	0.0757995	0.0415179	0.00854754
0	1	0.120929	0.343982	0.00471364	0.0118866	0.137329	0.0544541	0.0156679	0.0663395	0.00443901	0.025398
0	1	0.0836527	0.0708003	0.0125103	0.034748	0.147611	0.0480201	0.0970381	0.0291276	0.0301418	0.0337331
0	1	0.124093	0.0590343	0.00596311	0.00274356	0.0718907	0.0620707	0.00655244	0.0225831	0.00715028	0.010321
0	1	0.0211887	0.0133406	0.00653102	0.0165312	0.0349612	0.0145077	0.0109153	0.00765794	0.0151696	0.0744596
0	1	0.0864347	0.0174878	0.013897	0.00590712	0.0442969	0.0323941	0.00610247	0.0187541	0.0115893	0.0211769
0	1	0.132898	0.210867	0.00896495	0.0244048	0.0979998	0.0918053	0.151612	0.114086	0.0228033	0.0145015
0	1	0.0121054	0.0105183	0.0178487	0.0102404	0.0337568	0.0131266	0.00398947	0.0141633	0.0222212	0.0316843
0	1	0.0743479	0.0456662	0.0125915	0.0106939	0.106491	0.0287559	0.00801518	0.0305926	0.0111106	0.0112875
0	1	0.0516835	0.151903	0.00533838	0.0440144	0.0818665	0.0336397	0.0164899	0.0244584	0.00986156	0.0187333
0	1	0.00739697	0.00810447	0.00479485	0.0889453	0.0116084	0.00869159	0.0197661	0.0118581	0.0219283	0.00900963
0	1	0.0349734	0.0219689	0.0137355	0.0116671	0.0573324	0.0208356	0.00797892	0.0164685	0.0152217	0.0229182
0	1	0.0790563	0.0611845	0.00596311	0.00915988	0.155783	0.024888	0.00519845	0.0341888	0.0145922	0.0151841
0	1	0.00336277	0.00199017	0.0047867	0.0152518	0.0100298	0.00989679	0.00715629	0.00191449	0.00741577	0.0280535
0	1	0.00571698	0.00952713	0.0195669	0.00851109	0.00896141	0.00885833	0.00199474	0.00804864	0.0231786	0.00578385
0	1	0.00874264	0.00383653	0.0204773	0.0107819	0.0121433	0.0107623	0.00327622	0.00457128	0.0165593	0.00916049
0	1	0.10944	0.0322255	0.00354538	0.0276685	0.0315151	0.0895257	0.291413	0.0408813	0.0199886	0.00967387
0	1	0.145344	0.470255	0.00684946	0.0324782	0.200429	0.0663586	0.0852486	0.152427	0.00988767	0.0181089
0	1	0.156093	0.0993869	0.0114233	0.0269079	0.105966	0.0755137	0.103383	0.0838385	0.0199886	0.0244483
0	1	0.119761	0.0887045	0.0114639	0.0322054	0.186738	0.0710646	0.0418035	0.054872	0.0225128	0.0363204
0	1	0.181947	0.0741257	0.00533838	0.0294209	0.107488	0.0740007	0.337273	0.0490634	0.0536969	0.020738
0	1	0.00336277	0.0272948	0.00626533	0.0451174	0.0160413	0.00624823	0.0134554	0.0122488	0.0108712	0.00864359
0	1	0.0440559	0.0235088	0.00958972	0.0605517	0.0937943	0.0242223	0.0953872	0.019637	0.0273924	0.0177043
0	1	0.0073998	0.00483546	0.00350486	0.0230137	0.00763795	0.00532748	0.0125366	0.0118201	0.015097	0.0047006
0	1	0.0383389	0.0199357	0.00896495	0.0236325	0.115747	0.0281276	0.0290601	0.0260018	0.0222212	0.0191077
0	1	0.273842	0.242336	0.0134838	0.0417866	0.0916016	0.147709	0.305357	0.161329	0.00866478	0.0238229
0	1	0.231871	0.0590402	0.00970477	0.0531291	0.0805421	0.170745	0.494129	0.0947303	0.071049	0.0159557
0	1	0.0221218	0.00739315	0.00967888	0.0128316	0.0631992	0.0178552	0.00936918	0.0129911	0.0169768	0.0237119
0	1	0.00975399	0.0429362	0.00421073	0.0720799	0.0311657	0.0143428	0.0162782	0.0187346	0.0158891	0.0131762
0	1	0.00840834	0.00270149	0.0107915	0.00758072	0.00334105	0.00684711	0.00323997	0.00689606	0.0158151	0.0146751
0	1	0.0073998	0.00611431	0.00120886	0.0737123	0.00901191	0.0107623	0.0230557	0.00459085	0.0238046	0.0178374
0	1	0.0141253	0.0223918	0.00782914	0.0585507	0.0174685	0.00554206	0.0267698	0.0106957	0.0264208	0.0069909
0	1	0.0141253	0.022747	0.00823478	0.0601493	0.0174685	0.00554206	0.0269955	0.0103148	0.0264208	0.0069909
0	1	0.00672765	0.00270149	0.0124292	0.00120958	0.00407411	0.00518898	0.00131774	0.00678206	0.0204194	0.0076264
0	1	0.0236903	0.0255912	0.0110867	0.0132011	0.0380449	0.0241033	0.00778657	0.00881052	0.00815997	0.0703285
0	1	0.00369989	0.00213397	0.029069	0.00609191	0.0113054	0.00529625	0.00327622	0.00421969	0.0219818	0.00906442
0	1	0.0147995	0.0142187	0.00533838	0.0196174	0.034964	0.00850524	0.0232407	0.0110961	0.0214146	0.0103154
0	1	0.0449543	0.0436694	0.00471364	0.0164609	0.0696796	0.0182082	0.00787018	0.00763836	0.0113499	0.0369756
0	1	0.0506214	0.112707	0.00584146	0.106597	0.091837	0.0290675	0.0216553	0.0384188	0.0197754	0.0151752
0	1	0.0431595	0.0197655	0.00533838	0.00678592	0.0861089	0.0237993	0.00858343	0.0164081	0.0182609	0.0101743
0	1	0.00470844	0.0149301	0.00408891	0.0930291	0.0102371	0.010506	0.0155739	0.0114869	0.0276492	0.0104096
0	1	0.0400189	0.0204692	0.00900559	0.00831533	0.0686734	0.0363092	0.00854718	0.021373	0.0254373	0.0215205
0	1	0.0150896	0.0162089	0.00650664	0.061769	0.0234224	0.013716	0.00990116	0.0114674	0.0209982	0.0151517
0	1	0.0543926	0.0731019	0.00834024	0.00920393	0.0999845	0.0213865	0.00982867	0.0267832	0.00960796	0.0168095
0	1	0.0238737	0.0100946	0.0107173	0.0127036	0.0534179	0.0122819	0.0125004	0.00380941	0.0128383	0.00815438
0	1	0.129605	0.0767768	0.0231871	0.0283441	0.0804186	0.0717897	0.121821	0.0495568	0.0412001	0.0190449
0	1	0.125217	0.17832	0.00896495	0.00395314	0.106532	0.0775123	0.0316258	0.0508901	0.00815997	0.0119581
0	1	0.00470844	0.00255769	0.0267325	0.00568873	0.0163077	0.0125277	0.00395321	0.0107055	0.0173655	0.00507582
0	1	0.0108747	0.00803299	0.0315274	0.0133934	0.0107974	0.0177906	0.00135399	0.00611462	0.020254	0.0198927
0	1	0.0528014	0.0254485	0.0095328	0.00705471	0.0554465	0.0216317	0.0058392	0.0121783	0.00863867	0.0137254
0	1	0.0433788	0.13424	0.00892437	0.0241273	0.0736266	0.0373696	0.0139269	0.0317452	0.00297676	0.0939909
0	1	0.0324557	0.00739315	0.0135917	0.00680271	0.0401623	0.0160585	0.00666119	0.0101808	0.00781785	0.0198925
0	1	0.0165337	0.0149839	0.00292065	0.0114887	0.0182817	0.0161733	0.00647858	0.0103343	0.0175667	0.0373341
0	1	0.0343048	0.0355101	0.00296125	0.00241916	0.0356942	0.0217703	0.00259923	0.0152833	0.00863867	0.0082498
0	1	0.00369989	0.0123647	0.00468119	0.0258753	0.00890408	0.0109768	0.00466384	0.00496201	0.0165331	0.0117002
0	1	0.0758337	0.0815844	0.00717198	0.0724356	0.0872632	0.0380918	0.0192717	0.0145345	0.0218904	0.0162644
0	1	0.0612521	0.0309645	0.0128753	0.00697709	0.0434491	0.0319913	0.0151346	0.0171912	0.00542254	0.0216451
0	1	0.18762	0.229568	0.00529778	0.0106939	0.0180266	0.312479	0.395637	0.289616	0.0192444	0.0163949
0	1	0.132784	0.0721697	0.0114233	0.0473659	0.0697621	0.0958923	0.352949	0.0451271	0.0372921	0.0333816
0	1	0.101564	0.130884	0.00417012	0.0422372	0.0995496	0.0542912	0.224108	0.0496219	0.0204044	0.0237018
0	1	0.102574	0.0922744	0.0057684	0.00858756	0.0464108	0.0352095	0.0192341	0.0298958	0.00616673	0.037829
0	1	0.088109	0.0806134	0.00116826	0.0284456	0.0880539	0.0458253	0.172628	0.0160778	0.0192444	0.0342729
0	1	0.155006	0.108683	0.00829963	0.023939	0.0373457	0.175789	0.328666	0.083337	0.0155605	0.0181536
0	1	0.0117711	0.00483546	0.0153256	0.017401	0.0113054	0.0235045	0.00459396	0.00562626	0.0305789	0.0502923
0	1	0.0144597	0.0115172	0.00838082	0.0543383	0.0164957	0.010742	0.0637472	0.00959201	0.0254382	0.0719622
0	1	0.0145344	0.0115172	0.00838082	0.0543383	0.0164957	0.0108696	0.063765	0.00959201	0.0258067	0.0726686
0	1	0.0524671	0.0083921	0.00892437	0.00334835	0.0283592	0.0212787	0.00728449	0.0103148	0.00345547	0.0137621
0	1	0.0289221	0.0108059	0.0196011	0.00976469	0.0666659	0.0203267	0.00596378	0.016921	0.0148053	0.0108582
0	1	0.174392	0.140349	0.0058819	0.016225	0.119327	0.0919244	0.121236	0.104493	0.0127433	0.00990899
0	1	0.0107625	0.0269057	0.00471364	0.0579225	0.0411514	0.0210641	0.0124718	0.0166735	0.0148316	0.0116534
0	1	0.165409	0.343029	0.0095085	0.0442219	0.112218	0.0803486	0.149937	0.052939	0.00738963	0.0148609
0	1	0.31853	0.479778	0.0136787	0.0150964	0.118406	0.142964	0.0836022	0.130347	0.00443901	0.0166059
0	1	0.0144597	0.00938329	0.00600372	0.0331104	0.0249292	0.0136943	0.0230624	0.0151172	0.0244537	0.0126113
0	1	0.0100883	0.00867197	0.00775611	0.0079503	0.0133385	0.00603365	0.00192223	0.0053723	0.00321611	0.0451226
0	1	0.0366534	0.0383884	0.00494948	0.08497	0.0468464	0.0245287	0.050847	0.0336277	0.0398554	0.00916431
0	1	0.0477559	0.0127961	0.0107986	0.0845602	0.0363494	0.0206718	0.0192453	0.0228962	0.0389937	0.00790696
0	1	0.221998	0.133754	0.00237712	0.0453596	0.0655365	0.235506	0.484282	0.251765	0.0251359	0.0176145
0	1	0.0195024	0.00255769	0.00821841	0.00892355	0.0287658	0.0111153	0.00316943	0.00648576	0.00691093	0.00575906
0	1	0.00706265	0.00199017	0.0303185	0.00460195	0.0109467	0.00733871	0.00425579	0.012112	0.0197754	0.00718599
0	1	0.0117683	0.0179192	0.00237712	0.0477007	0.0284629	0.00499282	0.00527095	0.00996317	0.00911737	0.00856224
0	1	0.00571698	0.00341281	0.027276	0.00674073	0.00738281	0.00578785	0.00323997	0.00602509	0.0144568	0.00927286
0	1	0.0262308	0.0144987	0.00369141	0.00915988	0.0554508	0.0207686	0.00859993	0.0237161	0.0106319	0.0092091
0	1	0.0158053	0.00852817	0.00869721	0.00581153	0.0252579	0.00732201	0.00647994	0.0115065	0.0103925	0.0301775
0	1	0.217876	0.089013	0.0143167	0.0512269	0.0599253	0.169889	0.508695	0.0755917	0.0444736	0.0185343
0	1	0.284767	0.464345	0.0058819	0.0883063	0.162486	0.162418	0.389033	0.207325	0.0203335	0.00748651
0	1	0.0827637	0.0692784	0.00658785	0.010045	0.0202669	0.0801972	0.0501103	0.0703697	0.0162676	0.0125558
0	1	0.0145717	0.00284529	0.00954908	0.00944029	0.0264777	0.0159513	0.00534345	0.00418875	0.00758115	0.0130354
0	1	0.00840834	0.00625811	0.00653909	0.0132011	0.00738281	0.00720019	0.00327622	0.00939716	0.00792058	0.00745301
0	1	0.161392	0.229458	0.00829963	0.0841569	0.0150207	0.291813	0.463323	0.260676	0.0465698	0.0303836
0	1	0.0477559	0.00796065	0.0198446	0.00623152	0.0505635	0.0336016	0.00334872	0.0194102	0.0140963	0.0125926
0	1	0.155851	0.172634	0.00654725	0.0141754	0.132632	0.0686145	0.056372	0.0743821	0.00741577	0.0165337
0	1	0.127913	0.165975	0.00767488	0.0184078	0.168382	0.0875236	0.0417688	0.0619863	0.00494385	0.0179403
0	1	0.167363	0.230733	0.00650664	0.0290517	0.0957782	0.0836632	0.418625	0.0792166	0.0252175	0.0173929
0	1	0.0705397	0.022753	0.012551	0.0079503	0.08261	0.033346	0.0100462	0.0339722	0.0119103	0.0105587
0	1	0.0485393	0.0143175	0.0167617	0.00764766	0.0978492	0.0233592	0.00605669	0.0176211	0.00783794	0.0170587
0	1	0.00739697	0.00952113	0.0223999	0.0119695	0.00704645	0.00776785	0.00391696	0.00498158	0.0100204	0.0162841
0	1	0.164784	0.254099	0.0113015	0.0333352	0.0233204	0.20861	0.454887	0.304191	0.0300743	0.0108761
0	1	0.255463	0.464001	0.0133136	0.0182161	0.209009	0.121965	0.17437	0.184556	0.00815997	0.0208363
0	1	0.0195052	0.0142187	0.00296125	0.00915988	0.00845116	0.0187759	0.00199474	0.0095724	0.0129202	0.0286467
0	1	0.00134567	0.000711325	0.00417012	0.00610234	0.00723135	0.00176542	0.000640745	0.00211311	0.0120941	0.00689185
0	1	0.00672462	0.00127885	0.0107173	0.00548713	0.00896141	0.00815216	0.00455771	0.00459085	0.00964832	0.0139788
0	1	0.0336277	0.0196218	0.0259001	0.0079063	0.0579008	0.0259	0.00327622	0.0160973	0.0282576	0.0161574
0	1	0.0255593	0.0164889	0.0190576	0.00939625	0.0437947	0.0101634	0.00730194	0.00920129	0.0194356	0.00803066
0	1	0.0255593	0.0164889	0.0190576	0.00939625	0.0437947	0.0098103	0.00730194	0.00920129	0.0183974	0.00854754
0	1	0.151052	0.0356419	0.00709077	0.0194998	0.0397768	0.0966955	0.291019	0.098936	0.0324048	0.0100298
0	1	0.0951837	0.0484821	0.00713137	0.0659274	0.106092	0.0703649	0.399164	0.0331403	0.0947172	0.00971103
0	1	0.0798653	0.0319415	0.00417012	0.0627657	0.113393	0.0685322	0.41842	0.0358183	0.112192	0.00922873
0	1	0.0495208	0.0264397	0.00829963	0.059537	0.0428219	0.0233677	0.113489	0.0095724	0.0274402	0.0168049
0	1	0.020511	0.00881579	0.0174093	0.00758189	0.0338128	0.0209568	0.00922417	0.0107251	0.0211811	0.0145791
0	1	0.0395127	0.0508511	0.0113421	0.0144443	0.0716437	0.0268519	0.0173079	0.0235762	0.0155495	0.00760683
0	1	0.0124453	0.00973019	0.00775611	0.0662897	0.0150207	0.0138224	0.0143246	0.00789511	0.0308414	0.0169534
0	1	0.140026	0.200182	0.0108923	0.0171982	0.0759684	0.0702799	0.241881	0.0980115	0.00369482	0.0179412
0	1	0.0433907	0.0402296	0.0143846	0.026145	0.0688225	0.0140381	0.0459192	0.016462	0.0323221	0.00741842
0	1	0.131565	0.220373	0.00713137	0.0385576	0.22251	0.0781195	0.0518458	0.0915809	0.00839931	0.0155856
0	1	0.0117683	0.00525918	0.0431534	0.00520675	0.0199471	0.00658889	0.00323997	0.0129911	0.0276972	0.0182122
0	1	0.0117683	0.00525918	0.0437699	0.00520675	0.0196529	0.0070073	0.00323997	0.0129911	0.0282982	0.0182122
0	1	0.0536376	0.0252614	0.00520042	0.00818665	0.0601063	0.0307697	0.0123514	0.0118321	0.00749773	0.0802706
0	1	0.0899638	0.0328384	0.0162971	0.0107379	0.061983	0.0386969	0.00798029	0.0252203	0.010702	0.00816037
0	1	0.0127825	0.00867197	0.00963031	0.0401883	0.0174685	0.0114684	0.13502	0.0155193	0.0459657	0.00925354
0	1	0.0141253	0.0152177	0.0020769	0.0701213	0.0434124	0.00956449	0.0266402	0.0122488	0.0194214	0.0118716
0	1	0.00907976	0.0159231	0.00592251	0.036128	0.0116352	0.0122427	0.0217856	0.0149252	0.0140196	0.0170052
0	1	0.0100883	0.00739315	0.00479485	0.0135994	0.0312614	0.0145886	0.00659005	0.013421	0.0172359	0.0154424
0	1	0.188324	0.111678	0.0112203	0.013113	0.095834	0.0897765	0.0128536	0.0627286	0.00419966	0.0176397
0	1	0.00605411	0.00341281	0.0185222	0.00367276	0.0104395	0.0144776	0.00327622	0.00420012	0.00728849	0.00764049
0	1	0.0127797	0.0103822	0.0202664	0.00883549	0.0285666	0.028221	0.0108998	0.0114674	0.0204935	0.0102002
0	1	0.060802	0.0547066	0.00834024	0.047241	0.094557	0.0350912	0.295854	0.0199263	0.0545858	0.0183159
0	1	0.211158	0.277682	0.00763432	0.0506754	0.0221485	0.236746	0.457433	0.193712	0.0233607	0.0148265
0	1	0.0713346	0.215614	0.00838082	0.0116231	0.154367	0.0302461	0.0115896	0.0285821	0.00988767	0.0679828
0	1	0.0720823	0.21462	0.00838082	0.011778	0.15343	0.0300499	0.0119657	0.0290053	0.00988767	0.0674773
0	1	0.00941689	0.00582667	0.0119668	0.00980872	0.00789308	0.00384914	0.00263547	0.00420012	0.0133432	0.0118529
0	1	0.00698861	0.0106621	0.00662843	0.0120703	0.018178	0.00466857	0.00517829	0.0114674	0.0158412	0.00435838
0	1	0.191623	0.167515	0.00954908	0.0463778	0.128084	0.0987329	0.213813	0.0800192	0.0220079	0.0190183
0	1	0.204709	0.287069	0.00705016	0.0214242	0.141704	0.0868724	0.283235	0.0699958	0.0352496	0.0144621
0	1	0.133702	0.348616	0.00775611	0.047878	0.205946	0.0648733	0.0709852	0.104318	0.0110271	0.0486922
0	1	0.033962	0.0241444	0.0113015	0.0110183	0.096033	0.0237017	0.00534345	0.0183634	0.0118809	0.0148018
0	1	0.24047	0.247058	0.00717198	0.0208889	0.136135	0.110921	0.364665	0.0930971	0.0219818	0.029538
0	1	0.00235422	0.00199017	0.0421229	0.00427755	0.00315723	0.0066013	0.00708444	0.0107055	0.0185774	0.00832179
0	1	0.0363162	0.0236021	0.00950147	0.0134375	0.106221	0.0302755	0.0138182	0.0377752	0.0187657	0.0174853
0	1	0.074318	0.0707909	0.0131757	0.0075199	0.128878	0.0259631	0.00651619	0.0252399	0.020673	0.0111998
0	1	0.0188309	0.00710552	0.0188466	0.00399717	0.0206551	0.00744599	0.000676995	0.0130303	0.00964832	0.00755924
0	1	0.0520431	0.0524118	0.00467304	0.00516272	0.0285246	0.0169032	0.0052347	0.0237357	0.0063915	0.0122558
0	1	0.0336305	0.0133636	0.0106768	0.012534	0.0365074	0.0136943	0.00256297	0.0153355	0.00890412	0.00909809
0	1	0.00235422	0.00685966	0.0109329	0.00362874	0.0128841	0.00720019	0.00128148	0.00689606	0.0133847	0.015306
0	1	0.00470844	0.00469165	0.0172241	0.00548713	0.00275063	0.00212794	0.00320372	0.00574345	0.0143267	0.0100656
0	1	0.0041472	0.00938329	0.00233652	0.0566805	0.0107951	0.00518898	0.0145676	0.0114869	0.0178083	0.00960898
0	1	0.0184966	0.00739315	0.00892437	0.00967025	0.0344517	0.00991759	0.00199474	0.0107251	0.0155169	0.0316457
0	1	0.00537987	0.00469165	0.0209724	0.00223436	0.00682473	0.00873143	0.00527095	0.00652488	0.00890412	0.00979364
0	1	0.285267	0.144886	0.00834024	0.0141303	0.0464328	0.181144	0.21764	0.123938	0.023975	0.0106848
0	1	0.00605411	0.00454785	0.0108471	0.00609191	0.00576302	0.0073075	0.00442743	0.00841982	0.00691093	0.010321
0	1	0.00537987	0.0059705	0.00600372	0.036128	0.0127804	0.00532748	0.00466646	0.00308985	0.0219818	0.00333904
0	1	0.0562335	0.0923677	0.00900559	0.0077603	0.0824947	0.033316	0.056022	0.0555726	0.0113761	0.0196596
0	1	0.124663	0.149475	0.00654725	0.0218002	0.0980468	0.0608054	0.321879	0.0573171	0.0393799	0.0148132
0	1	0.0278699	0.027047	0.00179299	0.0282332	0.0200118	0.0187387	0.0469231	0.0154217	0.0170379	0.00719497
0	1	0.147456	0.0539164	0.00354538	0.0247361	0.0285666	0.091954	0.166917	0.0742074	0.0315037	0.00789804
0	1	0.155963	0.105261	0.00471364	0.00883549	0.119815	0.066439	0.00915167	0.0435512	0.00741577	0.0164741
0	1	0.00605411	0.00368944	0.0162424	0.0076259	0.00539759	0.0069544	0.00651619	0.0153159	0.0109674	0.00145761
0	1	0.209091	0.508471	0.0071233	0.0355767	0.237361	0.0879241	0.121626	0.145093	0.00723297	0.0188448
0	1	0.00983015	0.017344	0.00412952	0.10983	0.0250638	0.00953509	0.0190166	0.0184464	0.0256154	0.00896537
0	1	0.0306077	0.0259907	0.00537898	0.0132955	0.0281041	0.0177167	0.0118234	0.0126395	0.00586537	0.0142823
0	1	0.0080712	0.00505282	0.0163396	0.00702111	0.0265255	0.0105152	0.00527095	0.00834655	0.012068	0.00749061
0	1	0.0137602	0.00554679	0.00924613	0.0088795	0.015531	0.0086714	0.00334872	0.0159297	0.0123596	0.00989715
0	1	0.0201766	0.0204769	0.00880257	0.0143666	0.0445777	0.011683	0.00594795	0.00726722	0.00940898	0.0376149
0	1	0.0181875	0.00852817	0.0206395	0.00681907	0.0471034	0.0147847	0.00721164	0.0127931	0.012599	0.0163495
0	1	0.0480901	0.0527236	0.00775611	0.0649775	0.0654667	0.024948	0.079974	0.0211016	0.0232866	0.0278946
0	1	0.0312735	0.0170564	0.0117315	0.0104575	0.042208	0.0162467	0.00131774	0.00724766	0.00494385	0.0214522
0	1	0.0192222	0.032138	0.00888375	0.00823069	0.019953	0.0209411	0.00259923	0.00572389	0.00568804	0.0273077
0	1	0.139267	0.129368	0.0113421	0.0217771	0.093869	0.0661688	0.0957757	0.0582354	0.0167725	0.011578
0	1	0.1554	0.192553	0.00592251	0.0152182	0.0635734	0.0546101	0.219817	0.0454786	0.0160348	0.0477864
0	1	0.0390132	0.0142187	0.0209764	0.00879145	0.0649559	0.0253011	0.0106652	0.0185425	0.0132689	0.0192392
0	1	0.0144624	0.0130299	0.0214589	0.00415473	0.0173167	0.0099464	0.00327622	0.0114674	0.0101271	0.016569
0	1	0.00907976	0.00142265	0.0154716	0.00306798	0.0172133	0.00353084	0.00666119	0.00728676	0.00988767	0.00957533
0	1	0.12511	0.0462536	0.00829963	0.0220806	0.071719	0.0670227	0.199536	0.0244976	0.0176297	0.0128561
0	1	0.0272794	0.0206799	0.00775611	0.0110183	0.0183295	0.0133522	0.0109512	0.0110961	0.0130537	0.0111686
0	1	0.186023	0.112462	0.00771551	0.0366025	0.0957647	0.0807124	0.0774376	0.0753784	0.0160283	0.011946
0	1	0.115316	0.129892	0.00592251	0.0214161	0.116033	0.0418702	0.182461	0.0470904	0.0318042	0.0164609
0	1	0.0141253	0.00327072	0.0361192	0.00674073	0.0102444	0.0076808	0.00402572	0.00728676	0.0192444	0.00951892
0	1	0.0876113	0.156099	0.00709077	0.0104135	0.10396	0.05327	0.0203344	0.0516948	0.0101271	0.0278223
0	1	0.097215	0.167258	0.00825903	0.0110183	0.109785	0.0581918	0.022329	0.0516383	0.0101271	0.026414
0	1	0.0712896	0.106693	0.00596311	0.0107379	0.0747785	0.023703	0.0244669	0.0520149	0.00616673	0.00667873
0	1	0.0630744	0.135468	0.010044	0.00859914	0.126613	0.0356515	0.0347322	0.0525251	0.00821326	0.0180148
0	1	0.0198423	0.0270149	0.0100926	0.0559765	0.0442723	0.0185901	0.031889	0.0118581	0.0177147	0.022848
0	1	0.0020171	0.0102384	0.00834024	0.0377436	0.0114569	0.00762578	0.0215795	0.0176016	0.00964832	0.00957256
0	1	0.210695	0.329082	0.0115457	0.0732561	0.0143296	0.419763	0.630844	0.583282	0.0892766	0.0274276
0	1	0.0761738	0.0351125	0.00861608	0.0613459	0.0270747	0.0409747	0.13541	0.0255172	0.0254373	0.0135055
0	1	0.00470844	0.00355662	0.0160963	0.00647193	0.019047	0.00945722	0.00662495	0.0141829	0.017146	0.0210468
0	1	0.203465	0.378109	0.00471364	0.0238509	0.0844486	0.0807399	0.0894209	0.0975216	0.0128645	0.0156919
0	1	0.123849	0.198994	0.00596311	0.0331986	0.0818443	0.0429573	0.075411	0.0576462	0.00765552	0.0164823
0	1	0.0235422	0.0417122	0.0136543	0.0125131	0.0249476	0.0192674	0.00876877	0.022212	0.0118548	0.0145439
0	1	0.0215223	0.0147863	0.00596311	0.0156202	0.0544268	0.0138015	0.00259923	0.00611462	0.00762899	0.0509204
0	1	0.00437131	0.0092395	0.00237712	0.039002	0.0360531	0.00839796	0.00466646	0.0103148	0.022392	0.00583089
0	1	0.00437131	0.00955924	0.00596311	0.0448658	0.0144627	0.00839796	0.00759082	0.0110961	0.0282225	0.00291222
0	1	0.0242136	0.00611431	0.0125915	0.0101994	0.0408161	0.0219849	0.00658869	0.0219043	0.0297402	0.00751377
0	1	0.00773409	0.00625811	0.0106768	0.00548713	0.0179001	0.00684711	0.00199474	0.0114674	0.0220906	0.0133504
0	1	0.240414	0.129512	0.00713137	0.0303785	0.104922	0.130758	0.317041	0.0577574	0.0123335	0.0260912
0	1	0.014612	0.00810447	0.0124941	0.00548713	0.0293547	0.0109768	0.0165624	0.00922619	0.00874202	0.0143533
0	1	0.00403419	0.00255769	0.0153904	0.0140422	0.00707989	0.0098103	0.00327622	0.010948	0.0148053	0.00899904
0	1	0.0107625	0.00666756	0.00713137	0.00827472	0.00738281	0.00988635	0.00466646	0.00932007	0.0118548	0.0100765
0	1	0.0233993	0.0220939	0.00233652	0.0168147	0.0483232	0.00801364	0.014244	0.0185621	0.00839931	0.017726
0	1	0.0201738	0.00540298	0.0244772	0.0106939	0.0351789	0.013587	0.00544156	0.00887561	0.022454	0.0163332
0	1	0.0353077	0.0151167	0.017641	0.00460195	0.0599467	0.0170018	0.00263547	0.0178767	0.0106526	0.0143409
0	1	0.00605411	0.00255769	0.0181806	0.00848476	0.0175162	0.00815276	0.00334872	0.00648576	0.0206142	0.0107874
0	1	0.019168	0.00762474	0.019017	0.0071503	0.0222455	0.0122819	0.00259923	0.00421969	0.0146248	0.0372119
0	1	0.0196159	0.0120848	0.0101332	0.0131571	0.0290519	0.0198572	0.00195848	0.0157066	0.0101532	0.0241141
0	1	0.00336277	0.00525918	0.00541959	0.0977206	0.00926421	0.0068367	0.0391772	0.00421969	0.0383017	0.0121125
0	1	0.00100855	0.00426795	0.0130538	0.00329673	0.010057	0.0049744	0.00192223	0.0141829	0.0130777	0.00459557
0	1	0.0390104	0.00469165	0.0292721	0.0119475	0.0294816	0.0350041	0.00519845	0.0179727	0.0219818	0.0148884
0	1	0.159571	0.193111	0.0142221	0.0373712	0.0372457	0.180604	0.269135	0.174951	0.0293976	0.0117222
0	1	0.0205878	0.00412414	0.0196011	0.00920393	0.0435756	0.00894599	0.00400596	0.013626	0.0253007	0.0103611
0	1	0.0516371	0.122914	0.0118856	0.0140422	0.186543	0.0271548	0.0536523	0.0348384	0.00890412	0.0130813
0	1	0.0195052	0.0300128	0.00662843	0.0663784	0.0685901	0.0201121	0.0242619	0.0336402	0.0303811	0.0101883
0	1	0.00571698	0.00625811	0.0110174	0.0146724	0.011712	0.00647516	0.00742021	0.00691565	0.0108974	0.00871814
0	1	0.117592	0.084175	0.00533838	0.0373999	0.080348	0.0487295	0.118764	0.0394156	0.0224606	0.00676215
0	1	0.105017	0.229832	0.00596311	0.0530373	0.117623	0.0390266	0.0867193	0.107279	0.0232775	0.0113517
0	1	0.0124426	0.0282938	0.00775611	0.0262342	0.0418572	0.0113299	0.00824394	0.0118385	0.00640609	0.00936156
0	1	0.0124426	0.0282938	0.00775611	0.0257974	0.0418572	0.0112907	0.00732483	0.0118385	0.00640609	0.00936156
0	1	0.00975119	0.0150739	0.00421073	0.0377008	0.0256622	0.00891719	0.0157779	0.0114674	0.0203479	0.00759814
0	1	0.0252222	0.0160849	0.0222051	0.00976469	0.0554031	0.0219849	0.00398881	0.0131377	0.0170348	0.0169953
0	1	0.0332962	0.0393797	0.00898371	0.0675996	0.0427182	0.0174536	0.0117146	0.0244976	0.0189296	0.00718899
0	1	0.157352	0.364596	0.00834024	0.011579	0.23099	0.05585	0.0548664	0.0654978	0.0103664	0.0155383
0	1	0.11222	0.0902297	0.0119262	0.0577543	0.0597265	0.0575284	0.205377	0.0309833	0.0231786	0.0225018
0	1	0.0246619	0.0147863	0.00175239	0.0122279	0.021158	0.0117903	0.00199474	0.00804864	0.00765512	0.0257417
0	1	0.0235394	0.00739315	0.0160558	0.00944029	0.0350325	0.0214425	0.00131774	0.00650534	0.00592739	0.0154444
0	1	0.00403701	0.00412414	0.0260672	0.00706514	0.00577918	0.00643095	0.00449994	0.0118777	0.0127143	0.0106517
0	1	0.00369989	0.00343258	0.0299453	0.0094843	0.0107433	0.00377663	0.00323997	0.0115065	0.0139013	0.00680181
0	1	0.0894575	0.0480516	0.0101332	0.0484115	0.0764369	0.0479161	0.295409	0.0194964	0.0387282	0.0249508
0	1	0.181783	0.400002	0.00471364	0.019463	0.135664	0.0895094	0.17547	0.140173	0.0158151	0.0118748
0	1	0.0181567	0.0125085	0.0281848	0.013069	0.0431322	0.0176094	0.0107726	0.0114869	0.0202007	0.0143537
0	1	0.0208219	0.00412414	0.0305976	0.0110183	0.0396397	0.0127422	0.00376516	0.0149056	0.022862	0.0122212
0	1	0.00639125	0.0059705	0.0315274	0.0079503	0.00921656	0.00991759	0.00459396	0.00790756	0.0216602	0.00695726
0	1	0.0139553	0.00668182	0.0383262	0.00730149	0.03858	0.0119288	0.00530721	0.0114869	0.0247964	0.00883875
0	1	0.00907976	0.00383653	0.0148062	0.0109742	0.0167031	0.0144301	0.00459396	0.00953007	0.0192705	0.00868025
0	1	0.0521271	0.0590937	0.0101332	0.0113427	0.0787747	0.018633	0.0204558	0.0354852	0.0150186	0.0129084
0	1	0.0302678	0.0796064	0.0102144	0.018664	0.0945098	0.0230753	0.0211563	0.0281263	0.00964832	0.0157119
0	1	0.0284808	0.0231707	0.0107986	0.0814692	0.0317032	0.0290017	0.0546782	0.0188176	0.0605333	0.00399503
0	1	0.201961	0.134492	0.00834024	0.0379389	0.121566	0.103144	0.330916	0.0589935	0.0368682	0.0113457
0	1	0.416904	1.23478	0.00537898	0.0146505	0.224047	0.202578	0.0960181	0.501257	0.0103664	0.013552
0	1	0.0171898	0.00483546	0.0163455	0.0014935	0.0215904	0.00910413	0.00605408	0.0102952	0.016909	0.00734207
0	1	0.0723009	0.127029	0.0170943	0.0418862	0.167263	0.0373899	0.158402	0.0486418	0.0381859	0.0127829
0	1	0.0200954	0.0476356	0.0111797	0.0144547	0.0506641	0.0099072	0.0117872	0.0229542	0.00839931	0.0352848
0	1	0.00470844	0.00199017	0.0263173	0.0076259	0.00565273	0.00603365	0.00199474	0.0107055	0.0231514	0.00848814
0	1	0.0312735	0.00724932	0.0354215	0.0104135	0.0681276	0.0273227	0.0052347	0.00650534	0.0217164	0.0460342
0	1	0.00403419	0.00270149	0.0255051	0.00725745	0.0100154	0.00825945	0.00256428	0.0133818	0.0135825	0.0122768
0	1	0.00739697	0.0075457	0.0293127	0.00433838	0.0367148	0.0153714	0.00790643	0.00763836	0.0192705	0.013959
0	1	0.00776399	0.0059705	0.01793	0.0119034	0.0176436	0.0112227	0.00331247	0.0095724	0.0204935	0.0148138
0	1	0.269066	0.0992165	0.00945157	0.0194541	0.0685589	0.193435	0.330051	0.0908224	0.0212242	0.015236
0	1	0.0813588	0.0059705	0.0248097	0.00488234	0.096653	0.0291556	0.0117872	0.0156479	0.0277406	0.0193156
0	1	0.0753975	0.0308921	0.00713137	0.0739959	0.0409397	0.0586943	0.168069	0.030075	0.0226401	0.0117096
0	1	0.00235422	0.0054385	0.0178487	0.00581153	0.00840337	0.0069544	0.00327622	0.00687649	0.0096222	0.0308017
0	1	0.0124426	0.0059705	0.0465601	0.00583992	0.0176199	0.0103013	0.00395321	0.0120062	0.0288404	0.0155288
0	1	0.0694193	0.0203331	0.0101738	0.109284	0.0518212	0.0463112	0.0877388	0.0152827	0.0447307	0.0277998
0	1	0.0595212	0.116111	0.00834024	0.00952835	0.0627991	0.0312921	0.0052347	0.0366681	0.00914351	0.0128525
0	1	0.0385646	0.00938329	0.00537898	0.0208785	0.0209005	0.0180502	0.069143	0.0191644	0.0209163	0.0138551
0	1	0.0167858	0.0100963	0.00600372	0.0531257	0.0185846	0.00589514	0.0755953	0.0135739	0.0227935	0.00800489
0	1	0.0433873	0.0193342	0.0101332	0.0121838	0.0511059	0.0226155	0.0104479	0.0152752	0.0107973	0.00975556
0	1	0.00739697	0.00895959	0.010758	0.0403841	0.00511789	0.0102406	0.00726569	0.0130107	0.0254634	0.00585808
0	1	0.0121082	0.0180198	0.00583582	0.0112946	0.0246707	0.00885833	0.00195848	0.0123676	0.00568804	0.0208966
0	1	0.00470844	0.00668182	0.0150109	0.0190809	0.0160413	0.00599265	0.00979243	0.00780766	0.0180868	0.00905496
0	1	0.0251185	0.0288612	0.00767488	0.0312227	0.064642	0.0164428	0.0975296	0.0187541	0.0265116	0.0105621
0	1	0.00907976	0.00398033	0.0354491	0.0100891	0.00738281	0.00720019	0.00267173	0.00689606	0.0207589	0.00982286
0	1	0.00235422	0.0108059	0.00358599	0.0398396	0.00738281	0.00518898	0.00847468	0.0126395	0.0172773	0.00582444
0	1	0.108591	0.14571	0.0101332	0.0256138	0.0792199	0.0775928	0.0922558	0.0680797	0.0174071	0.0139392
0	1	0.0363191	0.0280062	0.00354538	0.0150154	0.0702643	0.0185925	0.00922417	0.0154315	0.0136087	0.0135303
0	1	0.00369989	0.00199017	0.0209724	0.00525078	0.00565273	0.00482793	0.00331247	0.0108862	0.0112401	0.00802974
0	1	0.0100911	0	0.0169483	0.00213877	0.0101334	0.0111153	0.00256297	0.00843941	0.00691093	0.0178402
0	1	0.0227157	0.01521	0.00537898	0.00685865	0.0544237	0.0154909	0.00591169	0.0199767	0.00792949	0.0212412
0	1	0.0585183	0.0548517	0.017224	0.00766993	0.0973605	0.0315892	0.0137819	0.0229135	0.0108451	0.0200429
0	1	0.0625469	0.0318427	0.00179299	0.00553115	0.0455712	0.0284081	0.00614307	0.0194964	0.00223257	0.0317643
0	1	0.0174881	0.0059705	0.016137	0.00274356	0.0255608	0.00960315	0.00199474	0.0130303	0.0128383	0.0108311
0	1	0.0292592	0.0649357	0.00896495	0.0323753	0.0848892	0.0183496	0.0166417	0.0305535	0.0246931	0.00943237
0	1	0.121546	0.137099	0.0094679	0.11128	0.178771	0.0649046	0.104441	0.0293766	0.0162937	0.0186397
0	1	0.0363191	0.0163527	0.00623088	0.0323162	0.0648932	0.012635	0.0401742	0.014554	0.0348353	0.0052145
0	1	0.0534756	0.0566898	0.00958972	0.0362885	0.105107	0.0345126	0.0331972	0.0281117	0.0386177	0.025012
0	1	0.00504556	0.00867197	0.0141492	0.00766993	0.0110275	0.0100075	0.00354385	0.0129911	0.00986156	0.0586134
0	1	0.0181595	0.0129399	0.0108392	0.0181274	0.0288217	0.0208183	0.00452145	0.0152964	0.0135825	0.014473
0	1	0.00470844	0.00189686	0.0202664	0.00153398	0.00921656	0.00744599	0.00263547	0.00955287	0.0170641	0.0120817
0	1	0.0395155	0.0239347	0.0100926	0.00782636	0.0741068	0.0320409	0.00455771	0.0110131	0.0111106	0.0268782
0	1	0.0126666	0.00625811	0.00878647	0.00883549	0.0445029	0.0104674	0.00455771	0.00763836	0.00765512	0.0302563
0	1	0.0284838	0.00341281	0.00596311	0.00927229	0.015857	0.0127422	0.00323997	0.01591	0.00568804	0.0483098
0	1	0.00807216	0.0156535	0.00322832	0.0358074	0.0215908	0.00358048	0.0336109	0.0152768	0.0187712	0.00664022
0	1	0.125179	0.214191	0.00412952	0.0445255	0.102149	0.0547556	0.070673	0.0636402	0.0106319	0.0119677
0	1	0.00403419	0.0274002	0.0111133	0.0157778	0.00198522	0.00218717	0.0052347	0.00267636	0.0198651	0.00778135
0	1	0.0262336	0.0425125	0.00992219	0.0508361	0.0519389	0.0188476	0.0178439	0.0183634	0.0221114	0.00968636
0	1	0.0262336	0.0423742	0.00995464	0.0528822	0.0523973	0.0197781	0.0179755	0.0183634	0.0227521	0.00968636
0	1	0.0107625	0.0196218	0.00892437	0.0713341	0.0305703	0.0133411	0.0581832	0.00879096	0.024309	0.00741173
0	1	0.00470844	0.00540298	0.016408	0.00708194	0.00733322	0.00483589	0.000676995	0.00776376	0.0136087	0.0354632
0	1	0.00571698	0.00454785	0.0338072	0.00702111	0.00723135	0.00945722	0.00327622	0.0114869	0.0207328	0.0100111
0	1	0.00706265	0.00632659	0.00783733	0.0351293	0.0101334	0.00910413	0.00818987	0.00572389	0.0344608	0.00414608
0	1	0.285639	0.14883	0.0161377	0.0990603	0.219386	0.148001	0.743133	0.126358	0.128738	0.0159812
0	1	0.104292	0.0762624	0.0113015	0.0897359	0.0882906	0.0691636	0.0925289	0.0392772	0.043874	0.0151852
0	1	0.0347212	0.0200455	0.0160151	0.00702111	0.0247954	0.0125277	0.00459396	0.0156871	0.0160544	0.0289409
0	1	0.0343048	0.00952713	0.0238587	0.00920393	0.0754617	0.0231826	0.00587544	0.00916216	0.00942321	0.0823053
0	1	0.0403561	0.017344	0.0184329	0.0079063	0.047199	0.0209256	0.00391696	0.0176016	0.017756	0.0194331
0	1	0.12675	0.0420811	0.00354538	0.0456007	0.0736847	0.0875293	0.406429	0.0229542	0.078469	0.0138581
0	1	0.00537987	0.00443479	0.0107173	0.00915988	0.00704973	0.010655	0.0044784	0.0118581	0.0153714	0.0095903
0	1	0.00672835	0.0155642	0.00915153	0.0249643	0.0135458	0.00956449	0.0046645	0.00382897	0.0196792	0.0102806
0	1	0.151974	0.346673	0.00412952	0.0462223	0.156334	0.0846407	0.280352	0.102016	0.0192705	0.0164147
0	1	0.0020171	0.00449956	0.0109655	0.00362874	0.0132907	0.016337	0.00459396	0.0080291	0.0111367	0.0439009
0	1	0.0215512	0.011941	0.0060443	0.118925	0.0189934	0.0159955	0.0617953	0.0108944	0.0377826	0.0105347
0	1	0.00672553	0.00980702	0.00533838	0.0317969	0.0126289	0.0085653	0.0109409	0.0107251	0.0210803	0.00375988
0	1	0.244911	0.210911	0.0156934	0.0869397	0.0645968	0.284975	0.527622	0.348975	0.08529	0.0243584
0	1	0.0904091	0.024489	0.00713137	0.1235	0.0479212	0.0609317	0.22011	0.0403653	0.0631259	0.00735078
0	1	0.0285849	0.0199017	0.00779669	0.0888767	0.020547	0.0096718	0.0475151	0.013421	0.0359539	0.0116579
0	1	0.0363959	0.0149301	0.0213535	0.00829789	0.0999084	0.0193471	0.0110739	0.00879096	0.0168073	0.0335425
0	1	0.00470844	0.00127885	0.0265256	0.00334835	0.0130355	0.0056617	0.00395321	0.00574345	0.0119794	0.00405102
0	1	0.0104254	0.00796065	0.00885112	0.00799435	0.0113054	0.00720019	0.00651619	0.0118581	0.0150186	0.0198025
0	1	0.0168166	0.00355662	0.0208912	0.00523514	0.0191057	0.0125277	0.00259923	0.00863803	0.0219557	0.0139691
0	1	0.100276	0.065108	0.0113827	0.0899281	0.160031	0.0472531	0.0414344	0.0423401	0.0447078	0.021021
0	1	0.0728616	0.0605433	0.0106038	0.0312071	0.0703508	0.0388679	0.0708006	0.0505731	0.00855711	0.0116915
0	1	0.0783557	0.0612189	0.00952881	0.0288066	0.0685205	0.0378366	0.0728478	0.0511716	0.00866478	0.0119356
0	1	0.0121082	0.00753695	0.0119668	0.00766993	0.0106437	0.0137255	0.00398947	0.00726722	0.00737417	0.0103637
0	1	0.042036	0.015929	0.0104984	0.0116567	0.0728708	0.0171489	0.0107676	0.0126395	0.0138219	0.00821977
0	1	0.0622126	0.0976749	0.00475425	0.0287332	0.118595	0.0230441	0.0436451	0.056946	0.0138219	0.00718599
0	1	0.258276	0.109673	0.0137354	0.036851	0.0832083	0.19193	0.311542	0.134098	0.0210184	0.0204713
0	1	0.0168166	0.0068222	0.0245857	0.0141303	0.0259197	0.0163355	0.00259923	0.00613418	0.015369	0.0130224
0	1	0.0464101	0.0781706	0.00529778	0.0355433	0.11911	0.0242897	0.0390287	0.0284893	0.0150709	0.014331
0	1	0.0263989	0.0103582	0.00537898	0.0168445	0.0432492	0.0115261	0.00712128	0.0192116	0.00819501	0.0376059
0	1	0.00504556	0.00995082	0.00713137	0.0372583	0.0103886	0.00624823	0.0314807	0.00879096	0.0341021	0.0117479
0	1	0.0080712	0.00199017	0.0104578	0.0110183	0.0128841	0.00412972	0.000676995	0.0103343	0.0180476	0.00239234
0	1	0.0598262	0.117927	0.00475425	0.0338728	0.130464	0.0285776	0.123888	0.0374887	0.00568804	0.0128081
0	1	0.107422	0.00920825	0.00640121	0.0505335	0.0492678	0.0450836	0.116653	0.0281702	0.0267396	0.00996632
0	1	0.0104254	0.00540298	0.0106361	0.00831876	0.020825	0.00790635	0.00195848	0.0129911	0.0096222	0.0142402
0	1	0.0440502	0.0517203	0.00939492	0.0398616	0.0533511	0.0347462	0.0866084	0.025279	0.0243297	0.0121057
0	1	0.0440559	0.0551726	0.00408891	0.00576751	0.0525488	0.0261414	0.0058392	0.0248296	0.0101271	0.0137412
0	1	0.0020171	0.00398033	0.0112203	0.00576751	0.00947169	0.00483589	0.00493246	0.00881052	0.0136666	0.00803283
0	1	0.0137882	0.00483546	0.0118044	0.00669671	0.0221984	0.00790635	0.00527095	0.00891746	0.0131299	0.0209204
0	1	0.0227601	0.0197579	0.00541959	0.0379528	0.0362347	0.0184806	0.158546	0.0111158	0.0457633	0.010537
0	1	0.0666726	0.0938468	0.0137192	0.0119034	0.137518	0.0258702	0.0144589	0.0363355	0.0106058	0.0218729
0	1	0.00470844	0.00682563	0.0319007	0.0101679	0.00315723	0.00896559	0.00455771	0.0114478	0.0171692	0.00676815
0	1	0.234913	0.258082	0.011691	0.0719049	0.205833	0.105398	0.518533	0.109634	0.0261946	0.0335122
0	1	0.00840834	0.00796065	0.0126353	0.0106939	0.0105826	0.0066013	0.00845818	0.00879096	0.0189191	0.011064
0	1	0.0848456	0.0301127	0.00502288	0.0165054	0.0488342	0.0552701	0.140298	0.0388051	0.0811268	0.00644635
0	1	0.0881051	0.028083	0.00596311	0.0174346	0.05195	0.0538141	0.140811	0.0404206	0.0793158	0.00622974
0	1	0.063901	0.0427569	0.00935467	0.0714802	0.0517194	0.0429191	0.0833148	0.0210625	0.0359284	0.0119677
0	1	0.125331	0.0187667	0.0208506	0.0103695	0.159768	0.03978	0.0117978	0.0258157	0.0346069	0.0159989
0	1	0.0343048	0.0443547	0.00537898	0.0396816	0.051887	0.0111246	0.0493594	0.024478	0.0163681	0.00912085
0	1	0.00767805	0.00724932	0.0107986	0.0094843	0.00932022	0.0274197	0.0109396	0.0110961	0.0270203	0.0593025
0	1	0.00840552	0.00398033	0.0135327	0.00730149	0.0247744	0.00720019	0.00192223	0.00841982	0.0118635	0.00667808
0	1	0.00724885	0.00554679	0.0118856	0.00617999	0.0107433	0.0106924	0.00530721	0.00996317	0.0143594	0.0116421
0	1	0.0107625	0.00398033	0.0351694	0.0121334	0.0135458	0.0125277	0.00263547	0.00652488	0.0123335	0.0480972
0	1	0.115348	0.104717	0.00515174	0.04012	0.10265	0.0513084	0.349805	0.035203	0.06071	0.00867726
0	1	0.0279107	0.0129399	0.00533838	0.0103579	0.0480126	0.015994	0.0332726	0.00910681	0.0239227	0.00912904
0	1	0.00975119	0.00682563	0.00900559	0.0596754	0.00906511	0.00755328	0.0064745	0.0107251	0.020254	0.00518084
0	1	0.00975119	0.0102384	0.00362659	0.0244117	0.0273395	0.00766054	0.0124279	0.016449	0.0182609	0.00615222
0	1	0.0181595	0.00682563	0.0316166	0.00622805	0.0319635	0.0093187	0.00534345	0.00650534	0.0217251	0.00993138
0	1	0.252611	0.0490531	0.00709077	0.0660786	0.0580782	0.163568	0.387184	0.0879908	0.0686668	0.0204341
0	1	0.102779	0.0686299	0.00926511	0.00334835	0.128183	0.0310694	0.00945119	0.0344997	0.0135564	0.020613
0	1	0.0924916	0.0135898	0.0138005	0.0639229	0.0395923	0.0567548	0.25786	0.0341986	0.0491337	0.00972247
0	1	0.00302564	0.00682563	0.00831289	0.00766993	0.0106915	0.00649403	0.00128148	0.0110766	0.00863867	0.00394899
0	1	0.0104254	0.00540298	0.00179299	0.0260889	0.00672107	0.00603365	0.0132835	0.0153908	0.0202392	0.00385593
0	1	0.210248	0.277504	0.00864243	0.030872	0.21354	0.0844269	0.288571	0.130582	0.0100825	0.00854754
0	1	0.0578441	0.0372457	0.0144252	0.0315209	0.0922448	0.0203475	0.109563	0.0239663	0.0133432	0.00986171
0	1	0.00706265	0.00213397	0.0101332	0.00741272	0.00753608	0.00483589	0.00459396	0.014554	0.0128865	0.00501641
0	1	0.0452596	0.0334463	0.00464023	0.0390077	0.0723355	0.0269833	0.164011	0.0202779	0.0147496	0.0201153
0	1	0.054514	0.0459501	0.00296125	0.0331156	0.0844509	0.020374	0.0252869	0.0326699	0.0101271	0.0153262
0	1	0.0366618	0.0541582	0.00541959	0.0269189	0.0957649	0.023643	0.0122867	0.028224	0.0101271	0.0220739
0	1	0.00537987	0.00540298	0.0106768	0.00548713	0.00870628	0.00921139	0.00466646	0.0126199	0.019536	0.00988143
0	1	0.0376675	0.0162089	0.0251074	0.00571595	0.0292901	0.00981949	0.00395321	0.0126199	0.0219961	0.0162407
0	1	0.00302564	0.00540298	0.0257997	0.0094843	0.0103886	0.00851445	0.00253873	0.0091817	0.00890412	0.0177884
0	1	0.00638842	0.00540298	0.0327117	0.00548713	0.0324607	0.00603245	0.00591169	0.00689606	0.0263827	0.0146922
0	1	0.00706265	0.0211805	0.00600372	0.0604691	0.0218938	0.00388393	0.00591169	0.00718257	0.0173034	0.00385294
0	1	0.00739697	0.00952713	0.0113827	0.00689193	0.0185846	0.00578785	0.00164013	0.0134014	0.00598974	0.0216443
0	1	0.00235422	0.00213397	0.00344464	0.0253849	0.00381898	0.00649403	0.0111464	0.0080866	0.00936327	0.00451487
0	1	0.266051	0.285434	0.00954908	0.0757546	0.150606	0.10858	0.267861	0.0812252	0.00863867	0.0136899
0	1	0.0971832	0.256377	0.00237712	0.0321697	0.101059	0.0561756	0.0511216	0.0424703	0.00568804	0.0187678
0	1	0.0240835	0.0200455	0.0253534	0.0306577	0.0419286	0.0139712	0.0230785	0.0142594	0.0400307	0.0237933
0	1	0.0954634	0.0600872	0.0245013	0.00911585	0.186865	0.0487306	0.0320206	0.0427389	0.0219405	0.0984187
0	1	0.100101	0.195531	0.0117232	0.00455793	0.166946	0.0440858	0.0235149	0.097796	0.0108712	0.0267598
0	1	0.106328	0.141045	0.00654725	0.0079503	0.0840731	0.0517019	0.0338744	0.0577665	0.00542254	0.0144683
0	1	0.00302564	0.006538	0.0279251	0.00427755	0.00839378	0.0063555	0.00666119	0.00728676	0.0145661	0.00677114
0	1	0.0816458	0.027488	0.00475425	0.0680654	0.032751	0.0619877	0.195365	0.0355824	0.0339345	0.0158
0	1	0.0632212	0.12563	0.00596311	0.0266385	0.0710601	0.0284028	0.117351	0.0493467	0.0145922	0.00945162
0	1	0.415888	0.168731	0.0116092	0.03759	0.0759693	0.46279	1.15488	0.233246	0.0934729	0.0276419
0	1	0.100717	0.108249	0.0135408	0.0079503	0.132411	0.0505758	0.0158491	0.0396442	0.00815997	0.00999326
0	1	0.18792	0.0664003	0.0197635	0.0762323	0.073124	0.100217	0.271098	0.0836658	0.0643193	0.00619645
0	1	0.0020171	0.00724932	0.00728548	0.010045	0.00473675	0.00402244	0.00135399	0.00432711	0.0147846	0.00272012
0	1	0.133397	0.140948	0.0130945	0.0226853	0.0887004	0.0784487	0.109371	0.0349099	0.0205624	0.0131028
0	1	0.030151	0.0100946	0.0118127	0.0119475	0.0337761	0.0131141	0.00827982	0.0110961	0.00984729	0.00617008
0	1	0.0966068	0.0275121	0.0125103	0.0433797	0.046648	0.102783	0.326274	0.0625138	0.047935	0.0144199
0	1	0.0878288	0.106915	0.00508302	0.0631885	0.0834833	0.0441789	0.211174	0.0301058	0.0341021	0.0304686
0	1	0.0814248	0.375643	0.00892437	0.0328625	0.224459	0.0324161	0.171825	0.0687249	0.0113706	0.0166578
0	1	0.0545645	0.0882536	0.0100926	0.0391439	0.0889721	0.0315806	0.0610495	0.0359258	0.018145	0.0122368
0	1	0.0655819	0.116848	0.0225624	0.00395314	0.00962316	0.109943	0.166966	0.0780976	0.0096222	0.0139485
0	1	0.0802267	0.133422	0.0125103	0.018095	0.221223	0.0294358	0.0169144	0.041703	0.0103664	0.0256799
0	1	0.0262336	0.00922481	0.014928	0.00613594	0.0509636	0.0126362	0.00851092	0.0095333	0.00741577	0.0117145
0	1	0.157966	0.283561	0.0113015	0.0244557	0.114872	0.064056	0.126262	0.0807745	0.012599	0.0121904
0	1	0.255256	0.24565	0.0126384	0.0594431	0.0691562	0.251229	0.273807	0.271465	0.0273979	0.0234237
0	1	0.0161424	0.0133636	0.0168741	0.00732325	0.0362391	0.0142931	0.00712199	0.0160973	0.0148316	0.00817311
0	1	0.226351	0.413442	0.00779669	0.0368597	0.173274	0.10567	0.120257	0.165909	0.0108712	0.0186429
0	1	0.120444	0.0722086	0.00896495	0.0265869	0.0831381	0.0495184	0.283797	0.0432701	0.0540842	0.0218788
0	1	0.00437131	0.00341281	0.0279008	0.00488234	0.0135458	0.00706348	0.00259923	0.0130303	0.016308	0.0102309
0	1	0.0117711	0.00824828	0.00533838	0.00674073	0.0149171	0.0112012	0.00432933	0.0104824	0.00890412	0.0155751
0	1	0.0369933	0.0228908	0.00354538	0.00395314	0.0601389	0.0183155	0.0059842	0.0160973	0.00616673	0.0222953
0	1	0.0945031	0.0562601	0.0118856	0.016747	0.0556859	0.0414411	0.0564801	0.0371175	0.0190051	0.0133824
0	1	0.0184966	0.00497927	0.0382322	0.00706514	0.0465453	0.0147847	0.00263547	0.00800955	0.028166	0.00845149
0	1	0.00369989	0.00540298	0.0197229	0.00367276	0.0091911	0.00945722	0.00395321	0.0144639	0.025198	0.0061582
0	1	0.00706265	0.00810447	0.0400705	0.00609191	0.0182817	0.00871985	0.00463021	0.00920129	0.020809	0.0212562
0	1	0.0446561	0.0124747	0.0264717	0.00880074	0.0839632	0.0183467	0.00466646	0.0213025	0.0199315	0.0193175
0	1	0.242286	0.165447	0.00834024	0.0443825	0.066064	0.165807	0.40639	0.178594	0.0339345	0.0126202
0	1	0.00868754	0.00374323	0.0102077	0.0721533	0.0119672	0.00959394	0.0219058	0.0174094	0.028217	0.0093496
0	1	0.0292564	0.0177703	0.0060443	0.0357331	0.0566832	0.0199736	0.0278537	0.02145	0.0209982	0.00479066
0	1	0.00874545	0.0120764	0.0117883	0.0869945	0.0224062	0.0111252	0.0176517	0.0185865	0.0281224	0.0101905
0	1	0.0252222	0.0514644	0.0137598	0.0625842	0.112951	0.0260575	0.0646228	0.0329364	0.0318585	0.0182836
0	1	0.0131167	0.0120848	0.00842146	0.0518803	0.0134421	0.0125479	0.0224392	0.0109903	0.0225128	0.00978133
0	1	0.0147968	0.00412414	0.0106768	0.00522354	0.0176677	0.00889755	0.00173281	0.00946391	0.0108266	0.00945096
0	1	0.0448981	0.0480516	0.0072125	0.0152958	0.0522458	0.0164221	0.00753266	0.0165705	0.0182695	0.0753545
0	1	0.0756559	0.276744	0.00296125	0.0424215	0.128669	0.0448145	0.131107	0.072905	0.0138545	0.053336
0	1	0.0020171	0.00867197	0.0130538	0.00334835	0.00826072	0.00624823	0.00342666	0.0145556	0.00986156	0.00666611
0	1	0.0295963	0.0139312	0.0152687	0.011579	0.0571332	0.0173948	0.00587544	0.0148226	0.0148316	0.0155041
0	1	0.100996	0.152434	0.00775611	0.0307164	0.0965572	0.0555498	0.0309836	0.0463188	0.00844086	0.011866
0	1	0.0181624	0.00984856	0.013638	0.0079503	0.0555483	0.0121434	0.0113639	0.0199263	0.00988767	0.00955674
0	1	0.260387	0.159346	0.00829963	0.040515	0.16871	0.121145	0.32807	0.0705738	0.0268579	0.0123657
0	1	0.154845	0.410666	0.00412952	0.0264769	0.0848147	0.0897175	0.0742922	0.0903372	0.0119048	0.00670689
0	1	0.0238765	0.00454785	0.0328254	0.00732731	0.0123738	0.0184841	0.00463021	0.0054292	0.0108712	0.0156348
0	1	0.164773	0.0808679	0.00529778	0.0417574	0.0908216	0.118434	0.407103	0.0609801	0.0565604	0.00877032
0	1	0.0107625	0.00781685	0.0209318	0.00492637	0.0281923	0.00790575	0.00334872	0.0138366	0.0158151	0.0117535
0	1	0.00605411	0.00938329	0.016429	0.0159077	0.0133914	0.0114684	0.0271897	0.0111158	0.0199146	0.0127668
0	1	0.0107625	0.00540298	0.0217845	0.0216565	0.0302967	0.00615996	0.0245051	0.0133818	0.0160806	0.014701
0	1	0.00504275	0.00426795	0.0126564	0.0132011	0.0273372	0.00282468	0.0161853	0.00613418	0.00933279	0.0151729
0	1	0.0336333	0.0229865	0.0196175	0.0152958	0.0340444	0.0196021	0.0310588	0.0107251	0.0190051	0.0148319
0	1	0.00809922	0.00816375	0.0167211	0.0114524	0.014334	0.00861255	0.0117494	0.0164293	0.00958957	0.0205619
0	1	0.0413674	0.0240259	0.022984	0.0139982	0.0569258	0.0239164	0.0112189	0.0091817	0.0150447	0.0211401
0	1	0.00773409	0.00127885	0.010547	0.00455793	0.0113054	0.00861255	0.00259923	0.00459085	0.00535365	0.00851988
0	1	0.0132559	0.00938329	0.0114993	0.0076259	0.02108	0.0195231	0.00195848	0.00920129	0.00715028	0.0178644
0	1	0.0107625	0.0109117	0.00421073	0.0344617	0.0112408	0.00824904	0.0185208	0.0137921	0.0128383	0.00660372
0	1	0.0104226	0.0147863	0.0160963	0.00406437	0.0170612	0.0148816	0.00267173	0.0153045	0.0153103	0.0141467
0	1	0.0784973	0.0667576	0.0120316	0.0347209	0.169016	0.0379575	0.0525883	0.0412037	0.0294922	0.0221325
0	1	0.0336305	0.0377715	0.00855925	0.0352376	0.0710378	0.0176665	0.0211563	0.0213914	0.0261492	0.0188468
0	1	0.248203	0.36995	0.00650664	0.00915988	0.191482	0.0959971	0.0109697	0.088525	0.0128383	0.0146696
0	1	0.101863	0.101451	0.00717198	0.0128766	0.165145	0.0567155	0.00975345	0.036875	0.00592739	0.0416168
0	1	0.00638842	0.000711325	0.0234753	0.0110015	0.0136973	0.00779907	0.00327622	0.00669581	0.0143267	0.0163326
0	1	0.0275764	0.0501746	0.0102878	0.0337877	0.0614541	0.026204	0.175954	0.0158466	0.0423253	0.0296111
0	1	0.218556	0.111363	0.0107173	0.0196174	0.131695	0.0865896	0.0499	0.0708276	0.0115893	0.0154364
0	1	0.0561275	0.0774679	0.00417012	0.00915988	0.0830432	0.0114372	0.00527095	0.0194769	0.00789447	0.0185396
0	1	0.0201795	0.00383653	0.0287606	0.00423352	0.0177898	0.00757289	0.00463021	0.0122488	0.0230426	0.0110726
0	1	0.0302678	0.00867197	0.0154879	0.00766993	0.0315165	0.0110749	0.00487939	0.00894891	0.012599	0.0449466
0	1	0.0507814	0.011941	0.0260265	0.0085551	0.0471512	0.0177167	0.00131774	0.0134014	0.0148367	0.0172
0	1	0.00918992	0.00611431	0.010758	0.0128766	0.0305518	0.0120361	0.0196211	0.0180118	0.00887801	0.0210693
0	1	0.0398892	0.0146425	0.0196822	0.0110183	0.0614101	0.0230147	0.0318742	0.0172108	0.0116416	0.00916647
0	1	0.0447273	0.258489	0.00594984	0.0110846	0.0867262	0.0262513	0.0378061	0.0417279	0.00568804	0.0143585
0	1	0.127871	0.0562974	0.0095085	0.0342954	0.0572758	0.0958207	0.360029	0.0558717	0.0241077	0.0161415
0	1	0.0114368	0.00497927	0.0328809	0.0088795	0.0236469	0.00865236	0.00549934	0.00983777	0.0160544	0.00955965
0	1	0.186926	0.233418	0.00524909	0.0101899	0.123763	0.0797753	0.0424993	0.0740309	0.00815997	0.0225131
0	1	0.257134	0.336693	0.0107336	0.0173906	0.124911	0.137653	0.11334	0.107759	0.00975881	0.0160611
0	1	0.00739697	0.00572355	0.0187997	0.0085551	0.0194235	0.0105158	0.00263547	0.005312	0.0176581	0.0134679
0	1	0.0517929	0.011689	0.019017	0.0184709	0.112299	0.0336991	0.0136879	0.0187737	0.0156381	0.0228418
0	1	0.0179073	0.00895959	0.0152537	0.00669671	0.0402228	0.015844	0.00530721	0.0104108	0.007221	0.00608683
0	1	0.0324249	0.0146425	0.0251019	0.00674073	0.0514694	0.0202985	0.0230392	0.0268218	0.0182347	0.00708695
0	1	0.192264	0.453277	0.00783029	0.0466436	0.259103	0.111589	0.273734	0.0947845	0.00549328	0.0743249
0	1	0.0937429	0.219203	0.0113015	0.0296624	0.154593	0.0391811	0.207874	0.0378083	0.0213791	0.023365
0	1	0.0875141	0.0895414	0.00888375	0.0534609	0.0801832	0.0435594	0.32584	0.0381659	0.0345546	0.0142554
0	1	0.0352264	0.0163502	0.0213779	0.00641633	0.0439119	0.0149993	0.00327622	0.0176407	0.0204935	0.0159356
0	1	0.021188	0.00412414	0.0142221	0.00730149	0.0443527	0.0196206	0.00790643	0.0134014	0.0133432	0.0140808
0	1	0.0608916	0.0331622	0.00475425	0.0874581	0.112474	0.0360632	0.0317678	0.0252399	0.064887	0.0148335
0	1	0.00336277	0.00724932	0.00658785	0.0719753	0.00664534	0.00554206	0.013087	0.00579445	0.0394985	0.0083278
0	1	0.0282507	0.00852817	0.0155122	0.0063723	0.0349065	0.0120673	0.00334872	0.0173774	0.0133432	0.00353713
0	1	0.181982	0.0383122	0.0150093	0.0279802	0.087183	0.124891	0.0379779	0.0613976	0.0243487	0.0166672
0	1	0.0352012	0.00582667	0.00300186	0.0226853	0.0196052	0.0180205	0.105646	0.00944543	0.036574	0.0218327
0	1	0.00336277	0.00668182	0.00783733	0.0538594	0.0128841	0.00956449	0.0184846	0.0080291	0.0180063	0.00479665
0	1	0.0531904	0.0455016	0.012551	0.0125523	0.110625	0.028873	0.00658869	0.0282679	0.00517995	0.00553928
0	1	0.0020171	0.00341281	0.00818611	0.00579686	0.0103886	0.00353084	0.00195848	0.00535273	0.0085086	0.0246765
0	1	0.0020171	0	0.010052	0.00399717	0.00341237	0.00483589	0.00128148	0.00834655	0.0123596	0.00486844
0	1	0.0238765	0.0254485	0.00654725	0.083068	0.0317978	0.0155387	0.0530134	0.0160582	0.0369807	0.0140145
0	1	0.0346391	0.0218918	0.00717198	0.0804313	0.0483241	0.0238888	0.108735	0.0168396	0.0480306	0.00417773
0	1	0.0137882	0.0206438	0.00412952	0.0272874	0.0283101	0.00889694	0.0319347	0.0141633	0.00914351	0.0190126
0	1	0.0020171	0.00326901	0.00709077	0.00646035	0.00315723	0.00910413	0.000640745	0.00607069	0.00964832	0.0246929
0	1	0.0543139	0.0302839	0.00479485	0.0234223	0.0556604	0.0247034	0.243721	0.030126	0.033384	0.0112737
0	1	0.0191709	0.0177746	0.00896495	0.0183638	0.0411955	0.0120281	0.030343	0.0122488	0.0296522	0.0112193
0	1	0.0161396	0.0201893	0.0095085	0.0140422	0.0618918	0.0113299	0.00779768	0.0127779	0.0120941	0.0706912
0	1	0.107674	0.0531392	0.00658785	0.00882389	0.0503084	0.0311962	0.0138544	0.0271348	0.00890412	0.00750778
0	1	0.406035	0.675239	0.00705016	0.0747968	0.161853	0.220017	0.356032	0.469683	0.00815997	0.0176731
0	1	0.0504443	0.0189105	0.00569942	0.00766993	0.0530032	0.0120361	0.00455771	0.0160778	0.00321611	0.0116255
0	1	0.0748727	0.0525142	0.0137841	0.053047	0.0759724	0.0531549	0.194549	0.0391312	0.0389403	0.0145696
0	1	0.0440186	0.00781685	0.00721256	0.106374	0.0295353	0.0243988	0.102941	0.0160582	0.0878003	0.0155168
0	1	0.203711	0.321187	0.00713137	0.028479	0.0504026	0.271943	0.493723	0.343645	0.0204935	0.0133036
0	1	0.0278574	0.027151	0.00713137	0.0575051	0.0526828	0.0192987	0.0449307	0.0171912	0.035373	0.00771486
0	1	0.148652	0.137615	0.00592251	0.0887963	0.166639	0.0640292	0.064871	0.052892	0.0508342	0.00915815
0	1	0.0174881	0.00611431	0.00717198	0.0221874	0.0149083	0.0127336	0.0183396	0.0156674	0.0245657	0.00539472
0	1	0.00907976	0.00355662	0.0301238	0.00734552	0.0265101	0.00782737	0.00391696	0.0099159	0.0251457	0.010858
0	1	0.0228708	0.0138982	0.00533838	0.0109459	0.012815	0.0202194	0.0106507	0.00804864	0.00887801	0.0521526
0	1	0.208682	0.121635	0.0101332	0.0318452	0.0997749	0.130495	0.2065	0.112432	0.0132931	0.0124846
0	1	0.00638842	0.0199264	0.00654725	0.0358788	0.0148693	0.0109002	0.0447668	0.0080291	0.0262219	0.00624081
0	1	0.0020171	0.00142265	0.0171347	0.00455793	0.011712	0.0140785	0.00388071	0.0156871	0.0192444	0.00871497
0	1	0.0365223	0.0225677	0.00592251	0.00487712	0.0460829	0.0159513	0.00331247	0.0192985	0.00863867	0.0119797
0	1	0.00638842	0.0147863	0.00531183	0.0352376	0.0114591	0.00512955	0.0355763	0.0091817	0.0247486	0.0105545
0	1	0.0100911	0.00469165	0.00783733	0.0395592	0.0168545	0.00412972	0.00699805	0.0152964	0.0257028	0.0152387
0	1	0.0020171	0.00611431	0.00896495	0.0212522	0.00605933	0.00811005	0.00192223	0.0080291	0.0101271	0.00876058
0	1	0.00639125	0.00483546	0.0171997	0.00641633	0.0121415	0.00871059	0.00327622	0.0080291	0.0119641	0.00957834
0	1	0.0255593	0.0210444	0.0293127	0.00827472	0.0570375	0.0262629	0.00406197	0.0127568	0.020228	0.00789797
0	1	0.0020171	0.00398033	0.00650664	0.00702111	0.00381898	0.00825023	0.0051622	0.00765794	0.0145661	0.0303802
0	1	0.00484757	0.00625811	0.0196417	0.00553115	0.00514245	0.0119398	0.00327622	0.000444431	0.0145661	0.00551462
0	1	0.00437131	0.00629765	0.0196417	0.00553115	0.00468292	0.0121309	0.00327622	0	0.014194	0.00551462
0	1	0.0020171	0.000711325	0.0213942	0.00734552	0.00565273	0.00839796	0.000640745	0.00843941	0.0162937	0.00551162
0	1	0.0131167	0.006538	0.0148875	0.00613241	0.0160891	0.0112134	0.00327622	0.00513132	0.0161222	0.0258821
0	1	0.00537987	0.00787612	0.010052	0.00613594	0.0215904	0.00578785	0.00131774	0.0095724	0.0143005	0.00634636
0	1	0.0228679	0.00810447	0.0100926	0.0777671	0.00934524	0.0277329	0.0521171	0.0130107	0.0116635	0.111555
0	1	0.285401	0.0979185	0.00553985	0.0975431	0.0970463	0.234174	0.460755	0.148389	0.0833892	0.0186739
0	1	0.0147968	0.00781685	0.0390498	0.00714257	0.0177236	0.0100817	0.00591169	0.0183634	0.0271388	0.0218514
0	1	0.0272117	0.006538	0.00838082	0.0730043	0.0373699	0.0318264	0.0553211	0.0255605	0.0468571	0.0213473
0	1	0.0020171	0.00682563	0.00412952	0.00483831	0.00315723	0.00342356	0.00261768	0.00648576	0.00520935	0.0030885
0	1	0.0571985	0.0229665	0.00658785	0.0317621	0.0392993	0.0307562	0.0355521	0.0168201	0.00887801	0.0431982
0	1	0.0743984	0.0452854	0.00900559	0.0211282	0.0500797	0.0739462	0.171245	0.0401666	0.0305059	0.0120674
0	1	0.00436258	0.00739315	0.0075857	0.00734552	0.00473585	0.00792657	0.00388071	0.0106859	0.0126406	0.00862397
0	1	0.0110969	0.00270149	0.00892437	0.00367276	0.00896141	0.00388393	0.00459396	0.00840026	0.0190312	0.00716229
0	1	0.0334867	0.0318504	0.00300186	0.0592911	0.0624293	0.0151581	0.0209173	0.0169683	0.0151917	0.00999245
0	1	0.0168166	0.0237459	0.00421073	0.0523691	0.0380383	0.013479	0.0389811	0.0306318	0.0266863	0.00679882
0	1	0.0783476	0.0628534	0.0730558	0.0063219	0.0263262	0.0463064	0.0164174	0.0267441	0.0338912	0.0183053
0	1	0.0571726	0.0196218	0.00596311	0.0391109	0.0407411	0.0300298	0.0573865	0.0220582	0.0231786	0.00491151
0	1	0.0373304	0.0430724	0.0202664	0.00607512	0.0617329	0.021386	0.00459396	0.0229836	0.0199853	0.0145495
0	1	0.0446404	0.017537	0.0110175	0.00548713	0.0875117	0.0262323	0.0118577	0.0122488	0.0136087	0.0359606
0	1	0.034555	0.0172002	0.00771551	0.0296877	0.0538722	0.0210433	0.12238	0.00870631	0.0276699	0.1008
0	1	0.00638842	0.0162089	0.00650664	0.0519379	0.00936803	0.0137658	0.0549735	0.00689606	0.0231568	0.0732079
0	1	0.00571698	0.00291548	0.0113421	0.0119475	0.00590786	0.00641495	0.00316877	0.0118385	0.00986156	0.0279884
0	1	0.0104254	0.00255769	0.014928	0.00395314	0.0180266	0.00614094	0.00647994	0.0127568	0.0113238	0.0140255
0	1	0.14023	0.103371	0.00829963	0.0134814	0.0304249	0.0973296	0.052211	0.127113	0.00520935	0.00670412
0	1	0.0448716	0.0128104	0.0113015	0.0170858	0.0611933	0.0145168	0.065241	0.0130953	0.035325	0.0108413
0	1	0.00874264	0.00852817	0.0138977	0.00553115	0.022866	0.0089472	0.0339052	0.013791	0.0261869	0.00972301
0	1	0.0131167	0.00781685	0.0249395	0.0150154	0.0262461	0.0108696	0.00651619	0.00879096	0.0185002	0.0107588
0	1	0.0369531	0.0137163	0.0546659	0.0103695	0.0814246	0.0239748	0.00519845	0.0218131	0.0261989	0.0243699
0	1	0.0141225	0.00213397	0.0382774	0.00213877	0.0224823	0.0132339	0.00131774	0.0160386	0.0298501	0.0196967
0	1	0.00470844	0.0180553	0.00386183	0.0472732	0.0123642	0.0114684	0.0105782	0.0091817	0.0121464	0.026136
0	1	0.0160683	0.0206558	0.00465689	0.0272004	0.0245402	0.012635	0.00874233	0.00879096	0.0130418	0.0115498
0	1	0.114685	0.160818	0.0100926	0.0104135	0.146902	0.0307341	0.0157041	0.0455765	0.00890412	0.013666
0	1	0.00975399	0.00213397	0.01535	0.00876714	0.0180011	0.00829008	0.00477129	0.0115314	0.0172773	0.00874863
0	1	0.0100883	0.00867197	0.0119262	0.0171542	0.017006	0.01755	0.0132137	0.00765794	0.00643223	0.0321679
0	1	0.0020171	0.0127961	0.0100926	0.00492637	0.00682473	0.00614094	0.00715693	0.0091817	0.00789447	0.0247199
0	1	0.021357	0.00355662	0.0297343	0.00641633	0.0314209	0.0146774	0.00475611	0.0091817	0.0298359	0.0130834
0	1	0.0206846	0.00355662	0.0299615	0.00641633	0.0314209	0.0146774	0.00470271	0.0091817	0.0300544	0.0128029
0	1	0.0442809	0.0250247	0.0117638	0.0187218	0.0740127	0.0222104	0.128647	0.0242008	0.0250706	0.0166891
0	1	0.143002	0.125374	0.00596311	0.0104135	0.167724	0.0573647	0.0425559	0.0576949	0.0133432	0.0253956
0	1	0.0336277	0.0247844	0.00721256	0.0341789	0.0716552	0.0143243	0.051283	0.0236651	0.018521	0.0353917
0	1	0.105213	0.0366408	0.012551	0.0583741	0.0552516	0.0571581	0.0814253	0.0540157	0.0358788	0.00679583
0	1	0.00511891	0.00469165	0.0323703	0.011405	0.00539759	0.00720962	0.00135399	0.00650534	0.0148524	0.00460156
0	1	0.0399367	0.0433709	0.00771551	0.0214497	0.0746436	0.0232108	0.0417081	0.0118777	0.0145661	0.0298054
0	1	0.0485146	0.0524633	0.00486783	0.00702111	0.0332501	0.0280675	0.00634083	0.0342431	0.00813382	0.0218808
0	1	0.0107625	0.00768075	0.00709077	0.0387515	0.0204447	0.00790635	0.0823788	0.0114674	0.0174021	0.0139571
0	1	0.00519296	0.00398033	0.0127537	0.00674073	0.00896233	0.00804487	0.00195848	0.00835476	0.0236834	0.00803664
0	1	0.052204	0.036934	0.00358599	0.0262185	0.0835527	0.0320409	0.191356	0.0157066	0.0393898	0.00920702
0	1	0.00336277	0.00398033	0.00296125	0.0831156	0.00840337	0.00970301	0.0105782	0.0103148	0.0338698	0.00906325
0	1	0.047261	0.0213243	0.00262859	0.0193278	0.0744443	0.0161658	0.0211563	0.0156674	0.0155495	0.0168624
0	1	0.154402	0.0276274	0.00233652	0.056659	0.0631672	0.116587	0.437931	0.0575488	0.0458197	0.0214052
0	1	0.0174881	0.0298602	0.00592251	0.0923662	0.0287497	0.0170889	0.0157766	0.0157066	0.0143267	0.0354488
0	1	0.043046	0.0260159	0.0151303	0.0621312	0.0451101	0.0383204	0.0389435	0.0114478	0.0167725	0.015078
0	1	0.0158081	0.00540298	0.0166803	0.00661155	0.0164479	0.0136943	0.00131774	0.00765794	0.00582403	0.0144057
0	1	0.0470185	0.0337883	0.00529778	0.0163102	0.0606412	0.0207174	0.0112552	0.00939333	0.0110279	0.0136263
0	1	0.00672553	0.00412414	0.0102144	0.0195733	0.0131392	0.011694	0.00787018	0.00765794	0.0123596	0.0259315
0	1	0.0132282	0.0059705	0.0191388	0.00516272	0.010901	0.00735463	0.00459396	0.00648576	0.0144333	0.0130965
0	1	0.021271	0.0174878	0.0121472	0.00791671	0.0270416	0.0165813	0.00131774	0.00879096	0.0128383	0.0157455
0	1	0.25381	0.774536	0.0124697	0.0633847	0.0235278	0.431071	0.723246	0.588832	0.0224463	0.0285484
0	1	0.00336277	0.00890908	0.00988975	0.0107907	0.00738281	0.00518898	0.00398947	0.0114674	0.025224	0.00812371
0	1	0.0144257	0.00469165	0.00654725	0.00999289	0.0133135	0.00934993	0.0105419	0.0141437	0.0286326	0.00676215
0	1	0.0739922	0.0146425	0.00533838	0.0414176	0.0300893	0.033069	0.108016	0.0202975	0.0123596	0.0100918
0	1	0.0460702	0.0490843	0.00417012	0.0225568	0.0940091	0.0331314	0.0243556	0.0168005	0.0226999	0.0115558
0	1	0.0380019	0.0324538	0.0163783	0.00594059	0.0853915	0.0171478	0.0055732	0.0201992	0.0152841	0.0211651
0	1	0.190664	0.228683	0.0113015	0.04744	0.0665758	0.0858828	0.449132	0.0954561	0.012599	0.0168248
0	1	0.0232023	0.014503	0.0152842	0.0134814	0.0287181	0.0118117	0.00470271	0.018383	0.0113499	0.0183654
0	1	0.00672553	0.00341281	0.00475425	0.0063723	0.00554905	0.00655856	0.022329	0.00267636	0.011186	0.0140485
0	1	0.0373276	0.0207568	0.0094679	0.00297876	0.0319393	0.0214933	0.00395321	0.0116856	0.00837318	0.0078326
0	1	0.00235422	0	0.0071476	0.0085551	0.00829969	0.0138328	0.00504801	0.0080291	0.0101271	0.00660073
0	1	0.0080712	0.00625811	0.0125102	0.00367276	0.00723135	0.00603306	0.00263547	0.0137498	0.0150447	0.00567975
0	1	0.0242108	0.0117884	0.00596311	0.046927	0.0490327	0.0175597	0.0428446	0.0118385	0.0142994	0.0234641
0	1	0.00874264	0.00142265	0.00829963	0.00778431	0.00539759	0.0107354	0.00976451	0.0103343	0.0140874	0.0109003
0	1	0.0628085	0.0155876	0.00717198	0.125804	0.0370516	0.0430493	0.122352	0.014822	0.0703322	0.101225
0	1	0.2828	0.185579	0.00713137	0.097914	0.0410874	0.346955	0.610418	0.261444	0.0719209	0.0267935
0	1	0.0455451	0.0121212	0.0308215	0.0123623	0.0800809	0.021127	0.0105782	0.015762	0.0184741	0.00925056
0	1	0.0823977	0.0349833	0.00233652	0.0137618	0.14469	0.0281633	0.00858343	0.019516	0.0103664	0.0150499
0	1	0.0416989	0.00341281	0.0144339	0.00623152	0.0462821	0.0108383	0.00655244	0.00920129	0.0183325	0.0157553
0	1	0.130144	0.115142	0.00592251	0.0420685	0.110637	0.0475687	0.0294331	0.037111	0.00789447	0.0198971
0	1	0.0807446	0.0752008	0.00779669	0.0224305	0.0938338	0.0352869	0.22625	0.0392051	0.00998236	0.0136262
0	1	0.304049	0.629737	0.00419442	0.0276563	0.0717509	0.142459	0.386661	0.23264	0.0121203	0.0201754
0	1	0.0194501	0.00476014	0.0316166	0.0100891	0.0172795	0.0066013	0.00131774	0.00828144	0.0123596	0.00987589
0	1	0.0073998	0.00724932	0.0332797	0.00643949	0.01869	0.0100849	0.00655244	0.0187346	0.0204673	0.0167205
0	1	0.0121082	0.00796065	0.0181733	0.00395314	0.011712	0.00790635	0.00391696	0.0156871	0.0180215	0.0109519
0	1	0.0225281	0.0269421	0.00896495	0.0176229	0.0621343	0.0137923	0.0165802	0.0198676	0.00643223	0.0129174
0	1	0.216716	0.116939	0.00662065	0.0534466	0.0198603	0.26709	0.587323	0.133824	0.0543746	0.0169921
0	1	0.0233162	0.0127961	0.0373827	0.00399717	0.0355289	0.0122721	0.00331247	0.0187541	0.0220047	0.0112054
0	1	0.0356448	0.0393763	0.00479485	0.017949	0.0383824	0.0117719	0.0074551	0.0153159	0.00419966	0.0386264
0	1	0.00639125	0.0126523	0.00116826	0.0896955	0.011712	0.00564935	0.0495204	0.0172304	0.0351468	0.0168574
0	1	0.173825	0.247185	0.010052	0.0207714	0.0325701	0.280322	0.520989	0.31771	0.0510955	0.0143701
0	1	0.00840834	0.00483546	0.00777223	0.00576751	0.00962316	0.00815216	0.00327622	0.00710769	0.0111106	0.00857292
0	1	0.149429	0.0510484	0.0106768	0.0284013	0.107816	0.0652484	0.13315	0.0300424	0.0331109	0.0116446
0	1	0.0077369	0.00540298	0.0100114	0.00423352	0.00962316	0.00724002	0.00203098	0.00992401	0.0144094	0.00796228
0	1	0.00369989	0.00412414	0.0321381	0.00516794	0.00448071	0.00950374	0.00265393	0.00687649	0.0239489	0.00815438
0	1	0.0020171	0.00469165	0.0120482	0.00609191	0.015531	0.00564935	0.00459396	0.0110387	0.010658	0.0212215
0	1	0.0464101	0.0211805	0.0217185	0.00669671	0.0384927	0.0280981	0.00655244	0.0279554	0.0153364	0.0137224
0	1	0.00504275	0.0216119	0.0108635	0.0320376	0.0284156	0.0117915	0.00854718	0.0141437	0.0207328	0.00511246
0	1	0.0232051	0.014704	0.00529778	0.0063723	0.041036	0.0158358	0.00327622	0.00650534	0.0103402	0.0119737
0	1	0.00706265	0.00469165	0.057585	0.0079503	0.0142075	0.0163447	0.00404861	0.0133818	0.0211556	0.0219813
0	1	0.0073998	0.00469165	0.035154	0.00516272	0.00562636	0.00729769	0.00459396	0.00940471	0.0143648	0.013313
0	1	0.0073998	0.00469165	0.035154	0.00516272	0.00530789	0.0073075	0.00459396	0.0102089	0.0153364	0.0135819
0	1	0.0460731	0.0233889	0.0149687	0.0085551	0.075363	0.0318264	0.00537971	0.0214109	0.0204673	0.0303457
0	1	0.0467444	0.0348317	0.00548441	0.0122279	0.0655285	0.0122819	0.00519845	0.0210593	0.0155495	0.0127589
0	1	0.0766586	0.128805	0.00292065	0.0298867	0.103422	0.0233961	0.0170218	0.0311744	0.00736233	0.0445699
0	1	0.167839	0.0371285	0.0122021	0.0703629	0.0521038	0.102456	0.237648	0.0481367	0.0261108	0.0127717
0	1	0.00840834	0.00483546	0.0107173	0.00427755	0.0113852	0.0085751	0.00391696	0.0126395	0.012422	0.00802766
0	1	0.0346391	0.0530386	0.00888452	0.0942161	0.0597338	0.029451	0.0119684	0.016449	0.0103925	0.0473865
0	1	0.0383333	0.0160652	0.00471364	0.00646035	0.0399198	0.0106237	0.00580294	0.0137921	0.00568804	0.00644856
0	1	0.0184938	0.019074	0.00944359	0.0079503	0.0375306	0.020258	0.0058392	0.0156674	0.0131299	0.0221659
0	1	0.00100855	0.00284529	0.010052	0.00827472	0.000967815	0.00317776	0.00259923	0.00998273	0.00804789	0.00459258
0	1	0.0188337	0.0110859	0.00529778	0.00669671	0.0175162	0.01394	0.00470271	0.00841982	0.0113499	0.0253922
0	1	0.00672553	0.00255769	0.0131757	0.00513434	0.0123738	0.00412972	0.00131774	0.00879096	0.0150709	0.0174132
0	1	0.0940167	0.118587	0.0100926	0.0536566	0.0986743	0.0496663	0.0421542	0.0336793	0.0224397	0.0081021
0	1	0.0123585	0.0251685	0.015431	0.0965471	0.0190949	0.0161658	0.0251458	0.0118385	0.0385411	0.0132481
0	1	0.00437131	0.00199017	0.0175566	0.00646035	0.00855483	0.00342356	0.00256297	0.00800955	0.00443901	0.00177531
0	1	0.0264529	0.0371096	0.00058413	0.0460828	0.0569339	0.0154909	0.011627	0.0206686	0.0187918	0.00728404
0	1	0.0148728	0.010526	0.00888375	0.0712207	0.0238307	0.0105165	0.0123418	0.018479	0.0305878	0.00689185
0	1	0.019168	0.0183352	0.0114399	0.00734552	0.0479371	0.0089264	0.00199474	0.0114674	0.0115893	0.0172585
0	1	0.00571698	0.00270149	0.0196417	0.00674073	0.0112018	0.00543477	0.00323997	0.013053	0.0229523	0.0151003
0	1	0.00437131	0.00284529	0.0218191	0.00302395	0.0103886	0.00568057	0.00256297	0.00574345	0.0170379	0.00845421
0	1	0.0104254	0.0170026	0.00658785	0.0580991	0.0211838	0.0163355	0.088537	0.0168169	0.0260118	0.00897248
0	1	0.00571698	0.025107	0.00533838	0.0334233	0.0223558	0.00885833	0.0987418	0.0145345	0.0419966	0.00696987
0	1	0.0493756	0.0131918	0.00654725	0.0253439	0.0311099	0.0166748	0.111274	0.0155519	0.0312168	0.00825343
0	1	0.00907976	0.00525918	0.00658785	0.0545683	0.00945552	0.00779907	0.00854718	0.0107055	0.0212638	0.00602361
0	1	0.112396	0.134264	0.00717119	0.0420674	0.0940345	0.0862382	0.285693	0.0449979	0.0419966	0.0150115
0	1	0.102903	0.0808536	0.00645796	0.0391441	0.15091	0.0511343	0.0897861	0.0447559	0.0316867	0.0129062
0	1	0.0876356	0.0561243	0.00296125	0.0122279	0.106921	0.036278	0.0138906	0.0248492	0.00988767	0.016792
0	1	0.019224	0.0203254	0.0114233	0.0995778	0.0392427	0.019984	0.0235407	0.0191644	0.031301	0.0116067
0	1	0.0538099	0.0339843	0.00957659	0.016181	0.0754608	0.0308548	0.00767941	0.0207908	0.00899008	0.0244455
0	1	0.0168166	0.00554679	0.0114152	0.00823069	0.0269834	0.0216139	0.00915167	0.0188247	0.0153891	0.0125246
0	1	0.0742336	0.0148006	0.0104821	0.0490331	0.044966	0.060602	0.308001	0.0184903	0.0296369	0.0371475
0	1	0.205878	0.27113	0.0113421	0.00734552	0.170017	0.0797285	0.0287239	0.126126	0.0135347	0.0120384
0	1	0.0856727	0.135166	0.00829963	0.0174834	0.0249082	0.0740517	0.100433	0.077498	0.012599	0.0530616
0	1	0.0191101	0.0230607	0.00954908	0.0399132	0.0284151	0.00875105	0.0425741	0.0130107	0.0340556	0.00812671
0	1	0.0356504	0.0422326	0.00533838	0.0272045	0.0704327	0.01394	0.0106144	0.0293055	0.0143267	0.0124252
0	1	0.160637	0.0215329	0.0184329	0.0365793	0.0425534	0.116664	0.199525	0.0478008	0.0491403	0.0119088
0	1	0.0563298	0.044682	0.00875726	0.0697013	0.0773742	0.0332191	0.0882264	0.0252091	0.0335972	0.0138888
0	1	0.0711047	0.0241697	0.00713137	0.00581153	0.05427	0.0287434	0.00794268	0.0245349	0.00351664	0.00699802
0	1	0.0362084	0.0309952	0.00958972	0.00674073	0.0561919	0.012253	0.00790643	0.0188094	0.0123596	0.0117389
0	1	0.0211263	0.0179192	0.00717198	0.0150595	0.0259674	0.0183265	0.027068	0.0107251	0.00938285	0.0239293
0	1	0.0430474	0.0237382	0.0148609	0.0119915	0.0949231	0.0278144	0.00787018	0.0306426	0.0101271	0.0136507
0	1	0.0556356	0.0729899	0.00354538	0.0106939	0.0659826	0.0266834	0.0447224	0.0336597	0.00988767	0.0179911
0	1	0.0688605	0.327329	0.00534645	0.012167	0.110928	0.029285	0.0188077	0.0672803	0.00643223	0.043028
0	1	0.0120328	0.0109421	0.0129967	0.010045	0.0164211	0.0138892	0.00259786	0.0108401	0.0118548	0.02978
0	1	0.00874545	0.0129257	0.00512744	0.0548429	0.0123348	0.00614094	0.0298553	0.0095724	0.0182204	0.0179004
0	1	0.184261	0.316358	0.00825903	0.0379656	0.0150207	0.254821	0.473297	0.192157	0.00863867	0.0124038
0	1	0.0598238	0.0673616	0.00412952	0.0202222	0.0988259	0.0192363	0.0218333	0.0155503	0.00542254	0.0347546
0	1	0.158303	0.53897	0.00537898	0.0079839	0.0899966	0.0756742	0.10414	0.129482	0.0080185	0.0151719
0	1	0.00484851	0.00579374	0.0100926	0.0085551	0.0225072	0.00757229	0.00591169	0.0101096	0.013848	0.0115865
0	1	0.136233	0.529419	0.00197148	0.00550914	0.131655	0.0507131	0.0209434	0.180876	0.00290603	0.0100922
0	1	0.00470844	0.00142265	0.0337339	0.00460195	0.00381898	0.0073075	0.00270667	0.0134014	0.00863867	0.00555603
0	1	0.121814	0.0454863	0.0149687	0.0638573	0.0815139	0.0735715	0.284355	0.0395154	0.0616561	0.0150083
0	1	0.0561679	0.0554385	0.0148875	0.00980872	0.0755304	0.0306808	0.00854718	0.018715	0.0207328	0.0201371
0	1	0.031052	0.0282861	0.00475425	0.0149715	0.0772561	0.0228296	0.0166348	0.0103148	0.00964832	0.0174744
0	1	0.00773409	0.00668182	0.0226515	0.00915988	0.0141708	0.00775924	0.00986492	0.0122488	0.0120321	0.0370478
0	1	0.178878	0.89499	0.00596311	0.0258078	0.131317	0.141243	0.307094	0.387131	0.00870068	0.0237649
0	1	0.00975399	0.0106621	0.00354538	0.0739575	0.0141557	0.0128807	0.0158828	0.0138111	0.0339569	0.0065036
0	1	0.021188	0.0329786	0.00408083	0.0633538	0.0301452	0.00945722	0.0217246	0.0191058	0.0111106	0.0163771
0	1	0.14423	0.0774203	0.014725	0.0159447	0.0455615	0.113959	0.186907	0.0635197	0.0130973	0.00647728
0	1	0.118726	0.0896883	0.00705016	0.0339815	0.107416	0.0666289	0.287955	0.0734732	0.0446839	0.0131585
0	1	0.00437131	0.00469165	0.011845	0.00460195	0.00845116	0.00765734	0.00327622	0.0145736	0.00938285	0.0110636
0	1	0.084072	0.0758416	0.00771551	0.00988748	0.0850174	0.0428956	0.00673369	0.0229347	0.0101532	0.0350139
0	1	0.0258908	0.0142187	0.0123479	0.0134375	0.0328399	0.016834	0.00776144	0.019516	0.0185264	0.0117877
0	1	0.0060513	0.00398033	0.012551	0.0311669	0.0149202	0.00921139	0.00797892	0.00994357	0.0204935	0.0170503
0	1	0.0171509	0.00559508	0.012551	0.00300244	0.0296349	0.0121746	0.00195848	0.00691565	0.00717644	0.024447
0	1	0.00302564	0.00824828	0.0100114	0.00828939	0.00381898	0.00499223	0.000640745	0.00459085	0.0116154	0.0162343
0	1	0.0652382	0.0581386	0.00654725	0.00581153	0.0457799	0.0282331	0.00323997	0.0244584	0.00887801	0.0172699
0	1	0.0141253	0.00412414	0.0181003	0.0079503	0.0179692	0.0124204	0.00128148	0.0137921	0.013848	0.0114033
0	1	0.0281385	0.00570486	0.0101332	0.0134027	0.0294562	0.017344	0.0119577	0.0114869	0.00798951	0.0677111
0	1	0.158679	0.0322291	0.0118044	0.0417278	0.0653972	0.0874352	0.258748	0.0651894	0.0296108	0.00594062
0	1	0.145814	0.0961026	0.00713137	0.0336195	0.041905	0.169806	0.167789	0.169309	0.0113499	0.0118771
0	1	0.00571698	0.00867197	0.0264404	0.00613594	0.00998196	0.00589514	0.00320372	0.00728676	0.0103664	0.00846047
0	1	0.00504556	0.00213397	0.0321521	0.0119915	0.0113532	0.0107923	0.00331247	0.00572389	0.0222473	0.00969533
0	1	0.207512	0.155346	0.013776	0.026875	0.0779633	0.170548	0.278002	0.247736	0.0274203	0.00955258
0	1	0.0020171	0.00400009	0.0181813	0.00520675	0.00341237	0.0066013	0.00131774	0.00228564	0.0138361	0.00778091
0	1	0.00672553	0.0092395	0.0101738	0.00883549	0.0174421	0.00532748	0.0206943	0.014554	0.0165331	0.00634432
0	1	0.00773409	0.00540298	0.00479485	0.0610077	0.0186883	0.00780769	0.0234292	0.0103343	0.0111367	0.00961797
0	1	0.00437131	0.00341281	0.00596311	0.0139623	0.0147178	0.00443377	0.00455771	0.00495223	0.0131038	0.0047439
0	1	0.017461	0.0285177	0.00658785	0.0652018	0.0543826	0.0167156	0.127443	0.0168836	0.0696664	0.0102451
0	1	0.0383389	0.0105183	0.0101738	0.00976469	0.065063	0.0146057	0.00658869	0.0232679	0.0156019	0.0100328
0	1	0.0238575	0.0104985	0.00900559	0.0481806	0.0200051	0.0132933	0.0455513	0.0179923	0.0237096	0.00447064
0	1	0.00907976	0.0176316	0.00719633	0.0459389	0.0135436	0.00698563	0.00470271	0.0149464	0.0195099	0.00666911
0	1	0.008074	0.0059705	0.027633	0.00476358	0.0148693	0.00603365	0.00267173	0.00652488	0.0170763	0.00592048
0	1	0.0201795	0.0257471	0.00479485	0.0373476	0.0455507	0.0113299	0.0105782	0.0115943	0.0151917	0.00780791
0	1	0.0363162	0.0855849	0.00537898	0.00827472	0.0898217	0.0167555	0.0145676	0.0309638	0.00419966	0.0107766
0	1	0.0914718	0.0457738	0.0113421	0.0316601	0.0898106	0.0428692	0.105567	0.0114674	0.0191552	0.0210116
0	1	0.0484301	0.0092395	0.00358599	0.0814508	0.0292306	0.0221233	0.089044	0.0160653	0.0610782	0.010426
0	1	0.0312763	0.0208161	0.0113421	0.0125963	0.0417536	0.012635	0.00719318	0.0152964	0.0155495	0.0274437
0	1	0.00899666	0.0108059	0.00475425	0.0156643	0.0143112	0.00720019	0.00455771	0.0107055	0.0150295	0.00562935
0	1	0.0131167	0.00824828	0.00963014	0.0076259	0.0146619	0.0124088	0.00455771	0.0080291	0.00986156	0.00835547
0	1	0.216172	0.175447	0.0154716	0.04203	0.125339	0.10369	0.302679	0.068376	0.0380841	0.0198667
0	1	0.0628887	0.0572911	0.0119262	0.0369048	0.111642	0.014843	0.146665	0.0317484	0.0322104	0.00610274
0	1	0.030942	0.0124833	0.0124292	0.0162638	0.0296081	0.0200625	0.00926041	0.0140287	0.0218044	0.00955087
0	1	0.00336277	0.00469165	0.00834024	0.00678881	0.0029021	0.00802405	0.00199474	0.0105769	0.0108712	0.00395497
0	1	0.0339648	0.0123647	0.030623	0.00799435	0.0685901	0.0181395	0.00463021	0.0290689	0.0290134	0.00926659
0	1	0.097863	0.045363	0.00834024	0.0329258	0.082173	0.0489947	0.182335	0.02428	0.0286208	0.00577884
0	1	0.00403701	0.00270149	0.0225085	0.00581153	0.00407411	0.00377663	0.00320372	0.00687649	0.0096222	0.00927151
0	1	0.0147968	0.00881579	0.0178487	0.00674073	0.0235756	0.0118215	0.00459396	0.0126395	0.0155758	0.0324538
0	1	0.015471	0.00739315	0.022806	0.0131559	0.0242373	0.0115757	0.00388071	0.00883013	0.017756	0.0115618
0	1	0.00571698	0.00810447	0.00782914	0.055636	0.0174685	0.00857329	0.00928059	0.0106859	0.0198924	0.0173982
0	1	0.123365	0.0436476	0.00596311	0.131904	0.0564141	0.0785804	0.189418	0.0240677	0.0866162	0.128876
0	1	0.10269	0.0539508	0.00541959	0.0529526	0.0776262	0.0523688	0.285405	0.0287878	0.0683496	0.0147987
0	1	0.0238765	0.0172002	0.0191388	0.00213877	0.0496467	0.0173636	0.00263547	0.0248688	0.0115153	0.0164178
0	1	0.103023	0.0576885	0.0107173	0.0199418	0.137085	0.0521118	0.0159941	0.0382765	0.00815997	0.0134313
0	1	0.0434985	0.0388121	0.0107986	0.0555397	0.0962638	0.0263015	0.153009	0.0229542	0.0353576	0.0187725
0	1	0.178045	0.207046	0.00892437	0.0276199	0.176576	0.0696858	0.0743983	0.114763	0.00616673	0.0197458
0	1	0.071748	0.106832	0.0100926	0.047411	0.0825829	0.0295803	0.157281	0.0291096	0.01731	0.0145047
0	1	0.0121054	0.00469165	0.0296232	0.00892355	0.0203437	0.00970301	0.00195848	0.0149252	0.0323432	0.0254828
0	1	0.0946287	0.0691278	0.012679	0.0721571	0.0741603	0.0677677	0.201196	0.0384818	0.0618045	0.0043788
0	1	0.0342179	0.0220357	0.00658785	0.100566	0.03507	0.0272621	0.0915075	0.0173068	0.0287354	0.0094575
0	1	0.0282478	0.00867197	0.00606862	0.0155762	0.0462598	0.0142931	0.0126092	0.0118581	0.0197754	0.00740874
0	1	0.00638842	3.55234e-05	0.0366873	0.00427755	0.00947169	0.0135427	0.00131774	0.00765794	0.0175283	0.00592348
0	1	0.0151339	0.00724932	0.0608144	0.00334835	0.0126289	0.0132339	0.00797892	0.00535273	0.0207589	0.0113204
0	1	0.00633426	0.006538	0.0206477	0.0079503	0.0103886	0.00885833	0.00259923	0.0080291	0.0175167	0.0103329
0	1	0.0356448	0.00814085	0.0100926	0.00966497	0.0180266	0.0363853	0.00869218	0.0130303	0.0138219	0.0308138
0	1	0.0361307	0.00881579	0.0123222	0.0104135	0.0179756	0.0363853	0.00926173	0.0130303	0.0160544	0.032844
0	1	0.0476465	0.0393873	0.00771551	0.0132087	0.0484188	0.0198156	0.00865593	0.018746	0.00494385	0.0222141
0	1	0.0110969	0.0302839	0.00529778	0.0211074	0.0352399	0.0127735	0.00402572	0.0122292	0.0143005	0.0134373
0	1	0.0168139	0.0121203	0.0107173	0.0157083	0.0314128	0.0121746	0.0125165	0.0115065	0.0104012	0.0167947
0	1	0.202546	0.13244	0.0130538	0.0514181	0.0952132	0.119139	0.243036	0.0876678	0.0202802	0.019089
0	1	0.0238793	0.00398033	0.0291257	0.00818665	0.0252851	0.0133266	0.00357945	0.00498158	0.0153961	0.0167808
0	1	0.047754	0.0167971	0.00650664	0.0265452	0.049111	0.0342974	0.364578	0.0182787	0.051421	0.0320418
0	1	0.0164795	0.00739315	0.00525715	0.0121838	0.0302621	0.0242419	0.00530721	0.0111483	0.00372096	0.0308265
0	1	0.0384518	0.00995082	0.014928	0.0130678	0.0875969	0.0230043	0.00128148	0.0118581	0.0153103	0.0492
0	1	0.25158	0.0874567	0.0112609	0.143606	0.134017	0.185366	0.413481	0.113855	0.0789412	0.0261241
0	1	0.0452549	0.017344	0.00779669	0.120435	0.0305863	0.0297655	0.070472	0.0199068	0.0893325	0.00844627
0	1	0.0306305	0.0180696	0.00686274	0.00944029	0.0636782	0.0182584	0.00527095	0.0107055	0.0199886	0.0143623
0	1	0.00369989	0.00995082	0.0060443	0.0629345	0.00697621	0.00578785	0.00602045	0.00765794	0.0167986	0.00418371
0	1	0.00100855	0.0108059	0.00412952	0.0531664	0.00381898	0.0096718	0.00470271	0.00459085	0.0300124	0.006656
0	1	0.0080712	0.00739315	0.01995	0.00702111	0.0143591	0.0106734	0.00978562	0.00421969	0.0167986	0.011231
0	1	0.00537987	0.00739315	0.0165181	0.0416192	0.00738281	0.00720019	0.00790643	0.0122292	0.0219818	0.0125025
0	1	0.0460779	0.0228995	0.00658785	0.0222729	0.0531077	0.0302443	0.226938	0.0146305	0.0729278	0.017158
0	1	0.0151339	0.0200455	0.00900559	0.00646035	0.0333024	0.0110081	0.00327622	0.0141437	0.00938285	0.00417773
0	1	0.00638842	0.00852817	0.0197635	0.00702111	0.0113532	0.00425734	0.00398947	0.0122292	0.0187657	0.00664117
0	1	0.0174881	0.0171299	0.00537898	0.100927	0.0225111	0.0246261	0.0803928	0.0110343	0.0263458	0.0446246
0	1	0.0437188	0.0403708	0.00654725	0.0629027	0.0711075	0.0159513	0.0585487	0.0229542	0.041013	0.010324
0	1	0.00907976	0.00885047	0.0217593	0.0079503	0.0223073	0.0125577	0.00395321	0.0118581	0.0156203	0.00793884
0	1	0.0158053	0.00398033	0.0503008	0.0121909	0.032386	0.0191492	0.00730194	0.00881052	0.0305943	0.0137404
0	1	0.0272393	0.0116534	0.0134849	0.0364548	0.0137568	0.0123303	0.0361398	0.0205612	0.0196873	0.0130164
0	1	0.0408427	0.0159466	0.0114639	0.0845258	0.026334	0.0249677	0.0401553	0.0122488	0.042815	0.0180178
0	1	0.0464497	0.0288612	0.00296125	0.0473891	0.0368144	0.0301573	0.168122	0.0222819	0.0319935	0.010321
0	1	0.00470844	0.00127885	0.0104089	0.00427755	0.00595565	0.00703467	0.00195848	0.0091817	0.00494385	0.0237797
0	1	0.112317	0.0614611	0.00537898	0.00618756	0.0630594	0.038812	0.00981123	0.0428219	0.0110573	0.00473323
0	1	0.00893968	0.0199017	0.00717198	0.0547919	0.0218131	0.0104969	0.0167377	0.00881052	0.0148316	0.00667509
0	1	0.0337435	0.0450625	0.0137598	0.0150595	0.0697621	0.0186103	0.0190528	0.0271544	0.018225	0.00501641
0	1	0.0144984	0.0175315	0.00179299	0.0263986	0.0147656	0.0136181	0.0381912	0.0151297	0.0272803	0.00903498
0	1	0.0282507	0.0182203	0.00479485	0.0511993	0.0355917	0.0196401	0.193254	0.0180438	0.0749023	0.00647102
0	1	0.0408565	0.0092395	0.0215399	0.0112546	0.0729044	0.0254378	0.00651619	0.0160582	0.0262826	0.00948262
0	1	0.0468882	0.0250247	0.00763443	0.06012	0.0269124	0.0262448	0.0581437	0.0298307	0.019028	0.0079376
0	1	0.0252222	0.017383	0.00292065	0.00771299	0.0386883	0.00721981	0.00395321	0.00996477	0.0113706	0.00592712
0	1	0.157002	0.0953625	0.00646602	0.0368564	0.177478	0.0628612	0.190994	0.0318022	0.0430062	0.0154352
0	1	0.00840552	0.0180553	0.00417012	0.0480233	0.0219492	0.0122898	0.0730453	0.013867	0.0418681	0.00427976
0	1	0.0413702	0.124414	0.00900559	0.0301934	0.0933122	0.0133964	0.127269	0.0420351	0.0244233	0.0100554
0	1	0.110082	0.0785774	0.00871038	0.0560867	0.0907812	0.0511563	0.3833	0.0328978	0.0428104	0.02161
0	1	0.0521243	0.0646843	0.00838082	0.0514626	0.109498	0.0327392	0.265634	0.0404532	0.041705	0.00857868
0	1	0.00235422	0	0.0255643	0.00692141	0.00707989	0.00769179	0.00203098	0.00343824	0.0153049	0.00601476
0	1	0.0232602	0.0127242	0.011743	0.0263951	0.0511645	0.0148822	0.0709299	0.0142821	0.0318346	0.0124477
0	1	0.0238765	0.0160652	0.0118856	0.0270034	0.0526831	0.0156674	0.0701115	0.013753	0.0297474	0.0127283
0	1	0.103527	0.0488338	0.00490028	0.0573481	0.0434836	0.0593892	0.301955	0.0374887	0.0279908	0.0405109
0	1	0.0171509	0.0327696	0.00358599	0.0683214	0.0481239	0.0140155	0.0343015	0.0114869	0.0222212	0.00937935
0	1	0.015471	0.0165415	0.00592251	0.0700321	0.0387	0.0127515	0.0750242	0.00996317	0.0365217	0.0391328
0	1	0.00470844	0.0092395	0.0194308	0.00641633	0.0151958	0.00589514	0.00331247	0.00728676	0.0247192	0.00540812
0	1	0.13009	0.0547924	0.00990805	0.027055	0.0615906	0.0696077	0.0545873	0.06531	0.0180476	0.0100263
0	1	0.015471	0.00682563	0.00767488	0.0100891	0.0303356	0.0106244	0.00466515	0.00267636	0.0106539	0.00544023
0	1	0.00672553	0.00257623	0.0094679	0.00427755	0.0200941	0.0118117	0.00391696	0.00882351	0.00667158	0.0383798
0	1	0.0158053	0.00341281	0.00888375	0.00997118	0.0326634	0.0148325	0.00580294	0.0114674	0.0103664	0.0208363
0	1	0.0192435	0.00341281	0.00851437	0.00976469	0.0327921	0.0146462	0.00580294	0.0133818	0.0111106	0.0227446
0	1	0.0080712	0.0156414	0.00713137	0.00970385	0.0143591	0.0127429	0.00395321	0.00613418	0.0152243	0.033807
0	1	0.0275792	0.0338405	0.010758	0.0428806	0.0460049	0.0110841	0.00655244	0.0179727	0.0145834	0.00802168
0	1	0.0141253	0.00611431	0.0124299	0.0133934	0.020825	0.0111153	0.00717302	0.0110961	0.0133432	0.0197795
0	1	0.0491015	0.0267976	0.0125103	0.0144107	0.0897393	0.0316879	0.00722944	0.0183438	0.0113499	0.108438
0	1	0.020702	0.0285736	0.00900559	0.0103579	0.0339132	0.0112227	0.0059842	0.00920129	0.00542254	0.0455113
0	1	0.0359847	0.0282938	0.00771551	0.0321257	0.0610558	0.0255563	0.0138544	0.0267832	0.0125639	0.0184847
0	1	0.0121082	0.00469165	0.00848861	0.0143261	0.0157215	0.00779907	0.00776144	0.0114869	0.0282494	0.00867726
0	1	0.207975	0.275728	0.00843769	0.0228105	0.326564	0.0928618	0.0724425	0.0929819	0.0110192	0.0225977
0	1	0.159117	0.133737	0.00770733	0.0204773	0.0908208	0.0983443	0.273867	0.0453126	0.0330944	0.0390941
0	1	0.00638842	0.00525918	0.0055054	0.0704181	0.00463218	0.00678947	0.0169856	0.00794444	0.0225347	0.00666311
0	1	0.0131167	0.0204692	0.00928522	0.014647	0.0387364	0.0180208	0.00929666	0.0120116	0.0130777	0.0525086
0	1	0.100781	0.0196911	0.0095085	0.0873809	0.0288696	0.0633917	0.186484	0.0328767	0.0391924	0.0139482
0	1	0.0590473	0.0479866	0.00962956	0.0242194	0.0917475	0.0280185	0.167762	0.016449	0.0458565	0.0114999
0	1	0.0369876	0.106634	0.00789744	0.0921452	0.0940284	0.0255469	0.0706621	0.035203	0.0249586	0.0113577
0	1	0.0618839	0.00540298	0.0106768	0.00548713	0.0212316	0.0334533	0.0052347	0.0107251	0.0120941	0.0202401
0	1	0.299925	0.236287	0.0140046	0.0303037	0.062924	0.213778	0.411335	0.124499	0.0116154	0.0127933
0	1	0.0452867	0.0182346	0.00709077	0.0334071	0.0520943	0.037465	0.0281551	0.0271935	0.0128645	0.0116329
0	1	0.0643101	0.0224256	0.00653935	0.0141303	0.0975595	0.0274693	0.00519845	0.0224871	0.00691747	0.0118044
0	1	0.0974754	0.023904	0.00292065	0.054736	0.0344185	0.0492066	0.168861	0.0399127	0.0236834	0.00430741
0	1	0.0110969	0.00398033	0.0303816	0.00823069	0.0100298	0.00605901	0.00192223	0.0114869	0.0118286	0.012176
0	1	0.0564163	0.0398034	0.0142627	0.00937345	0.0611036	0.0400184	0.00459396	0.0328782	0.00938285	0.0258736
0	1	0.00908255	0.00326901	0.023309	0.0106939	0.00998196	0.00677905	0.00391696	0.0095724	0.0271683	0.00810997
0	1	0.143424	0.14006	0.0242148	0.016203	0.050458	0.124067	0.246256	0.0986161	0.0276492	0.0140031
0	1	0.0208509	0.0163506	0.0202826	0.0257088	0.0299937	0.00773242	0.0118234	0.0110961	0.0183946	0.0087763
0	1	0.0293143	0.0447903	0.00475425	0.0308641	0.0570269	0.0195819	0.204983	0.0271544	0.0434918	0.0153239
0	1	0.0209891	0.0110936	0.0143926	0.0116231	0.0190949	0.02058	0.0052347	0.0133818	0.0123335	0.0125652
0	1	0.0218622	0.00668182	0.0117513	0.00646035	0.0255608	0.00812095	0.00611856	0.0103343	0.0143528	0.0193752
0	1	0.055827	0.0730192	0.0191388	0.00980872	0.074682	0.0321934	0.00195848	0.033225	0.0185264	0.0168394
0	1	0.240291	0.910629	0.0058819	0.0498847	0.253743	0.0994391	0.13535	0.215902	0.00717644	0.0188102
0	1	0.208593	0.205702	0.00771551	0.0137178	0.0260667	0.255015	0.380095	0.159117	0.020807	0.0105696
0	1	0.0117711	0.00554679	0.0196497	0.00714392	0.0229617	0.0135367	0.00395321	0.0123057	0.0113499	0.0117174
0	1	0.0262279	0.019478	0.00447833	0.014603	0.0567744	0.0218464	0.00726569	0.00728676	0.0177822	0.0229533
0	1	0.0235394	0.0359745	0.00654725	0.0141303	0.0257122	0.0176094	0.00993741	0.0140086	0.0106319	0.0542462
0	1	0.0235422	0.00540298	0.0139138	0.00427755	0.0238307	0.0174708	0.00651619	0.0103148	0.00599812	0.0213065
0	1	0.011434	0.00895959	0.00709077	0.00561817	0.0174125	0.00836675	0.00259923	0.00959201	0.00938285	0.0187725
0	1	0.0914746	0.0276977	0.0123644	0.0273314	0.0685048	0.0444302	0.0779641	0.0256502	0.0249325	0.0215849
0	1	0.164436	0.0308514	0.00358599	0.0310952	0.0456851	0.107096	0.262779	0.0770269	0.0363346	0.00835248
0	1	0.0545617	0.0412337	0.00688304	0.0104135	0.0407007	0.0283716	0.0138141	0.0382702	0.00494385	0.0194841
0	1	0.0725008	0.0281499	0.0111775	0.0471997	0.0818684	0.046079	0.059228	0.0315401	0.0269085	0.0142819
0	1	0.0830925	0.0312829	0.00775611	0.062437	0.0410963	0.0592871	0.103673	0.0320643	0.0338366	0.00967739
0	1	0.0080712	0.00867197	0.0113015	0.0116671	0.0238535	0.0113299	0.000432525	0.00684395	0.0123596	0.0107508
0	1	0.00537987	0.00668182	0.0408086	0.0109742	0.00448071	0.0096718	0.00131774	0.00679349	0.018151	0.0115954
0	1	0.0267928	0.00739315	0.0248989	0.0116231	0.0592831	0.0170416	0.00327622	0.00572389	0.0157889	0.0194837
0	1	0.122545	0.456301	0.0137598	0.0624844	0.230112	0.0546559	0.105504	0.130234	0.00839931	0.0176291
0	1	0.00941689	0.00611431	0.0130538	0.00215557	0.0160891	0.0122911	0.00587544	0.0149252	0.00908473	0.0225977
0	1	0.207425	0.745998	0.0136787	0.0345889	0.270917	0.107997	0.348832	0.131875	0.00839931	0.0447458
0	1	0.0100911	0.00412414	0.0102144	0.00848121	0.0152325	0.0077985	0.00455771	0.016449	0.0204334	0.0097884
0	1	0.00537987	0.0144987	0.00475425	0.00496331	0.0213742	0.0131048	0.00594795	0.00687649	0.0113761	0.0312496
0	1	0.0559046	0.040091	0.0124572	0.0549851	0.0512977	0.0179907	0.170598	0.0156871	0.0319118	0.0227417
0	1	0.0497729	0.00668182	0.0095085	0.0155762	0.0615102	0.0248407	0.0106171	0.00687649	0.011951	0.0294441
0	1	0.0215195	0.0148115	0.00656052	0.0192049	0.0442969	0.0240273	0.0275878	0.0141829	0.0135564	0.0592284
0	1	0.049433	0.0680115	0.00789399	0.053905	0.0865467	0.0298716	0.0507336	0.0243044	0.0182609	0.0107521
0	1	0.0258936	0.00355662	0.00937055	0.0079063	0.030193	0.00861255	0.00259923	0.017582	0.0133836	0.0165386
0	1	0.0316965	0.025578	0.0131351	0.00911585	0.047771	0.0172679	0.00719318	0.0107055	0.0140874	0.0207679
0	1	0.0332934	0.0237459	0.0131351	0.00911585	0.0491841	0.0153743	0.00719318	0.0122292	0.0131038	0.0207679
0	1	0.0080684	0.0164965	0.00642545	0.0464042	0.0196029	0.0112227	0.0244083	0.0122684	0.0131038	0.00773056
0	1	0.0682752	0.0683924	0.0124697	0.0146326	0.06612	0.0227683	0.0194978	0.0317452	0.0157417	0.00925953
0	1	0.0948429	0.0756341	0.02358	0.0187206	0.100987	0.0441874	0.0597999	0.0661668	0.0199886	0.0206434
0	1	0.00302564	0.0174121	0.00700157	0.0514626	0.02085	0.00924024	0.0144952	0.0130107	0.0279092	0.00750778
0	1	0.198725	0.39803	0.00700955	0.00944671	0.0856925	0.107321	0.0178801	0.115507	0.00074419	0.0126645
0	1	0.195251	0.171865	0.00718005	0.014145	0.181654	0.0960113	0.0206725	0.085835	0.00966207	0.00999915
0	1	0.245241	0.151217	0.00865659	0.0718946	0.110585	0.145641	0.461438	0.0716991	0.0310576	0.0295143
0	1	0.0679324	0.0927059	0.00779669	0.020296	0.060844	0.0324517	0.0369691	0.0176211	0.00717644	0.0892426
0	1	0.00605411	0.0059705	0.0259051	0.0079503	0.0158367	0.00874924	0.0052347	0.0134014	0.0250619	0.00777712
0	1	0.0151311	0.0181991	0.010758	0.00548713	0.0388993	0.0163995	0.00642785	0.00804864	0.00863867	0.0423605
0	1	0.127791	0.104655	0.00417012	0.00920393	0.0644124	0.0465486	0.0111102	0.0413372	0.0047045	0.0291222
0	1	0.128012	0.0535689	0.00475425	0.0201394	0.0621883	0.0454166	0.167735	0.0386022	0.0113499	0.0254541
0	1	0.168384	0.246584	0.00455277	0.0275625	0.142983	0.0877721	0.0979057	0.0703069	0.0191498	0.0246136
0	1	0.0094197	0.00483546	0.010052	0.00734552	0.0113006	0.00964294	0.000640745	0.0111158	0.0162937	0.00856844
0	1	0.324316	0.233776	0.00650664	0.0264351	0.0415264	0.232353	0.485386	0.161722	0.0383518	0.0108709
0	1	0.0158053	0.00341281	0.0240227	0.00744632	0.037528	0.0139712	0.00327622	0.022627	0.0282341	0.0171695
0	1	0.0164795	0.0209006	0.00775611	0.0372883	0.0371368	0.0146462	0.126261	0.0149447	0.0178083	0.0440414
0	1	0.0521738	0.0209797	0.0101332	0.0165934	0.0528598	0.0302387	0.00828526	0.0264055	0.0161233	0.00864563
0	1	0.0245479	0.00355662	0.0224624	0.00561515	0.0188397	0.0109768	0.00267308	0.00942971	0.0184299	0.0187365
0	1	0.0147136	0.0109498	0.00354538	0.00334835	0.0257122	0.0152762	0.00851092	0.00752336	0.00964832	0.00993976
0	1	0.0692054	0.0362544	0.00713137	0.013069	0.171314	0.0337609	0.0143622	0.0340896	0.00786715	0.0289324
0	1	0.00100855	0.00142265	0.0176621	0.00460195	0.00605933	0.0132339	0.00455771	0.00613418	0.0110986	0.00805534
0	1	0.0650132	0.0164889	0.0152569	0.0105878	0.0857637	0.0370055	0.0124279	0.0136749	0.0192967	0.0190072
0	1	0.0275764	0.00952713	0.0119748	0.00980872	0.0147774	0.00317776	0.00794268	0.00767753	0.00911737	0.0179368
0	1	0.0332934	0.00377397	0.00880257	0.0110739	0.111067	0.0325019	0.00263547	0.0120372	0.0129464	0.0341097
0	1	0.0494358	0.0257646	0.00116826	0.0347649	0.0439984	0.0298728	0.265727	0.0251975	0.0298763	0.0260221
0	1	0.0544813	0.00540298	0.0425853	0.0106053	0.0712089	0.0266753	0.00388071	0.00913014	0.0178029	0.0234087
0	1	0.0326219	0.00696944	0.0178893	0.00395314	0.0445042	0.00991759	0.00715693	0.0122292	0.015097	0.00955368
0	1	0.0080712	0.00398033	0.0113015	0.00827472	0.0305518	0.0126662	0.00587544	0.00498158	0.0158151	0.0283525
0	1	0.00336277	0.00199017	0.0291503	0.0085551	0.00921656	0.010655	0.00463021	0.00841982	0.0328269	0.0114628
0	1	0.0330664	0.0104898	0.00417012	0.0308813	0.0326407	0.0212394	0.0230423	0.0156871	0.0131585	0.0109946
0	1	0.0168166	0.0353993	0.00537898	0.0487191	0.0392867	0.0247335	0.029803	0.0201617	0.0424961	0.0117005
0	1	0.00235422	0.00270149	0.0308054	0.00306798	0.0058042	0.0125277	0.00320372	0.00711365	0.0210548	0.00984131
0	1	0.04977	0.00995082	0.0160227	0.00827472	0.0726637	0.0221995	0.0117146	0.0129716	0.013317	0.0178755
0	1	0.122643	0.095975	0.00262867	0.0350012	0.158762	0.0536727	0.197791	0.0523753	0.0323188	0.0112393
0	1	0.102808	0.103877	0.00412952	0.0480165	0.107269	0.0352763	0.198486	0.0329108	0.0366043	0.0152422
0	1	0.0262336	0.0112835	0.00529778	0.00656231	0.0444005	0.0153835	0.00388071	0.00535273	0.0116154	0.0264692
0	1	0.0373276	0.0972887	0.00417012	0.051094	0.0599477	0.0162951	0.0232011	0.0279163	0.0191236	0.00596311
0	1	0.0452054	0.0244572	0.00690422	0.00799549	0.0831564	0.020081	0.00755242	0.016449	0.0115531	0.0159436
0	1	0.0282534	0.0153538	0.0125915	0.0109123	0.0574441	0.0164478	0.0158128	0.0179923	0.0150709	0.0124876
0	1	0.158479	0.0536149	0.0130538	0.0119034	0.196217	0.0452638	0.0131049	0.0375474	0.0216902	0.0259984
0	1	0.0844332	0.0149301	0.0152606	0.00920393	0.0769316	0.0324253	0.00708444	0.0310029	0.0147234	0.0111221
0	1	0.0203282	0.0100946	0.0101332	0.0143666	0.039564	0.0210641	0.044119	0.0141829	0.0261553	0.0078326
0	1	0.0205137	0.0173084	0.0178893	0.0186037	0.0437947	0.00778865	0.0272303	0.017582	0.0421672	0.0115678
0	1	0.0197003	0.00753695	0.0100682	0.00427755	0.0266291	0.0108696	0.00453483	0.00687649	0.0109746	0.00741472
0	1	0.0111737	0.00682563	0.0106361	0.0076259	0.0140002	0.00945722	0.00466646	0.00840026	0.0234702	0.00770887
0	1	0.0423759	0.019478	0.0193661	0.0307448	0.093739	0.0201986	0.0317701	0.0260213	0.039764	0.0139968
0	1	0.217102	0.157182	0.00596311	0.0528595	0.106112	0.111269	0.222399	0.0833168	0.0283528	0.0130486
0	1	0.0147968	0.00696944	0.0268543	0.00883549	0.034323	0.0118215	0.00726569	0.0145345	0.0150709	0.0229969
0	1	0.0809257	0.033869	0.014586	0.00944029	0.124448	0.0324253	0.00455771	0.0236321	0.0174906	0.0256555
0	1	0.0133399	0.0150376	0.0178893	0.00915988	0.0359665	0.0132339	0.00594795	0.0152964	0.0210602	0.0131094
0	1	0.00571698	0.00142265	0.00884318	0.00581153	0.00448071	0.00377663	0.00314458	0.00686243	0.00979629	0.0108448
0	1	0.00605411	0.00796065	0.0130945	0.00274356	0.00514245	0.00716097	0.00327622	0.0118777	0.0130777	0.00676516
0	1	0.125047	0.315467	0.00713137	0.0154542	0.091088	0.0515764	0.0904948	0.0896855	0.0163797	0.0122955
0	1	0.0342992	0.021748	0.00646602	0.0775586	0.0345436	0.0278573	0.0601524	0.0226157	0.0441614	0.00990912
0	1	0.0645753	0.0544536	0.0160151	0.00911585	0.0504599	0.0332479	0.0481946	0.0344216	0.0120941	0.0187373
0	1	0.0594476	0.0629817	0.0143439	0.0162691	0.0890428	0.0364367	0.0720043	0.0420991	0.0183559	0.0145992
0	1	0.00840552	0.00739315	0.0245744	0.0063723	0.0126289	0.00886813	0.00783393	0.0187346	0.0244537	0.00844251
0	1	0.152631	0.03762	0.0100926	0.0094843	0.0855886	0.0759057	0.0400346	0.0255915	0.0298763	0.0161514
0	1	0.0196173	0.0564429	0.00684946	0.0909672	0.0500265	0.0226922	0.106944	0.0179727	0.0250681	0.0297524
0	1	0.00941689	0.00781909	0.00533838	0.00935879	0.0437866	0.0160897	0.00790643	0.0191448	0.0096222	0.0188191
0	1	0.0497729	0.00810447	0.00834024	0.0110223	0.0260711	0.0379724	0.0300071	0.0168592	0.0152841	0.0056931
0	1	0.0517288	0.009632	0.0270651	0.0129207	0.0491306	0.0219537	0.00331247	0.0126271	0.015567	0.0184712
0	1	0.00403419	0.00540298	0.013638	0.00766993	0.00662009	0.0116352	0.00391696	0.00498158	0.0125457	0.0433138
0	1	0.00134567	0.00398033	0.00533838	0.00613594	0.00198522	0.00885833	0.00327622	0.00572389	0.0070763	0.00650467
0	1	0.0213243	0.0619795	0.00417012	0.0223334	0.0566128	0.0119674	0.0205835	0.00574345	0.00542254	0.0189816
0	1	0.125242	0.0893297	0.0100926	0.0120714	0.0967825	0.0575138	0.0239665	0.0482137	0.00632949	0.0121478
0	1	0.0104254	0.0067182	0.0143033	0.00548713	0.0148693	0.0098103	0.00320372	0.0121983	0.0173034	0.0443471
0	1	0.148653	0.116794	0.00801572	0.0230098	0.151977	0.0821766	0.0258375	0.0711484	0.00842544	0.0298568
0	1	0.1056	0.0873654	0.0094679	0.0134375	0.0812859	0.06223	0.0126454	0.0516129	0.00866478	0.0203381
0	1	0.0020171	0.0006039	0.0137192	0.00766993	0.0143591	0.0073375	0.00851092	0.00939929	0.0180476	0.0122082
0	1	0.0332934	0.0305298	0.010758	0.0329633	0.0742826	0.0220603	0.071683	0.0176016	0.0229392	0.0196491
0	1	0.0449488	0.0236131	0.0095085	0.0110183	0.0854458	0.0296766	0.00790643	0.0172108	0.0137968	0.0186313
0	1	0.00874264	0.0146425	0.00475425	0.0489854	0.0236792	0.0105165	0.0154499	0.01255	0.0260768	0.0129936
0	1	0.00406409	0.00879053	0.0306007	0.00488234	0.00883362	0.0107623	0.00455771	0.0066589	0.0258801	0.00857327
0	1	0.00605411	0.0100606	0.00843759	0.0244998	0.0144873	0.0114378	0.00805144	0.0076623	0.0113981	0.0117756
0	1	0.0107625	0.00284529	0.0236089	0.00488234	0.00621077	0.00815216	0.00594795	0.00382897	0.0130777	0.0226296
0	1	0.0107625	0.00284529	0.023982	0.00488234	0.00621077	0.00838754	0.00606582	0.00382897	0.013706	0.022655
0	1	0.0633728	0.163259	0.0119262	0.0207534	0.0782874	0.0354957	0.0230423	0.0292528	0.0096222	0.0146645
0	1	0.0269021	0.00938329	0.0154927	0.0102252	0.058967	0.0145389	0.00475283	0.0126395	0.0116154	0.0130788
0	1	0.0137854	0.00788713	0.0153986	0.0127107	0.0393042	0.0134796	0.00676202	0.0102724	0.0106253	0.00911693
0	1	0.352225	0.239664	0.00775611	0.0717218	0.104273	0.235392	0.477892	0.147739	0.0358157	0.0172872
0	1	0.358073	0.242694	0.00775611	0.072592	0.103437	0.236739	0.483547	0.150858	0.0362343	0.0172872
0	1	0.00672553	0.00469165	0.0255235	0.00460195	0.00738281	0.0115745	0.00527095	0.00879096	0.00419966	0.00489569
0	1	0.0340189	0.0108059	0.0143846	0.00427755	0.0333753	0.0141858	0.00651619	0.00841982	0.0119236	0.0153167
0	1	0.00296962	0.0063942	0.0214184	0.00697709	0.00748647	0.00211851	0.00261532	0.00689606	0.00916964	0.00758217
0	1	0.011094	0.00341281	0.00467304	0.00302395	0.0118635	0.0136943	0.00267173	0.00843941	0.00715028	0.00882954
0	1	0.0221966	0.00554679	0.00942728	0.00883549	0.0323297	0.0248031	0.00591169	0.0161548	0.0153309	0.025535
0	1	0.00639125	0.00682563	0.0173864	0.00823069	0.0163443	0.00951544	0.00270798	0.00996317	0.0204673	0.00874563
0	1	0.00336277	0.00469165	0.0188465	0.00712191	0.00809749	0.0045901	0.00267173	0.0147136	0.00954823	0.00877331
0	1	0.00907976	0.00469165	0.0101575	0.0100062	0.00892246	0.00353084	0.00327622	0.00613418	0.0103664	0.00614923
0	1	0.0329562	0.00724932	0.0119262	0.00600269	0.0192463	0.0095345	0.00259923	0.0141633	0.00643223	0.0134462
0	1	0.0164795	0.018535	0.00646602	0.0474655	0.0300526	0.0147535	0.0137343	0.0118581	0.007023	0.0104937
0	1	0.0726465	0.0354301	0.010469	0.0127886	0.0834676	0.0303828	0.00455771	0.0187541	0.00904339	0.0125059
0	1	0.101614	0.00469165	0.0948821	0.0106276	0.0347773	0.0543991	0.00192223	0.0141437	0.0242144	0.0134311
0	1	0.118153	0.0103822	0.015096	0.00939508	0.0791627	0.0483486	0.00722944	0.0145345	0.0170119	0.015692
0	1	0.116192	0.036138	0.00834024	0.0612121	0.0519334	0.0724192	0.135757	0.0463556	0.0261553	0.0144119
0	1	0.00975119	0.00613407	0.0089162	0.00209996	0.0182817	0.0111153	0.00406197	0.0107055	0.0109452	0.0356193
0	1	0.0269078	0.0123724	0.0188366	0.010045	0.0612257	0.0135876	0.00726569	0.0225831	0.0150051	0.0100111
0	1	0.0393503	0.0456202	0.00537898	0.0816128	0.0884705	0.0233211	0.141231	0.020649	0.0310872	0.00996016
0	1	0.0247772	0.0113735	0.0293857	0.0580989	0.028521	0.0665465	0.00867113	0.025611	0.0460091	0.139214
0	1	0.00336277	0.00270149	0.029215	0.00581153	0.00524612	0.00627946	0.00131774	0.0134014	0.0244015	0.00917245
0	1	0.0657128	0.026769	0.00350478	0.0423984	0.0438351	0.0311086	0.237719	0.0176764	0.0465287	0.0213817
0	1	0.0100883	0.00595074	0.0327769	0.0094843	0.0214389	0.0124204	0.00372619	0.00763836	0.0160806	0.0293541
0	1	0.00967713	0.0059705	0.0328742	0.0094843	0.0214389	0.0124204	0.00397066	0.00763836	0.0160806	0.0290942
0	1	0.189377	0.0326572	0.0100926	0.0466132	0.0566933	0.115296	0.187669	0.0370149	0.0167986	0.0186854
0	1	0.011434	0.00768075	0.0196824	0.00702111	0.0220316	0.0202194	0.0063983	0.00611462	0.00863867	0.0211359
0	1	0.00739697	0.00824828	0.00842146	0.0076259	0.0192463	0.00910413	0.00263547	0.0141633	0.00863867	0.0188311
0	1	0.00706265	0.00127885	0.00888375	0.00827472	0.0259674	0.00956449	0.0112914	0.0149902	0.0111106	0.00742343
0	1	0.0427401	0.0670433	0.00479485	0.00702111	0.0878923	0.0198352	0.0164174	0.0229347	0.00271127	0.0218701
0	1	0.00235422	0.00810447	0.0497978	0.00892355	0.00591227	0.00684711	0.00203098	0.00343824	0.015883	0.0196528
0	1	0.00571698	0.00341281	0.00529778	0.00576751	0.00962316	0.0098103	0.00530458	0.0190113	0.0130777	0.00730952
0	1	0.00840834	0.00326901	0.0181432	0.0079063	0.0123738	0.00583689	0.00391696	0.00740556	0.00967031	0.00530456
0	1	0.0201766	0.0133186	0.00592251	0.0063723	0.051404	0.0155012	0.00746277	0.0140916	0.0112341	0.0146541
0	1	0.0188309	0.0249849	0.0340668	0.0348692	0.0251109	0.0567057	0.0117179	0.0244552	0.0282835	0.117629
0	1	0.0131429	0.0123724	0.0113827	0.0097824	0.0216918	0.0103178	0.00463021	0.0103148	0.0180215	0.0187044
0	1	0.0679329	0.0203331	0.0123263	0.00574524	0.0935677	0.0456718	0.0106144	0.0135614	0.0120941	0.0209907
0	1	0.0218594	0.0170633	0.0420806	0.0278284	0.0232472	0.049736	0.0125729	0.0347814	0.0307689	0.180362
0	1	0.107677	0.116281	0.012551	0.0561897	0.147118	0.0475059	0.0943405	0.0459281	0.0306001	0.00981906
0	1	0.0415925	0.0245274	0.00709077	0.0601623	0.0916762	0.0339553	0.0199111	0.0150336	0.0306205	0.0107027
0	1	0.0558299	0.0301511	0.0112343	0.0110183	0.0521789	0.02788	0.00429443	0.0251341	0.013317	0.014049
0	1	0.00428727	0.00540298	0.0211425	0.0110623	0.00756442	0.00684711	0.00329271	0.0107516	0.013848	0.0102279
0	1	0.00706265	0.00398033	0.00963031	0.00460195	0.00799674	0.0112227	0.00135399	0.00815608	0.0124437	0.0167606
0	1	0.0356448	0.00348471	0.024972	0.00581153	0.0371692	0.0203579	0.00527095	0.0080291	0.0239227	0.00759624
0	1	0.00571698	0.00355662	0.0276411	0.010717	0.0150207	0.00721905	0.0106507	0.0141437	0.00691093	0.0115806
0	1	0.113921	0.129191	0.0100731	0.0373648	0.145324	0.0412505	0.221551	0.050934	0.0205196	0.0296568
0	1	0.0317636	0.059289	0.00900559	0.0637368	0.0531252	0.013587	0.0557569	0.0146061	0.0190312	0.0153462
0	1	0.109711	0.182196	0.00896495	0.014489	0.129706	0.0618324	0.0106144	0.0500891	0.00914351	0.0126625
0	1	0.0618755	0.0197655	0.0172646	0.0128766	0.0587037	0.025083	0.00851092	0.0126585	0.0100444	0.027292
0	1	0.110446	0.324744	0.0117045	0.0165934	0.218306	0.0475624	0.0176988	0.0628458	0.0159933	0.0270585
0	1	0.0406904	0.0145064	0.00592251	0.00702111	0.0291614	0.0207386	0.00327622	0.00650534	0.0108451	0.0275876
0	1	0.0221937	0.0358231	0.00421073	0.0736731	0.0468482	0.0198069	0.114078	0.0241068	0.0299968	0.0208542
0	1	0.0208537	0.00284529	0.00798205	0.00609191	0.0206257	0.0119288	0.00327622	0.00382897	0.0118548	0.0119172
0	1	0.00470844	0.00611431	0.00514393	0.026561	0.0107951	0.00925125	0.00527095	0.0160973	0.0167855	0.00830683
0	1	0.058847	0.0139389	0.0142627	0.00976469	0.0703084	0.0276054	0.00715693	0.0126199	0.0135825	0.0329228
0	1	0.0675953	0.0243667	0.00713137	0.0325821	0.0418657	0.0519293	0.189422	0.0309442	0.0471316	0.00688551
0	1	0.0020171	0.0125162	0.00533838	0.016675	0.0102849	0.00589514	0.00463021	0.0091817	0.00789447	0.00730972
0	1	0.0161452	0.00967094	0.00417012	0.00548713	0.0255608	0.0154706	0.00240407	0.00841982	0.00938285	0.0105832
0	1	0.00571698	0.00477069	0.0392509	0.00678478	0.0118981	0.0098103	0.00252128	0.00879096	0.0296108	0.0181944
0	1	0.0263014	0.0142187	0.0128187	0.00911585	0.0373676	0.0189335	0.00730194	0.00687649	0.015567	0.0288536
0	1	0.0343048	0.00975526	0.022603	0.0100891	0.0296349	0.0138328	0.00534149	0.0156871	0.0155495	0.00783559
0	1	0.0823537	0.0190542	0.00296125	0.0271993	0.0465346	0.0467611	0.0512949	0.0184025	0.00741577	0.0259357
0	1	0.0275736	0.00810447	0.0162181	0.0103695	0.0758614	0.02788	0.00726569	0.00650534	0.0200147	0.0342676
0	1	0.0117711	0.0237459	0.00958972	0.0630006	0.0412088	0.0164116	0.0160385	0.0145345	0.0143005	0.00761282
0	1	0.0564984	0.0211882	0.00896495	0.0109742	0.057125	0.0220921	0.0145676	0.0160582	0.00765512	0.00924343
0	1	0.0937908	0.034993	0.0125915	0.0106939	0.150192	0.038878	0.0808692	0.0240997	0.0135825	0.0135976
0	1	0.00336277	0.0059705	0.0112484	0.00706514	0.0115606	0.00983563	0	0.00267636	0.0130777	0.0149279
0	1	0.119921	0.076373	0.0195588	0.020082	0.0679469	0.0646171	0.186613	0.0482642	0.0165677	0.0196053
0	1	0.0944945	0.0470681	0.00834024	0.0109444	0.0910413	0.0346977	0.0104694	0.0216845	0.00964832	0.0216221
0	1	0.134698	0.180577	0.00646602	0.0139634	0.120791	0.0539913	0.0106144	0.0517691	0.0155235	0.0331731
0	1	0.05145	0.0235	0.0106768	0.00337417	0.0903237	0.0224943	0.00541595	0.0225636	0.0197231	0.0195711
0	1	0.100088	0.0826951	0.00942728	0.0137618	0.137177	0.0489441	0.0370021	0.0333791	0.00541483	0.0158281
0	1	0.0171509	0.0122286	0.010758	0.00968588	0.0344481	0.0104956	0.00331247	0.00879096	0.011474	0.0193286
0	1	0.0255826	0.00412414	0.0285255	0.0079063	0.0314687	0.00991759	0.00495126	0.0110511	0.0128383	0.0229038
0	1	0.0436077	0.0285813	0.0110742	0.00823069	0.0590732	0.0282331	0.00527095	0.0126004	0.0133693	0.0148634
0	1	0.0147968	0.00546226	0.0334014	0.0074599	0.0629695	0.0115659	0.00455771	0.0160582	0.0197297	0.0149077
0	1	0.00773409	0.00326901	0.0321115	0.0079503	0.0123003	0.00720019	0.00534345	0.0130107	0.0241883	0.00644336
0	1	0.144062	0.783488	0.00888375	0.0262585	0.212003	0.0731572	0.0927957	0.171399	0.00372096	0.0292658
0	1	0.0575042	0.00682563	0.00895682	0.00641633	0.0933853	0.0283716	0.00527095	0.00726722	0.0263947	0.0118776
0	1	0.011434	0.00796065	0.0198526	0.00306798	0.0130355	0.0117142	0.00197562	0.0116578	0.0136033	0.00712158
0	1	0.0384137	0.0423687	0.00354538	0.0239338	0.0905213	0.0242026	0.0158854	0.0244846	0.017472	0.0103053
0	1	0.0390104	0.0346386	0.00771551	0.0144107	0.0718988	0.0220321	0.0131384	0.0197504	0.0179998	0.0132392
0	1	0.0215279	0.00483546	0.0112609	0.00577793	0.0221485	0.0201375	0.00199474	0.0138117	0.0115893	0.02493
0	1	0.0454277	0.0551572	0.00647427	0.0320816	0.0640815	0.0199471	0.0332453	0.0325267	0.0128318	0.0136504
0	1	0.21	0.0855217	0.0314868	0.0179954	0.120058	0.112733	0.0184846	0.096467	0.0411608	0.0400473
0	1	0.175187	0.0677313	0.00829963	0.00799435	0.0353136	0.154487	0.0119684	0.0959863	0.0143267	0.0121044
0	1	0.00870805	0.006538	0.0102144	0.00492637	0.0151244	0.0098103	0.0058392	0.0133818	0.0195099	0.0195133
0	1	0.0533205	0.139063	0.00890004	0.0138059	0.0971472	0.0324517	0.0111464	0.029376	0.0160806	0.0583269
0	1	0.0581756	0.00931482	0.0458307	0.0161978	0.0345936	0.0319337	0.00986492	0.0307723	0.0387543	0.0182982
0	1	0.192543	0.0262333	0.0448894	0.017715	0.0549946	0.111319	0.0152981	0.0608629	0.0517613	0.0379044
0	1	0.149647	0.0176316	0.0555016	0.0141743	0.0508706	0.113264	0.00719318	0.0589533	0.042485	0.0354176
0	1	0.0235422	0.0228908	0.00784531	0.00702111	0.0489114	0.0200232	0.00722944	0.0214109	0.00393416	0.00778384
0	1	0.0930946	0.00525918	0.0386687	0.00702111	0.0261748	0.0640947	0.00594795	0.0333634	0.0244124	0.0157483
0	1	0.0243807	0.0139169	0.0288582	0.00799435	0.0568251	0.0189456	0.00391696	0.0114869	0.0168402	0.0321561
0	1	0.109926	0.074083	0.0355757	0.00823069	0.0733162	0.0449117	0.0110739	0.0359258	0.00765512	0.0187394
0	1	0.0447245	0.0149301	0.0095085	0.0265713	0.0605169	0.0316118	0.022329	0.0260544	0.0431988	0.0115648
0	1	0.0272393	0.0140031	0.0143602	0.00944029	0.0350325	0.0044828	0.0244742	0.016449	0.0202802	0.00828214
0	1	0.0626466	0.0542823	0.00483546	0.0829701	0.122641	0.0365043	0.0614756	0.0353089	0.0383249	0.0100071
0	1	0.148796	0.0191333	0.00709077	0.0815014	0.0590526	0.095481	0.333502	0.0382244	0.0348202	0.0119413
0	1	0.0307869	0.0193342	0.0172646	0.0299869	0.026374	0.0203267	0.00861967	0.0181263	0.0170641	0.0101102
0	1	0.0134511	0.00270149	0.0436886	0.00920393	0.0297386	0.0128225	0.00591169	0.0145388	0.0194892	0.00983624
0	1	0.158217	0.215152	0.00888375	0.0364473	0.178387	0.0665276	0.0171306	0.0483086	0.0288863	0.016801
0	1	0.423713	0.55375	0.0646367	0.0120095	0.125089	0.254119	0.0286652	0.432087	0.0453193	0.0456589
0	1	0.115442	0.0528948	0.00713137	0.00466915	0.0847748	0.0436565	0.00726569	0.0198872	0.0155495	0.0119355
0	1	0.0647252	0.0493073	0.0119262	0.0161474	0.10846	0.040065	0.00699805	0.0237357	0.0119462	0.032012
0	1	0.0606141	0.0429285	0.0094679	0.00733509	0.141815	0.0291539	0.0113277	0.0132451	0.0107559	0.0182873
0	1	0.030942	0.0106994	0.0222622	0.00920393	0.0351362	0.0145781	0.00594795	0.0100592	0.0192967	0.0119916
0	1	0.0424773	0.00284529	0.0606237	0.00520675	0.0228374	0.0278004	0.00758672	0.0133395	0.0250064	0.0160854
0	1	0.106942	0.0736362	0.0160153	0.0318013	0.165776	0.0379505	0.0296264	0.0314733	0.0239554	0.00553585
0	1	0.061036	0.0319865	0.0128091	0.0094843	0.0440926	0.0417752	0.00804947	0.0325267	0.00918487	0.00835248
0	1	0.0297653	0.0132198	0.0113421	0.00367276	0.0548514	0.0161197	0.00323997	0.0110961	0.0121203	0.011252
0	1	0.00369989	0.00525918	0.0364034	0.00427755	0.00527112	0.00649403	0.00455771	0.00572389	0.0234252	0.0068642
0	1	0.199049	0.161102	0.0115367	0.0232846	0.1011	0.104589	0.274757	0.0734927	0.0385563	0.0281628
0	1	0.0329562	0.0163527	0.0244366	0.00970944	0.0565751	0.0245269	0.0052347	0.0241068	0.0244798	0.0037539
0	1	0.0915595	0.0420965	0.0095085	0.0672435	0.0357568	0.0557568	0.146444	0.0367464	0.0612671	0.00544323
0	1	0.00672553	0.00355662	0.0101738	0.0124566	0.0150207	0.0120569	0.00655244	0.00843941	0.0138219	0.0167666
0	1	0.043455	0.0774881	0.00596311	0.0132011	0.089695	0.0169608	0.00600709	0.0303854	0.00592739	0.0109399
0	1	0.251201	0.258463	0.017224	0.0197394	0.0533701	0.264506	0.367522	0.316812	0.0124143	0.0087992
0	1	0.00960237	0.00611431	0.0124526	0.0066799	0.0254571	0.00412972	0.0123916	0.0103343	0.0125011	0.00919115
0	1	0.118239	0.178943	0.0293283	0.00488234	0.0864938	0.0797266	0.00726569	0.0451466	0.00640609	0.0151176
0	1	0.105463	0.042518	0.0135406	0.0119266	0.101334	0.0528292	0.0125004	0.0375082	0.0121814	0.00803066
0	1	0.101727	0.04236	0.0132161	0.0119738	0.0994152	0.0520054	0.0121619	0.0386608	0.0120376	0.00825264
0	1	0.0245536	0.00781685	0.0226842	0.00422194	0.0374479	0.0150304	0.00331247	0.0141633	0.0229951	0.00790994
0	1	0.043716	0.0347527	0.00721256	0.0383172	0.068893	0.0239268	0.0410476	0.0214821	0.019536	0.0152196
0	1	0.153617	0.094673	0.00779669	0.0426712	0.071779	0.0948528	0.234889	0.0605467	0.0581576	0.0153198
0	1	0.0147968	0.0137698	0.0120074	0.0121838	0.0397206	0.0119288	0.0118596	0.0240222	0.0185796	0.0101378
0	1	0.00470844	0.00398033	0.00596311	0.00915988	0.00524612	0.00599322	0.00331247	0.00650534	0.00986156	0.00709593
0	1	0.0135081	0.00611431	0.0231059	0.00696434	0.0191427	0.0101634	0.00263547	0.00879096	0.0274044	0.0213532
0	1	0.0258964	0.0342565	0.00412952	0.0598377	0.0365634	0.0206037	0.0287458	0.0182462	0.0218339	0.00531354
0	1	0.0635639	0.00614983	0.0441038	0.0105427	0.0561946	0.0326999	0.00334872	0.0199068	0.0249871	0.00886865
0	1	0.00885659	0.00995082	0.0875569	0.0187281	0.0164001	0.0202194	0.0058379	0.0223981	0.0979159	0.059098
0	1	0.00672553	0.00341281	0.0343046	0.00324755	0.00855483	0.0106078	0.0058392	0.0091817	0.0385202	0.0122424
0	1	0.00739697	0.00454785	0.0438026	0.0109742	0.0308069	0.0136169	0.00338498	0.0129065	0.0326137	0.00499174
0	1	0.0698654	0.288542	0.00775611	0.0141672	0.140625	0.0254084	0.017043	0.0561191	0.00988767	0.0108468
0	1	0.334798	0.230683	0.00993176	0.040787	0.0864456	0.230217	0.399633	0.21815	0.029279	0.00981008
0	1	0.0957628	0.253779	0.00954908	0.0632189	0.14413	0.0530641	0.0805995	0.065101	0.0217686	0.0138424
0	1	0.0891176	0.0154976	0.0287688	0.00516272	0.0465291	0.0466111	0.00666119	0.0359845	0.0178323	0.00916647
0	1	0.0104226	0.000711325	0.0130538	0.00302395	0.0176766	0.0124552	0.0120248	0.0125255	0.00940898	0.00842682
0	1	0.165835	0.24704	0.00529778	0.0282229	0.0493541	0.101905	0.401421	0.102354	0.0164591	0.0172669
0	1	0.0164534	0.00611431	0.0142952	0.0069655	0.0263395	0.0105165	0.00395321	0.0119329	0.0108712	0.00614623
0	1	0.00657461	0.0270226	0.0106361	0.0265122	0.0142326	0.0133411	0.0133224	0.0179531	0.0207915	0.011101
0	1	0.00554796	0.00614897	0.00558046	0.0530187	0.0157861	0.00839648	0.0166348	0.00827279	0.0219837	0.00469761
0	1	0.0174909	0.00341281	0.0314859	0.00427755	0.0168545	0.00790635	0.00313449	0.0130107	0.0300634	0.00657306
0	1	0.137545	0.147871	0.0094679	0.0175678	0.10489	0.0797245	0.24972	0.0446776	0.0440818	0.0190033
0	1	0.0342992	0.0166404	0.00995473	0.00427755	0.0624153	0.0148607	0.00395321	0.015355	0.00938285	0.0300965
0	1	0.10156	0.204395	0.00596311	0.0206086	0.18992	0.0398014	0.0304529	0.0439353	0.0138219	0.0182182
0	1	0.21175	0.250973	0.00896495	0.00926178	0.144251	0.0861083	0.0190911	0.0698672	0.0101271	0.0106428
0	1	0.176511	0.200425	0.00771551	0.0523919	0.217649	0.070707	0.0403561	0.0823015	0.0180215	0.0147739
0	1	0.00336277	0.00127885	0.0139221	0.00799435	0.00763795	0.0102706	0.00137551	0.00267636	0.0170119	0.0192989
0	1	0.0562472	0.0410691	0.00775611	0.0116231	0.0926389	0.037578	0.0105661	0.0192777	0.0111106	0.0278374
0	1	0.0452944	0.0142187	0.0160963	0.00484874	0.0682306	0.0226223	0.0100824	0.0156811	0.00738963	0.0124876
0	1	0.0504881	0.0163874	0.0135974	0.00980872	0.0868283	0.0251938	0.00429073	0.023345	0.00822111	0.0103415
0	1	0.00437131	0.00540298	0.0207936	0.00581153	0.00957446	0.0098091	0.00527095	0.00650534	0.0239489	0.0109369
0	1	0.12981	0.174426	0.0066689	0.0344764	0.0754635	0.0682256	0.305318	0.0849302	0.0183316	0.00628792
0	1	0.0272421	0.00469165	0.00892437	0.00609191	0.0487776	0.0142839	0.00195848	0.00574345	0.0179954	0.0133633
0	1	0.0141225	0.00255769	0.0406642	0.00706514	0.0133153	0.0167959	0.00334872	0.00920129	0.0266602	0.0201195
0	1	0.0609825	0.0265835	0.00358599	0.0297603	0.0592698	0.0344623	0.0537606	0.0375604	0.0238877	0.00462261
0	1	0.00975119	0.00270149	0.00877019	0.00944029	0.00631447	0.0106237	0.00263547	0.00455831	0.012599	0.0275455
0	1	0.0428176	0.117257	0.00407276	0.0575997	0.0659291	0.0190169	0.0422039	0.0218342	0.024123	0.0186241
0	1	0.0726409	0.0230346	0.00896495	0.00581153	0.0701474	0.0234272	0.00929666	0.0176922	0.0113499	0.00938624
0	1	0.115795	0.0917088	0.003018	0.00641633	0.0635242	0.0784161	0.024892	0.0680421	0.00936208	0.0223969
0	1	0.0376675	0.0102384	0.0137192	0.0088795	0.039013	0.0172563	0.00664239	0.00959201	0.019182	0.0173981
0	1	0.0238765	0.0284375	0.00592251	0.0646999	0.0713966	0.00921935	0.0125366	0.019516	0.0342739	0.00905545
0	1	0.144746	0.0924048	0.00892437	0.00674073	0.135547	0.0685029	0.0244688	0.0637547	0.0110844	0.00925354
0	1	0.0329619	0.0130837	0.0161043	0.00641633	0.0314209	0.0177478	0.00331247	0.00726722	0.0165331	0.0277937
0	1	0.0749922	0.0469512	0.0132567	0.0106939	0.1123	0.0333466	0.00790643	0.0179988	0.0197667	0.0598414
0	1	0.074535	0.0432271	0.0140517	0.0106939	0.104483	0.0326895	0.00790643	0.0139728	0.0192705	0.0591826
0	1	0.0914689	0.103728	0.0095085	0.0154325	0.045593	0.0307359	0.0157766	0.0321104	0.00813382	0.0184965
0	1	0.0336333	0.0305715	0.00834024	0.0277357	0.0758523	0.0125277	0.0405114	0.0267425	0.0299025	0.00974781
0	1	0.206678	0.26268	0.00896495	0.0401593	0.268892	0.0840439	0.143532	0.112379	0.0164026	0.0230493
0	1	0.0164767	0.0092395	0.0528614	0.00483831	0.0173648	0.0113299	0.00263547	0.0145149	0.0323482	0.0204584
0	1	0.00571698	0.00199017	0.00533838	0.00641633	0.00590786	0.0126662	0.000640745	0.00535273	0.00789447	0.0208957
0	1	0.00470844	0.00270149	0.00522975	0.00395314	0.00725194	0.00956449	0.00338498	0.0057223	0.0121203	0.0120764
0	1	0.112882	0.122464	0.0328174	0.00883549	0.0736038	0.0860129	0.0479993	0.0859917	0.017756	0.0181342
0	1	0.289558	0.415633	0.0087299	0.0342309	0.137487	0.133672	0.278187	0.139522	0.0520505	0.0166989
0	1	0.26266	0.399882	0.00829963	0.0361704	0.0950099	0.128022	0.220729	0.125851	0.0145922	0.0160966
0	1	0.0080712	0.00383824	0.02081	0.0079063	0.00947169	0.00624823	0.00519845	0.00613418	0.018763	0.00825942
0	1	0.168764	0.111041	0.0113421	0.014691	0.184756	0.0758274	0.00918792	0.0389928	0.0118548	0.0183299
0	1	0.367669	0.839603	0.00771551	0.00581153	0.153556	0.191984	0.0739479	0.294828	0.0147107	0.00614623
0	1	0.124111	0.159397	0.00533838	0.0232733	0.0944703	0.0441818	0.0220812	0.0371707	0.0104745	0.00910724
0	1	0.0571726	0.0200455	0.00600372	0.00921909	0.0602124	0.0309548	0.00801518	0.0206295	0.0125544	0.0201183
0	1	0.00504556	0.00426795	0.0120074	0.00646035	0.00381898	0.00945722	0.00331247	0.0133818	0.0108712	0.0164862
0	1	0.0215223	0.0331951	0.00662843	0.0152518	0.0505576	0.0243259	0.00459396	0.00983452	0.0133192	0.0383782
0	1	0.189862	0.361008	0.00900559	0.0258878	0.211295	0.0810849	0.0899082	0.0924709	0.00815997	0.0224927
0	1	0.0178224	0.0131826	0.0191794	0.0099535	0.0374802	0.0210341	0.00920572	0.0118385	0.0173481	0.0550444
0	1	0.00100855	0.00682563	0.016768	0.00455793	0.00921656	0.00419898	0.00331247	0.00841982	0.00988767	0.00511545
0	1	0.0588246	0.0626784	0.0140194	0.0163478	0.0722663	0.0279596	0.0787152	0.0152768	0.0162937	0.0477804
0	1	0.0616281	0.0655732	0.0143439	0.0165494	0.0705672	0.0280087	0.0789925	0.0152768	0.0170379	0.0486292
0	1	0.0501941	0.0423678	0.00537898	0.0597503	0.0897533	0.0304214	0.210512	0.020649	0.0417418	0.0171084
0	1	0.0294073	0.0804124	0.00357271	0.0836815	0.0578986	0.0162069	0.0453938	0.0152964	0.0266863	0.0206442
0	1	0.0151339	0.0133636	0.00662843	0.0585622	0.0281943	0.0117921	0.0343561	0.0175721	0.0399772	0.0090992
0	1	0.080657	0.0911317	0.00646602	0.0639849	0.0649033	0.0383964	0.0972811	0.0440651	0.0249318	0.0153067
0	1	0.0147968	0.00611431	0.032655	0.00581153	0.02108	0.00991759	0.00259923	0.0176211	0.00839931	0.00823175
0	1	0.00269134	0.0092395	0.00658785	0.0666261	0.00880995	0.00991759	0.013	0.0187737	0.0217424	0.0127599
0	1	0.0265679	0.00796065	0.0114358	0.0191194	0.030504	0.0177478	0.0495636	0.0118581	0.0446699	0.00916347
0	1	0.0683237	0.038676	0.0119262	0.0125082	0.142943	0.0296662	0.0118959	0.0259822	0.0207589	0.0182724
0	1	0.189088	0.141294	0.0100114	0.0104945	0.133698	0.0769315	0.0126817	0.0385686	0.00596548	0.0504086
0	1	0.19796	0.557103	0.0155528	0.0175227	0.203849	0.056095	0.0203514	0.147361	0.0153024	0.0261229
0	1	0.216683	0.548655	0.0120074	0.00819709	0.196412	0.103682	0.0495109	0.149794	0.00494385	0.0102072
0	1	0.0188337	0.020006	0.00358599	0.0199418	0.0447594	0.0112619	0.0424863	0.0156871	0.0159113	0.00956264
0	1	0.0302649	0.0302839	0.00475425	0.0253849	0.0873737	0.024732	0.050896	0.0155389	0.0270529	0.0127163
0	1	0.084354	0.136896	0.00649413	0.00799435	0.138352	0.0292439	0.0164899	0.0447363	0.0157759	0.014152
0	1	0.0178252	0.0154976	0.0114963	0.00641633	0.0474063	0.0104674	0.0126092	0.0165955	0.018287	0.0124876
0	1	0.105266	0.117529	0.0113015	0.0364964	0.0986256	0.0529372	0.063965	0.0252399	0.021477	0.0194874
0	1	0.0800378	0.120028	0.00555747	0.00980165	0.0966964	0.0432948	0.00195848	0.0428219	0.0116154	0.0160264
0	1	0.00437131	0.00412414	0.00929766	0.0236702	0.00814821	0.00426703	0.00651619	0.00574345	0.0133432	0.00591452
0	1	0.267925	0.796401	0.010052	0.0134375	0.0227128	0.38513	0.385911	0.602461	0.0111106	0.0252495
0	1	0.285363	0.207794	0.00884318	0.0297065	0.10194	0.197177	0.368766	0.091207	0.0258275	0.0146037
0	1	0.203969	0.326925	0.00854302	0.00671234	0.10764	0.0798468	0.0254709	0.0975198	0.00172773	0.0228514
0	1	0.106666	0.192539	0.0058819	0.0125523	0.0957362	0.0546802	0.0225465	0.0402611	0.00467836	0.0335393
0	1	0.0114368	0.00525918	0.00719628	0.0160466	0.0142782	0.0073075	0.00594795	0.013568	0.0152348	0.0131359
0	1	0.021271	0.00881579	0.0155528	0.0104762	0.0607139	0.0165813	0.00323997	0.0137726	0.013848	0.00888432
0	1	0.00672553	0.00213397	0.0330689	0.00427755	0.00754604	0.00212891	0.00594795	0.0053978	0.0207589	0.00542155
0	1	0.200299	0.228832	0.0106705	0.0120205	0.113004	0.0883447	0.0984366	0.0946867	0.014392	0.0140682
0	1	0.00908255	0.0012053	0.0130945	0.00576751	0.0129319	0.00317776	0.00391696	0.00611462	0.0143005	0.00887236
0	1	0.154619	0.115361	0.00354538	0.0283417	0.0925938	0.0794444	0.105351	0.0535491	0.00933464	0.0126262
0	1	0.0269021	0.00509276	0.0202259	0.00633889	0.0273666	0.00850524	0.00263547	0.0119737	0.0170641	0.0186449
0	1	0.0141225	0.00525918	0.0328986	0.00870997	0.0127285	0.00478225	0.00527095	0.00955287	0.022631	0.02239
0	1	0.0403561	0.0470604	0.00533838	0.011951	0.0491364	0.013587	0.00861967	0.0515115	0.00321611	0.0105076
0	1	0.056425	0.046213	0.00774786	0.0132967	0.0644587	0.0270377	0.0104694	0.0371371	0.0131585	0.0196804
0	1	0.0487644	0.0238897	0.00837779	0.0150154	0.0651593	0.0260079	0.00979243	0.0239945	0.0179443	0.019989
0	1	0.0232051	0.0139312	0.0191388	0.00246319	0.0138487	0.0106151	0.00263547	0.0130048	0.0175428	0.00979138
0	1	0.0242136	0.0134427	0.0133136	0.0122075	0.0413442	0.0240273	0.00950894	0.0210398	0.00863867	0.0180197
0	1	0.242573	0.177419	0.0113421	0.0441791	0.203763	0.147103	0.162109	0.0745535	0.0420074	0.0209901
0	1	0.0179335	0.00426795	0.0294908	0.0093499	0.0232726	0.0115757	0.00594795	0.0094031	0.0252044	0.0144031
0	1	0.26344	0.0160652	0.073691	0.00646035	0.0809161	0.142624	0.011274	0.0494949	0.033545	0.0216234
0	1	0.0134511	0.0123724	0.00120886	0.048795	0.0260733	0.00614094	0.0151358	0.00724766	0.0156377	0.00301126
0	1	0.0535025	0.0186931	0.00673544	0.0829011	0.0471601	0.0336843	0.0944078	0.0391411	0.0166621	0.00803066
0	1	0.0356448	0.0136436	0.00767488	0.00427755	0.0657917	0.0236136	0.00470271	0.0141437	0.015097	0.00709593
0	1	0.0356504	0.0173517	0.00896495	0.00734552	0.0607716	0.0185613	0.0106507	0.00992401	0.00426167	0.04196
0	1	0.164598	0.170489	0.00592251	0.0134375	0.106469	0.0625311	0.00713405	0.0539376	0.00345547	0.030294
0	1	0.0413674	0.0143626	0.00654725	0.00427755	0.0500533	0.0160436	0.0051622	0.00687649	0.00834602	0.00382422
0	1	0.0567757	0.0172002	0.00658785	0.0489995	0.0351589	0.0323941	0.112187	0.0330297	0.0353784	0.00375988
0	1	0.0205137	0.00412414	0.0129071	0.00706514	0.0410918	0.0191602	0.0052347	0.0129716	0.0160544	0.010438
0	1	0.0020171	0.00355662	0.0310488	0.00516272	0.0118635	0.012125	0.00388071	0.00881052	0.0281747	0.00405401
0	1	0.00941407	0.00881579	0.0120543	0.00915469	0.0124128	0.00578785	0.00525316	0.00535273	0.0153244	0.0160701
0	1	0.0527985	0.0617029	0.00479485	0.0667102	0.0778576	0.0304619	0.0631387	0.024478	0.0265688	0.0115231
0	1	0.0171538	0.0285449	0.00421073	0.0543722	0.0440057	0.0182394	0.0183758	0.0179907	0.0306427	0.0169677
0	1	0.178846	0.062558	0.00713137	0.0768337	0.0631447	0.129068	0.444371	0.0646627	0.0440664	0.0278577
0	1	0.0380019	0.0245933	0.0181657	0.011202	0.107474	0.0259411	0.00722944	0.0144953	0.0200147	0.0141462
0	1	0.0920276	0.167422	0.00408891	0.0207986	0.128003	0.0352041	0.0747254	0.0853345	0.0106188	0.0072864
0	1	0.024885	0.00852817	0.0128835	0.00460195	0.048107	0.0235357	0.00195848	0.0110766	0.022432	0.0055333
0	1	0.0936419	0.0533394	0.00723689	0.0128327	0.158009	0.0341907	0.0349745	0.0332886	0.0170379	0.00855951
0	1	0.0349705	0.00824828	0.0103603	0.00553115	0.0209287	0.0093187	0.00334872	0.013421	0.0039603	0.00437581
0	1	0.0242136	0.00412414	0.0217593	0.00576751	0.0573934	0.0157916	0.00327622	0.014554	0.0281836	0.0141117
0	1	0.00874545	0.00735505	0.00576163	0.00609191	0.0166007	0.00649403	0.00203098	0.0116237	0.0106319	0.00864659
0	1	0.00874545	0.0090957	0.00838082	0.00609191	0.0178406	0.00649403	0.00203098	0.0107251	0.0115828	0.00864659
0	1	0.133918	0.0322818	0.0201447	0.0113711	0.0894608	0.0502768	0.00790643	0.0313514	0.0138219	0.0142918
0	1	0.226133	0.129271	0.0339122	0.00576751	0.0302967	0.17882	0.0560811	0.123082	0.00542254	0.0192099
0	1	0.00639125	0.00199017	0.00888375	0.0085551	0.00672107	0.00815216	0.00256297	0.00920129	0.00815997	0.0345887
0	1	0.253223	0.356757	0.00596311	0.0581269	0.125249	0.150453	0.139613	0.120596	0.0145922	0.016669
0	1	0.245066	0.46278	0.00592251	0.057879	0.165558	0.0979303	0.126347	0.147326	0.0257768	0.0152383
0	1	0.0141641	0.00696944	0.0321919	0.0076259	0.026641	0.0108696	0.00398947	0.0086792	0.0163199	0.0250499
0	1	0.205775	0.0588533	0.00500961	0.0401461	0.0785989	0.122416	0.173571	0.0696051	0.0236077	0.0131331
0	1	0.0141253	0.0214681	0.00779669	0.0551238	0.0175165	0.00518898	0.0263185	0.0110766	0.0264208	0.0069909
0	1	0.0269021	0.0463414	0.00721256	0.0290009	0.0684375	0.0133411	0.016097	0.0216953	0.0188038	0.00874863
0	1	0.181895	0.0336966	0.015431	0.0106782	0.0441258	0.158933	0.149093	0.107154	0.0275345	0.00563832
0	1	0.00773409	0.00341281	0.0178082	0.00548713	0.030193	0.0131266	0.00662495	0.00881052	0.0141733	0.0109214
0	1	0.0817234	0.0855653	0.00179299	0.0289106	0.0569737	0.0221121	0.0325297	0.0412981	0.00954026	0.0117162
0	1	0.015471	0.00963024	0.0259813	0.00665975	0.0135458	0.0109768	0.00519845	0.00457128	0.0104132	0.0252897
0	1	0.0191709	0.0314267	0.00596311	0.0711539	0.0344583	0.0108696	0.0243023	0.0171717	0.027813	0.00741772
0	1	0.0709637	0.10072	0.00233652	0.0283714	0.0778544	0.0250355	0.0845	0.0335506	0.0148316	0.0243741
0	1	0.0616739	0.0255923	0.00533838	0.040208	0.0578746	0.0276648	0.0868639	0.0354413	0.043131	0.00937389
0	1	0.197277	0.372511	0.00646602	0.0170418	0.0536806	0.106814	0.102245	0.149066	0.00903542	0.00916113
0	1	0.00941689	0.00341281	0.00479485	0.0107379	0.0193383	0.00589514	0.00534345	0.0141829	0.00914351	0.00927151
0	1	0.0413618	0.00754624	0.0269356	0.00488755	0.037528	0.0267447	0.00669743	0.0187541	0.0174602	0.0210344
0	1	0.0213561	0.024331	0.0175402	0.0110183	0.0588015	0.015904	0.00267173	0.0164293	0.0120941	0.0347526
0	1	0.135697	0.241401	0.00354538	0.00971948	0.0877726	0.0430588	0.0237193	0.0558325	0.00742347	0.0122955
0	1	0.385038	0.609109	0.0137598	0.084833	0.133064	0.251478	0.705269	0.269497	0.0291789	0.0187538
0	1	0.0206646	0.0295539	0.00838082	0.0132011	0.0478338	0.00624823	0.024411	0.0107055	0.00643223	0.0293196
0	1	0.017375	0.0109498	0.0131351	0.00976469	0.0283892	0.0210012	0.0178801	0.00856685	0.0153103	0.025706
0	1	0.0907976	0.097328	0.00521551	0.0418032	0.0609375	0.0347185	0.0823594	0.0229738	0.0123596	0.0128846
0	1	0.0467473	0.0188797	0.0178082	0.00621743	0.0801157	0.0153478	0.00602045	0.0249713	0.0153103	0.0281761
0	1	0.055827	0.0209083	0.0184004	0.00915988	0.0978304	0.0233972	0.00455771	0.0149252	0.00803106	0.0338048
0	1	0.281763	0.331005	0.0110984	0.00730149	0.0984037	0.152869	0.0610232	0.164283	0.00538666	0.0139011
0	1	0.22685	0.136893	0.0141956	0.0085551	0.14013	0.0999611	0.016329	0.0458961	0.0207066	0.018213
0	1	0.0479815	0.0345519	0.00529778	0.00524035	0.0617127	0.0235339	0.0198748	0.0130303	0.0101271	0.0208582
0	1	0.0672609	0.0488695	0.00771551	0.0159852	0.129949	0.0231514	0.00788928	0.0293114	0.0143005	0.0107236
0	1	0.0200652	0.00469165	0.0373875	0.00915988	0.0522671	0.0169523	0.00199474	0.0115065	0.0284968	0.0445452
0	1	0.156643	0.0823158	0.00408891	0.0379888	0.0500841	0.126897	0.208675	0.08615	0.0221196	0.0174259
0	1	0.0403589	0.0126073	0.0226597	0.00867269	0.0829573	0.0334753	0.00259923	0.0193808	0.0113018	0.012858
0	1	0.00571698	0.00871092	0.00864044	0.00492637	0.00315723	0.00847405	0.00259923	0.00574345	0.0135825	0.00333605
0	1	0.0262308	0.00895959	0.0132108	0.00641633	0.0278034	0.0141362	0.00794268	0.0152964	0.0133432	0.0154427
0	1	0.00739697	0.00540298	0.0159989	0.00488234	0.00748647	0.00650265	0.00334872	0.00879096	0.00866478	0.0180052
0	1	0.0605298	0.0234583	0.0160963	0.0134814	0.0320679	0.0431563	0.0111464	0.0248883	0.00988767	0.0321359
0	1	0.0470844	0.0387462	0.00533838	0.0315684	0.0651418	0.0298152	0.0465354	0.0236912	0.0222735	0.0145251
0	1	0.0184938	0.00753695	0.00942728	0.00520675	0.0338862	0.0165501	0.00466782	0.00382897	0.0155495	0.0188339
0	1	0.258196	0.208885	0.0100926	0.0275562	0.118289	0.113236	0.0871047	0.0469016	0.0149836	0.0162564
0	1	0.033299	0.00796096	0.0185798	0.00334835	0.0381684	0.0129881	0.00726569	0.00692861	0.0148316	0.00736037
0	1	0.00638842	0.00341281	0.0107659	0.00799435	0.0125253	0.00624823	0.00655244	0.00838781	0.0157628	0.00970505
0	1	0.0292592	0.00867197	0.0129889	0.00483831	0.0272431	0.00850524	0.00395321	0.0153355	0.00616673	0.00624528
0	1	0.203983	0.177445	0.00537898	0.00734552	0.0605269	0.0930865	0.0397363	0.137982	0.00667158	0.0191426
0	1	0.00445442	0.0112374	0.0415954	0.00678478	0.00814821	0.0133411	0.00263547	0.00502391	0.00765512	0.0109411
0	1	0.0739893	0.0920858	0.00838082	0.0116519	0.13984	0.0463929	0.0117509	0.0314127	0.00693704	0.0592816
0	1	0.0260421	0.0126523	0.0261484	0.00274356	0.0254862	0.0115287	0.00334872	0.0149252	0.0155495	0.014177
0	1	0.0374471	0.0156305	0.0120074	0.0162832	0.0441254	0.0159824	0.0278175	0.0167875	0.015753	0.00530755
0	1	0.0326219	0.0313256	0.00796459	0.0104135	0.0565678	0.0198185	0.0323362	0.0187541	0.0150644	0.00771186
0	1	0.0339125	0.0521129	0.00654725	0.0386593	0.037078	0.0258716	0.0164362	0.0133395	0.0197231	0.0300412
0	1	0.0232051	0.0100946	0.0351134	0.00455793	0.0374155	0.0121746	0.00527095	0.0124832	0.0167986	0.0083982
0	1	0.11837	0.644985	0.0137192	0.016063	0.137984	0.0507683	0.0270773	0.156019	0.00693704	0.0201094
0	1	0.0460702	0.0261835	0.0109259	0.0174398	0.0609043	0.0217703	0.00865593	0.0201439	0.0106319	0.0211521
0	1	0.0478081	0.0160399	0.0312354	0.00399717	0.138962	0.0254446	0.00733818	0.00760044	0.0331164	0.0285597
0	1	0.0904717	0.385924	0.00233652	0.0378932	0.146321	0.0412529	0.0569435	0.0680813	0.0123335	0.0430447
0	1	0.166384	0.516709	0.00775611	0.0131571	0.196439	0.0751268	0.0124279	0.124635	0.00815997	0.0175004
0	1	0.0444519	0.0570754	0.0189278	0.00915988	0.0856486	0.033346	0.00915167	0.0214305	0.0111106	0.0233076
0	1	0.0566091	0.0705187	0.00358599	0.047627	0.0703692	0.0242941	0.0192505	0.0317844	0.0145661	0.0163435
0	1	0.0299306	0.0644603	0.00454332	0.0593213	0.0694511	0.0226213	0.0237193	0.00879096	0.0193239	0.0130224
0	1	0.0943313	0.0170641	0.0259051	0.00613594	0.0166007	0.0795023	0.0105782	0.04669	0.00863867	0.0206946
0	1	0.0100883	0.0213243	0.00958972	0.0524305	0.024341	0.00896559	0.00925976	0.0206686	0.021291	0.0123112
0	1	0.288488	0.46779	0.00713137	0.0202222	0.15651	0.112576	0.0651927	0.138838	0.0121943	0.0160201
0	1	0.130408	0.123708	0.0058413	0.0165054	0.110881	0.0669234	0.0665535	0.0358608	0.0274305	0.0174551
0	1	0.0844176	0.125827	0.00892437	0.0349573	0.112008	0.0454133	0.168192	0.0573563	0.0213195	0.0135273
0	1	0.213825	0.624962	0.00713137	0.0523919	0.0318275	0.394518	0.690894	0.699926	0.0301157	0.016086
0	1	0.218367	0.466498	0.0101332	0.0517213	0.126557	0.0824546	0.381315	0.177123	0.0338624	0.0118182
0	1	0.120981	0.21966	0.00410521	0.0120355	0.0604521	0.0411139	0.0179526	0.055038	0.0106319	0.0166173
0	1	0.167142	0.0474122	0.00771551	0.0208565	0.0600331	0.0901754	0.10945	0.0590369	0.0140874	0.0095491
0	1	0.0410275	0.0373467	0.010758	0.0112987	0.0911915	0.0256323	0.0112552	0.0156871	0.0111367	0.0227015
0	1	0.0874044	0.0734705	0.00475425	0.0201448	0.100385	0.0321488	0.0943321	0.016087	0.0165331	0.0177245
0	1	0.0780207	0.044215	0.00688798	0.0440731	0.0992376	0.0416055	0.00982867	0.0145149	0.00938285	0.0114964
0	1	0.0211291	0.0128357	0.00506254	0.0735184	0.0488416	0.0188838	0.0341676	0.00574345	0.0163177	0.0791448
0	1	0.123987	0.146879	0.00722873	0.00548713	0.0559531	0.0432324	0.00719318	0.0485457	0.00419966	0.00781091
0	1	0.00571698	0.00483546	0.0550014	0.00827472	0.00249549	0.00483589	0.00527095	0.0168396	0.0225639	0.00366084
0	1	0.15167	0.0910095	0.00350478	0.0168298	0.0260961	0.154216	0.192348	0.106745	0.0231293	0.00908801
0	1	0.0443902	0.020994	0.0112609	0.00766993	0.0767038	0.0196009	0.00678382	0.0187541	0.0118548	0.0272675
0	1	0.00706265	0.0071758	0.0269762	0.00180278	0.0201287	0.0107623	0.00263547	0.0096359	0.0216089	0.00991644
0	1	0.0242165	0.0193649	0.00896495	0.00460195	0.0508746	0.0118215	0.0179164	0.0280401	0.0308598	0.0101656
0	1	0.00437131	0.00142265	0.0212887	0.020783	0.0156825	0.0117142	0.00605669	0.0110001	0.0143267	0.0172479
0	1	0.00706265	0.0199389	0.00354538	0.080216	0.0176199	0.0118215	0.0158491	0.0160778	0.0165593	0.0143971
0	1	0.0541075	0.0157852	0.00713137	0.020661	0.0938125	0.0177167	0.00801518	0.00765794	0.0217164	0.0176226
0	1	0.0181595	0.00852817	0.00717198	0.00482036	0.0467975	0.00885833	0.0059842	0.0147592	0.0135825	0.00822275
0	1	0.00470844	0.00199017	0.0365041	0.015222	0.00697621	0.00518898	0.00466646	0.0106208	0.0226553	0.0178073
0	1	0.0716641	0.0668583	0.0248584	0.0065307	0.0323078	0.0785891	0.0385163	0.070717	0.0160283	0.00841487
0	1	0.126445	0.408386	0.00537898	0.0119915	0.137973	0.0391218	0.0115218	0.0811179	0.0096222	0.0223164
0	1	0.042036	0.00831507	0.0327769	0.0100891	0.0612945	0.027853	0.00263547	0.00879096	0.0209482	0.0340198
0	1	0.206613	0.46468	0.00533838	0.0216931	0.158049	0.080545	0.117249	0.105852	0.011318	0.0180995
0	1	0.0537352	0.0231082	0.00596311	0.013701	0.0967815	0.0230551	0.0103606	0.0198872	0.00592739	0.033879
0	1	0.0483152	0.110315	0.00391043	0.0151396	0.0838239	0.0283698	0.0218104	0.0248492	0.00824589	0.0287791
0	1	0.204452	0.0228908	0.0119262	0.0076259	0.0922671	0.115021	0.00787018	0.08832	0.0103283	0.0091476
0	1	0.00437131	0.00483546	0.0178162	0.00483831	0.0101334	0.00801364	0.00594795	0.00765794	0.0190051	0.0194843
0	1	0.109457	0.0368658	0.0146604	0.0135434	0.153199	0.0310088	0.0177653	0.0352481	0.0206301	0.015262
0	1	0.0608698	0.0207568	0.0243491	0.00766993	0.132227	0.0260269	0.0163811	0.0126199	0.02238	0.0385662
0	1	0.0279135	0.00696944	0.0157799	0.0104135	0.0363082	0.00861255	0.00395321	0.0160582	0.0153376	0.0131334
0	1	0.00235422	0.00127885	0.0095085	0.0021904	0.00723135	0.00775485	0.00135399	0.00726722	0.0112668	0.0234448
0	1	0.0141253	0.00644472	0.0228869	0.00641633	0.0164479	0.00564935	0.00192223	0.00841982	0.0177822	0.0196417
0	1	0.0410275	0.0387809	0.0139058	0.0122719	0.117022	0.022249	0.00455771	0.0344672	0.0203161	0.0118925
0	1	0.00605411	0.0090957	0.013638	0.00676989	0.016503	0.00554206	0.00384446	0.00691565	0.0161233	0.0106187
0	1	0.0454058	0.0213243	0.00888375	0.0140422	0.0396647	0.0221228	0.0123916	0.0172108	0.0045685	0.00919115
0	1	0.107951	0.0952668	0.00592251	0.0155322	0.144832	0.0491899	0.0131036	0.0279163	0.00914351	0.0275001
0	1	0.174372	0.00895959	0.0388735	0.00516272	0.0551471	0.0732755	0.00587544	0.028599	0.0288666	0.00564132
0	1	0.172532	0.2173	0.00601986	0.0230098	0.0436689	0.14197	0.412728	0.18776	0.0173034	0.0144554
0	1	0.0141225	0.000711325	0.027706	0.00427755	0.0136973	0.00910413	0.00455771	0.0130303	0.0133432	0.00845448
0	1	0.00235422	0.00213397	0.0189763	0.00553115	0.00814821	0.00656989	0.00327622	0.011532	0.0150709	0.00563234
0	1	0.288274	0.420083	0.00650664	0.0228109	0.0747559	0.216847	0.305405	0.178696	0.0157889	0.0141025
0	1	0.0936399	0.0910464	0.010758	0.0579173	0.22409	0.0472087	0.0515522	0.034643	0.0280627	0.00937689
0	1	0.00610826	0.00341281	0.0165993	0.00635003	0.0113488	0.00910413	0.00579887	0.00459085	0.0323221	0.0114807
0	1	0.126779	0.0944006	0.00537898	0.0294597	0.119762	0.0886634	0.229799	0.0411939	0.0418454	0.0254259
0	1	0.0174881	0.00525918	0.0162182	0.00827472	0.0396463	0.0151378	0.0045755	0.0123215	0.0226999	0.0202203
0	1	0.0104254	0.00398033	0.0250207	0.00492637	0.0113054	0.00744599	0.00463021	0.0149252	0.0224606	0.00985254
0	1	0.0279135	0.00995082	0.0256502	0.00334835	0.0482195	0.00945722	0.00647994	0.0157717	0.0239489	0.00864359
0	1	0.321565	0.201793	0.00775611	0.0536782	0.0844622	0.216444	0.759356	0.204746	0.0575462	0.0163675
0	1	0.0127797	0.00284529	0.0171427	0.00952835	0.0127804	0.00940759	0.00463021	0.0160778	0.0145922	0.00281916
0	1	0.00100855	0.00199017	0.0258232	0.0079503	0.0123738	0.00327584	0.00259923	0.00549384	0.0232308	0.010021
0	1	0.0447273	0.0591067	0.00842146	0.105696	0.119882	0.0251933	0.0381814	0.0305466	0.0592597	0.0116968
0	1	0.257126	0.16983	0.0131757	0.0355482	0.0456784	0.285439	0.417671	0.242177	0.0498203	0.013019
0	1	0.0181595	0.0201893	0.0142563	0.00799435	0.020571	0.0238999	0.00594795	0.0110766	0.0219818	0.00855353
0	1	0.0538071	0.01521	0.0161635	0.00628714	0.0488519	0.0189144	0.00647994	0.0103148	0.0153016	0.0264549
0	1	0.0756693	0.0220357	0.0205423	0.0085551	0.0953784	0.0325013	0.00398947	0.0146924	0.0118548	0.0204794
0	1	0.184467	0.258782	0.00621145	0.0189686	0.114528	0.0955848	0.13678	0.0624843	0.0115893	0.0134297
0	1	0.0585155	0.0530146	0.0119668	0.0190126	0.0980574	0.0218488	0.0125729	0.0147813	0.00612215	0.0365809
0	1	0.0960962	0.143288	0.00771551	0.0685592	0.105224	0.0484525	0.0812364	0.0310159	0.0199886	0.0223062
0	1	0.0527985	0.0176316	0.00838082	0.00674073	0.0527561	0.0353885	0.00388071	0.0152768	0.00693704	0.0179241
0	1	0.0591842	0.0801226	0.0181993	0.0138059	0.174647	0.0317079	0.0144897	0.0373541	0.0103664	0.0240599
0	1	0.0756721	0.07123	0.00658785	0.00920393	0.108518	0.023643	0.0158491	0.0463384	0.00148838	0.00595712
0	1	0.0524362	0.0103829	0.0119262	0.00553115	0.127109	0.02648	0.0105782	0.0232912	0.0292752	0.0132115
0	1	0.0676354	0.016384	0.0142384	0.00613594	0.151146	0.0353296	0.0125017	0.0313936	0.0296569	0.0137254
0	1	0.305423	0.855484	0.00767488	0.00915988	0.0820271	0.137212	0.0853587	0.284617	0.0133093	0.00918815
0	1	0.135443	0.280471	0.013208	0.019337	0.129864	0.053234	0.00854718	0.0646208	0.00419966	0.0292806
0	1	0.00975399	0.00660279	0.00717198	0.0797501	0.0110776	0.0126662	0.0550424	0.0145149	0.0495732	0.0119827
0	1	0.0164823	0.00867197	0.00596311	0.0110183	0.0272909	0.00850524	0.00666119	0.00916216	0.0232308	0.00790994
0	1	0.00723075	0.0147358	0.00296125	0.0548365	0.0210323	0.00578785	0.0242875	0.00728947	0.0234963	0.00945762
0	1	0.105128	0.0461749	0.0156258	0.0179274	0.155625	0.042445	0.0341269	0.031335	0.0140874	0.0319466
0	1	0.192567	0.0714142	0.00784982	0.0367276	0.21161	0.0853467	0.0691683	0.04669	0.0207066	0.0376166
0	1	0.224427	0.254406	0.0121209	0.0697013	0.0286056	0.358716	0.548379	0.555702	0.076005	0.0153423
0	1	0.13956	0.149869	0.0150498	0.0216793	0.113241	0.0541462	0.0706017	0.063842	0.0145214	0.0142106
0	1	0.0921713	0.108685	0.00417012	0.0439851	0.142157	0.0374763	0.0668342	0.0371175	0.0214508	0.0143066
0	1	0.0161424	0.0193342	0.00609118	0.0510339	0.0431808	0.00649403	0.0210476	0.0149056	0.020228	0.00365785
0	1	0.085752	0.144603	0.00825903	0.0462999	0.116527	0.0494553	0.0724393	0.0397939	0.00767579	0.0133954
0	1	0.0988671	0.183288	0.00754508	0.0384578	0.13392	0.0593035	0.0571176	0.0496984	0.0095689	0.0184537
0	1	0.0514327	0.0169203	0.0256646	0.00609191	0.041848	0.0197054	0.00623411	0.00931192	0.0162551	0.00456192
0	1	0.125547	0.270172	0.00954908	0.0116671	0.142311	0.0675435	0.0224741	0.0571559	0.00223257	0.0563606
0	1	0.0141253	0.0176316	0.00654725	0.00641633	0.0299227	0.0108696	0.00395321	0.00726722	0.00914351	0.0158959
0	1	0.0891176	0.0344421	0.0042037	0.0104135	0.0472303	0.0425886	0.00530721	0.0310029	0.00345547	0.0196885
0	1	0.0260632	0.0108312	0.00896495	0.00581153	0.0512811	0.00885833	0.0125729	0.0188962	0.0170911	0.0143503
0	1	0.0144624	0.00525918	0.019776	0.00302395	0.0194787	0.00577745	0.00327622	0.00916216	0.0106331	0.0108157
0	1	0.155519	0.123623	0.012551	0.0276117	0.16465	0.068176	0.122007	0.0665694	0.0368128	0.00854156
0	1	0.0104254	0.0092395	0.00830779	0.00854874	0.0131392	0.00720019	0.00651619	0.0114136	0.0147706	0.0190193
0	1	0.00941689	0.00213397	0.0207611	0.00980872	0.00707897	0.00484532	0.00156085	0.0134014	0.0136358	0.00353413
0	1	0.0110969	0.000711325	0.0343102	0.012239	0.0237538	0.00638673	0.00263547	0.016449	0.0153103	0.00820489
0	1	0.0499231	0.0412337	0.00412952	0.0309329	0.0428611	0.0216023	0.0202276	0.0289728	0.015159	0.00738707
0	1	0.00941689	0.0159214	0.0101332	0.0223714	0.0393389	0.00720019	0.00651619	0.0168201	0.0195099	0.00605806
0	1	0.128995	0.171469	0.00654725	0.0116231	0.160805	0.0588767	0.0118596	0.0472337	0.00890412	0.0310451
0	1	0.17784	0.158648	0.00925312	0.0818724	0.144193	0.102407	0.430125	0.0527215	0.041483	0.0983577
0	1	0.284148	0.255119	0.0127392	0.0657146	0.058869	0.315593	0.643192	0.352444	0.0624987	0.0189512
0	1	0.0230909	0.00938329	0.00779669	0.0116301	0.0493214	0.0131762	0.0173119	0.0141633	0.0244798	0.00878023
0	1	0.114195	0.0412541	0.00417012	0.0610092	0.0520599	0.086161	0.1179	0.0575907	0.0408644	0.00447186
0	1	0.00616554	0.00780258	0.0113827	0.00637113	0.0102371	0.0254385	0.0101672	0.0103343	0.0310992	0.0523684
0	1	0.269799	0.0868968	0.00884318	0.0309601	0.139628	0.159494	0.549592	0.0855479	0.0987522	0.0130164
0	1	0.00537987	0.00810447	0.00237712	0.0581685	0.00748647	0.00353084	0.00726569	0.0139125	0.0180215	0.00573138
0	1	0.0225298	0.00668182	0.0256048	0.00460195	0.055642	0.00755328	0.00587544	0.0107055	0.0299025	0.00706228
0	1	0.00840552	0.0090957	0.0184735	0.0106939	0.0074351	0.013921	0.00227953	0.00916216	0.0231068	0.0433205
0	1	0.0138077	0.0159214	0.0110825	0.017715	0.0441768	0.00875105	0.0865234	0.0122488	0.0480039	0.0115831
0	1	0.212682	0.289963	0.00834024	0.0078391	0.101968	0.0914288	0.0848292	0.087314	0.00863867	0.013555
0	1	0.0151339	0.00525918	0.0250207	0.00455793	0.0318275	0.00847695	0.00651619	0.00519481	0.0185264	0.0129494
0	1	0.147587	0.123999	0.0060443	0.0126338	0.156275	0.0710907	0.0227589	0.0366845	0.0096222	0.0112707
0	1	0.0359847	0.0223207	0.0114904	0.00706514	0.0688733	0.0179936	0.00908178	0.0163855	0.00756918	0.00326797
0	1	0.22648	0.259713	0.00821841	0.0929888	0.205979	0.124871	0.328732	0.0833051	0.0398947	0.0186818
0	1	0.06098	0.0715626	0.0202664	0.0124347	0.12996	0.038318	0.00580294	0.0273856	0.0254112	0.0347348
0	1	0.0137882	0.031419	0.00479485	0.0376568	0.0439462	0.018454	0.00594795	0.0183438	0.0185264	0.00770887
0	1	0.0460731	0.0327859	0.00529778	0.00520675	0.0913407	0.0136452	0.0105419	0.0123041	0.0111106	0.0113579
0	1	0.0219995	0.00415267	0.0379369	0.00980872	0.0169019	0.0110854	0.00699871	0.0121657	0.0217164	0.00366084
0	1	0.0295935	0.0100661	0.0230168	0.0129566	0.0689489	0.0265277	0.0171306	0.0244666	0.020785	0.0138477
0	1	0.0285028	0.0157775	0.00300186	0.0287981	0.0631057	0.0119288	0.00680227	0.0195356	0.0147169	0.00977342
0	1	0.0726381	0.0564261	0.0143846	0.0255691	0.100665	0.038535	0.0865086	0.0133623	0.0172773	0.0261408
0	1	0.159891	0.155814	0.010758	0.0063723	0.0778824	0.0758554	0.0702189	0.0582896	0.0168487	0.00676662
0	1	0.011434	0.00611431	0.0143033	0.0104798	0.0372728	0.00885833	0.00463021	0.0164293	0.0219611	0.00858463
0	1	0.227384	0.369987	0.0103745	0.0780392	0.0342908	0.385325	0.798185	0.502922	0.0538917	0.0215024
0	1	0.00537987	0.00867197	0.0420823	0.012818	0.0105864	0.00626784	0.00640745	0.00613418	0.0183132	0.011138
0	1	0.0100883	0.00142265	0.0146198	0.00641633	0.0121186	0.00746501	0.00327622	0.00530062	0.00866478	0.00916347
0	1	0.0635554	0.0307154	0.00237712	0.00568248	0.048088	0.0152745	0.00463021	0.0126395	0.00785408	0.019777
0	1	0.22711	0.471409	0.0165913	0.0138394	0.147155	0.124091	0.101595	0.189806	0.0157563	0.0133631
0	1	0.0613173	0.00976423	0.00475425	0.00669671	0.026374	0.0309235	0.0157766	0.0384139	0.00902817	0.0107201
0	1	0.154772	0.0777669	0.00829963	0.0294777	0.125962	0.0604874	0.0650866	0.0465336	0.0128645	0.010414
0	1	0.1436	0.00554679	0.052256	0.00706514	0.0353913	0.0679239	0.00594795	0.0271348	0.0226999	0.0141552
0	1	0.214883	0.0498584	0.0153904	0.00920393	0.0805656	0.109713	0.0110014	0.0803741	0.0215031	0.00787429
0	1	0.0198423	0.00625811	0.0378862	0.00553115	0.0480481	0.0133724	0.00327622	0.00954306	0.0281486	0.00785532
0	1	0.056167	0.0283041	0.00834024	0.00766993	0.0411521	0.0224574	0.00915167	0.0183438	0.0188157	0.00656707
0	1	0.0823315	0.043776	0.00533838	0.0609893	0.0915477	0.0413065	0.0680327	0.0236428	0.0415331	0.0179074
0	1	0.215991	0.295961	0.0124454	0.00766993	0.0521654	0.118451	0.198851	0.110942	0.0244798	0.00854454
0	1	0.0225281	0.022747	0.00175239	0.0370632	0.0710856	0.0142931	0.0132137	0.0256502	0.0143267	0.0037539
0	1	0.0503813	0.0738461	0.0108392	0.0201515	0.121758	0.0245522	0.0352498	0.0352227	0.00778786	0.011147
0	1	0.252147	0.195653	0.00888375	0.064243	0.093058	0.193033	0.438925	0.175784	0.0413628	0.0169988
0	1	0.0729836	0.0673858	0.00958972	0.0244157	0.0878923	0.035918	0.0179164	0.0329175	0.00815997	0.00929618
0	1	0.00874264	0.000711325	0.02081	0.0102675	0.00997841	0.00988755	0.00323997	0.00994357	0.016986	0.0137314
0	1	0.00874264	0.00094843	0.0240937	0.0101331	0.0106915	0.0115261	0.00372053	0.0105573	0.0189973	0.0137314
0	1	0.0045956	0.0156414	0.00892437	0.0251485	0.00721229	0.00292248	0.00436193	0.0095724	0.0158151	0.00631186
0	1	0.164934	0.0900528	0.017386	0.0334673	0.0495695	0.0969894	0.212889	0.0752508	0.0239489	0.018869
0	1	0.0080712	0.00524491	0.012551	0.00879145	0.0110981	0.00921139	0.00662495	0.00843941	0.0258898	0.00728803
0	1	0.00639125	0.0149301	0.00775611	0.0453824	0.0194074	0.00667057	0.00395321	0.0122233	0.016109	0.00398662
0	1	0.155543	0.108503	0.00467304	0.0305028	0.104007	0.068716	0.293874	0.042861	0.0451833	0.0107906
0	1	0.139613	0.0285846	0.00537898	0.0541486	0.0554884	0.0957803	0.361495	0.0381345	0.0548833	0.0172962
0	1	0.00840739	0.00611431	0.00892437	0.00674073	0.00631447	0.00815216	0.00356099	0.0107055	0.0162937	0.00686719
0	1	0.065581	0.0115172	0.0208506	0.00766993	0.066188	0.0221326	0.00199474	0.0149951	0.0116981	0.0130729
0	1	0.0198423	0.00341281	0.0268137	0.00823069	0.0179229	0.0126067	0.00128148	0.0133818	0.0155722	0.00897137
0	1	0.061769	0.040266	0.0135567	0.0263014	0.0545619	0.0314733	0.0299855	0.0238719	0.0206223	0.024302
0	1	0.0107625	0.00671906	0.0255805	0.0165494	0.0201544	0.00875105	0.00398947	0.00879096	0.0231449	0.0183626
0	1	0.0561874	0.0584424	0.00296125	0.0205871	0.0910488	0.0374758	0.0557049	0.0204797	0.0368218	0.0167132
0	1	0.00739697	0.00355662	0.0330445	0.00334835	0.0269089	0.00961474	0.00737443	0.00726722	0.0217424	0.00900204
0	1	0.0712102	0.0486268	0.00801563	0.0141303	0.0943021	0.0361621	0.00649905	0.0172385	0.011078	0.0651456
0	1	0.0837059	0.0429023	0.0143196	0.0079503	0.0657871	0.0486984	0.0077067	0.0314132	0.00588605	0.0157545
0	1	0.0245797	0.0100946	0.0207521	0.00678478	0.0421007	0.0135876	0.0109919	0.021074	0.0229915	0.0129956
0	1	0.0399638	0.017344	0.0101738	0.0190126	0.0726473	0.0147338	0.0101323	0.0149056	0.0140612	0.0758419
0	1	0.260157	0.413138	0.00658785	0.0397393	0.0867563	0.168734	0.49051	0.180684	0.0165331	0.0149532
0	1	0.0113204	0.0221794	0.00120886	0.0668535	0.0242017	0.00991699	0.027141	0.00955287	0.0347939	0.00790395
0	1	0.134154	0.190273	0.0062065	0.0219382	0.142862	0.0505838	0.0431629	0.0636299	0.00863867	0.0263342
0	1	0.0073998	0.0092395	0.00838082	0.0556221	0.0151244	0.0103295	0.0136369	0.0187737	0.0146076	0.0069909
0	1	0.00840834	0.00454785	0.00658785	0.00879665	0.0146141	0.00921139	0.00395321	0.0111922	0.00611019	0.0236632
0	1	0.00336277	0.00270149	0.00058413	0.0125963	0.00880995	0.00508169	0.00327622	0.00841982	0.00619289	0.0149592
0	1	0.00638842	0.00398033	0.00875022	0.0171542	0.00656961	0.0049744	0.00655244	0.00687649	0.0128318	0.00343509
0	1	0.100029	0.0348317	0.00606862	0.0103527	0.04478	0.0601538	0.0562185	0.0515439	0.0148316	0.00780492
0	1	0.0179007	0.000711325	0.0216963	0.00609191	0.00629388	0.00744599	0.00180803	0.00630019	0.0156304	0.0226681
0	1	0.033072	0.0048329	0.0114233	0.0341068	0.0169818	0.0179446	0.029823	0.0132413	0.035325	0.00767355
0	1	0.00627635	0.0083921	0.01793	0.00395314	0.00407411	0.0056788	0.00128148	0.00726722	0.00938285	0.00820402
0	1	0.0137882	0.0402271	0.00721256	0.0747441	0.0344503	0.0102424	0.00787018	0.0114478	0.0180476	0.0112208
0	1	0.00437131	0.00469165	0.00838082	0.00520675	0.00183376	0.00307047	0.00263547	0.0053723	0.00683551	0.031114
0	1	0.00470844	0.00213397	0.0179705	0.00367276	0.00906511	0.00994881	0.00327622	0.0066915	0.0121203	0.0100252
0	1	0.00100855	0.00341281	0.00479485	0.0110067	0.00524612	0.00543477	0.000640745	0.00535273	0.00964832	0.026645
0	1	0	0.00199017	0.01191	0.00679589	0.00947169	0.0127735	0.00192223	0.0103088	0.0187134	0.0340894
0	1	0.0412241	0.0397053	0.00600372	0.0398765	0.0522738	0.0165501	0.254121	0.0275255	0.0387799	0.00823473
0	1	0.0392345	0.0392435	0.00600372	0.0390448	0.0513826	0.0171975	0.252057	0.0275255	0.0385592	0.00823473
0	1	0.123234	0.20299	0.00713137	0.00883549	0.116624	0.0710432	0.0449115	0.172317	0.00741577	0.0210001
0	1	0.00100855	0.00270149	0.00354538	0.0474872	0.00748647	0.00769179	0.00487468	0.00879096	0.0186852	0.00447485
0	1	0.167112	0.0726947	0.00537898	0.0411699	0.125903	0.0798712	0.349853	0.0716118	0.0565539	0.00465338
0	1	0.16983	0.071601	0.00537898	0.045274	0.121491	0.0789781	0.335929	0.0682902	0.0558184	0.00615222
0	1	0.00633332	0.00284529	0.0441596	0.00548713	0.00565273	0.00377663	0.00334872	0.00765794	0.01966	0.00528164
0	1	0	0.00341281	0.0167617	0.00617696	0.00987829	0.00861312	0.00327622	0.00881052	0.0157889	0.00456791
0	1	0.030716	0.0334793	0.00537898	0.0500167	0.0399062	0.011951	0.0406307	0.00841982	0.0222212	0.0123788
0	1	0.133773	0.0686855	0.00561422	0.0333221	0.0535465	0.115309	0.363934	0.108268	0.0465756	0.0109201
0	1	0.0973549	0.115599	0.00292065	0.0176918	0.0765332	0.0495378	0.126428	0.0452818	0.0278569	0.0154177
0	1	0.00285755	0.00270149	0.00896495	0.0125523	0.00738281	0.00258929	0.00859953	0.00459085	0.0209982	0.00282216
0	1	0.192666	0.0975069	0.0101332	0.0319333	0.0913354	0.115017	0.0674057	0.0504993	0.0179954	0.0278716
0	1	0.0316685	0.0917745	0.0107986	0.00399717	0.0819049	0.0190529	0.00655244	0.0393836	0.0129384	0.00644336
0	1	0.0249602	0.0269841	0.00241773	0.0519618	0.054095	0.0172563	0.0242151	0.0091817	0.019536	0.0209226
0	1	0.0161424	0.00412414	0.0497855	0.00455793	0.0136973	0.0104092	0.00131774	0.00772143	0.0160676	0.00731272
0	1	0.293251	0.311106	0.0155122	0.0497363	0.058361	0.320261	0.509593	0.301778	0.0516449	0.0209082
0	1	0.0258086	0.0140827	0.00592251	0.0557275	0.0297614	0.0251655	0.0547405	0.0114869	0.0138219	0.0472733
0	1	0.00941689	0.00540298	0.00892437	0.0131571	0.0110503	0.0102278	0.00463021	0.00498158	0.00643223	0.0523782
0	1	0.0404998	0.0254216	0.0125915	0.0652926	0.0412072	0.0250149	0.125088	0.00907262	0.0219818	0.154069
0	1	0.00437131	0.00398033	0.00838082	0.0085551	0.0050829	0.00818158	0.00602045	0.00535273	0.0140874	0.0265213
0	1	0.00437131	0.00398033	0.00838082	0.0085551	0.00499099	0.00836793	0.00602045	0.00535273	0.0140874	0.0264636
0	1	0.00437131	0.00398033	0.00838082	0.0084879	0.00499099	0.00831889	0.00602045	0.00535273	0.0140874	0.0261892
0	1	0.00437131	0.00398033	0.00838082	0.00748571	0.00499099	0.00815216	0.00602045	0.00535273	0.0140874	0.0260015
0	1	0.0222796	0.00796065	0.00237712	0.0244146	0.0183758	0.0139712	0.0596064	0.018155	0.034819	0.00385593
0	1	0.0829003	0.0491362	0.0218239	0.00883549	0.0947321	0.0488369	0.0152084	0.0197879	0.00923316	0.043923
0	1	0.0515581	0.034688	0.0207288	0.0126003	0.0638652	0.024948	0.0266257	0.029108	0.0249	0.0174814
0	1	0.0999869	0.060851	0.0112203	0.0143603	0.074595	0.0443368	0.0211563	0.030241	0.0166308	0.0431461
0	1	0.00605411	0.00525918	0.0148062	0.0147646	0.00870411	0.00836675	0.0203651	0.0080291	0.0115534	0.143914
0	1	0.00605411	0.00525918	0.0145953	0.0160256	0.0081894	0.0080921	0.020854	0.00785979	0.0116154	0.14125
0	1	0.0121624	0.00537773	0.0133866	0.0118971	0.0169591	0.00599383	0.0184318	0.019516	0.020228	0.00437581
0	1	0.00941689	0.0056906	0.0195605	0.0074599	0.0215912	0.00825945	0.0108109	0.0118581	0.0279781	0.0141799
0	1	0.0252222	0.00852817	0.0226577	0.00657473	0.0367626	0.00850524	0.00489485	0.0114869	0.020301	0.00915407
[truncated: 8,565 more rows]
