# Supplementary material for: Relationship between histone modifications and transcription factor binding is protein family specific
Source: Genome Res. 2018 Mar;28(3):321–33. doi: 10.1101/gr.220079.116 (PMC5848611; doi:10.1101/gr.220079.116)
Supplement: Supplemental Material [file supp_gr.220079.116_Supplemental_Material.zip › Supplemental_Material/USF1/USF1.txt]

acataaaattagcatgtgacctagcaaatcc	0
GTGGTGGCCTGTCATCTGACCCCCCACTCTC	0
aactcctgacctcaggtgatccacctgcctt	0
acccaaaaagtccacgtgacttattttactg	0
AATTAAAAGATCCATGTGACCTCATGCTCCT	0
ACAAAAATGTATCATGTGACTTCCAGCCTTA	0
GGTACCAAGAGCCACCTGACACAAAGACCAA	0
gacttaaagttccatgtgactggggaagcct	0
CTGTAACCACATCATGTGACATCTTGACTCT	0
aatttctgacctcaggtgatccacccacccc	0
aactccctacctcaggtgatccgcctacctc	0
ataaagagttgccacatgactcagcagttcc	0
cagtcacaggaacaggtgaccatgtcctcag	0
AAATGTGGGATCCATGTGACAGCTCAGTTCC	0
tcgtcttgacctcaggtgatccacctgcctt	0
aactcctgacctcaggtgatccacccacctt	0
AGAGGTTTGAAACATGTGACTATGACTAGTG	0
aactcctgacctcaggtgatccaccacgccc	0
atgagtcaagatcatgtgactgcactccagc	0
agggattacaggcacctgactaatttttata	0
cccttgcatagccaagtgaccctgtcaaggt	0
gctgcctgtggccatgtgactacggtgtgac	0
acacagaatttccacatgaccagatatgtgc	0
aactgccgacctcaggtgatcggcccgcctt	0
aattcaatcaatcatatgaccacatttaatt	0
CTCCGGCCTAGCCATGTGATTTCACTTCCAC	0
GAATACTGCCACCACGTGGCTACGTCATTTC	0
TGCTCCTTCCACCACATGACCACATAACCTC	0
AAAATGAGTTAACATGTGACTTTATACTAGA	0
GGATGGTTTGGACATGTGACTCTTGGAAGAG	0
tgctctcttcaccatgtgacaggctggctcc	0
aatccgagttatcatctgacccagtaatttc	0
cagcgtccctctcatgtgacacccacagtta	0
CACTGAAACTGCCACCTGACGCAGGTGATGG	0
gctgtctctactcacgtggcaagcaTGACTG	0
tgccctttgaagcatgtgatctactccctgt	0
ctttgacctcatcatgtgactgatagcgaga	0
TGGTGGGAGCACCATGTGGCCAAAGAGTTAG	0
cacagtaatggacatgtgactcagcctggtc	0
ttgctctgaaagcatgtgatctctgtgaccc	0
TTATTAAAAGACCATGTGACCTAACAAACAA	0
tcacctgaggaccatgtgataattgcattaa	0
CCTGGAATCCCCCACGTGGCCTCTTCTATCT	0
gaATGATCTCATCATGTGGCTAAATTCTGAC	0
aattctcaacctcaggtgatccgcctgcctc	0
aactcctgagctcaggtgatccacctgcctc	0
aaatctatacagcatgtggccgtactgaata	0
aaggaatcaagccacgtgtcaagctgtgtgt	0
AAATTCAGTGACCACATGACAAACACTCACT	0
gctgcagtgagccaggtgacagagaccttgt	0
ggagttcaagaccacctgaccaacacggtga	0
GGCACTGTTGGGCACGTGGTCTTAACCCTGA	0
GAAGTGCTGTGCCATGTGTCCCACTGCTCTG	0
tagagacacctacacgtgacctgggcctctg	0
GAGTGGCATTACCATGTGACTATGCATGTGG	0
tgatctcctcacctcgtgacccgcccacTCA	0
ACAAAAAACCAGCATGTGGCCTAAGAGCCCT	0
gggtgttgatgccatgtgatttctgcccagt	0
ATTGAAACAAGCCATATGACCTGTAGAGGCA	0
acttctggggctcaggtgatcctcccatgtc	0
attgttatgcagcacatgactATATTCTTGG	0
GCCGTCAGGAGACACCTGACCTAGTTGAGGA	0
aactcccgacctcaggtgatccactgcctcg	0
aactcctgacctcaggtgatctgcccgcctc	0
AATTCAAAAACTCAGGTGACTTAACTCCTGC	0
AGAGGTGAATTGCATGTGACTGCAGCTTCCC	0
CATATTAAGACACATGTGACTATCCTGGAGA	0
ATTACAGCCCCTCACATGATCTCTCCTCTCT	0
aactcctgacctcaggtgatctgcccgcctt	0
acttcgcaggctcaggtgatcctcccacctc	0
aactcctgacctcaggtgatccgcccgcctt	0
ttctcagagcgacacatgactgTGTGTCTAA	0
AGAGATGCATCCCAGGTGGCCGTCAGCCCTG	0
CCAAGATTCACCCACGTGACAGAGCTAGAAA	0
CATGTTTTGTGGCATGTGACCCTGTGCTCCA	0
TCCCAGAATGCACATGTGGCCTGGGTTCATA	0
ggcatgttaagccatgtgatgcttgagtaca	0
CTCCTGCTGGCCCACGTGGCTGCCAGAGCCC	0
gcacaaagctgccatatgacctctaagtata	0
TGGGGGTGTTGGCACATGACTCCTTGCCCTC	0
gttaagactaagcacgtgatttgcagtcagt	0
tttagctggagccatgtgatgaaatctgtcc	0
CTCCAACCACATCATGTGATATACAGCAACT	0
GTATCTCCTACTCATGTGACACCTCTGTGTT	0
aaagacaaaaaccacgtgattatctcaagag	0
CACTGGCTCGTGCACGTGGCCATGCACGctc	0
atttccttgtagcacgtgatagcattttatc	0
ctagttccataccacgtggcaaccagttggc	0
agaaatatttaccatgtgatccttcagagaa	0
aactagaaaattcatgtgactcactttattg	0
agaggagacagccatgtgaccacagaggcag	0
ataaaagctcatcatgtgactttcctgccaa	0
aactcctgacctcaagtgacctacccgcctc	0
agacccgaacgtcatctgaccacattgtcac	0
gccttttctgaccacctgatctagatctaaa	0
gttaaagatcgacacctgacctagcaactgt	0
cttgctctttaccatgtgacaagtctgctat	0
AGACAGGTAGCACATGTGATCTGTCCATGGT	0
AACAACAGTGCTCACATGACCAGAAGGTCAA	0
CAGCTTAAAAATCATGTGACCATCCTATCAT	0
aactgaccaacacacatgacccaaaagtccc	0
TAATCCCTCTACCACGTGGCTGAATTTGCAC	0
aactcctgacctcaggtgatccacccacgtc	0
aactcatgacctcaggtgatccacctgcctt	0
gACTCAGTCACACACGTGACTTTATGCCATT	0
TGGTTAGATGGGCAGGTGACTGCAttttttg	0
TGGCAGCTTGTTCACGTGATTCTCTTGCCAA	0
ctaacaactgcccaggtgacacactgctggt	0
AAAGTCCATCTCCATGTGACTTTAAAGCACA	0
CCAATATAAAAGCATGTGATTAAATAATCCA	0
aactcctgggctcaggtgatcaatccttccc	0
TTTTCTGAAAGCCACATGACTGGAGGGGAAG	0
attgaattcaatcatgtggccaatgattcac	0
GCACTTGCAAACCACATGACCTCATGAATGC	0
cccctgtgtcctcatgtggcctttccactgt	0
aactcctgacctcaggtgatccacccacctc	0
ACCTTATGAAACCACATGACATGTCCCTTTG	0
CCCTCTCCCTGCCACCTGGCCTCCTGCAGGC	0
ATTTATCCCTCCCATGTGATTACAACGTAAA	0
TGTAGCCTGGTTCACGTGACACCTCCTTCAG	0
aactcctggcctcatgtgatccacccacctg	0
TTAGCTCTCAGCCACCTGACTTCCATGACAA	0
GAGATCTGCACCCATGTGACTAAGAGGCAGA	0
taccaggaatgtcaggtgaccatcaggtgat	0
AAACCGAGGCCCCACATGACCTAGCCTCTAC	0
TAGCCACAGACTCACCTGACCAGTTTCTTCA	0
GTGACCAAGACCCATGTGACTGTTTCTTTTT	0
GATGGATGGTATCATGTGGCTATGAGCCATG	0
CGTGAAAGGGAGCACCTGACCTGTACAGCCA	0
TTAGCCCAAACCCAGGTGACAACACTTCAga	0
AATGGCCCTGGGCACATGACTAGAGtagggt	0
CAACATTCTAATCATATGACCACACCACATT	0
aggcaaagagagcatgtgattcaagaaggag	0
aacctctgacctcaggtgatccacctgccgc	0
tggacccaggtccatgtgactccagacctca	0
tccaacttagttcacatgaccagtcactgtc	0
tttgtcaagtgacacatgactgTATTAAAGT	0
TATAACTATTCTCATGTGATCAGAAATAAAT	0
CTGGCCAAATGCCACGTGTCTGGACTTAGAC	0
tctcataacagtcatgtgaccttggtaagtt	0
AAGAGCAAATGCCACGTGACTCATCCCATGA	0
GCCTCTGAGTAGcatgtgacagtcctctggg	0
ATTGCTGGGTACCATGTGATGACTCATTCCT	0
tagccacctcgccatgtgataccctgtgctg	0
TTCTGTTTCAGACATGTGACAAGAGTCCATA	0
CTTCAGGCCAGACATGTGACATCTTCTTTAT	0
aattcctgacctcaggtgatccacccacctg	0
acttcgtgggctcaggtgatcttcccacctc	0
gcagtttcttgccatgtggcccactttatag	0
ATGAACACCCACCACGTGATGGATCACTCCT	0
ctcagggatgggcacatgacccaatgagagt	0
AGCAATATCCAGCACATGACTGATGGTCATA	0
ttaaacagtttccatatgacccagcaatgcc	0
GGCAGCCAATCCCAGGTGACTTCCTGAGACT	0
aactcctaaccccaggtgatccaccagcctc	0
cttggctggcctcatgtgatcgttcagtctc	0
aaacaaatttaccatgtgaccctgcagtttc	0
TCTGTCACATCCCATGTGACTCATAAGGGAC	0
aactcctgacctcaggtgacccactcacctc	0
ttcagaaaggagcacatgacctaaactgaac	0
caagcaacttcccaggtgacttctactcaca	0
TTTTGGCAGCATCAGGTGACAGGTTTGATGA	0
ccaggcaccagacatgtgacagatacatgac	0
ATCAGTGGATACCATGTGGCTGAGAAAAGAA	0
AAAGTGCAGCAGCACGTGATGGTTTCACTTG	0
AAGTCTGAATGGCATGTGGCCTATACTTGGA	0
CTCATGTAGAGACATGTGACTTTGATTTTTA	0
aaatagagctaccacatgatccagaaatccc	0
CTCACTTTCTCCCACGTGGCCAGGGGAGAGT	0
agctcctggactcatgtgattctcctgcttc	0
ccctcccatgctcatgtgatcctcccacagc	0
TTACATTTGAATCATGTGACATGGTGACAGT	0
ttctgtggctaccacatgacttcctgataat	0
GGGAGAGAGGGCCATGTGACTCCCCGCCAAA	0
TCTCAGAGACCCCATGTGACCAGACCCATTG	0
GATGGGAGCCACCATGTGGTCACCTTCATAG	0
CACCGGCAGCCCCAGGTGACTGGGCAGTCCA	0
acatagtgttatcatatgacccacaattcca	0
tctagacaaagccatgtgacccacaactctg	0
GCCAGGATGGGGCACATGACATGACTATGAC	0
acctcctgggctcaggtgatcccttccacca	0
aattcctaatatcaggtgatctctaccttca	0
ACCTTTGGGGACCATGTGACTGCATTATAAC	0
atggttacagagcaggtgactaaggatgact	0
ctaagaacacagcaggtgactaaggatgact	0
ctaagaacacagcaggtgactaaggatgact	0
CTCCTTTCACAGCACATGATCTCTCTCCCTG	0
atggggtttcaccatgtggccaggctggtct	0
ttcctctctcatcatgtgacacacctacttc	0
GACACATGCTGACATGTGACAAGGTAGCATC	0
ACATTCTAAAGCCATGTGATGCCAATTTCAG	0
gcgtttaataggcatgtgactttcctctagg	0
aGGAATGAAAAGCATGTGATTTGGCTTTATG	0
AACGCAATGAATCAGGTGACCTCTCACACCT	0
ttcctttttcaccatgtgatctctgcatttg	0
tcttcctcctcccatgtgatttgtctacttc	0
ATTTACTGACCTCAAGTGACCTGCACATTCC	0
TCTTGATCTGCTCAGGTGACCATTTTTATTC	0
gcatggagaggccatgtgacgtgtctaagag	0
ttttctgagcaacatgtgaccaagagcttgc	0
TGATGGTTTTGTCATGTGATAGCTTTATTCT	0
tcccattctcaccacgtgatgtccctgcttc	0
AAAAAAAAATATCATCTGACCAACTCCAAGC	0
aactcctaacctcaggtgatcccccttcctc	0
ttatctgaagcccacgtgacctccggactac	0
tcctgcttttgccatgtgatgtgcctgaacc	0
gccaaggcaaggcatgtggccacacctaacc	0
agataatgccaccatgtggccaaaatggaaa	0
cttctcactaaccatgtggcttgaacatgtc	0
ctgtttagttagcaggtgactcatcctgcca	0
CTCATGCGGCCGCATGTGGCCGCACgtgtgt	0
AGCCACACTGCCCAGGTGACTTGGGGGTTCC	0
actgttcattgccatgtggccctctctgtta	0
CTGAAGGCAAACCACATGACTGCTGGTGTGT	0
CAAGGAGAAAGCCAGGTGGCCACCCACTTGA	0
aactcacattgccacatgacaacagctagag	0
cctctctcttggcatgtgatctctgcacatg	0
GGGCTGAGCAATCAGGTGACTGCTGACATTT	0
CTTGATTGTCATCATGTGACTCAAAGAAAGG	0
ATTCCTGCCTCCCACGTGGCCGTGAAAACTA	0
gctaggcatagccatgtgactaaatgtgagc	0
accttctgggctcaagtgaccctcccacctc	0
CATGTTTATTACCACGTGACCCTCCCCCGAT	0
ttcctttcacaccatgtgacctctgcacatg	0
cccccttatgctcacgtgacacctttcaaaa	0
AGGATGAAACACCATGTGATGCTTGCTCCCT	0
GTGCACGTAAACCACATGACAGAAAGGTGCG	0
ACATGGCAATGACATGTGATTAAATGACTAG	0
caccaggtatgtcaggtgaccatcaagtgat	0
TCTGAATGCTGTCAGGTGACAGTGAAGGCAG	0
AATGTAACTTGCCACATGACCTTTCAAAGTA	0
aaccgctgacctcaggtgatccaccgccccc	0
gcctgatgaggccatgtgacttgtctgaggt	0
aactgatactggcatgtggccaatgctcagt	0
GTAAATGTTTGCCAGATGACCATTTGAAAAA	0
tgcactccagcccaggtgacagtgaggccct	0
tctgccagcagccatgtgaccatcttggagt	0
atgtctcttcagcacctgaccctatccccgc	0
CGCTTGCACACACATGTGACAGCTGGCTgag	0
ggacctcgagaccatgtggtcattgtagagt	0
ggtccatccaaacacgtgattatgcagccat	0
tggttgcacaaccatgtgatcatacttaaca	0
atgtcccaagctcaggtgatcttcccacctc	0
aactcctgacctcaggtgatccgcccgcctt	0
GGACATTAGCCCCAGGTGGCCTCATGTGACA	0
aactcctgacctcaggtgatccgcccgcctt	0
GTGCTTATGAGACACATGACTAACCGTGAAG	0
acctcctaggatcaggtgatcctcctatctc	0
TGGGCCAAGTGGCAGGTGACTTAGAAACAAA	0
AATCCCCGTGACCACCTGACTTTGCACCACC	0
aactcctgacctcaggtgatccgcccacctc	0
AACAGCATGGCCCAGGTGACACAGAGCAGGG	0
TGTTTTTGACAGCATGTgacctcagtttaga	0
AAGGAAGCCCACCAGGTGGCCTCAAGTGACA	0
GGAGGGAACAAGCATGTGGCCCTGGCTGCAA	0
atacagaattagcacatgacccagcaattac	0
TTTTGTTTTTTTCATGTGACTCAGCAATTTC	0
caattactaagccttgtgacctcgggaagtc	0
TGCTTAGTGCAACAGGTGACCTCTCAATTGA	0
aactcctgacctcaggtgatccacccgcctc	0
GCATCTGTCATTCAGGTGACCCTAACTTGGC	0
gcctagggttaccatgtgacccagcaattcc	0
ACATACCAATAGCATGTGATCGATACCACGA	0
ggagctctgaaccatgtgatagcccagttca	0
gtcactcgcagcctcgtgaccacaagcacct	0
GAGGTGCTGTCTCAGGTGACCTTCTCCTAAT	0
acctcccaggctcaggtgatcctcccacgtc	0
catcaaggAACACATGTGACAGTGCTGAAGG	0
TTTAATGCGTGCCATGTGATTGTGGTAGTCT	0
GACAGTGGCAGGCAGGTGACCCATGCTCATT	0
TTGTCCTCAGCCCAGGTGACCTTCAGAAAGA	0
CATAGTTTGCAGCATgtgacttaacccttgc	0
tcccataatccccatgtgacatgggagggac	0
TATtcccgggctcaggtgatcctcccacctc	0
AAGATAACATACCACGTGACACGAGGTTCTG	0
accaagcctctccatgtggcctgggcatcct	0
tgtgataaatcccacgtggtcatgatgtata	0
ACGGGATGGCATCATCTGACCACGTTGGTGT	0
CATTTGTGTTCCCATGTGACAGGCAGCCTGT	0
CCTTCTGATTCTCATGTGATCACCCTCTGCT	0
tgaattacatctcatgtgatctgatggttat	0
gcctgaaatagccatgtgacttcaggaagtc	0
TCTATATCAAATCATGTGACAGAAACCACTT	0
AGTAGGCCAACTCACATGATCCCTCCAAATG	0
acacccataagtcatgtgacaacatgtaccc	0
ctgttctctcatcatgtgatctctgcacacg	0
ACTCACAGTCCTCACATGACTCACCAGGTCG	0
aaatttggtccccatgtggctgaattgggaa	0
aaaaagaaggcccacatgacagaattcaggg	0
CACATTTTGTACCACGTGGTTCAAGTCTAAA	0
GACGCTCCCTGCCATGTGACTTGGCAGGAGC	0
gtcattaggtgacacatgactgTACAATAAA	0
cttgaggatacacacgtgattcctaacagct	0
GAAAGTGGGTGGCACATGACCTCAGTGTGAA	0
ACACCAGTGCACCAGGTGGCCCACGTCAGCG	0
actcccagggctcaggtgatcctcctgcctg	0
GTATGTGACCAGCACGTGATTGTTTTCTCAA	0
GGCCTCTGGCTTCACGTGATTTCGGTCTAGG	0
CTCTGCTGCCCTCATGTGGCCACTATGACAT	0
ttcctctctcaccatgtgatctctgtacatg	0
aactcccgacctcaggtgatccacctgcctc	0
GGCGGATGCGGCCATGTGACTTGGGCGTGAG	0
GGGGAAGACCTCCACCTGACCTTTCATTTAA	0
CCACCCACTTGGCAGGTGATCAGTAGCTCAT	0
agccagaggaggcatgtgacttccccaaggt	0
tcttgcttttgtcatgtgataagcctgctcc	0
TCAGCTTACAGTCATGTGACTTTCGGCTTCT	0
cccctcctctctcatgtgacgactttgcttt	0
tttaagaatgagcatgtgacccagtcgtgac	0
TATGAACACTCCCACATGACCATATCACCTA	0
ACCAACCAGACCCACCTGATCAGCAATGAAG	0
TGTGAAGGAGAACATGTGACTTGGGCAGAGT	0
cttccccctaaccatgtgataccctctgcca	0
TCATTCCACCACCATGTGGCTACTCTTGAGA	0
CCCTTTACTTTTCATGTGACCACCATGACCT	0
acaaagaccgaccatgtgattacagcactgg	0
ACACAGCAAGCTCACCTGACCAAGGGAAGAG	0
CTGATGAGAACCCACGTGGCATTGACCTGTC	0
TTTTTCTCTTTGCATGTGACTAAAGATGAAA	0
aactcctgacctcaggtgatccgcccgcctc	0
GGCAAGTAAAACCATGTGGTCATCTGTAATG	0
TCAGCTCGTTACCAGGTGACCCTTATAAGTT	0
AGGACAATGTAACATGTGACAGGATGCTCAG	0
acattcacttgccatatgactcagcaattct	0
TTTAACAACACTCACGTGACTGACTCAGGCA	0
GAAGTGAAAAGCCAAGTGACCACATACGAAA	0
ACACTCTGTCTCCATGTGGCCCAGAAAGCGG	0
TGTTCAAACTCCCATGTGTCCATTATTCACC	0
AAAACATTTGAGCATGTGACTGTGAAACTGG	0
TCATCTCTGGCCCACATGACCCAGTGGGGGC	0
TTATGCTGCCCTCACGTGACAGACGTTGTGA	0
AAAATGCATTAGCACGTGATTCTGTGTTAAA	0
GTCCCACTTAACCACATGATCCTTATAAAAC	0
GTTGAGAAAAGCCATATGACTGTAAAAGGTG	0
gctcaaaagtcccatgtgattagtggcaacc	0
aGTAACTGCTGTcatctgaccttccatgcct	0
gttcagaaatgacacgtgaccagcaggcaca	0
CTCATCTACAGCCATGTGGCCTAAACTACCA	0
gctgaagttagccatgtgatttgttttgacc	0
GTGTTGTCTAAGCATGTGGCCTTGAGTTGCT	0
gaaaatctaactcaggtgatctggatctatg	0
ctctggcgccctcacgtggtcctcatatagg	0
tgaccacgacaccatgtggccgctcGGTGCA	0
atagaagatgaccatgtgatgagggaggcaa	0
AAGTACTTCTAACATGTGACAGTCATGCCAA	0
TAGAAAGGTCAGCATGTGACCTCATGTGAGT	0
AGCCATTGGCACCAGGTGACTCAGCCTTTGA	0
TGAGATCCCCAGCATGTGACCAAGCCTCAAG	0
acttcctgggctcaggtgatcctcccaccac	0
CTagtaataaatcaggtgacatttattaggc	0
GATTATTCAAATCATGTGGCCGCCCAAGAGG	0
TCCTGCTGACAGCACATGACCTGCCTCCTCC	0
ACTTTAGAATTACATGTGACCAGGAGCTTGC	0
tgtaagtcacatcatgtgatttgtctgctca	0
AGTATACTGGGGCAAGTGACCCATTACTCCA	0
GCCCTGACTCGGCAGGTGACTCTTGCTGCAT	0
gctgtggcagggcacatgacctttcggtttg	0
CATGACACAGCCCACATGACAGGGCCCATTT	0
cccctcccttgccatgtgacacacctctgcc	0
ATGGTCCCGCCCCACCTGACCCCTCAGAGTG	0
GGCCACACAGGGCAGGTGACACCCATAGTCA	0
TCAGAATCTTGGCACATGACATAGAATTTGC	0
CTGCTGGGTTCCCATGTGGCTTGGCCCATGC	0
gctggggatgaccatgtgacagattctgacc	0
ttgaacagaaaccatgtggccacaaaaccta	0
GGTTGCAGTGACCACATGACAGAGCTCTGGC	0
ggctctgcccaccacctgaccctccctttac	0
ACCTTCACTATACATGTGACCTGAGACCCAC	0
CTGTTCACTGTCCACGTGATCAGTTGTAAGA	0
AGGGCAGGGAAGCACATGACCTCTGGCAGGA	0
ctcagaatggagcaggtgaccaggggtgact	0
ctcagaatggagcaggtgaccaggggaatag	0
tggcttcatgggcatgtgacctatgcagtca	0
CATGCATGCACACATGTGACTGTGTGTGATG	0
caagtgttttctcatgtgatctgtacaacaa	0
caagagtggaggcatgtgacaaacagaaaga	0
ACAGCAGGAAGCCATGTGGTCCTGGGGCTTG	0
TTCCAGTTATGCCACATGACCGATATTGCTA	0
GACCCAGAGTTTCAGGTGACCTTACTTCCGT	0
ttatccctgactcacgtggcccctgctgctg	0
CAGACTCATTCTCACGTGGCTGAATGGAGGT	0
actgggcttgaccacatgactttctttggcc	0
GGAGGGGTCAAGCAGGTGACTCTGCAGCAAT	0
aattttgttgcccaggtgatctccaactccg	0
tggggcagccatcatatgacctggggtggca	0
aactcctgacctcaggtgatccgcccacctc	0
TCCCATTCCACTCACATGATCCTTAGAAAGA	0
GATGGGCTTAGGCAGGTGACCTGTGAGCATC	0
GTCCCTCCCACTCATGTGATCATTGCTGACA	0
TGTAAAACCAACCATGTGACAATTAACGTAT	0
ccctctcttgaccatgtgacacatgtgctcc	0
TGTGCTGTGTGCCTTGTGACCAGTCCAGAAA	0
GCAGCTCAAGACCATGTGGCCTCAGGCTGGG	0
cagtgactcatgcatgtgaccagcactttgt	0
CTCCAGATCCTCCATGTGGCCCAGGAGTTGC	0
GGGCTGTCTCCCCACGTGGCGGGGTGGGGAG	0
TACCAGCCCTGCCATGTGATAGTGGAGGTTA	0
ctcatcaccaggcatgtggctgcagacacac	0
gaaatgcttttccacgtggcttcacttcctc	0
gcagtgtacagccATGTGACACCCTGTCTTG	0
TTCAGAAGTCACCACCTGACTCGTTGTCAGA	0
CCGTTAGGAGGCCAGGTGTCCTGCACAGGCT	0
gactcgcagttccacgtggctggggaggcct	0
AGAAAAAAACCCCACCTGACTTGACAAACTA	0
GGCTCTCCCTTCCACGTGGCTCTCCCACCAC	0
aactcctgacctcaggtgatcagccggtctc	0
cctccccaggctcaggtgatcccccgacctc	0
GGGTTGGAATCACATGTGGCCTCTATGAGGA	0
GCCATTGGTTGCCATGTGACACGAGCAGAAC	0
cttccttcaGACCAGGTGACCAAGGCCTGAC	0
CCCTCTACCGCTCAGGTGATCTCATTTCAAT	0
TGGTTGTCAAATCATGTGATATTGTGTGTGT	0
CTTACAGAGGACCACGTGTTCTCCGCTGCTT	0
TGTGGGCTGAGGCACGTGACCCCTCCATAGA	0
GGAGATAACAGCCACATGACTCCCGAAAGGT	0
cagagctatgagcacatgaccaagctagcct	0
TCTTCTCAGCACCACATGACATCAGCTGTAC	0
CCATTTTCAAGCCATGTGTCTTGATCAGAAT	0
ATTCTCCACTATCAGGTGACCTTGCAGGAGC	0
TGTAGAGCTAGTCATCTGACCCTTCCAACTT	0
gttggggaaacccatgtggctttctgccagt	0
AAAGTCACTTCACATGTGACTGTTCAGGAAA	0
AATATCTGCGAGCATGTGACAGAACACCAGA	0
CTAGGTTGAAAGCATGTGACTCAATCATAGT	0
CGCAGCAGAGCCCATGTGATCTGAAGGTTCC	0
CCCCGGGAGGAGCATGTGATCCTGTGTGTGA	0
ccccttcctcgccacgtgacctgtgcataca	0
aagattcaaacccacatgatctagctGTTAG	0
TCTCTTATCTGCCAGGTGTCCTCTTATAACT	0
CTGTGTAGCCAACAGGTGACCGAAGGGCTTG	0
catgactctgaccacatgactcctgagcagt	0
aaatcttgtgaccacatgactctgaccacat	0
atctcccaggctcatgtgatcctcccaccac	0
CCATGCCTCTCGCATGTGGCCATCTGAATCA	0
TGGAAACACCCCCACGTGGCAGGCCCTGAAA	0
catttctgctatcatgtgatatacctgttcc	0
CTTTTGAATAGGCAGGTGACAGGAAGCTGAA	0
CCTGCCTGTGGTCATCTGACCGACACCACGA	0
CCGTGTGACACCCAGGTGACCTGTCTCTGCC	0
gctaaataccaccaggtggcctcagtcaacc	0
ATTCATGTCTGTCAGGTGACTGACCATTGGC	0
gatcagcagaggcatgtgattctcataggag	0
taacaagatcctcaggtgacttgtgtgcaca	0
GGACTGAGGCCCCAGGTGATCTGCCCTCAAG	0
TGAAAAATAAACCAGGTGACTGGacatgggg	0
gatgtctggtaccatgtggcttcctttgaca	0
TAAAATGGACTGCACGTGACTCAGACATGGA	0
GCGGCCACTGACCACATGACACCTCATGCAT	0
CACACACTCCTGCACGTGACAGCAGCTAGCT	0
cccttcgcaaagcatgtgacagggctgtggc	0
TTTGCCCCTTGCCACGTGACTAAAGGCTTCC	0
aagggtggaagccatgtggccaagcctctgt	0
TCAGTTAACAGTCATGTGACACCATTGCCTG	0
aggagtactcagcaggtgacctcctctggaa	0
caaccagtcccccaggtggccccaggtcacg	0
AGAAAACGTAAGCACATGATCAAGTAAATAG	0
TGGTGGTCAGCCCATGTGGCTTTCATTCATC	0
tttgggctcagccatgtgacttgctttagcc	0
TTGTCTGAGAGGCAGGTGACAGCAGTGCTGT	0
ctcccctgctgccaggtgacgatgtgctcgc	0
ttgagacatgagcatgtgactcaactagaac	0
tcctgctttcaccatgtgacatgcctgctcc	0
caactttctatccatgtgactggaccagtga	0
GCTCTGGGCAGGCATGTGGCCCTGGGGAGCT	0
TCCTCACCAAGACATGTGGCCCCTCACACAG	0
TTTTTACCACATCATGTGATTAACCAAACAA	0
CACTGATCCTGGCAGGTGACAGCTCTCAGTG	0
GAGTCCCGAACACATGTGACAATAGCTCATG	0
GCTCCTCTGTGGCTCGTGACCCACCTTTGAC	0
AGGTTATGAGCTCACGTGTCTGTGTTCTGAC	0
TTGTCTCCAACCCATGTGACTTACACACGCC	0
aggagattggaccaggtgacctctgacggcc	0
aggcctaaagaccatgtgactggtgtgttca	0
accacagaaaaacatgtgaccgctgtgtata	0
ttctgctttcgccatgtgatgtgcctgcttc	0
tagtgagaagcccacatgacattttacaaaa	0
acagacacctaccacatgacctctccattct	0
CTACCTACAACACATGTGATCATTTTCCCCG	0
ACCTTCTGCCTCCATGTGACTTACCACACAC	0
CACCATACCTCCCAGGTGATCAGATGCTCCC	0
gtttcctgaagccatgtgaccttgagcaaat	0
gcccccaagagccatgtgtcttatgcacagc	0
caacagtgactccatgtggccataatagaaa	0
ctctgccctgggcaggtgactggctttgcca	0
TGGAGCCCAGGCCAGATGACCCTGCAACCTC	0
GTGACATAGTGACAGGTGACCATGAGGACAT	0
aataacttttgacacgtgtcccatgctatat	0
ctggttatgactcatgtggcttagtgtagtt	0
CCATGAAAACTTCACGTGACTAAATGAAAGG	0
aactcctgacctcaggtgatccgcccacctc	0
CATGGCTGATACCAGGTGATCTGTGAATCTG	0
ACAGCAGACACTCATGTGACTGGGGAGTACT	0
tgtctctctcaccatgtgacatgcctacttc	0
TCCCAAGTCAGTCATCTGACCATGGTTTTTA	0
CAAGGGAGTTGACACGTGATTTATGAGTCAG	0
AATAAACTCTCCCAGATGACCGCTGTATACA	0
TGAAAGCTACAGCATGTGACTGCTCCCCGGC	0
AAGGGCAGGGTCCATGTGACTGCCTGGCCAC	0
AGATGCTGTAAGCAGGTGACTCAGTAGGTTA	0
tttgtaaaaagccaTATGACTCACTGTGGTG	0
tgtttctgtactcacgtgatggtccacaggt	0
GCCTGGGTGCATCATGTGACCTCCTGAACCC	0
acctcctgggctcaggtgatcctccctcctc	0
CAATGAGGATGCCACATGACAGTGACCACAC	0
ccctgaggctgacatgTGACACTACAAAGAG	0
gctgggtgagcccaggtgactgcctggcccc	0
tccaggagggcccatgtgatctgattacaca	0
CCTTTTTATCATCATGTGATTTATGAGTGCC	0
AGGCCTAGACCTCAGGTGACCCACAACTCAA	0
ttttctactgggcatgtggccaagagccctg	0
AACTGAGCATGACACATGACCGAAAAACATT	0
gagatttccagccacgtgtctcggctctggt	0
ctggggcttccccatgtggccctgcatggcc	0
GTAAGGGTCAGCCAGGTGGCCTGGACTCATC	0
TAGAGGGCTTCTCACGTGGTCAGCTTGCCCA	0
GTCTTCAACGACCACATGACTAATTTTGCTA	0
CTTCTCCTCCACCACCTGATCTTAACTTTCA	0
ctactaggtaggcacatgactcactctctga	0
ttaaaatttcctcatgtgattcttatattaa	0
tacaacccccaccatgtggccttccatggtg	0
TAGAGGCGTGGGCATGTGACTTAAGTTGACC	0
ccatttatgcctcatgtgaccttggggaagt	0
AAAATTAGACCTCATGTGACAAATTAATGTG	0
tgtgacagagaccatgtggcccgtaaagcct	0
TGTGGCTTCAACCAGGTGACCACACCCCTGC	0
GGGCACAGTGCCCATGTGACAGCCACTATGA	0
aacttctgacctcaagtgacccatctgcctt	0
aactaatgaggccaggtgacaggttcacttc	0
ctaaaaatatatcatgtgtccatctcctgag	0
gacacttagtgtcatgtgatcttgggcattt	0
TAGGAGACTCTTCACATGACCAAGTAGCCAA	0
TTTCCCGTTAGCCACATGACCTCATCCATTC	0
ATACCTCTACCACACATGACCCACTTTTACC	0
gaatgactcccccatgtggctgtattgaaga	0
CACCAGACATACCATGTGGCTTCTCTGCCTA	0
gaactccgacctcaggtgatccgcccgcctt	0
agcactgaaggccaggtgaccagttcaaagc	0
cagggatccacccacatgactcaaacacctc	0
CTtcattttatccatgtgacagccctctgag	0
GACCGCAAAGACCACATGACCACAGTGGCCT	0
tttcaaagctcccaggtgatcccaatgtgca	0
gagtgaagcaagcacatgactttggctcaga	0
gctaagtgtagccatgtgactaagttgtggc	0
aactcctgacctcaggtgatccacccacctc	0
ATTTGTGTGTATCATCTGACCTCAGGATGAC	0
TGTGTCCCTGAGCAGGTGACCTAATCCCTCC	0
tgcccttatcggcatgtgacattgggcaagc	0
TGGGGGTTATCTCATGTGACCTCAGCCAACT	0
GAGTTTCACTTTCATGTGACACTGAACTTTC	0
tacccctagctccacgtggctcaaaaaagac	0
tttgcattctcccacctgactagctgggaca	0
atcctactgccccacATGACCAGGAGCCCCA	0
ACCAGATTGCACCAGGTGATCATTACTCACT	0
TTTGCTCCTCCCCACGTGGCTCCACCCCTTC	0
CATTGCTTTTGGCATGTGACTTGtggtctcg	0
gtcaggagtgaacatgtgactgaattctggc	0
GGACTTTTCCAACACGTGTCCCTGAGACAAT	0
cctgggtgtctccatgtgatccccctgatgt	0
gcttcctctcaccatgtgatctctgcacatg	0
gaattcAAGTACCATGTGGCCCTATAGCCCT	0
TCCTGGCAGGGGCAGGTGACAGACTTTCTGA	0
GTGCAGCGCCCCCACCTGACCAAAATCTGAA	0
tgtacaaggtctcatgtgaccctaaccacaa	0
CCAGAAAacatgcatgtgactctctatagct	0
ACTTTTTAAGACCAGGTGATCCGACAGTTCA	0
cattgttttccccatgtggctatccctaaac	0
agcccaggccagcatgtggcccaggcctgtg	0
caaactcaaactcacatgatctgcctgcctg	0
GGGATCTGCAAGCACATGACTGATGTGTCTC	0
GCAGGTGATAGGCAGGTGACAGCTGACACCA	0
ATCACACTCTGCCAGGTGTCCAGGATGGACT	0
ATAAAGCAGGACCATGTGGCTGAGATAAAGG	0
GGTACCACATACCAGGTGACTCCTTGGCAAA	0
tattctgtgagtcatctgaccaccctggggt	0
tttgatcttgggcaggtgacttaccctttct	0
AACCTGGGCAGGCATATGACTGGCCACATTG	0
tggtctcagagccacctgacAAGTGTGGATC	0
acttcctgggctcaagtgaccctccttcctc	0
ATGACTGCAAAACATGTGACCTCACCATTTC	0
tccccctctggccatgtgatgtgcctgctcc	0
CCTGAGTGCCCGCAGGTGACTTGCACATGGC	0
GATGAAGACGCCCATGTGACTACATGGCTCT	0
ACAGGTGTAAAACATGTGACTATGCCAATTT	0
TGTCAGTCATAGCACGTGGTCATCACTCTGA	0
TTGCCTCTCTGGCACCTGACCAGGGCTGTGG	0
ctcacacagttccacgtggctggagaggcct	0
CTGGTGCCGGCCCACATGGCCCAGGTGGCAG	0
ATTCCTGGGAGCCACGTGACTGACCCCCACC	0
TGAGAAAGGGGGCAGGTGACAGGAAGAAGTG	0
GTAGGCCTCAGGCAGGTGACTTTTGTCTCAA	0
CTGTTTTTGTCTCATGTGGCCCTATTCAGGG	0
CTCTCCAATCTCCAGGTGACCACAAAGATTT	0
tgtggttttaggcatgtggcctcagtttcat	0
catgcctaaaaccacatgatccacctgcagc	0
tagaaaccacatcatgtgacacctctgctca	0
acctcctgggctcaggtgatcttcccacctc	0
acacagagttaccacatgactcagcaattcc	0
cactccctctgtcatgtgatcaagcctgtta	0
ccagtgcttccccatgtggccccctctggca	0
CTCAAACTGTGTCATGTGTCCTTACTACTTT	0
atggtgacatctcatgtgaccatggcatggc	0
CGAAAGTACACCCATGTGATTATGGTTTAAC	0
atagaggaggggcacctgaccctgtctagga	0
TTCTGATTCTCTCACCTGACCACAGCACTGA	0
ttctgctcttgccatgtgataaacctgtccc	0
TTATAAATAGCTCATGTGACGTCTTGAGCCT	0
ggggaattggctcacatgactttggaggctg	0
GGGGGTGTGTGACAGGTGACTGAATGTGTTT	0
tctagtgcttctcatgtgactccgagtaaat	0
gttggaaagtcccatgtggctaggaactgac	0
AAATCGTAGGTCCATGTGACCCCAGCAGTCC	0
TTGTAGGGTGACCATGTGGTCTTTAAGAAGG	0
GCTGTGGCTGGGCACGTGGCACCTGCCAGTC	0
ctttaactaagtcatgtgacctcctttaaac	0
CTAGAGCGCCCTCATGTGACGCCCTGTTGTA	0
gttacatgaggccatgtgattaagtcctcgc	0
GCCCAAATTCATCATGTGATTTGAAAAGACC	0
ACATGATGCCCTCATGTGGCTCAAACTAGAT	0
TGCAGAAGAGGACATGTGACTGAGGCAGGGG	0
CACAGTCAACTCCAGGTGACCTATGAGCCCC	0
ACACCAAACCACCATGTGACCAGACTTGCAG	0
AACCACACTTACCACATGGCCTGGACAGACA	0
ctgaggatctcccatgtggccaaggctgtag	0
GCTGGGTCACAGCACATGACCCTAGTAATGA	0
ACTCTGTGAGCCCATGTGACAGGCTTCACAC	0
agtcttgtatgacacctgaccttgagcagaa	0
AGAGGAAGTGGGCATATGACCAACATACTGA	0
gtcagtgcaaaccacgtgactagagggatga	0
ACTGCAACCAACCATGTGACAGAGGGGATTC	0
TCAGAAGTAGACCATGTGACCCTGGCTGGAC	0
CTCCCCAAACACCATGTGATCCAGAGCTTCA	0
ttcacgaatggccagatgacccaagcctgtc	0
cgtgaaccaatccatgtggccaggaggatgg	0
ctttgggatgggcacatgaccaagttggtcc	0
CTCGGGGATGAGCATGTGACTGAGTCATAGG	0
ctctggctccatcatgtggctgcaggctggc	0
TTGGAGTGGCTGCATGTGACCGCTTTCGCCC	0
gttgatcatagccatgtggctgcccactcct	0
CTGAGCAGAGTTCATGTGACTTCTAGACGTG	0
aactcctgacctcaggtgatccacctgcctt	0
GTGCTGGAGACACACGTGATCGTTGGACTCC	0
tctgggctcaatcatgtgacttgcttttgtc	0
CTGGAGGCTTCCCAGGTGGCCCAGCGTGGTG	0
gattcttcctgccatgtgacatccagaatga	0
GTGAGACTTTCCCATGTGATCCACTCAAGAC	0
AAAGGCACACCACACATGACCAGGACGACAG	0
TGAGTTTAGAAGCACATGACTGAAAGTCAGA	0
AATGATGACACCCACGTGATGAACTTAGGGG	0
ATTTAATTCTACCATGTGGTCTGGCCATGAA	0
ATTTTCAATTGCCATGTGGCCATTTTTTTAA	0
GGGTTGGCAGGCCAGGTGTCCAGGTCTATTA	0
gcctcgacctcccaggtgatcctcccatctc	0
gcaactgaaaaccacctgacttgtgaaagga	0
CTTAAACACCAGCATGTGACAGAAATCTTTG	0
tccttctctggccatgtgacatgcctccttc	0
AAAATCCTTCACCATGTGATATAAAGTAGAA	0
TTGAAAGCCCATCATGTGATCATGGTGTTGG	0
ctcagactcccccaggtgacattgataccgc	0
tcagaagctgggcaggtgactggagagctac	0
AAGCAGACATACCATGTGACTCATCAGACTC	0
caagcttgCTAGCACATGATCTTGTAAGAGA	0
TGGGAACAAAACCAGGTGACTTGTACAAAAT	0
acctcccaggctcaggtgatcctcccacctc	0
atggaggagcctcaggtgactcttgaagtgg	0
GTGGTCCACGCACATGTGATCCCATGGGTCA	0
GATGTGAGGAAGCACGTGGTCCACGCACATG	0
TGTGGCTTTCACCACGTGGCAATTTAAAAAC	0
agagaaaacagacaggtgacttcacagaata	0
GGCTTTTCCAGCCTCGTGACCTCTATTACTG	0
acagagagatcccaggtgacacagttctgtg	0
GTGACCTTGTAGCATGTGATCATGTATAATG	0
GTCAGTCATGTGCACGTGATCAGAATCTGGG	0
GATGCATTACAGCATGTGACCCCTGGAGGGC	0
caccacctcaggcaggtgactgtggtcaaca	0
GCATTCCTGCTCCACGTGTCCCAGCTTCTCC	0
CTGGATGACTGCCAGGTGACCTTGGGCTATG	0
GAACACATGAAGCACATGACTTCTCAATTGC	0
ATTACCACTGGCCAGATGACCTGGTTAAAGA	0
CAATAGCCTGAGCACATGACCCTCTCTGGGA	0
TAAGGCTGAAACCACCTGACTCATCAATCAA	0
gttgggctttgccatgtgactttttctggcc	0
cttagaaagtcccacatgactggcttccttc	0
gattgtgagagccacatgacttagtggaagt	0
CTATAGAGTGAACACGTGACATCACTGCTAT	0
AGCCTCTCCTCCCACGTGGCCCACACTGCTG	0
tagcaaaccttgcatgtgacctgcattttac	0
aatgttagttttcatgtgactcagcaatttg	0
TGACTGAGTGCCCACATgactcaggacacat	0
ATTTCCCCGGGGCAGGTGACCCATAGTCTTA	0
agctgggtatggcatatgactaagttctggt	0
tgcaacagagaccacatgacccaggaaacca	0
CTTAGGTAACGCCATGTGTCTTACTGAGTCA	0
TATTAAGCACATCATGTGACCTGATCAAGCC	0
TGCTGGGATTTGCATGTGATCCCCGACATAG	0
AAGAGAGAAGGCCATGTGATGGTTGGCACTG	0
CTGCCTGCCAAACATGTGGCCTTTCTGTGCA	0
aactcctgacctcaggtgatccacccgcctg	0
GGTCAGAAAGGCCTCGTGACTCAGGAGTGGG	0
TGTGGTTGGATTCATGTGACCATATTTGGCT	0
CCCTGGTTCTGTCAGGTGACCTTCCTAGACA	0
GCTCTCTTTTTTCATGTGACTGAGTTTTTCC	0
ttcaaggtcactcacgtggctattggcaggc	0
atagggggtcaccacgtgacccagaaatgcc	0
gagacttgaaagcacgtgtccacacaaacac	0
aactctcgacctcaggtgatccgcccgcctc	0
GAGGTCACGTCCCATGTGGCTGTGGACATCT	0
GAGGTCGCGTCCCATGTGGCTGTGGAGGTCG	0
gctgagttcagtcatatgaccaatgagtcat	0
CTAGTGGCCATGCACGTGGCCTACCGGAGAC	0
GCTCATCTGTGCCACATGACAGCAGGGATGG	0
TGAGCTCACTCTCACGTGTCCTTTCCAACTG	0
ATTGGAAACCCCCACATGACTTCTCCTTCCC	0
tgtaaccttgagcatgtgactcaaggtcttg	0
AAGGAGCAGTCCCACATGACCAGCCAGTCAG	0
TACTTGGAGGAACATGTGACACTTTCTCTct	0
TTTCTCTctggccagatgaccttagccaagt	0
caacactgacaccacgtggcaaccaccggga	0
AAACCACCAGGGCAGGTGACTCTCCCAACCG	0
GAGGAGGGCTATCATGTGATTATTGCAGCCC	0
gtggttctctaccacatgacccacactggaa	0
aacttctgggctcaagtgaccatcccacctc	0
gactaagatccccaggtgactcatatgtgtg	0
CTTTGTGATTTCCACGTGGCTTGACACGTAC	0
tcagttccttgtcatgtgacttccctctgct	0
ATCCCTGCAAGCCATGTGACTGCTGGCACCT	0
GGAAACACCTCTCAGGTGACTAGAAAGATTC	0
TTCAGTCCAAAGCAtgtgactctgaggaagt	0
gtgaagagcatgcaggtgaccagaatgaaaa	0
atgctcttcactcaggtgaccacgtggctta	0
TTTGTTGACGACCATGTGATCTTTTCACTTT	0
CCCTGGGGATGCCACATGACAGCACCGCAGC	0
aactcctgacctcaggtgatccactcgcctc	0
CATTAACACTCCCACATGACAAAACTCATGA	0
GTCAGGGAAGGCCATGTGATGCTGCCCGTCC	0
tcacacactaaccatgtgaccttgagcaagt	0
AAAAACTGGTTTCACGTGATTCCCAAGCTGC	0
ctctgcccttcccacctgacttgcctgtctg	0
GGCAAGGTCTCCCACCTGACCAGTACCCTGT	0
TCCCCCACCCACCACGTGTCCCCAGATCTGG	0
GTTTAGCCCTGTCAGGTGACCACACTCAGTT	0
atttttacaagccatgtggcctcactgaaag	0
TAAGAGTCTAACCATGTGATGTCATTGGTAT	0
aagcacgcagggcatgtgaccactctcctat	0
catagctcctaccatgtggctaaaatgcgtg	0
GTGATGTGCCACCAGGTGGCCATCACCTACA	0
agctgcaacccccacgtggctctctgtgggg	0
gctgggtgggaccatgtgactagtttcagga	0
CTGGCTGGTAGCCATGTGATATTGATTTGTT	0
ACGCAGATGCCTCAGGTGACCATGGAAGAAC	0
TGTGACTGCCACCATGTGGCTGGGATTACCC	0
agtctgggcaggcaggtgacttgcttgtagc	0
ggcatagacagccatgtgactaagctgaaca	0
CCCCAGGGATAGCATGTGACCCCTGCTGAGG	0
GACTTTGCACACCACGTGTTCGTCTGTGCCC	0
aataatgtgtgacatgtgacattctgtttgt	0
CCTGGATTTATTCATGTGACAGAAGCACAGC	0
GAGAGCTTTGGCCAGGTGTCCTCGTGCAGCT	0
TCAGCTGAAAAGCATGTGACCCAGAGGTTAC	0
AGAACAATTATGCATGTGACTCCTTTTCTTG	0
tctaggtgggaccatgtgactagttctcatc	0
TCATGTCACCACCAGGTGGCCTCCTATACTC	0
GAGTTGTCTGCACACGTGGCCAGGCTTGTTT	0
GATGGCAGAGAACATGTGGCCCTTTAACTGG	0
tctggatttactcatgtgacttcctttggcc	0
ttagattatagccacgtgactgggttctgtc	0
AAAAGTATCATGCACGTGACGTTTGTTTTTG	0
CCTCACAGTTACCATGTGGtctggctcaaga	0
AGCTTAAATTCTCACGTGATTGTTTTATTTA	0
AGAGTCTCCACCCAGGTGACTCACCAGGGAC	0
TTAGATGTTGTCCATGTGACAGACTTAATCA	0
CCCCCTAGTGGCCAGGTGACCCCAATCAGGT	0
TTGCCTTTGTCACACATGACCTAACAAGGAA	0
GGAGTCTTCAATCAGGTGACTGGTCTGTTCC	0
TCATGATAACACCATGTGATGGAGAGAAGAA	0
gaacatctgactcaggtgatccacctgcctt	0
ggcaatcccagccacctgatcacccaagtca	0
cctcttcttcatcatgtgactaacagaactc	0
tcagaacataaccacatgatcacaaccagct	0
tcagcccctcaccatgtgattcccagtgtgg	0
GTTCCTtcctgccaggtggccctctctatca	0
TGGTCTCATACCCACATGGCCATTCATCAGA	0
TTTATGTAAAATCATGTGATTCTGGCACCAC	0
GTACAATTTGGGCAGGTGACCAGGGTCCTAT	0
gggatttgatgtcatgtgatttgagttggag	0
GTCAAAGCCAGCCACGTGTCAGGGCCAGAGT	0
acataacataaccacatgaccaccctgaagg	0
gcactctgctcccaggtggcctgtgtatggt	0
CTGGGACCTTACCATGTGGCTGAAGGAGGTG	0
AAGAGGGCCTCACATGTGACCAAGACATTTT	0
ACAATTCCCATGCACATGACCTATTGACATC	0
gctggacttcagcatgtgattttgggaggat	0
TAAAGACCGTGTCATGTGATGTGGAGGGTTG	0
AGGGACATCGCCCACGTGGCTTGGCTGCACT	0
cccaactctcgccatgtgacatacctgctcc	0
AAGGAAGAGAATCATGTGATCCTATTTACAC	0
TCAAGAAGGTGGCATGTGGCTCCCTCAGCTA	0
actgaacttggccatgtgactggctttgccc	0
cccctccattgccatgtgatgccctgtgctg	0
CACCCTCACACACATGTGACAGCTTCCTGTC	0
agtctctcatgccacctgacgagaattaccc	0
GTGGCTGTGTCCCAGGTGACCTGCCCAATGG	0
ACCAAGCATGACCACATGACTCAAGACTGGC	0
TATCGGGTTGTTCAGGTGACCTCTCTTGGTC	0
GGCAGGGGGAACCATGTGACACATTGTCAGC	0
TCCTGCACTTGCCATGTGTCTGGAGGTATCA	0
AACATCATCTGGCACATGACCAGCCATGGTG	0
tgtggtcctctgcatgtgactcttttttacc	0
TACCTGGAGAGCCACGTGTCCTGCCTCTCAA	0
CCCCACACATGCCACATGACACCTCCccaca	0
TACCATCTAGGGCATATGACTTCTTCTCGCT	0
gtaacaggttcccaggtgatccatggcactt	0
TTAAATTACTTTCACATGACCTGTCAAAGGA	0
ACCCAAACCTGCCATGTGGCTGTCCTTCCTG	0
ctaacaacctcccacgtgatacccatgctgc	0
GTccttgctcagcatgtgacctatggactgg	0
AGAAACAGTAGCCACCTGACACAGCTCTCAG	0
gaggctttaaGGCACATGACAGGTTATTCCT	0
AGGAAGTGAAGCCAGATGACCTGGAATGGGC	0
CTGGGTCTCTGCCACATGACCAGAGTAAATA	0
GTGAGCTGGAGCCACCTGATCACTAACAAAA	0
GAGTCACTGTTTCATgtgacagaaaacccaa	0
AATGGTTCCACTCACGTGTCTGGTGGTTGAC	0
GGATATAGAACACATGTGGCCACCAGTGGGC	0
TCTAGGTCTCATCAGGTGACCAGGAGTCCAC	0
ggatggcttggccatgtgtctcttgtcacaa	0
tggggctacaggcatgtgacaccacacatgg	0
TCCGTGGCAACCCATGTGACTCACAGTGACT	0
aaaactactgcccatgtggtctgatctggcc	0
ttgtcatgtaatcatgtgtccactaggggtt	0
ACGCCACTGCCCCATGTGGCCTAACCCACCC	0
GCTGTGTAAGGCCAAGTGACCACAGCCAAGC	0
AGCTGACCTTGCCAGGTGACAAAAATGCTAA	0
TGTAGTGGGACCCATGTGATCCAGCCACATA	0
GGGTGACCAGGGCATGTGGCTTCTCAGGGAC	0
TTGTCACTGTGGCATGTGATTCTTCAACCAC	0
caaccccatcaccatgtgatgcccttcaggg	0
GTTTGGGCTTGACATGTGACCTCACTCAGCC	0
TGTCTCTGCCTGCAGGTGACCACAGACTGCA	0
ccttgtcagtaccacctgaccactaagccaa	0
gtttaatctgggcatgtgatgcagctctagc	0
TGGTCAGGAAGGCATGTGACGCATATCCGTA	0
tggcaattgtctcatgtgaccccaccacaga	0
CGCCCTTACACccatgtgaccatgggcgagt	0
GCTGGCAGGCAGCACCTGACCTTGGCTGTTG	0
CATCGGTCATGTCATGTGACTGAATTCAAGC	0
attgagcagatccacgtgattccttgaaggt	0
CACAACCCAAAACAGGTGACCAGAGGTTTTA	0
TACCAGCCCTTCCAGGTGACCTCTGCGGCTG	0
CAATGGAAGACTCACATGATCTGTTTCAGCC	0
atccagctttgccacatgactaagttctcac	0
AGCAACCTTACTCATGTGATCACCCTTGCAA	0
TGCCTTCCATCCCATGTGTCCATTCTTCTGT	0
ACAGAGCGCCCCCATGTGATGGGTTTCTAGA	0
CTCCCAGTAGAGCACATGATCAGCCACAGCT	0
TGCCTAACAAGACACCTGACCAAGCCAGGCT	0
AGACATCTTTCCCACCTGACTTGGACCTGCT	0
TGCCTGACGAGACACCTGACCAAGCTAGACT	0
CTAAACCAAAACCATGTGATTACCCAAGAGA	0
GAACAGCACCACCACATGGCCGGAAGAGGAA	0
gttaggtgtagccatgtgacttgctttagct	0
tcattgtgacaccatgtgacaaacccacaat	0
cagcacaaaagccacctgacaggggttatga	0
caagtgttggcccacatgatccccactctgg	0
TTCATTGCTACCCACATGACTCATCATAGTA	0
GAGATAGAGAAACATGTGACATCTTTCAACT	0
TTTCAAGGTGGACATGTGACAGGCATTATGT	0
cctttagggattcacgtgattacactgtact	0
CCCTAGTGGTGGCATGTGACAACACGGTATA	0
GGACCATGTACCCAGGTGACAGATTTAGGTT	0
TAGAAGAGTAACCACGTGATGGCCCAATTAT	0
GTGCCACGTTGCCAGGTGTCCCTTGTAAGCT	0
TCAGTCAGTTGCcacctgacacgcccaggtg	0
attctgggtggccatgtgtcccattgaaaac	0
ATGGTTAAGCCCCACCTGACTCATTCAGGAA	0
AGGGCTTCTTGGCAGGTGACCCATTAATGCT	0
cacacctgacttcacgtgacagattgtagta	0
TTCTAGTAGAAGCACGTGGTCGCTTCCTGTT	0
ttacaatggagtcatgtgactaattctgacc	0
GGGCTCCACTTCCATGTGACCGAAGACATTG	0
acttcctgggctcaggtgatcctcctacatc	0
CCACTTGGGGACCACGTGATGCAGCCCACCG	0
CCTCCAGTTTATCATGTGATTGAATATGGGT	0
GGCTGCAGTTTGCATGTGACTGAGTGACTTG	0
gagtcatggtggcacatgactgtagtcccag	0
gccagccaaagacatgtgactgccctgttgt	0
tcagaagctgaccatgtgattcttacaagca	0
TCTTTTAGATGTCATCTGACCAACATCCCAA	0
AGTTCACAGAAGCACATGACCTGAGCCACAC	0
cagaaggaaggccatgtgacaacaaaggcag	0
tttgtttttattcatgtgactgaagctgact	0
tcagtttcttgccatgtgaccctcccagcat	0
ttcctctctcaccatgtgatcggcatacacc	0
cttcataagaagcatgtgacccctgCCCTAG	0
ggctgggctaaccacatggccctgcttaact	0
aaggggtggaagcacgtgacccaggcctagc	0
ACTACAGTTTGACATGTGACACATTTGAGTG	0
gctaggtgtcatcatgtgactaagcggtggc	0
GACTTATGACCTCATGTGACATCAACTCTGA	0
aactcctgacctcaggtgatccgcctgtctc	0
TCCCCTAATTCCCATGTGACACTCCCAGGGA	0
TATGTGTATTCCCATGTGTCCTCTAGGGAGT	0
GAAATAGGGTCCCAGGTGACTGTTTAGTGGG	0
gcatgggctgcccacatgacataggctctgg	0
CACCCGCCCCACCACGTGGCAACCCAATCAC	0
GCCTCCTCTCCCcacatgacctaagcctgcc	0
gacacctcccaccaggtggcccttcctccac	0
aactcctgacctcaggtgatctacctgcctc	0
ctcaggtcaaagcaggtgactgggatgagtc	0
cttacatcagagcaggtgaccaggggtgact	0
GCCAATTGGCATCACGTGTCTCTCTTGGTCC	0
ctgaaattgatacacgtgacttctgttttca	0
tcccaaagcacacacgtgatcacaaaacccc	0
CATGATCAGAATCAGGTGACCTTGCTGCTCA	0
CTGCTTTGGACACATGTGATCTCAGGCCTCC	0
aactcagacagccacctgacttgaccacaga	0
tcagatagtgaccatgtgacacagttctggc	0
TGCTCTTACCACCAGGTGGCCTCAGTTAACC	0
GTGGCGCTGTGGCACGTGATCTGAGCCTCCT	0
aactcctgaccccaggtgatctgcccacctc	0
ctaacaagctcccaggtgatcctgatgctgc	0
gaaatcatgcagcacgtggccctttctgtct	0
GGAAAGTAGTCTCACGTGATTTTAGCTTCCT	0
GACCTAGGGGAGCAGGTGACTTCCAGGAGGT	0
CGCTATATATCCCACATGACTTGCTCTCCTA	0
CCTGGTAGAAGCCACATGACCAAGGCTGATC	0
AGAAAGGAAATTCACATGACCGTGATCTCAT	0
tgtcttcatcctcatgtggcctcttcctgtc	0
agaaaagaagggcatgtgacgggagaggcag	0
ctgggtgacacccacgtgatcactgcagtcc	0
atcacttatccccacctgacctatgtatctt	0
CGCTCCCCCCAACACGTGTCCATGTCCAGGA	0
GCCAGGGTAGACCAGGTGACTCCATCACACT	0
TGGTTATCTTCTCACGTGTCTTTGTTTCTGA	0
ACCACTTTCACCCACATGACTTAATGTGGCC	0
TGTTTAGTTACACACGTGATTTTGAATACTG	0
GCGTGTGAGACACATGTGACATGCAGGCGTG	0
GTGTGTGTCTGCCACCTGACTTGTTATTCGA	0
CTGCATGTagcccatgtgactgcggggggcc	0
GCACACAGAATCCACGTGATAACTTAAGAAA	0
aactcgtgacctcaggtgatctgcctgcctc	0
caggagaaaatgcaggtgaccttaagtttca	0
GATGGCCCAGCCCATGTGGCCTGCATGACAG	0
tcccctgctttccatgtgacctggcaggagc	0
gcacagagtaaccatgtgactcagcaatgtc	0
TGGGTCTCTGGGCATGTGGCCACCACACCAC	0
GGATCAGTCGTGCATGTGACCTATCCCTTCT	0
TGTGCCTGGTCCCAGGTGGCCCTTACACGTT	0
GATGTCTGAGGGCATGTGGCCAAACTGAACA	0
AGGCAACGCCGACACGTGTCCTTGCTGCCTC	0
TGACTGCGTGGGCAGGTGACAGAGCGCTGGC	0
AAGGCGTCCCATCAGGTGACTGACCCCTGTA	0
TTGCACAGCCACCAGGTGGCCAGAGCATGCT	0
AATTGGTTTACTCATGTGGCCCAGTCTCTGC	0
GGCATCTGTAAGCACGTGGCCTGGTTTACAC	0
CCAAGATTTTCCCAGGTGACACTGTGAAGGA	0
CCAGCCCCATCCCATGTGGCCTCTGTAATGC	0
gccacacacaacctcgtgaccattatcggat	0
gtgagtgcctgccacgtgtcagacactatcc	0
cctttaagaagccatgtgactgctccgagcc	0
acctcctgggctcatgtgatcctcccctccc	0
tttagggcaggacatgtgatctaagtgagag	0
attaggcttggacatgtgactcgcttcaggc	0
CACTTCATTTCTCACGTGGCTGCATTAGGAG	0
ttacagagttaccacatgactcagcaattcc	0
TCATCTCGCAAGCACGTGACATTACCCTCCT	0
TAGGAATTGATTCATGTGACCTACCCTCCAC	0
ccactaaccacacatgtgactactgagtgct	0
aggggaaccaagcatgtgattagagaagtag	0
gctaggcatggccacgtgactaagttctggc	0
aacgcctgggctcaagtgaccctcctgcctc	0
ccctcctaggctcaggtgatcctgccacttc	0
GTTACATCATGTCATGTGATATGTGCAGTGT	0
CCAAGCTGCAGCCATGTGACTACCTGGCTGA	0
CCAGGTCCAGAGCATGTGACAGGCACTGCTG	0
TTCTGATTTTCACACATGACCTCAATTGGTG	0
cccattaatagccatgtgaccacagcaaatt	0
TCCTTTATGCTGCATGTGACTTGCATGATTT	0
TGATGAGGAAAGCATGTGATTGTAACTAACT	0
TTTTATTTTTGCCTTGTGACCCAGTCCTCTC	0
CAACACTGCACCCATGTGATCTGTGCAGTCC	0
TTAAGTCCTGCTCACATGATCCAATCTTGAA	0
agaagtgtaaaccatgtgtccctaacacact	0
acaggtcagccccatgtgacctgtgaggggc	0
CCTGGCTGGTCCCACGTGTTCATGGCAGTAA	0
taaaaagctccccaggtgactgagtcatggc	0
CCTGTCAGAGTCCACGTGTCCTGGTCACTGG	0
CTAGAGAAGTTCCACGTGATCACTATTTAAC	0
ttgggtcctatccacgtggctatctcacaac	0
AAAGTCATCTCACACATGACCCCAAATCTTA	0
aaacattccaatcaggtgacaaactccccag	0
AACCACTGGGCACATGTGACATAAGCAGACA	0
GTGAAGGGATATCAGGTGACTGAAGCAGAAA	0
GCTGGTTGCCCTCATGTGACCCCTTCTTGTT	0
CTCCCCAGGTCTCATGTGACTCCAGCCAGCC	0
tcagggctcctccacgtggcctctcagcagt	0
AGGAGACAGGACCATGTGGCTGTCCCCATCT	0
ctcactactccccatgtggcctggttgaggc	0
gagtccaggaatCATGTGGCCAGTCCAAGAG	0
gtagcccttgcccacgtgtctgcacacattg	0
TCCTGGGATTCTCACGTGGTCCAGACACAAG	0
GCGACTGCCTGGCATGTGACAGCTGTATGAC	0
atatttgctagccatgtgactttgggcaaat	0
TTCCGTGAGTGCCTCGTGACCCAGCAGCTGT	0
ATTTGTGGTTCCCAGGTGACTCCAGTATGAC	0
TTCCTCTACCCCCACCTGACTCCCAGTGTCG	0
ATGACTAACTGCCTTGTGACCTGCTGTGTTT	0
TGAACCATGTCCCAGGTGATCAGTGATTCAT	0
CCAGGTTGTTGCCAAGTGACCGCACCCCTGG	0
CTCACAAGCACACATGTGGCCACAGGGTTGA	0
ttcagaaatggacatgtgacccctccctcct	0
TCTTCCCTACCCCACCTGACTCCTTTCACAG	0
TGCACCCAGGTGCACATGACCTGCTCCTGCT	0
GCCGAGTTTGAGCACGTGACCTTCCAAGAGC	0
ctgcagcctccccatgtgacctcatgagaga	0
TGTGCTATGTGTCAGGTGACAACCTTACCCT	0
gctctgtgacctcaggtgacctctccaggtg	0
TAAAAAGCTTCACATGTGACTCTGGACCACA	0
AAACAAGGCCACCATGTGGCCATTTGGGAGA	0
TCTCTCACTTGCCACCTGACACTGTAGCACC	0
GAGCACCGAACCCATGTGGTCCAGCCTCAGG	0
ATGGTTTTGTGGCATGTGACAAATCTGCTCA	0
gtttggcagggccatgtgactagttctagcc	0
TGTTATGGaggacatgtgattcctgcccttg	0
TCAGTGTATTGTCATGTGATTAATTATAACG	0
acctctgagccacatgtgatccccagtgtca	0
gtcgctgattgccatgtgatcttgaacaaat	0
CCAAATCCCAGCCATGTGACTGCCTGCCCGC	0
ACTGTGAAGTTTCATGTGACTAGATTCAGTT	0
gctccacagccacatgtgacttgtggctttt	0
tttagatgggagcatgtgacccagttctggt	0
CTGCCTCCTGGCCATGTGATGAACATAGTTA	0
CTTAGCATGGTCCATGTGGCCTTCTTatttg	0
ATGTGGGGCAGCCATGTGGCTGGGTTAGGAC	0
GTGTATGAGCGCCACCTGACGCCCAGAGACA	0
aaGTTATCCATCCACCTGACCTTTTTCCCAT	0
CTCTCATGCTCTCAGGTGACCTCAAAGTGAC	0
ggtctcctgaatcatgtgtcctgagggaagt	0
TGTTTATAATTGCATGTGATCCTCTTGCCTG	0
ggcccaaggaagcatgtgacatcatgtgtgt	0
tccacaggtaaccacatgacttgttcacctc	0
AAAGGACAGGCTCATGTGACGGGAAAGCATT	0
caggtgtggtggcacatgactgtagtcccag	0
GGGTATGTCTATCAAGTGACCCTATCTACTT	0
TCAGGGAAGGCTCAGGTGACTGACTGTAGAA	0
AGGTGTGAATTTCATGTGACAGAGACCTTGC	0
caactcctgacccacgtgatccacccacctt	0
GAGCTTTAGACACATGTGACCACACAGGAAG	0
aaacagagtcaccacatgacccagcaattca	0
CTTCTCAGATAACACATGACCTTTCATTTGG	0
GTCTGCTTTAATCATGTGACTGAGTGCAAAA	0
AGGCAACTGCCTCATGTGACAAAACAGGAAG	0
gttaaacgttgccatgtggcaagttctggcc	0
TCTTGGCTTAGTCATGTGACTACAGATCAGA	0
CTCTGTACCTGTCAGGTGACATCTGCTACCT	0
tgcaccaagtcccacgtggtttcaagggaaa	0
AAGTCCAGGGCTCACATGACCCAAGGGGAGG	0
CTGTGTGCCACCCATGTGGCCCAAGGCCTGT	0
tggaatgtggctcatgtgactgaggaactga	0
aacccctgacctcaggtgatccccctgcctc	0
ctcagccccgcccatgtgacccagccctacc	0
ATCCTTGCCTGCCAGGTGACTCACATTGGCA	0
ttgaaggatgcccatgtgactggctgtcaca	0
aacaaatattcacatgtgactgctctggtgg	0
gttcaaggtgtacatgtgacccaagctcagc	0
TGGAACTGCAGCCAGGTGGCCCGTGGGAGCC	0
CTCTCCGAGTCCCACGTGGTTCCCTTCCCCT	0
aatgcgctagcccatgtgaCTCTCCAGCATT	0
gaggctgggtctcaagtgaccttgcaacttc	0
aactcctgacctcaggtgatccacccgcctt	0
caacaacaGTGTCATCTGACCTTGAAGAGCT	0
ctgacaaattgtcatgtgatgctaatgctgc	0
aagtcctgacctcacgtgatccacctacctc	0
TTCGAGGAGTCCCAGGTGGCCGGCACCCCCA	0
aactcctgacctcaggtgatccactgtcttg	0
CCTGTGCCCACCCACGTGGCTGGTTAGTCTA	0
TCCCAAGCAGCCCATGTGATGCTCAGTACGC	0
GTCAGCAATGAGCAGGTGACCTCAGTGACCT	0
ATCACAGCTGCCCACATGACTGAAAGTAACT	0
ccaccaaattaacatgtgacttatgctttcc	0
GGGACTGTCACTCACGTGTCTCCGTCCTCAT	0
TCTCCTTCTGTCCACGTGGCTCCTGCCTCCC	0
CTACTTATTTACCATGTGTCCTCTGCTGTCT	0
ttctgggcaggcctcgtgacttgttttgacc	0
TCTTCCTACAACCACGTGATCCTCTCTCTGG	0
ctgatcaggtaccacgtggcaagccccgtga	0
AGCCCTCAGAAGCATGTGACCATCACTGATT	0
atagagtttacacatgtgatcaagttaaaat	0
TTGTATGGGGACCATGTGGTCACTGAAGTCC	0
gtaaactgtgaccatgtgacctagtcctggc	0
cccagctggagtcatgtgaccatcccagagc	0
GCTTTGGGTAGGCATGTGATGCCAGCCTGGC	0
TGTCGTCAGTCCCAGGTGGCCGCCAGCCTTG	0
gattggttggctcaggtgatctctgaaagtc	0
ctttgcaagtttcacgtgattacattacatt	0
aactcccgacctcaggtgatccacccatcgt	0
tgtaagccaccgcacctgaccCTTTCATTCT	0
AGGACTCACCCTCATGTGGCCAGGCCCCCTG	0
AGAGGCCACCTTCATGTGACCTGCCTCACAG	0
cgggtccaattccatgtgacttgcttccttg	0
catgtgggacaccacatgacatttagttgcc	0
atggtctccacccatgtggtcctgggaggat	0
gttgggtaggaccatgtgactttttctagcc	0
tcagggtttggccatatgacttattttggcc	0
CACCCCTTACCCCACCTGACTGGTCTTCACA	0
ATTTCCTGCCACCATGTGGCCAGGCAACTCC	0
GGTCTGGAAAGGCAGGTGATCAGCTAGAAGG	0
TAAACGCAGGCCCATGTGGCTGGAGTTCTGG	0
GGATCCCATTAGCATGTGACATCAGACAAGT	0
acatagagttgccatatgactcagcaattcc	0
atgatagtgaatcatgtgactataccaccta	0
ctcaccctagatcaagtgacccaagagagag	0
gctaaactcagtcatgtgactactgacagtt	0
ttcctgtcttaccatgtgatttttggatgca	0
aactcctgacctcaggtgatccactcacctc	0
TGCGCCTGCCACCATGTGGCTCCTGAAGATG	0
AAGCCAGGCAGGCAGGTGACTTCAGAACCCC	0
CGGCTCCTGCACCACATGGCCTGAGTGCCTG	0
TTAGAGAAGTCTCATGTGGCCCCACACAAGT	0
tgaaatcattggcatgtgactgaactcaaat	0
tttgggcttggccatatgacttactttagcc	0
ACTCAGAGGGAGCACGTGATTTAACCCTAGT	0
CAAAACCAAAAGCATGTGACACTGTGGGAAG	0
TCCCCAGGGGAACACGTGACCCTTTACAAGG	0
gacccccgctgtcatgtgatgaactaggctc	0
accttgacatgccatgtggtctccagaccaa	0
ccagtgcttccccatgtggccttgtgtgacg	0
tgctctctctgcctcgtgaccaacccagtgc	0
TGTCTGCTAAAACACGTGATCAAGCAGTGAG	0
tgtgttgggcatcaggtgatcccttgggcac	0
CTCCCCAGGCTTCATGTGACCATGCTGGGGA	0
CCCTCACGCTCGCACGTGGCTTAATATTTCA	0
cagttgggcaaccatgtgacaaggtcctgac	0
ctcagtttcagccatgtgacttgctttggtc	0
TCCCTGCTTACCCACGTGTCTGGCTGATCTC	0
TAACATATGAAGCACATGACCACAAACATGG	0
CCTCCTGAGGTCCACGTGACAGTTGGGTGAT	0
GTCCATGGGTGGCAGGTGACTTATGAATCAT	0
GGCGGGCTGGGCCATGTGATCCCCAAGCATC	0
GCATTCTCCAATCATGTGACTGATGGTCGGC	0
CCTATACTGTACCATGTGATTAGGGTCCCAG	0
ACACACTGATGGCATGTGACTTGTCTCCTAA	0
TGACTGACTTGACACATGACTTACTAAGTCA	0
CAAAATGTAGCTCATGTGATTAAATGGTCAA	0
AGTTCCAACTCTCAGGTGATCCTCCCTAGAG	0
cgagggaccaaccatgtgattagagggttgg	0
CAGCAAAACTGGCATGTGGCTGCTGAAGTCG	0
AACTGTGTGCCCCACATGACATGCCAGGGAA	0
GAAACACCTGCTCATGTGATTGCCTCACAAG	0
gagtatcgccaccacatggcccaagccggaa	0
tttcttctttgccatgtggcagatattaagc	0
AATGCTGATGGACATGTGATTGGACTAGCTG	0
TCTATTCTCTCACATGTGGCCTCTTTCACAC	0
TCCCTCTGCAGCCACCTGGCCTTGGGCCTCA	0
aactcctgacctcacgtgatccacccgcatc	0
GAACTCAGTGCACATGTGACCCAGAATTAGT	0
TTGTTGAAAAGGCACGTGATacagcaaaaga	0
ctcaaggtccagcatgTGACCGTAGATGTAG	0
CAGTGCCACCTCCAGGTGACCCTAGGCAAGT	0
CTTTGCTGCCACCATGTGGTCTGTCTGTATT	0
gaggacagaggcctcgtgacccaatcacctc	0
TTCTGGTCTGACCATGTGATATTTATTGCCC	0
tcctgctctggccatgtgatatgtgtgcttc	0
acaggcgtgagccaccTGGCCAGCCCAAACA	0
ATTCTTCTCTCCCAGGTGACATTATCATGTG	0
tttgatgacagacacatgactgtcattatgg	0
GTGGTCTGTTACCACATGACAACATTGAGTT	0
aatgcctgacctcaggtgatcctcccgcctc	0
AGATTTTCATTCCATGTGACTTTTTCTGGCT	0
CTGCAGAAATGACACGTGATTTTATAAGTGC	0
agtgggctcagccatgtgacttgctttgacc	0
CATGACCGTTCCCAGGTGGCCATGGCCTTGA	0
attgtacttccccacctgactaaagtatagt	0
CTTTCTGTTGCTCAGGTGACCAAGGCCACCA	0
TACAAAGGTCCCCTCGTGACCTCGTTTTAAG	0
GGGAGTTCCAACCACATGATCCCTCAGCAGA	0
tgtggaaaggcccacgtggcaaggaataagg	0
GAATGGTAAACTCATGTGACCAGCAGGGAGG	0
GTGACTCTTCACCATGTGACCTGGAGTATTG	0
aagcgtgaagctcatgtggcttgctgtgcca	0
ATTATCTAACAACATGTGACAGTGTATTGTT	0
TTCTAGCACCCCCATGTGGCTTAATTGGAGT	0
GAAGTCATGCTTCAGGTGACCCCTAGCGGGG	0
AGGGACCAGGAACATGTGACAGTGGCTTGGG	0
GTGGTTTTGTGTCATGTGATATGTTTTTCAG	0
ACCTACTCCAACCACATGACACACACCCACA	0
CATTTTATCAACCACGTGACTCCTCAATTGT	0
CAAAGCCCCTATCATGTGACCTTGTACTGAG	0
ccactactgggccatgtgatcttgagtaact	0
aaagtcgagaCACATGTGACCGCATGTGAGT	0
tccagtgctaaccatgtggctgcagcaactc	0
CTCCTGACTCCACACGTGGCCCACAAATAGC	0
tcctgcttttgtcatgtgatgtgcctgttca	0
CAAGTTTCTAGCCACGTGACACACGACTTCC	0
ctagtgctctcccatgtggccgtgaatggtg	0
ggcaagcatgaccatgtgacttgctataacc	0
ATACACAAAAACCACATGACTGGAAGGGAGC	0
ccacttgacacccatgtgtccccatcttccc	0
AAACCCTGCTGTCATCTGACCCCTTGCACAG	0
CATCACAGCAGCCAGGTGACTCAACATCTGT	0
aaaaaaaagagacatgtgactgtgtaagcac	0
tgtgatggagaccatgtgacccacaaaacct	0
AGTCCCGCCTCTCACGTGGCCTTGTCTTTTA	0
CTGAGAGCCACCCACGTGACAATCACTTTAG	0
ccatacttagaccaggtggcctggcttgggg	0
TTTCTCTGAGACCAGGTGGCCAAGGATCCCC	0
CTTGATTACAGACATGTGGCCTGCCAGGATG	0
GGGCAGACATACCATGTGGCTGTGGTCTGCT	0
gggtttgttcaccaggtgacctggcagggtt	0
CCATCGGCCTGGCATGTGGCTTCTTGCAAGC	0
AGGGCGAGTTCACATGTGGCCCTGTTTGAAT	0
CAAAAATGTGGCCAGGTGACCTGGTCAGGGG	0
GAGATCACTCCACATGTGACATTGCTTTCTT	0
ccagcgtggtggcacgtgtctgcagtcccag	0
GAAAATGACAGCCACCTGGCCACAGGGCTGT	0
TGCATCTGGAACCACATGACTATTGCTAAAT	0
GGCTGCGCGAGCCACCTGACTAGGGGGTTGT	0
atcttcttccaccacgtggctgcgctgaagt	0
tccctccctgcgcaggtgacctcgggtggct	0
aaacagaattatcatgtgattcaattccact	0
GTTTTTGGACCACATGTGACAGCTAGAAGAA	0
tctgggcttgatcatgtgacttgatttggcc	0
CTGAGGCACAGCCATGTGACCATGACTAATC	0
GCCTTAAAATGCCACATGATCATCTGAATAT	0
acctttgcttgtcatgtgaccctcggtcccc	0
AGACTTGTTGCTCAGGTGACCAAATGACTCA	0
aactcctgacctcaggtgatccgcccacctc	0
ctgctgtgccgccatgtgactttggacaaga	0
TGTTTGCCATGACACGTGATCTGACTTCTAC	0
AAATTTCCCACCCATGTGATTAGCATCCTCT	0
ATTTTTAACTACCACATGACATAAGTCAGCT	0
AGTATAAGACTTCATGTGACATTTTACCTTA	0
ttaggttgaggccatgtgactaagttctggc	0
GTCAGTGCCAGCCATGTGACTTCAACAGGTT	0
TACAGTCCTTACCACCTGACCTACTAGAAAA	0
AACTCAATGTGGCATGTGGCTTTCCCTCAGA	0
GACTTTTTATGCCATGTGATTGAGGTTTTTT	0
acagaagttagtcatgtgactacacttagct	0
TCTCCTGTGGCCCACATGGCCCCTCTTTTTG	0
AGATTTAACTGCCAGGTGtcctaccagcctt	0
tcaactgtcctgcatgtgacCACTCTGACAG	0
GGGATTTCCTGTCATGTGACATGGTTGAAAG	0
ACCCATAATGGCCAGGTGTCCTCACTTTGGG	0
gtcctggctccccatgtggtctccactgatg	0
AATAAAATTTGTCATGTGACTGATCTTCTAT	0
aaaccgtgacctcaggtgatccacccgcatt	0
ACTAAGGGAAGGCAGGTGACAGGAAGTGGCT	0
aactcccgacctcaggtgatccacccgcctt	0
TCCAGGGAAGGCCACGTGACCCTTTGCTCCA	0
TAAAACACTCAGCATGTGATTTCCTTTTTCT	0
GTTTGGAGAGGGCAGGTGACACTTGCTTTTG	0
GCAGAAAGAGACCAGGTGATCTGATAGAAAC	0
agacggttcactcacatgacttatatcttgg	0
aactcctgacctcacgtgatccaccctcctc	0
AAAGGTCACGACCAGGTGACTCCACGTTTCC	0
ttcctactgacccatgtgacctctcccctcc	0
gctgggtggggccatgtgactggtgctgacc	0
TGGTGCTTGGACCATGTGACACTCATTCTCC	0
TCTGTGGGCTGTCATGTGATGACAGCAGGTA	0
ttgtactcaccacatgtgactcatagctact	0
gttctgtgtgcacatgtgactgcattccacc	0
tttgcccaggggcacgtggctagtaagtggc	0
CTCCAGTGTGACCAcgtgactttgtgctgca	0
attaagtgaggccatgtgactatgctgtggc	0
ggtgaccttgggcacgtgacttaacctcttt	0
CACCTGATAGAGCATGTGACAAGGAGAATCA	0
TTAGAGCATCGGCAAGTGACCTGTGAATCAC	0
CTGTAGACCAAACATGTGACACTGTGGGAGA	0
TAACCACTGTGTCATATGATCAGTGTCAACT	0
CCCTGCCTGCAGCATGTGACCCTAAATCCTG	0
AGCTGTGTGATTCATGTGACCACTGAGGCCT	0
CATGAAGGAGATCATGTGACAGGGAGGGACA	0
TGGAATTCAGACCATGTGACCATCAGGTCTG	0
GAGTTTTTCACTCATGTGACCTCCAGGAGGA	0
tgaagatgtaggcatgtgacaagactatgta	0
GGCCCACAGGGACATGTGACACCCTCTTTTC	0
AGGACTCATAGCCATGTGACTCAGATTACTG	0
gtcagaactagtcatgtgactgtaagggagg	0
TTTCTGTTTCACCATGTGATAGAAATCTCAT	0
CTTCAGAGTTCTCATGTGACTCACTTAGTTT	0
TCTAGGGCCTGCCATGTGTCTGCCCCCTAGG	0
ACATACTTCCTTCATGTGACTCACCATTGCT	0
cctgaatgatggcacatgatcagccatgtga	0
ctggtacttccccatgtggccctgtgtgaca	0
ctgagtatctaccacgtgaccagcactgttg	0
GAGGGGGACATGCATGTGACTGGGGTGGGGG	0
aggggacccaaccatgtgattaatgggttgg	0
CAGGTGTGACGTCATGTGATGTCATGTGTGT	0
gcatcctcaaagcacatgaccagcctgttcc	0
GTAAAGTCCAGCCATGTGACCAGACATGGAG	0
TTACAGTCCAGCCACGTGACAACAGCTAGTG	0
caggcaccccaccatgtgacaggccctgccc	0
TAGTACGGCTAGCACGTGTCCCTctggctct	0
CTGCTTCAGGAGCACATGATCAGGCGTGCAC	0
CTGCAGCTCCCCCACGTGGCTGCATTTTGAC	0
TTCTAGAAGGGACATGTGGCCAGGTAAACTT	0
tctttccccgctcacatgaccaggcccagcc	0
TTTGTCCCCTCCCACCTGACCGACCCACCCT	0
ggaactaagaggcaggtgacattaatcatac	0
TGGTTTCAAAAGCACCTGACCAAACCATCCA	0
CACCTATCTGCCCACGTGGCCCCAACCCCAG	0
ACATAAATGGTGCATGTGACTTCCTTAGAGG	0
AAAGAAAAAAGGCATGTGGCCCTCTGTGACT	0
TCGTCTGTCTCCCATGTGTCCATGGACTTAT	0
gccagggttttgcatgtgatcttcctgtcaa	0
CGGGAGGATTTCCATGTGACCTGAATCTTGT	0
ctcttccaaactcatgtgattgttggcaaaa	0
cttctgtctcaccatgtgacatgctggcttt	0
TGTGGGCAGAAGCATGTGGCCTAGCACCAGC	0
tttttcttgtctcaggtgacttcattcatgt	0
CCACCCATTGCCCACATGACTTCCTCCAATA	0
cattgttttccccatgtgactgatgaggaag	0
gcacacagaccacatgtggcccaatactttt	0
CAGGACTTGTACCACATGACCACAGGTTCCA	0
attgggcttggccacgtgactttctctggct	0
CATGCTGCCTGCCACGTGTCTCTGTGTCTGG	0
TTCCTGACCTCCCATGTGGCCTTGGTCGGTG	0
TGTGCACATGGCCATGTGATGTGAACTTGAA	0
aactcctgacctcaggtgatctgcctgtcat	0
CTATTCTACCACCATGTGGCCCCCCACAAGA	0
cgagcacatgcccatgtgacatgtcatcaga	0
AATCCTGAAACCCACCTGACTCTTCTACTCT	0
GGGCCCCAGCGCCACCTGGCCCTGTGCCCAG	0
CTGGCTTTTGGCCATGTGACTGAATTGCCtg	0
CCAGACTTGGCTCACATGACCTTTTCATAAA	0
ACGTGATTTTCCCAGGTGACATTGAGCATTA	0
CAAAGACCCAGCCATGTGATGTGCCTCCACC	0
tggcctactagtcatgtgactcgcaattact	0
tctaagaccaagcacgtgacccaagcctggc	0
ttacaacatagacatgtgaccctctgatgtg	0
attacctctgaccatgtgacatgctttggcc	0
GCTGCTTCAGTCCACGTGACCAGGATGAAAG	0
TGAGCCTCCTCACACATGACCAGTTCAGCAC	0
TCCTGGGGCTCCCAGGTGGCCACCCAGAAAC	0
aggagcagAGGTCTCGTGACCACTTCCCAGA	0
ctgctcacgcatcacctgacctctcctgatg	0
CCACAATAGTGGCATGTGACCTGAGACCACA	0
atggggctttgtcatgtgacccagcctggtc	0
taaagcaagagacatgtgacacttcctttca	0
AGCAGCACCTGCCATGTGGCAGGAAATGAAA	0
aactcccgacctcaggtgatccacccgcctc	0
AAAACTCAACCACATGTGACCCTACTAAGGA	0
GCCCTCTGTGCTCACGTGACCCCTCTGATAG	0
CCATATTGTGGGCATGTGGCTGCGGAAATGT	0
GACCGCTGACACCACGTGTCCTCTCCCACCC	0
TTGTTTCCAGTTCAGGTGACCCTAGTCATGC	0
AGTCTTCAAGCACATGTGACAGTCATATTTC	0
cctttgaacagccatgtgatgaactaccttg	0
CTGAGGGCCACACATGTGACCAGCACAGGGC	0
CCTGTCATCTACCACGTGGCTAACTTCCCTG	0
ccaccaaatacccaggtggcctaggaaagct	0
GGCCAGACCCCACATGTGACTGCCAGGCCAC	0
TGGAGCTGCACCCATGTGGCTCTCTATTGAC	0
AACTGCATAGCACATGTGGCCATGAATTTCA	0
ccacttccaaggcacctgaccagaatgcaaa	0
caaatcagtgaccatgtgaccacattgctaa	0
GCTTTATATCACCATGTGACATGTCTCCCAG	0
AATCGATTTAAGCACATGATCAGTTTTGACC	0
GTCTGCCAGAACCACATGACATCATAAAATG	0
atgtaggggagccatgtgaccaagcaagagc	0
TCCAACTGGTCCCACCTGACTTTGGAGCCCA	0
AGAGCAGGCTGACATGTGACTTAGCTATTCA	0
gctcttaaccaccatgtgatTTTAAGCTGGA	0
CTACTGCCATATCACCTGACCTTGCAGCTTC	0
aaacagaggtaccacatgactcagcaatttt	0
tactggttctgccaagtgaccctgccaagtc	0
AATCAGCCTGCTCACCTGACCACGCTTCCAT	0
CTGTTTAGACACCATGTGACTTCCTAAACAG	0
taatccttttcccatgtgatatcccttatta	0
Aggaccgggacccaggtgacctgggttaagt	0
ggttgcaaaaaccacctgactgatcacgggc	0
tgatctgtggctcaggtgatcaagcgggaca	0
TAGGTTTTATCCCATGTGACAACTACTTTCC	0
ATGATTGCCTGGCATGTGATCAGCTCTTACT	0
aaatagtctggccagatgaccctacagtgaa	0
CAAGAGTGCCCTCATGTGATTGAGAAGGAGA	0
CTATTGGTTCCTCATGTGATTCCACTGAGCA	0
CATGCTTTAATCCATATGACCACTTGGTGGA	0
ccaaactaagcccacgtgtcttcaacaggcc	0
AAAAATACAATCCATGTGACTTGTGGCTGAG	0
tcacaacgaaagcatgtgaccatgaatgagt	0
tttagacatgagcacgtgactcagtcttggc	0
ctttctttttaacatgtgacagtttcagtta	0
agatgactcactcacatgactgacagttgat	0
GCAGAAAATGAGCATGTGATTGGGTAGTAGG	0
ATTACAACAAACCATGTGACATGCTATCCCC	0
CTAAGGGAAGACCATGTGACTCGTTACTATA	0
actctaCTTTGCCATGTGACCCATGAGCACA	0
agtggagtgtggcatgtgactgcaggctttc	0
GAAAAGGAGTACCATGTGACCTCTCAGGCTA	0
ACCATGAGAGAGCACATGACCTTGGGGTGGT	0
AGAGTCAAAAATCACCTGACCCCTATTGCCA	0
cactttgctaggcacctgactctccaacccc	0
cacctcaaggtccatgtgacctttaaaactt	0
TTTCCTACAAATCATGTGACTGTATCCCCAG	0
CACTAAGAGCATCATGTGACCCTTTGGTGCT	0
agaccacatcctcatgtgaccacaacagctg	0
CAGGTGAAGCTCCACGTGATATGAGCCCTTT	0
tctgagttcagccatgtgacttcagaccata	0
CCTGCACAGGCTCAGGTGATCACGGCACAGC	0
ggtacaagttgccacatgactagttctagcc	0
aaccctaccagacatgtgaccctgacacttt	0
CTGGAGGGCCCCCACGTGGCAGCCAAGGGAG	0
tgacccccacaccatgtgatgccctgtacca	0
GTTACTTTGGATCATGTGACTTTTCTTTAGC	0
TTCTTGTTGGGACAGGTGACTTTACTGGCCC	0
accctcgaccaccacatgacacttgaggtag	0
GGCTTATGGTCCCATGTGACCTTGTCTCCGT	0
tcagtttctcaccacatgatcttcccatagg	0
CAGGAAATTATTCACGTGATTGGTCTTTACA	0
TTAGTGGGCAGCCATGTGATTAACCTTTGCT	0
gaccttgtctgccacgtgatgatgcagcata	0
aaggtctttccccatgtgatagtctgaaata	0
ATGATATCAGAGCAGGTGACCAATTTACAGA	0
TAAGTAGGTGGCCATGTGACAAGTCAGTACA	0
tcatctgattgccttgtgacctcaactctct	0
AGAGTTGGTACCCATGTGGCTGGCTTATTTC	0
ctggacaagtagcatgtgatttctgaaaagc	0
TGATACAAATGTCATGTGATGCAGATGACTC	0
ATAGCATGACCTCACCTGACCCTCACTCTTA	0
CAGTGCAGGTATCATGTGACTGCTTTCCCCA	0
ACATGCTTAACCCACATGATCTCTTGCCCAC	0
tgtagcagagaccacgtgattggcaaagctt	0
cttccacccaagcatgtgatccaaggaacca	0
tgtcctcctacccacatggcCAATACCAGGA	0
cagcttccttgccatgtgatgccctgcacca	0
tacttctgacctcaggtgatccacctgcttt	0
TCAATTTCATCTCACGTGACTGCACCATGTC	0
TTGGCAAAACTCCACGTGACGCTGATAGGGA	0
atgcacagaccccacatggcctatgaagcgc	0
caccccctttagcatgtgactcgaatgtcac	0
AGAGAAAACACACATGTGACCTGAGGTGCCA	0
GCATTGAACAACCATGTGATTTTCAAAATTT	0
CTTATTAGAACACATGTGGCCAGATATGTCT	0
ATATATGCAAGTCATCTGACCCAGGTTGTAC	0
ACCTGCTTAGACCAGGTGACTAGTTCCTCAT	0
ttttggctcctccatgtgactgcttagtctg	0
TCCCAGGAAGCCCAGGTGACTCAGAAAGTCC	0
acctttggggctcaagtgacccttccacctc	0
GCAATGTTCCCCCAGGTGACTTAAGTGACAA	0
CCAAGCCTCAGCCAAGTGACCTAACAGCTGC	0
ctccttggcttgcaggtgaccactctcttgc	0
CACTGATATGGCCATGTGGTCATGACCATGC	0
ggagtctcccagcaggtgactgagcatggct	0
GCTGCCATGGCTCATGTGGCCACAATACTCT	0
ATGGAGGAGAGACATGTGGCCTGCCCAAGAT	0
ACAGCTGTTACCCATGTGATCACAACAACCC	0
GCACTATTACCTCACGTGGCAGCTGAAtacg	0
TTCCCAGGGATTCATGTGACCAAGGGGATGA	0
TTGTTTGGGGCCCATGTGATGGTACATCCTT	0
CACCTACCCTAGCACGTGACTCAGGGcacac	0
ccagctgctggccaggtgtcctttggtgagc	0
acagtgctagagcaggtgactgtgtgttcag	0
caccacttgaagcaggtgaccacacttagca	0
cgggctgggtgccacatgactcagccattgt	0
CATGACATGTGGCATGTGACTTTGTCACGCT	0
TCTAGGGTAAGCCATGTGATAGACATTAGTC	0
GCAGGAGCGTGGCAGGTGACTCTGAACCACA	0
GTAAGAATTTGCCATGTGACAGTTCTCAGTA	0
agaggaaccaaccatgtgattacagggttgg	0
gggcctctcactcacgtgtctggtggtgaat	0
GTGTGTGTTCTTCATGTGACCTGCTTACTCA	0
CAAAAGTcaggacaggtgacttcatgggagt	0
aggctttgaagccaggtggcctaaatggcca	0
tgtaggctcaggcaagtgaccgcagtcagtt	0
TCTGCCATGACACACGTGACATTATGTGATG	0
ACAGCCCTAGACCACCTGACTCTGTTCCTTC	0
TGCTCATGTAGGCATGTGACTGCAGATTATA	0
GCAATTGTGATCCATGTGACTTCAGCTGCAG	0
GCCTGCCTCCTCCACCTGACCACCAAGGCTC	0
CTAACTCTGTGCCATGTGATTAGACAGGAGA	0
tggggcgggagccaggtgacaagttgggagg	0
GAGAGTTTTAGGCATGTGGCCAAAAAAGGGG	0
GACCTGAGTAGCCATGTGGCAGACACCACCT	0
gggcagccaccccatgtgacagaagcagcag	0
CCAGGAAACTAGCATGTGACAATACCTCTTC	0
tattcctttcatcatgtggctttgtcatgct	0
AAGGGCCTGTGACAGGTGACTCTCTCACAGT	0
tcttgttctcttcatgtgacatgccttactc	0
tcctctccacaccacatggccactgctgggg	0
GCTAAATGGTCCCATGTGGCCTGGAGGAGTC	0
aatataggggaccatgtgactgagtgagagg	0
cagtatgaaattcatgtgacctgttctcgag	0
tgaccactataccacatggcctcTCAAAAAT	0
agcataaactcacatgtgaccaaaaggatct	0
CATCTCTTCCACCAGGTGGCCCCAAACTTAT	0
acaaaacaagcccacatgatcatctcaactg	0
aatgaccacagacacatgacccaactaagac	0
taaaaccactgccacctggcctgtaaacttg	0
ATTTAGCATCACCATGTGACAATagaatagg	0
GTTCTTGTGTACCACATGGCCTAAACAATTG	0
CACATCCTggggcaggtgacatactgaaaga	0
AAACTGCGATTCCATGTGATCCACGCATAGG	0
ATAGGTGATGTCCACCTGACCTGCTCTGTCC	0
ggagaaatcacccaggtgatccaatcacctc	0
tcaaattagaaacatgtggcccagcaagatg	0
ctcgccttatctcatgtggccctcaccacat	0
agaaagactaaccatgtgattagaaatttga	0
ctttaaagtgctcatgtgattaggtcaggcc	0
ACCCAATTGTGCCACATGACTGATATTGTCC	0
ACAATTCTTAGCCACATGACTTTCCTCAGGA	0
AGTATTACTAGGCATATGACTAGCAAATGCC	0
CACTAGCGACCCCACGTGGCCAATTTAAAAG	0
AATTTAGTTATTCACGTGACACTGCTGGGGT	0
cagccccctcaccatgtgatggtctgcactg	0
ACGCTCAGGGGGCAGGTGACACAGTCGTGGG	0
GAGCTGAGTGCCCAGGTGACAGTCACAGCTG	0
AGTTAACAATGGCATGTGACAATTTTCTGTC	0
TGAAGCCAGCAGCACATGATCACGTCTTTTG	0
TAGAGCAAGTgccatatgacacggtggaagg	0
TTTAACCACATCCACGTGACTCAGTCTGTGG	0
ACACATACATAGCATGTGACTGTGCAtatgg	0
tgcaggggaccccaggtgaccggatgagagc	0
tgtgaccttgggcaagtgaccctgatctccc	0
ttaagacattgccatgtgacatcatcatgtg	0
atgtgacatcatcatgtgacaaggtctcatg	0
atttcatgatgacacctgaccatgagctgca	0
gcggcatgtgttcatgtgaccacagcaggaa	0
ctgccatgttctcacgtgactccacccctct	0
gattctgcatcccacgtgatatagatgctgc	0
TTCTGAAGTGGCCATGTGACCTTTTCAGAAA	0
GCTCCATGTGGGCAGGTGATCAGGTGCTATA	0
AGCTGAGACCACCACGTGTCTTAAAATATGC	0
GAGGCTACAACACATGTGACAGCTGAGTGGA	0
accactcttgcacatgtgactaaggagactt	0
ACTCACAGACACCATGTGATATTAATAGGGC	0
aggttcaacacccatgtgatccaatggtgta	0
ACTCCTCAATGCCATGTGGCTGCGGGGGTTT	0
AGGCTTCCGGACCACCTGATCCTAATCCCTT	0
ACAGTGTTAAGACATGTGACCATATACATCC	0
GGTCCCCCTTCCCACATGACAGAAGCTTAAG	0
ACAAAAAAACCCCACATGACTTCCCCACCTC	0
gcagggagctgccaggtgacatctgcaggca	0
ggtaagccaggccatgtgactagctctagcc	0
TATGGAGATCCACACATGACCTTGTCGGGCA	0
TAAGAGTGCCACCACGTGGCCTGACAATAGT	0
TACAGTAATGGCCATGTGATGGCAGTCTCTG	0
cctttatttgtccatgtgactacttttggct	0
GAGCCACTCCTCCAGGTGACCTCTGTGACAC	0
AAACCGCAGGACCACATGACTCAATTCCCTT	0
gacatctggggccttgtgaccctagagagac	0
gctaagtatattcacgtgactgtgaaacaga	0
TTTGTCTCTGTTCATGTGACAAGTCATTGTT	0
ctgaatagctaccatgtgacaaaaacgaagt	0
ACCTTCTTCAGGCACCTGACCTGGAAAATAG	0
ATTTTCTCCTACCATGTGACTGATTTCTGGA	0
GCATGCTGGCCCCATGTGTCCTCCGCAGGGT	0
TTAAACACTAACCATGTGACTCATTATTATA	0
tttggatttcatcatgtgatttgctttagct	0
ATTCAAATGAGCCACGTGTCTTACACATGTG	0
taaagtgagagacatgtgactcttcctttca	0
TGCAGACTGCAGCAGGTGACTCAGTACGAGA	0
GTTGCAATATGTCAGGTGACCAGTTTAAACA	0
ctggaccaggctcaggtgatcataaatgggc	0
GGTGAGATTTTGCATGTGACCAAGAGGAAGA	0
CACAAGGAAAGACACATGACCGataataaaa	0
ctctaagggtggcatgtgaccatgtttgacc	0
ctccttgttcaccacgtgatttctgcatgca	0
AAAATTCTCTGCCACATGACAAAAACCAGAA	0
TCAACTCAGAACCATGTGGTCATGAAGACGG	0
TTGAACACAAACCATGTGATAGGACCCAAAC	0
tcagctctgtgccatgtggtctcatgtggag	0
CTCATTCTGCTTCATGTGACATCAGCAAGAC	0
tgactgtacagcctcgtgaccttaggttaac	0
ACAGAACAGCCCCATGTGATCTCTATCTTAT	0
AGGTCAGAAAGACATGTGACCCATGGCAACA	0
AGCGTTTTCAAACATGTGACACTGAGCTGAT	0
ATCTGAACACCTCACATGACTGCACCTTAGG	0
tccctctcttgccatgtgatgcgctggcttc	0
atgcttttggctcatgtgactgagaaatcta	0
AAAGAAAATTCTCATGTGACAATACTGAACT	0
GTTCCCCAGCCTCACATGACTGTACATTATC	0
TCAGGAAAAGGACATGTGACAAGAACCTGTC	0
gattcccctaagcacatgaccaccacatgaa	0
GTTGTTTTATCACATGTGACTTCCAGGCCAA	0
CACCTCACCTGGCATGTGACAAACTCAACGA	0
aactcctgacctcaggtgatccacccgcctc	0
catgacccgcgccacctggccagttttccca	0
ctcagagatgagcacatgacccacgtcaggc	0
GTTTCTAACCACCAGGTGGCCACAGAGTGCA	0
GCACCATTGCGCCAGGTGACGCTGCTGAGAA	0
GCACCATTGCGCCAGGTGACGCTGCTGAGAA	0
TCAAATCACCACCACATGACCCTTTCTAAGT	0
AAATAAGGACTTCAGGTGACCTGCAAGTGCG	0
GGGGTAAGGGAACATGTGACATCCTGGACAT	0
TCTGAGTAAGCCCATGTGGTCTCCTTACTAT	0
AGTTGCTGGTGACATGTGACAACCAGAGGCT	0
TTAGAGCCATTCCAGGTGACCCATGGAGGTA	0
CTTTCCTCACCCCAGGTGGCCGTCTCCCAGT	0
TTTGGTCATAGCCATGTGTCCTGTGCATCTA	0
ATCTTCATATGTCATGTGACCAGGCTGCTCT	0
CTTCCTGTGGAGCACGTGTCCTGGCCCAGGT	0
ccctgtgtgactcacgtgtctatacctgaat	0
GAGTGCGCGGGGCAAGTGACCGTGTGTGTAA	0
ccatttatttggcaggtgactgcggtgagct	0
TGGGAGGTCTTCCACCTGACCAGACCCATAG	0
ttaagttggagccatgtgactgtttgcagcc	0
ACTCCTCGCACCCATGTGACTGTCACTGACC	0
TATCGCCTAGCTCACGTGACTGCAGAAGACA	0
AGATGAGAGCATCATGTGACTGTAAGACTAA	0
GAAACAAGTCCTCACCTGACCCAGTGTTTTT	0
gatctcagcttacatgtgaccttctgaggct	0
CTGGGCGGGGACCACATGACTGTCATGTCTG	0
AGCCCCAGTTGCCACCTGACTACAACAAAGC	0
GCTGCTTCCTGACACATGACTTATCCTCTTG	0
GCTTAACTCTCTCATGTGACCTCGGTCACAT	0
ttcaagagtagacacatgacccaggcagagc	0
ctcctttcatctcaggtgatccgcccacctc	0
CGCATGTGGATGCACGTGGCCAAGGTGCACC	0
GGCTCTGTTTCCCATGTGACTTTCATGGAAA	0
acggggttttgccatgtggccaggctggtct	0
TCAGCCCCTTGCCACCTGACATCCACACTCA	0
GGCCTCCCATCCCACATGACTCACACGTTGC	0
AAAGTGCAACCCCACGTGATCTGCCAGTGCC	0
gagctttgaagtcaggtgatctctggtttga	0
ATCCCACAGGACCACATGACTCACGAACCAT	0
CTAAGCCCTTCCCAGGTGACTGGTTGACCAT	0
ATGCAGGGCTCTCATGTGACCACCAGAGGGC	0
gcctggaactatcatgtggccatgcctgact	0
CCTGCCCTGGCCCAGGTGGCCATCCTCTCGC	0
GGCAGGACAGGACAGGTGACTCAGAGCAGAC	0
CCCCCAGGTGAGCATGTGACAGCGTGGAGCA	0
GGCCAGGGAAGGCATGTGATTCGTGGTCAGG	0
GCATCTTTGTGCCACATGACCAATGACCATA	0
atgctgacctgccatgtgaccttgggcaagt	0
CCGTGGTTGACCCACATGACCCTGCAGTGTG	0
GAGAACACTGTACATGTGACCTATCAGGTGG	0
GTTCTGCTCAGGCACGTGGCCACAGAAAACT	0
TACTCGTATCCTCAGGTGATCATCCTGCTCA	0
aactcctgacctcaggtgatccgcccatctt	0
ctagtccaactccatgtgacagatgaAATGA	0
acatctatttgccatgtgaccttgggcaaat	0
GCTTTTCTGTGACACCTGACCAACTTTTAAA	0
GTAGGGTGACAGCATGTGATCACTCACGAGA	0
ggggcgggcagacatgtggcctatcctcaca	0
CATTTAAGAGGGCACATGACTCTCCCCACAG	0
gaggtaaaaatgcatgtgactgaaagggaac	0
AATCCGCACCGCCATATGACAGGCTGTCTGC	0
GATTTACTGAGGCACCTGACCACAATCTGAC	0
gctgacctttgtcacatgaccacatccagct	0
cactagaaagaccatgtgatggatagcagct	0
CTTTCACAGGATCATGTGACATGATGTCTAG	0
atattgcttgaccatgtggcttattcttcaa	0
AGGCACTGCCATCATGTGGCTATGTTTGGTA	0
tacattttctcccacgtggcaatccccctAA	0
ATGCTTTCAGATCAGGTGATCTCACAAATGT	0
AACACAGCTACCCATGTGGTCAGTCACTTAG	0
GGGTGGAACAGGCATGTGACAGAGTGGGGAG	0
gtagtcctaaaccaggtggccatgctccagc	0
GTAGTCATGGGGCACATGACTCAGTTCCTAC	0
tttctctgtgtccacgtgatccattgcactt	0
ttcctttcttgccatgtgatctctttacaca	0
TAAGTGAAACTTCATGTGACATTTCTAGGCT	0
TGTCTAGCCATGCACATGACCTGATGAGTGA	0
CGGCTGGGGTATCAGGTGACCCGGCTCCCCA	0
CATGAAATCACTCATGTGACTCAGGCGTCTC	0
ttcagagatgagcatgtgaccctgcctggcc	0
ttaagggatgaacatgtggcccacagctgac	0
CCAATTCTGCCCCATGTGGTCAAGAAATTAG	0
CCTCAGCAAAGCCAGGTGACAGCCTCTGCCT	0
GCTGAACAAAGCCAGGTGACCCAGGGGATTC	0
GTGCACCTACCCCAGGTGGCCCATGGAATGT	0
GCAACGCGGGTCCATGTGACTGAGACTCTGT	0
TTTGGAACATGACATGTGACACTGTGACCAC	0
TAGAGTCAAAAACATGTGGCCCTATAAATAT	0
cctttgtcatctcacctgacctgtacccagc	0
gctaaatggcctcatgtggctagtggctgaa	0
ACAATTAGGGATCATCTGACCTTCTTTCCTG	0
GTCATGGTACCCCACGTGATGTTGAAGAAAT	0
AATGGTATTTCCCATGTGGCTGTGTGCTGCT	0
aactcctgacctcaggtgatccaccaacctc	0
TACCCACATGCACACATGACCTGCCTTAGTT	0
cttcagtttgcccatgtgacattcttcttgg	0
ttcctttctcgccatgtgacacacctgctcc	0
aggcagccatttcacatgaccagcaaaagga	0
CTCTGCTGCCCCCATGTGGCCCCCAAAGGCA	0
tctggccactcccatgtggctcccttcctca	0
TCCATTAAGAAGCATGTGACACACAAGAGAG	0
CACTACCACTGTCATGTGacagaaactgttt	0
aatgtagactgtcatgtgaccaccaccaAGT	0
gtgcagaaatgtcatgtgacctcaacttcct	0
GAAGGTGTTTCCCATGTGATTCTGACACACA	0
TGTCTCTGTTCCCATGTGGCTTATTTTGCAT	0
ccttggacaaagcacctgacctcagatgcca	0
GGCACACAGCCTCACCTGACCAGATTTGTTC	0
GGAGGACTTACCCACGTGGCCATGGTTGTAA	0
ACCAGCTGCCAGCACATGACTAAGACTCTGC	0
TCTGTGGGAAATCATCTGACCTTGGGTCTTG	0
CTCTGGAGCTGGCACATGACTTGGCAGGAAA	0
TTCTGCCCCTACCATGTGATTTTGTAGATGT	0
acccaaaacagtcatgtgacaaacaacataa	0
ccccttagatgccacctgatctccccacacc	0
AAACCCCTTTGACATGTGACCACAGCATCAC	0
GTAGAAAAAGGCCAGgtgacctttaacaagt	0
aaaactcctgcccacatgacttgtttcactt	0
gaatagaattatcatatgacccagcaatccc	0
GAACATCGCCATCATGTGGCCTTTTAGAATA	0
acttgtaaggttcatgtgacaagtaagtagc	0
CCACCAGCCATTCACATGACCCAGAGTAGGT	0
TCAGGGCAAAGGCATATGACTAGAGAAAAGT	0
cacttttctggccttgtgaccttgggcaagt	0
CATGGTTGGCCTCAAGTGACCCTTGAATTAG	0
ACTCAAGaagggcaggtgactcagagacaaa	0
TCCTAAGACAGCCATGTGTCCCGGGCACTGT	0
TGGTCACACCACCAGGTGATCTGCCATTTCT	0
AATACGGATTATCATGTGGCCTCCAGGCTGG	0
atgctgactgttcatgtgaccttgggcaagt	0
gtattcttacagcacgtgacagtttcaaaac	0
CAGCAGGGAAGCCATGTGTCCAGGCTGGGGT	0
CACTGCTGAGGGCAGGTGACAGCCTAACCAG	0
acctacagggctcaggtgatccccccacgtc	0
CATGGTCCCTCCCACGTGGCTGAGGAAATCC	0
ccaccaagttaccacgtgacttgaatggctc	0
ggaagccacagtcatatgACCAGCAGTCTGC	0
GCTGAGGAGGCCCAGGTGATCTCCAACCACC	0
ACACAAAATTCACACGTGATTGTCCAGTGGT	0
AGGCGGCGGCAGCATGTGACCGAGGACAGGG	0
TCTGGACCctcgcaggtgactgagtgggggc	0
agggaggggtgccatgtgacaggtgaggaga	0
TCTGTGCATGGGCAGGTGACTAAGACAGTGT	0
ACTGAGAATCCCCACATGACTGATATTGAGA	0
attctgcctaaccacatgaccacaaggcaga	0
acgtagagttgccatatgactcagtgggtat	0
cagacatgctagcacgtggcttctgggatga	0
agaggaaccaaccacgtgattgagggttgca	0
GCAGGACGCCCCCACATGGCCCTGGTCTGTA	0
ttctttcttactcatgtgatttctgtgttat	0
AGAACAGTCTACCATGTGATAAAAGGGGAAG	0
CACTGCCCCACCCATGTGGCTCAGCTCCTCC	0
TATACTTTGGTTCACGTGATCACTTTAATTA	0
ttattttattctcatgtgacatgtagagaaa	0
AAGGACAGTGGGCATGTGGCTCAGCCTCCAG	0
GAAAGCTGAGACCATGTGACAGCTCCTCAGG	0
caagacctgccccACGTGTCTCAGAAAAGTA	0
TTCTGAACCTCCCAGGTGACACTTGTTATGT	0
ttacatgtttcccaggtgaccttaaccgggg	0
tgacttggtgggcatgtggccgcccagaatc	0
TAGCCAGTGAACCATGTGACATCCGAGTCCC	0
GCTCTCTTCTTTCACATGACCTCTGAGGTTA	0
ACTGGAAGTAACCATGTGACTATCTATTAGT	0
ccagaattgtgtcatgtgtcccacgcttcag	0
cctccccgggctcaggtgatcctaccccctc	0
ACAGCTCGCTAGCATGTGATTTCAGCTCATG	0
tctaatgatagacatgtgacccagatatggc	0
catgagctaccCCATGTGGCCAAAACCCATT	0
atgtctttctgccacctgactttacttcttg	0
ctggttcccaggcaggtgacctgggcctggc	0
TGTCTGGGCAATCATGTGACTACCAGACTTC	0
ACGGACCATGCCCACATGACAGCACAAGCAC	0
agcacctcccaccacatgacaatgaaaagta	0
gcaaggtcgaatcatgtgactaagttctaac	0
CGTGGCATCACACACGTGACTGCATTGTTCA	0
TACTACGCCAGGCACGTGGCAGGGAAAGCCC	0
cctcccctgaaccatgTGACTGGTTTCACTG	0
ATTACATGAAACCATGTGACTAGTTTCTGTT	0
gttagggatagtcatgtgacccagctggagc	0
ACGCCGCGTGCTCACGTGGCTGGGCTCCCCA	0
TCAGGGCCATAGCATGTGACCATACCCTTGC	0
TTTCATGAATTTCACATGACCCACCCACTTT	0
TTgtgcctttcccacgtgatcttatttaagc	0
GTGGTTTTTGACCACGTGTTCGCTGCCACAC	0
TGACGGGGACGGCAGGTGACAGCTGGCTACT	0
atagaacaggagcatgtgatcagttgaagga	0
ttttcagctgggcacatgactgcttagaatg	0
ccaccactgagtcatctgaccacttcctggg	0
CTCCACCCATGTCATCTGACCTGTAGGTCTC	0
ATTTGTACAAGACATGTGATTGCCAAGAGCT	0
CTCTGTTTCATACATGTGACCTGAGGCATAA	0
TGCCCTGTTAGGCATGTGATTTAGCACTTTC	0
aggatgcaaacccatgtggtctgacctcaca	0
tcctcaacttgccatgtgactttaagcaagt	0
AGATGCAAACAGCAGGTGACTCACACCCCTG	0
AGGTCTCCTCTCCAGGTGACCATCCAGATCC	0
GGAAGGAATGAGCATGTGATTCCACCAGCAG	0
atcaagaaaaaacatgtgaccacgaggtggc	0
ttgtctttcccccatgtggtctaccttcttg	0
GCACTTTGTGAGCATGTGATTAGGAGGAATG	0
aagagaagaaggcacgtggcaggatacgctc	0
ACAAATCCCCCTCATGTGACCCTCTCCTTAT	0
tccaagttctctcatgtggctgttgacaggt	0
TAATGAGCCAACCACATGACCACTAAGAGAG	0
AATTGGGTTTGTCATCTGACCGTGTCTCTCT	0
gaaagaaaTTTGCATGTGACTTCTTTGAGGT	0
TCCGCGGGTGCCCAGGTGACCGGCTCGGCAG	0
agtgaactcacccatgtgatcggcacccaga	0
ACGCGCAGCACTCATGTGGCCTGAAATCTGG	0
CTCACCAAGGTCCATGTGACAGTCAGGCAGC	0
CCTGGATGGTGACAGGTGACCATTGTGGGGC	0
tgacataaatcccacatgatcatctcaactg	0
ccaatcattaaccatgtggccttggggaagt	0
gtcaatttcagccacatgaccttggaaagtg	0
CAGAGAAGGAAGCACATGACCCCATCACACC	0
GGATGGTCAGCGCATGTGACCTGGGACAGTA	0
actTCTTTCTGCCATGTGATTTATCTGCTCC	0
TGTGGTTTGTGGCATGTGATTATGTATGTGC	0
agggctcagtcccacatgactgctcccgact	0
ctttcccaggctcaggtgaccctcccacctc	0
aggagacaaaaccacctgatccaggaagtga	0
gatcatactcaccatgtgacgatctagatgc	0
ttgtgactctaccacatgacatttacatttt	0
AAAATCACTTATCATGTGGCTTCATGTAGAC	0
aactcctgacctcaggtgacccacttgcctc	0
TTCAAAACCTCCCACGTGGTTTCCTTAACTG	0
GATTTCCAGTCCCATGTGATGTTTTCCAGTT	0
CCAGGCCTCAGCCACCTGATCTGTCCACAAG	0
GAGTCTAATGAACATGTGACTTCCCGGAAAG	0
AAAAAACATCCCCACATGGCCTAGTAGTTTG	0
GATGACTCAACCCACGTGGCTAGGGGAACAG	0
TTAGGTACAAGGCATGTGGCCAGGGATGTCA	0
agctgaatgagccacctgaccctgagtcagt	0
TCAGGACTGACCCATGTGACTAGCCTTCAGG	0
GACTTACTTTACCATGTGATCTAGGAAGCCG	0
ACATCCACCAGGCACATGATCACGGAGGCAC	0
CTTTAACCAAGTCATGTGACTGCTATAGACC	0
CAGGCCCCTTGACAGGTGACTGGATTCAGAT	0
CACATGTCCAGCCATGTGACCACGGGCTCCC	0
GTGTGAAGGGGTCAGGTGATCAAGAACCCAG	0
TCCATCTGAGCCCATGTGATGGGACTTTGCC	0
CACTTGTCAGCCCACGTGGTTTCTGTGGCAG	0
gggaaggtcacccatgtgatgtcttagggca	0
TCTTTATCATACCATGTGGCTTGCTCAGGTT	0
tttgggggtgaacacgtgactggagtctggc	0
GAATCTTAGGTCCATGTGACTTCCTGAGTCA	0
GAAACTCCATGTCATCTGACCTATTGCCACT	0
ttccgtgttgggcacatgacctaaccaggga	0
acagaggagacccatgtggtcctaagatcac	0
AGAAAGAGGAAGCACGTGTCCTCTATCTAAC	0
ccagatcatagtcatatgaccctaacctaac	0
GGGAGTAATTACCAGGTGGCCGCGGAGCCAG	0
accagcccaagccacatgactatgtctgagc	0
caacttggtagccatatgactcaggctggtt	0
gccaggtacagccatgtgactcagctctggc	0
gagcgagaggaacatgtggccagagacttta	0
gttcggtgtagccacatgactagctcttacc	0
GAGAGAGAGGGGCAGGTGACAGAGAGAAATA	0
GCACTCACAGAGCACCTGACCTGGGATCAGT	0
CAGAACGTACACCAGGTGGCCCAAGGAGTTG	0
AAGATTAAGagtcatgtgaccctatgcaaat	0
TTAGAAGATTTGCATGTGACTCATCACAGAA	0
CAAAGGTGACCCCACCTGATCCCCAGGGAGA	0
acttcccgggctcaggtgatcttcctgcctc	0
CCTAGGCGCTGGCACGTGGCTCTGCAGGAGG	0
AATTCACTCAACCAGGTGACTTCAAAATTAG	0
GGAGGTGAATCTCATGTGACATCTTGGTCTT	0
AGGCCTGGGTCCCAGGTGACTAGGAGTAGCC	0
TGACCACTGTGTCATATGACCCCTCACTCTG	0
acttctagggctcaggtgatccacccaccta	0
ttcagaagatgtcatgtgatagcctgagggc	0
ATTGATTTACAGCATGTGGCCCGTGCAGCAC	0
ctgtgaagatagcatgtgatcgtgcacggca	0
tacaggggttatcatgtgaccagtgagtggc	0
TGGTGGAAGTATCAGGTGACAGTTCACTGTG	0
TATTCGCATTACcatgtggtccaagcctggc	0
AAAGGCGATGCACATGTGACCGTGGAAGTTG	0
CTGCATCCTCCACATGTGGCCCTGTTGCACA	0
CTCCAGCTTCCCCAGGTGACTTCCGTGGACA	0
ccgtttgctaaccatgtggtcacggtccacg	0
acctcccagacccaggtgatccttccgcccc	0
atagaagcaacccacgtgtccatcacagatg	0
ACCACGTCCATCCACCTGACCCAGTTCCCAG	0
CAGTTCAGGCAACATGTGACAACTTTGAGGG	0
CCCTGGACTCCCCACATGACTGtgagagagg	0
cctgtaccttaacatgtgaccctacttgggg	0
AAAAAGGCACTCCATGTGGCCCACGACTCAG	0
CAGGCTGCCCCCCAGGTGGCCCCTTTTCACA	0
TTGCTCTAACCGCAGGTGACCCACACGAGGT	0
CGTATTTGGACCCAGGTGACAGGAAGGGAAA	0
tttttaagctctcaggtgatcacagtgcact	0
gtctgcagattccatgtgatcccagttggag	0
AGGAACTCGCAGCAGGTGACTGAGAGTGGAA	0
ctcaggaagaagcatgtgatcgaccacaacc	0
CTGCCTTCTTGGCACGTGGCAGGTCTTGTTT	0
GTTTGTCCCAGCCAGGTGACTACTGCTTATC	0
gtggggtttcaccatgtggccaggctggtat	0
GTATCACACTACCACATGACTTCTCAGTGAG	0
TCCTTTCAATATCATGTGGCCACACACACAC	0
GCTAAGATATCACATGTGGCCTCTTCAACTT	0
CTATATTGGAATCATCTGACCCCTTGTCTGT	0
GTACCAAGGCATCATGTGGCTCCTTGCAGTG	0
TCACAGCCCTTGCATGTGACCCTTGGGTCCA	0
ccctgggtgggccaggtgtcccttgccctca	0
AAAGGACTGTGCCACATGACAAGCTGGAGTG	0
TGTTATTGAAATCATGTGACATCACAAGGTC	0
atcaggaacaagcacatgacccaagctggcc	0
tcactccagagGCATGTGATCGACTGGGCTA	0
tgttccctctgacaggtgactggcactctca	0
ttcaggggtgagcatgtgacccaggcctgcc	0
GGCATGAGGCTGCATGTGACTGGCAGGGCTG	0
AACTTTCGTCACCACGTGGTCTATACATGAT	0
cctccagatacccacgtgacttcccccatcc	0
TGTTACCTTGAGCAGGTGACTGTCCAAGTCT	0
TCCCCCAAAAACCACATGACAGGTAAAGATT	0
gtccacacttaccacatgacagcccctcaaa	0
GAAAGAAACACCCACATGATCCCTGGCACAA	0
ctggcccaggtgcacgtgacagagccaaggc	0
AGAAGATGGGCCCACATGGCCTCTTCCTGCA	0
gagacacacatgcatgtgacttatgcaggcg	0
aacttccgggctcaggtgatcctcccacctc	0
atgtacagctctcacgtgtctgtgggttaag	0
aactagcccaGCCACCTGACTCTCAACTCAG	0
GTGATTAAGAATCATGTGATCAATAATCTTA	0
GGGATGCTCTGCCACCTGATCAGAAGGAGGC	0
CAATGGCAAAAGCACATGATCACAAACCGCT	0
ctgaaaacctcccacgtgaccctctgctttt	0
AGAAAGTGAAACCACCTGATCTTGAATCAAT	0
CCTTCTGATAGCCATGTGGCCCAAAGAAGGG	0
AAACTAAGAAACCACCTGACCTGAACTGATG	0
CAGTGACCCTCCCACGTGTCCCCCTGGCTCT	0
GCCCTCCCTTGGCATGTGACAGAAAAAAGTA	0
TTCTGAGGTCACCATGTGGTCTGCCAACCCA	0
CCAATGGGCGGGCACGTGGCAAATGAGGTGG	0
aaacattccaatcaggtgacaaactccctgg	0
TTGCGGCCGACGCACATGACCACCTGTGACC	0
ttgctctttcaccatgtgatacacctgcttc	0
TGAACTATAGAACATGTGACAATTTAATGAT	0
agtcactagcagcaggtgactttagcagcag	0
ACCTGCTTCACGCATGTGATCCTTTAAATCC	0
cacacctgagctcatgtggctctcttgcctg	0
ATTTGAATTCTACACGTGATCTTGGTCCTAG	0
aaggagaaaagccatgtggtcaacctgacag	0
AACGCGTCCTGGCATGTGATGTCAGGAGAAT	0
ttcaggggcaggcacatgacctaaattcatc	0
GCCTATGAGGCCCAGGTGACTGCAGCCCCCT	0
TCCTCATATCCACACGTGGCCCCTAGGAGGT	0
AAACACTGCCATCATGTGGCTCAATGGATGC	0
TGCTCCGACGAACACATGACCCAGCTGGTCC	0
GCTACCTGTGCCCACCTGATCACCAGGAATT	0
GTATTGCTATGACATGTGACACCCAGACCAC	0
CTCTTCCTCTGTCATGTGATTATAACAAGCC	0
GTGAGAAATGGGCTCGTGACCCAACAGCAAT	0
gtgatgagttgtcaggtgactaacccgaCAG	0
TTGTGGAGCAAGCATGTGACtttcttttttt	0
GCCATTTAGAATCAGGTGACAGCTGaagttg	0
ctaagctgataccacgtggttcaaagcccca	0
attgagctccatcatgtggccagtgactcaa	0
ACTTTCAGCCACCACGTGGCTTCCAGGATCC	0
CTTCGTGCCCCCCACATGACATCATGAGATC	0
GTCAGGAGGCAGCATGTGACCCTAGTCTGCC	0
ATCCTGGTAACCCAGATGACCAACAGGAGCC	0
TGGACTTGTCCACACGTGATTAAACACAGCT	0
aatttgacctagcatgtgaccctcaccataa	0
taaagggaaacccatgtggtctggcatttgg	0
TGAAATGTCAGACAGGTGACCTGCACTAAAA	0
GGATGGCTGTTCCAGGTGACCTTGAAAGTCA	0
AACTGTTCTTCACATGTGACAGAGAAGCGGT	0
caacaccctaagcaggtgacctagattgcac	0
gcttaagagccacatgtggccactagctacc	0
tgcctggcctaccaCATGGCCTCAGGGTGCT	0
gactcacagttccacgtggctggggagtcct	0
TGGGCAGTCTAGCATGTGACCTTCTCTTCCT	0
AAGGAGCGCCCCCATGTGGCTGTACTGTGTT	0
CAAATTTGGTCTCACGTGATTGGATCAGAGG	0
TCCCCATTGACGCATGTGGCCCAAACGCGAT	0
cacacaatcaaccatgtggctgggggaagtt	0
TCACCGTCTACCCACGTGGTTCACAATAGGG	0
GCACTGCAGACCCACATGATCAAGCACACAG	0
CAAGAAGATCCCCACGTGACATCTGCCAGAA	0
ttccagttgaaccacatgaccaattctggcc	0
catccctaggcacatgtgacaggctggggtc	0
TGGCTCATCAGCCATGTGTCCCCAGGGAATG	0
AGTTTGCACCATCATGTGACGGACTGCACGC	0
CCCCAGCACCCTCAGGTGACCGAACTGCATG	0
CACACACACATGCATGTGACTCCTAGTACGT	0
GGTCCAGGGCACCACGTGATATTGCTGCATA	0
gaggaagggaagcatgtgacccactgggggt	0
CCCAGGGCACGGCATGTGGCCCAACAGGACC	0
AACAGGCAGCGACATGTGACATGTGAATTCA	0
ctctggctccctcatgtggctgttggtggga	0
CTCTGTTTCTCCCACATGACCTGCAATAACC	0
GGCCCTGCCTCTCACGTGGTCTGATCCCCTG	0
gcctagtaacagcacgtggctcagggcagct	0
tccaggtattagcatgtgacccaggcctgac	0
ctcctcccatcccacatgactgcctcacctt	0
gcgaattcaaatcaggtgacagactgggcac	0
GGAGCCTCCTCCCAGGTGACACATCAGGGTC	0
AAAACCCAGCCGCACATGACCTCGCCTATTC	0
CACATCTGCTCTCACGTGGCCCATCCTGGCT	0
aactcccgacctcaggtgatctgcccgcccc	0
ttcaagtagcaacacgtgactggtggttacc	0
TAACAGCGACAGCATGTGGCCGCGTCTGAGA	0
CTGCTTGCTCACCATGTGACCCTTCTCTGCC	0
TTAGGGACTTCCCAGGTGGCCAGGGAGTTGA	0
atgggaacaccccatgtggcttagccactta	0
GGATAGTGCCCGCAGGTGACCGCGACGAGGC	0
aactcctgacctcaggtgatccacccatctg	0
AGATGGTTTTGGCAGGTGACAAAACCTCTTT	0
caggcgtgggggcaggtgactgtgatcccag	0
tagtgcaacccccatgtggctctctgtggtg	0
cctccatcccAGCATGTGGCCTCCATCCCAA	0
CCTCCATCCCAACACGTGACCTCCATCTCAA	0
CCTCCATCTCAACATGTGGCCTCCACTCCCA	0
CTCCACTTTCAACATGTGGCCTCCATACCCA	0
CTCCTGAGCTGCCATGTGGCCATCACCACCT	0
GAACTCCATTACCAGGTGACTTTTTAGCTTT	0
aagtggaagtgtcatgtgatccccctgggag	0
ttttaaagtcctcaggtgatcatactgtgca	0
CCCGTCCACTCTCATGTGGCCTCCATGCTGT	0
GATCTGAATTCTCACATGACCTTGGCAGGCC	0
AACTCCTTCTCCCAGGTGGCCAGAGCATGTT	0
AACAGCTGTCCCCAGATGACCCTCACATGTG	0
AACGCACACCCACATGTGGCCATTTGCTGGT	0
[truncated: 8,565 more rows]
