# Supplementary material for: Relationship between histone modifications and transcription factor binding is protein family specific
Source: Genome Res. 2018 Mar;28(3):321–33. doi: 10.1101/gr.220079.116 (PMC5848611; doi:10.1101/gr.220079.116)
Supplement: Supplemental Material [file supp_gr.220079.116_Supplemental_Material.zip › Supplemental_Material/USF1/USF1_pwm.txt]

MEME version 4

ALPHABET= ACGT

strands: + -

Background letter frequencies (from
A 0.25 C 0.25 G 0.25 T 0.25 

MOTIF USF1
letter-probability matrix: alength= 4 w= 11 nsites= 20
0.287733048331552 0.223488896805605 0.425246407790049 0.0635316470727942
0.0874005462534141 0.442227763923525 0.177116731979575 0.293254957843487
0.00255314095713098 0.997446859042869 0 0
0.984028025175157 0 0 0.0159719748248427
0.011162569766061 0.610319439496497 0.0553378458615366 0.323180144875905
0.0952974706091913 0.0353283458021613 0.869374183588647 0
0 0 0 1
0 0 1 0
0.876499228120176 0 0.0816411352570954 0.0418596366227289
0 0.781736135850849 0 0.218263864149151
0.108122550765942 0.589359933499584 0.0660847880299252 0.236432727704548
