# Supplementary material for: Relationship between histone modifications and transcription factor binding is protein family specific
Source: Genome Res. 2018 Mar;28(3):321–33. doi: 10.1101/gr.220079.116 (PMC5848611; doi:10.1101/gr.220079.116)
Supplement: Supplemental Material [file supp_gr.220079.116_Supplemental_Material.zip › Supplemental_Material/USF2/BS.bed]

chr10	28694283	28694294	GCCATGTGACC	1	+
chr10	55603905	55603916	CCCACGTGATC	1	-
chr10	69527201	69527212	AGCATGTGACC	1	+
chr10	73980591	73980602	TTCACGTGACT	1	+
chr10	96284060	96284071	GTCATGTGGCC	1	+
chr11	19141929	19141940	TACACGTGACC	1	+
chr11	28127680	28127691	GCCATGTGATG	1	-
chr11	42749626	42749637	GCCATGTGACA	1	+
chr11	77416657	77416668	GTCATGTGATC	1	+
chr12	104327266	104327277	GCCATGTGACT	1	-
chr12	25481202	25481213	ACCACGTGACA	1	+
chr12	46786662	46786673	CCCACGTGACT	1	+
chr12	80332848	80332859	ATCATGTGACA	1	+
chr12	92940848	92940859	ATCAGGTGACC	1	+
chr13	32620756	32620767	GTCATGTGACC	1	-
chr13	64635976	64635987	ACCATGTGACA	1	+
chr14	37294245	37294256	ATCACGTGATC	1	+
chr14	59732694	59732705	GTCATGTGGCC	1	+
chr14	68738837	68738848	ACCACGTGATC	1	+
chr15	88125605	88125616	ATCACGTGACT	1	+
chr15	95562340	95562351	GTCAGGTGACC	1	+
chr16	23869969	23869980	GCCACGTGATC	1	+
chr17	60123048	60123059	GTCATGTGATC	1	+
chr17	62104915	62104926	GCCATGTGACT	1	-
chr18	32444959	32444970	GACATGTGGCC	1	-
chr18	36157074	36157085	GTCACGTGACC	1	+
chr19	38400633	38400644	AGCACGTGGCT	1	+
chr1	101202517	101202528	ATCATGTGACC	1	-
chr1	192579968	192579979	GCCATGTGACT	1	-
chr1	198632067	198632078	GCCATGTGACC	1	+
chr1	213279833	213279844	GGCATGTGACC	1	-
chr1	216250381	216250392	GCCATGTGACC	1	+
chr1	89113078	89113089	GTCAGGTGACA	1	+
chr20	11212617	11212628	GCCACGTGCCC	1	+
chr20	11562112	11562123	ATCACGTGACT	1	+
chr21	25747728	25747739	ACCACGTGATC	1	-
chr2	109269221	109269232	GCCACGTGAGC	1	-
chr2	123501104	123501115	GCCATGTGATG	1	-
chr2	174937003	174937014	CTCACGTGACC	1	-
chr2	200787825	200787836	CCCACGTGGTT	1	+
chr2	221601683	221601694	GTCATGTGACT	1	-
chr2	58117849	58117860	ACCATGTGACT	1	-
chr2	65182802	65182813	GCCATGTGACG	1	+
chr3	116061580	116061591	AGCATGTGACA	1	+
chr3	117026144	117026155	GTCATGTGGCT	1	+
chr3	160162394	160162405	GCCATGTGACT	1	+
chr3	161409666	161409677	ATCACGTGGCC	1	+
chr3	196647814	196647825	GCCATGTGACT	1	-
chr3	65014845	65014856	GTCAGGTGACT	1	+
chr3	67427955	67427966	GCCATGTGACA	1	-
chr3	7616254	7616265	GACACGTGACT	1	-
chr4	106552539	106552550	AACACGTGGCC	1	+
chr4	10688282	10688293	GCCATGTGACT	1	-
chr4	114001447	114001458	ACCACGTGACA	1	-
chr4	151223837	151223848	ATCACGTGACC	1	+
chr4	162576615	162576626	ATCACGTGGCT	1	-
chr4	185567561	185567572	GCCACGTGACC	1	+
chr4	22741780	22741791	GGCACGTGATC	1	-
chr4	22745117	22745128	AACATGTGACT	1	-
chr4	33514277	33514288	GTCATGTGACA	1	+
chr4	40196696	40196707	GCCACGTGGTT	1	-
chr4	42649178	42649189	CACACGTGACT	1	+
chr4	59899926	59899937	GCCACGTGATA	1	+
chr4	79348401	79348412	GCCACGTGACT	1	+
chr4	92812630	92812641	ACCATGTGACC	1	+
chr4	92831337	92831348	TCCACGTGACA	1	+
chr4	94125095	94125106	GCCATGTGACT	1	-
chr5	102434878	102434889	GTCATGTGACA	1	+
chr5	106705502	106705513	GTCAGGTGCCC	1	+
chr5	118749997	118750008	AGCATGTGATC	1	+
chr5	121358820	121358831	GTCATGTGACT	1	-
chr5	129652789	129652800	GACACGTGGCT	1	-
chr5	131015794	131015805	GACATGTGACC	1	+
chr5	170309529	170309540	GGCACGTGACA	1	-
chr5	39238954	39238965	ACCATGTGACA	1	-
chr5	55255173	55255184	GTCATGTGACT	1	-
chr5	74867568	74867579	GCCACGTGACT	1	-
chr5	83385029	83385040	GCCATGTGACA	1	-
chr5	87547161	87547172	GTCATGTGGCC	1	-
chr5	89814598	89814609	CACATGTGACC	1	+
chr6	105897841	105897852	GTCATGTGCCT	1	+
chr6	105936927	105936938	CACACGTGACA	1	+
chr6	111720943	111720954	GTCATGTGGCC	1	-
chr6	119221273	119221284	ACCACGTGATA	1	-
chr6	79744803	79744814	CACATGTGACC	1	+
chr6	87225989	87226000	GGCACGTGACT	1	+
chr7	144422284	144422295	CACATGTGACT	1	+
chr7	20327018	20327029	GTCATGTGATC	1	+
chr7	77173362	77173373	ACCACGTGACT	1	-
chr8	110540134	110540145	GGCATGTGACC	1	-
chr8	90811954	90811965	GTCATGTGACA	1	+
chr9	112675441	112675452	CACATGTGATC	1	+
chr9	114798243	114798254	CTCACGTGATC	1	-
chr9	132789499	132789510	ATCATGTGACA	1	+
chr9	3475451	3475462	CTCATGTGACC	1	-
chrX	121253394	121253405	CACATGTGACT	1	+
chr10	102669457	102669468	ATCACGTGGTC	1	+
chr10	114290805	114290816	GTCACGTGACC	1	-
chr10	13061512	13061523	ATCACGTGATC	1	+
chr10	22937525	22937536	AACATGTGACC	1	+
chr10	34939336	34939347	TGCACGTGACT	1	+
chr10	5887189	5887200	CTCACGTGACT	1	-
chr10	73922995	73923006	GTCATGTGGTA	1	-
chr10	89688889	89688900	ATCACGTGATT	1	+
chr10	90756654	90756665	CCCACGTGGCC	1	+
chr10	92754304	92754315	AGCATGTGATT	1	-
chr10	92760943	92760954	GCCATGTGACA	1	+
chr10	98408246	98408257	TCCATGTGACT	1	+
chr10	98465081	98465092	GCCATGTGACC	1	-
chr11	109839683	109839694	GCCATGTGACT	1	+
chr11	109956380	109956391	GTCATGTGACT	1	-
chr11	20382491	20382502	AGCACGTGACA	1	-
chr11	22543059	22543070	GTCATGTGGTC	1	+
chr11	23101293	23101304	GTCATGTGATA	1	+
chr11	36608309	36608320	GCCATGTGACT	1	+
chr11	61123647	61123658	AACACGTGATC	1	+
chr11	77152706	77152717	ACCATGTGATC	1	-
chr11	87935800	87935811	GCCATGTGATT	1	+
chr12	102318601	102318612	GGCATGTGATC	1	-
chr12	102343847	102343858	GTCACGTGGCC	1	-
chr12	105182691	105182702	CCCATGTGACC	1	-
chr12	108959977	108959988	GGCACGTGGCC	1	-
chr12	111876428	111876439	ACCACGTGAGC	1	+
chr12	123234633	123234644	GGCATGTGACC	1	+
chr12	15112262	15112273	CTCACGTGATC	1	-
chr12	17137622	17137633	GTCATGTGATG	1	+
chr12	23729514	23729525	ATCATGTGATC	1	+
chr12	31960720	31960731	GTCATGTGACG	1	-
chr12	43666259	43666270	GACATGTGACT	1	-
chr12	792246	792257	GCCATGTGACC	1	+
chr12	91764101	91764112	GTCACGTGACC	1	-
chr12	92955054	92955065	GCCATGTGACG	1	+
chr12	94440933	94440944	GGCAGGTGACT	1	+
chr12	96753339	96753350	GCCATGTGACC	1	-
chr12	96828194	96828205	CTCACGTGACA	1	+
chr13	33778322	33778333	GACATGTGACA	1	-
chr13	40719382	40719393	ATCATGTGACC	1	-
chr13	51370771	51370782	GTCATGTGACT	1	+
chr14	106553051	106553062	GCCATGTGACG	1	+
chr14	22459555	22459566	CCCACGTGATC	1	+
chr14	22957164	22957175	CTCACGTGATT	1	-
chr14	23260740	23260751	AACATGTGACC	1	-
chr14	25170535	25170546	AACATGTGACC	1	-
chr14	31733857	31733868	ATCACGTGGTC	1	-
chr14	36402167	36402178	ATCATGTGACT	1	+
chr14	45433505	45433516	CTCACGTGGTC	1	-
chr14	45614548	45614559	GGCACGTGACC	1	-
chr14	66978701	66978712	ACCATGTGACT	1	-
chr14	73607817	73607828	ATCATGTGACT	1	-
chr14	84350293	84350304	ATCATGTGACT	1	-
chr15	23031567	23031578	CCCACGTGATC	1	-
chr15	38313725	38313736	GCCATGTGACC	1	-
chr15	44761411	44761422	CTCACGTGACA	1	-
chr15	55096402	55096413	GTCATGTGACA	1	-
chr15	60593416	60593427	GTCATGTGACC	1	+
chr15	61205707	61205718	GCCACGTGACA	1	+
chr15	63761623	63761634	GCCACGTGACC	1	+
chr15	66800824	66800835	GTCATGTGGCA	1	+
chr15	69969909	69969920	GGCATGTGACT	1	+
chr15	96513731	96513742	GTCATGTGAGC	1	+
chr16	10353234	10353245	ATCATGTGACT	1	+
chr16	3663223	3663234	ATCATGTGATA	1	+
chr16	48529380	48529391	GTCATGTGACT	1	+
chr16	61183019	61183030	GCCACGTGACT	1	+
chr16	72692088	72692099	GTCATGTGATG	1	-
chr17	1123823	1123834	GTCAGGTGGTC	1	+
chr17	26372518	26372529	ATCACGTGATT	1	+
chr17	27473602	27473613	GGCATGTGACC	1	+
chr17	38758151	38758162	CACACGTGGCT	1	+
chr17	5200732	5200743	CTCATGTGACT	1	+
chr17	76745059	76745070	GTCATGTGATG	1	-
chr17	8762922	8762933	ATCACGTGATC	1	+
chr18	28809826	28809837	GCCATGTGATG	1	-
chr18	32227458	32227469	GTCATGTGGTT	1	-
chr18	4598554	4598565	ACCATGTGACC	1	-
chr18	57590517	57590528	GTCAGGTGACA	1	-
chr18	60500141	60500152	ACCACGTGAGC	1	+
chr18	70902856	70902867	ACCAGGTGGCT	1	+
chr19	40132561	40132572	ACCATGTGACA	1	+
chr19	47781018	47781029	AACATGTGACA	1	-
chr19	4845085	4845096	GACACGTGGCT	1	+
chr19	50846583	50846594	GGCATGTGACA	1	-
chr1	111186695	111186706	ATCATGTGCCA	1	+
chr1	111688270	111688281	GGCATGTGACC	1	+
chr1	111760016	111760027	GTCATGTGACC	1	+
chr1	114337271	114337282	GCCATGTGATG	1	-
chr1	114417368	114417379	CTCATGTGGCT	1	+
chr1	117591938	117591949	ACCACGTGACA	1	+
chr1	157709357	157709368	ACCACGTGACA	1	+
chr1	183779492	183779503	GCCACGTGACT	1	-
chr1	192544645	192544656	GACATGTGACA	1	+
chr1	192574278	192574289	GACATGTGATA	1	-
chr1	206290180	206290191	GACACGTGCCT	1	+
chr1	21691729	21691740	ACCATGTGACC	1	+
chr1	235108320	235108331	AGCACGTGGCA	1	-
chr1	235170703	235170714	GCCATGTGACC	1	-
chr1	246732728	246732739	ATCATGTGACC	1	-
chr1	27981718	27981729	GCCACGTGGTC	1	-
chr1	32420385	32420396	CCCACGTGGCT	1	+
chr1	38393072	38393083	TTCACGTGATT	1	-
chr1	63087687	63087698	GGCATGTGGCC	1	-
chr1	87178343	87178354	GTCATGTGACC	1	+
chr1	90231528	90231539	CCCATGTGCCC	1	+
chr20	11328764	11328775	GCCATGTGACT	1	-
chr20	11492668	11492679	TCCATGTGACT	1	+
chr20	30957037	30957048	GTCAGGTGACA	1	+
chr20	37374613	37374624	GTCATGTGACT	1	-
chr20	51759028	51759039	ATCACGTGACT	1	-
chr20	52452293	52452304	AACATGTGACA	1	-
chr20	53757346	53757357	GTCATGTGGCT	1	+
chr21	30549227	30549238	ATCACGTGGCA	1	-
chr22	32814832	32814843	AACATGTGACT	1	-
chr2	102437680	102437691	GTCATGTGACT	1	+
chr2	111415483	111415494	GTCAGGTGACA	1	-
chr2	143740951	143740962	GCCATGTGACT	1	-
chr2	160793158	160793169	GTCATGTGACT	1	+
chr2	172083789	172083800	GGCATGTGACT	1	+
chr2	172180902	172180913	GACATGTGACT	1	+
chr2	191566536	191566547	GTCATGTGCCC	1	+
chr2	196434172	196434183	CTCACGTGGCC	1	-
chr2	198077545	198077556	GGCATGTGATC	1	-
chr2	203134508	203134519	GCCACGTGACA	1	-
chr2	208586684	208586695	GGCATGTGACT	1	-
chr2	214012436	214012447	GTCATGTGACT	1	+
chr2	217982446	217982457	GTCATGTGGCC	1	-
chr2	26466061	26466072	ACCACGTGCCC	1	+
chr2	38493992	38494003	TCCATGTGACT	1	+
chr2	38947943	38947954	TCCACGTGACT	1	+
chr2	46792281	46792292	ATCATGTGCCC	1	+
chr2	54906014	54906025	GGCACGTGATT	1	-
chr2	62633907	62633918	ATCAGGTGACC	1	+
chr2	64908980	64908991	ATCAGGTGACC	1	+
chr2	65459105	65459116	GTCATGTGATC	1	-
chr2	68593596	68593607	GCCATGTGACT	1	-
chr2	86218166	86218177	GGCATGTGACC	1	+
chr3	140435410	140435421	AGCATGTGACT	1	+
chr3	1481316	1481327	ATCATGTGACC	1	+
chr3	151917419	151917430	ACCATGTGACA	1	-
chr3	171514606	171514617	GTCATGTGATG	1	-
chr3	171532118	171532129	AGCATGTGACT	1	+
chr3	34326628	34326639	GGCACGTGACT	1	+
chr3	58218338	58218349	GCCATGTGATG	1	+
chr3	59829766	59829777	GCCATGTGACA	1	+
chr3	69238830	69238841	GTCATGTGATT	1	+
chr3	78887709	78887720	ACCATGTGATC	1	-
chr3	95076263	95076274	CCCATGTGATC	1	-
chr4	10497434	10497445	GTCACGTGACC	1	-
chr4	114537789	114537800	GTCATGTGATA	1	-
chr4	115785329	115785340	GGCACGTGACC	1	-
chr4	146971263	146971274	GCCACGTGACC	1	+
chr4	147196648	147196659	ATCATGTGACT	1	+
chr4	156530777	156530788	TCCATGTGACT	1	-
chr4	165856663	165856674	CCCATGTGATT	1	+
chr4	18027107	18027118	GCCATGTGACT	1	-
chr4	19137673	19137684	GTCATGTGCCC	1	+
chr4	3047310	3047321	AACACGTGACC	1	-
chr4	39933501	39933512	GTCAGGTGACT	1	+
chr4	42638028	42638039	GCCATGTGCTT	1	+
chr4	83289542	83289553	GCCATGTGACC	1	-
chr4	84141030	84141041	ATCATGTGATC	1	-
chr4	87935871	87935882	ATCACGTGACT	1	+
chr4	89978375	89978386	GTCACGTGACT	1	-
chr4	94736048	94736059	ATCATGTGACC	1	+
chr4	95406143	95406154	GTCATGTGACT	1	-
chr5	111478745	111478756	CCCAGGTGACC	1	+
chr5	111479467	111479478	AACACGTGACT	1	-
chr5	123991702	123991713	GTCATGTGACA	1	-
chr5	139416782	139416793	ATCATGTGATC	1	+
chr5	159923302	159923313	GCCATGTGCCT	1	+
chr5	25119930	25119941	ATCATGTGACT	1	+
chr5	35651285	35651296	GCCATGTGACT	1	-
chr5	40404892	40404903	ACCATGTGATC	1	-
chr5	40487232	40487243	TCCATGTGACC	1	-
chr5	56480281	56480292	GCCATGTGACA	1	-
chr5	94500772	94500783	GCCATGTGACT	1	-
chr6	108961565	108961576	GCCATGTGATC	1	+
chr6	111049848	111049859	TGCATGTGACC	1	+
chr6	113973356	113973367	ATCATGTGAGC	1	+
chr6	117921362	117921373	GCCATGTGACA	1	-
chr6	132832472	132832483	TCCACGTGACT	1	+
chr6	15353312	15353323	GCCATGTGACC	1	-
chr6	15616196	15616207	GTCAGGTGACT	1	+
chr6	157285019	157285030	CCCACGTGGCT	1	+
chr6	158314481	158314492	GGCACGTGACA	1	+
chr6	15897365	15897376	CTCACGTGACC	1	-
chr6	20197678	20197689	CCCACGTGACA	1	+
chr6	20204513	20204524	ATCACGTGCCC	1	-
chr6	20846879	20846890	GTCATGTGGTT	1	-
chr6	32411061	32411072	GCCACGTGACA	1	-
chr6	37210747	37210758	GCCATGTGACC	1	-
chr6	9520721	9520732	GTCATGTGATA	1	-
chr7	100145740	100145751	GACACGTGACC	1	-
chr7	101626950	101626961	CCCATGTGATA	1	-
chr7	105921818	105921829	GTCATGTGATC	1	-
chr7	106125163	106125174	TCCACGTGACC	1	+
chr7	116611471	116611482	ATCATGTGACC	1	-
chr7	122543025	122543036	GTCATGTGACT	1	-
chr7	137681195	137681206	GTCATGTGACC	1	+
chr7	69265723	69265734	CACATGTGACT	1	+
chr7	95131948	95131959	GTCATGTGACC	1	-
chr8	101393810	101393821	GCCATGTGACT	1	+
chr8	101508611	101508622	ACCATGTGACC	1	-
chr8	103901616	103901627	GCCACGTGATT	1	+
chr8	11054201	11054212	CCCACGTGATC	1	+
chr8	126296638	126296649	CCCATGTGACT	1	-
chr8	15496582	15496593	ATCACGTGATC	1	-
chr8	18613405	18613416	AGCACGTGATC	1	+
chr8	27215442	27215453	GTCATGTGACC	1	+
chr8	61434653	61434664	CCCATGTGCCC	1	-
chr8	64082686	64082697	GTCATGTGACA	1	+
chr8	67039313	67039324	GTCACGTGACC	1	+
chr8	70732386	70732397	GCCAGGTGACT	1	+
chr8	82276964	82276975	AACATGTGATC	1	+
chr8	95974284	95974295	GCCATGTGACA	1	+
chr9	102353373	102353384	CACATGTGACA	1	+
chr9	109590510	109590521	ATCACGTGGTT	1	-
chr9	112682484	112682495	GCCATGTGACC	1	-
chr9	120439999	120440010	GCCATGTGACT	1	-
chr9	123686491	123686502	GACATGTGACT	1	+
chr9	132772613	132772624	GGCATGTGACA	1	+
chr9	19108221	19108232	GGCATGTGACT	1	-
chr9	2601991	2602002	CCCACGTGGTT	1	+
chr9	73223090	73223101	ACCACGTGGCC	1	+
chr9	87374926	87374937	GCCACGTGACA	1	-
chrX	108431630	108431641	GTCACGTGGCC	1	+
chrX	11595854	11595865	GTCATGTGACC	1	-
chrX	11852540	11852551	CTCACGTGACA	1	+
chrX	130964565	130964576	GCCATGTGCTT	1	-
chrX	13102308	13102319	GACATGTGCCT	1	-
chrX	19216681	19216692	ACCACGTGACC	1	-
chr10	103732378	103732389	TACATGTGACT	1	+
chr10	109203581	109203592	GCCAGGTGGTC	1	-
chr10	109763525	109763536	GGCATGTGACC	1	+
chr10	111829639	111829650	GTCATGTGCTT	1	-
chr10	11218078	11218089	GCCATGTGATG	1	+
chr10	112401071	112401082	ACCACGTGACT	1	+
chr10	112584584	112584595	CCCAGGTGACA	1	-
chr10	116218855	116218866	AGCATGTGACC	1	-
chr10	116252597	116252608	ACCACGTGACA	1	-
chr10	118929978	118929989	ATCACGTGGCC	1	+
chr10	123583567	123583578	CACATGTGACA	1	+
chr10	125705235	125705246	GCCACGTGACT	1	+
chr10	131674826	131674837	GTCACGTGATT	1	+
chr10	131969653	131969664	CACACGTGACC	1	-
chr10	133622585	133622596	GCCATGTGACT	1	-
chr10	14050586	14050597	ATCACGTGACT	1	+
chr10	14740940	14740951	AGCACGTGGCA	1	-
chr10	1759253	1759264	AACATGTGATC	1	-
chr10	24031471	24031482	GCCATGTGATG	1	-
chr10	26917608	26917619	GTCATGTGGGC	1	-
chr10	27111262	27111273	GTCATGTGGTA	1	-
chr10	29970855	29970866	TCCATGTGACT	1	+
chr10	30703107	30703118	TCCATGTGGCC	1	-
chr10	30709882	30709893	TCCATGTGACC	1	-
chr10	31372907	31372918	CCCACGTGGCC	1	+
chr10	33269588	33269599	AGCACGTGACT	1	-
chr10	3823157	3823168	ATCACGTGATC	1	+
chr10	3871176	3871187	TTCACGTGACT	1	-
chr10	3911479	3911490	GTCAGGTGACA	1	+
chr10	4060280	4060291	CCCATGTGACC	1	-
chr10	49492273	49492284	GTCATGTGACA	1	+
chr10	50887593	50887604	CTCACGTGACC	1	-
chr10	54765555	54765566	TTCACGTGACT	1	-
chr10	60766437	60766448	GACACGTGATT	1	-
chr10	62539365	62539376	CCCACGTGACA	1	-
chr10	64897264	64897275	TCCATGTGACT	1	+
chr10	64996326	64996337	AGCAGGTGACT	1	-
chr10	69532903	69532914	AGCATGTGATC	1	-
chr10	69932364	69932375	ATCACGTGATT	1	-
chr10	70088244	70088255	CCCATGTGACC	1	-
chr10	70813744	70813755	ACCACGTGATA	1	+
chr10	70962320	70962331	GTCAGGTGATT	1	+
chr10	71754228	71754239	GTCATGTGACT	1	-
chr10	72117666	72117677	GCCACGTGGCC	1	-
chr10	73628197	73628208	AGCATGTGACC	1	-
chr10	74036796	74036807	CCCATGTGATC	1	-
chr10	74045142	74045153	AGCACGTGACA	1	+
chr10	7454586	7454597	CTCACGTGGCT	1	-
chr10	75677006	75677017	CCCACGTGACA	1	+
chr10	76074119	76074130	GCCACGTGACC	1	+
chr10	77585141	77585152	GGCACGTGATT	1	+
chr10	79257106	79257117	AGCATGTGACC	1	+
chr10	81248860	81248871	GCCATGTGACT	1	+
chr10	82444169	82444180	ATCATGTGACC	1	-
chr10	85484633	85484644	GGCACGTGACA	1	-
chr10	87546301	87546312	CCCACGTGGTT	1	-
chr10	91439877	91439888	GGCATGTGACT	1	-
chr10	92759669	92759680	CTCATGTGACC	1	+
chr10	95573470	95573481	CCCATGTGACA	1	+
chr10	97154045	97154056	ATCAGGTGACC	1	+
chr10	97543564	97543575	GCCACGTGACT	1	-
chr10	98031369	98031380	ATCATGTGATC	1	+
chr10	98049156	98049167	ATCACGTGACC	1	+
chr10	98508045	98508056	CACACGTGACA	1	+
chr11	102318108	102318119	GTCATGTGATC	1	+
chr11	102482177	102482188	GTCATGTGGCT	1	+
chr11	102524909	102524920	GGCATGTGACT	1	-
chr11	110986726	110986737	GCCATGTGACC	1	+
chr11	115795487	115795498	GTCATGTGATT	1	+
chr11	115798927	115798938	ACCATGTGGTA	1	+
chr11	116128007	116128018	GCCACGTGGCT	1	-
chr11	120197699	120197710	GTCATGTGACC	1	+
chr11	123139055	123139066	GTCACGTGATC	1	+
chr11	128498126	128498137	CCCACGTGATC	1	+
chr11	128589124	128589135	GCCATGTGACT	1	+
chr11	13325340	13325351	AACATGTGACT	1	-
chr11	13343134	13343145	GGCACGTGGCA	1	-
chr11	22690124	22690135	GTCATGTGATT	1	+
chr11	31935732	31935743	CTCATGTGACC	1	-
chr11	34426801	34426812	GTCACGTGACC	1	-
chr11	35176691	35176702	GGCATGTGACC	1	-
chr11	35184528	35184539	AACATGTGACC	1	+
chr11	36766241	36766252	ACCACGTGGCA	1	+
chr11	44578586	44578597	CACATGTGACC	1	-
chr11	45119609	45119620	GTCACGTGACT	1	-
chr11	45403869	45403880	ATCACGTGACC	1	+
chr11	58408117	58408128	CTCATGTGACC	1	+
chr11	60521037	60521048	GCCACGTGACT	1	-
chr11	64212470	64212481	GCCATGTGACC	1	+
chr11	65194579	65194590	TCCACGTGATC	1	-
chr11	65903461	65903472	CCCACGTGCCT	1	+
chr11	68238039	68238050	ATCATGTGACA	1	-
chr11	82681049	82681060	CCCATGTGATT	1	+
chr11	82746639	82746650	GGCACGTGGTC	1	-
chr11	82765254	82765265	GTCAGGTGCCC	1	+
chr12	102251004	102251015	AACATGTGACT	1	-
chr12	10547972	10547983	GGCATGTGGCC	1	-
chr12	105719086	105719097	GACATGTGACT	1	-
chr12	107130376	107130387	GCCATGTGATT	1	-
chr12	108662363	108662374	ATCATGTGACT	1	+
chr12	109117424	109117435	ACCATGTGACC	1	+
chr12	110540289	110540300	GCCACGTGATC	1	-
chr12	110587078	110587089	GGCATGTGACA	1	+
chr12	113154457	113154468	GGCATGTGACT	1	-
chr12	113628861	113628872	GACATGTGCCC	1	-
chr12	114184993	114185004	GTCATGTGACC	1	+
chr12	115420731	115420742	GTCATGTGACT	1	-
chr12	116504630	116504641	TGCATGTGACC	1	-
chr12	11878739	11878750	GCCACGTGATC	1	+
chr12	119741248	119741259	GGCACGTGACC	1	-
chr12	121037162	121037173	GCCATGTGACC	1	+
chr12	121484550	121484561	GCCATGTGACT	1	+
chr12	121690725	121690736	GTCATGTGCCC	1	-
chr12	12200334	12200345	ATCATGTGACT	1	-
chr12	123926180	123926191	GTCATGTGCTT	1	+
chr12	125271301	125271312	CTCACGTGACT	1	+
chr12	125335605	125335616	CACATGTGATC	1	+
chr12	125362171	125362182	GACATGTGAGC	1	+
chr12	12538103	12538114	AGCACGTGACT	1	+
chr12	130489104	130489115	GTCATGTGACC	1	+
chr12	14467924	14467935	GCCATGTGACT	1	+
chr12	14964066	14964077	ATCATGTGACA	1	-
chr12	17037268	17037279	GACATGTGACT	1	+
chr12	20047958	20047969	AGCATGTGACA	1	-
chr12	25446651	25446662	ATCATGTGATC	1	-
chr12	2669282	2669293	GCCACGTGGCC	1	-
chr12	27437881	27437892	ACCATGTGACT	1	-
chr12	40229743	40229754	ACCACGTGGCA	1	-
chr12	46301937	46301948	CCCACGTGGTT	1	-
chr12	46568132	46568143	ATCATGTGATT	1	-
chr12	46863935	46863946	GTCATGTGAGC	1	+
chr12	48205022	48205033	TCCACGTGACC	1	+
chr12	53890216	53890227	GCCACGTGATC	1	-
chr12	55419523	55419534	AACATGTGACC	1	-
chr12	58766259	58766270	GTCAGGTGACA	1	+
chr12	69008282	69008293	AACACGTGACA	1	-
chr12	69555771	69555782	TTCACGTGACT	1	+
chr12	76153820	76153831	CACATGTGACT	1	-
chr12	79627338	79627349	TCCACGTGGCC	1	+
chr12	85694994	85695005	ACCACGTGACA	1	+
chr12	920084	920095	GTCATGTGACA	1	+
chr12	92458974	92458985	GCCACGTGACT	1	+
chr12	92879366	92879377	GTCACGTGATC	1	-
chr12	93530661	93530672	GTCATGTGGTC	1	-
chr12	93586930	93586941	GTCATGTGACT	1	-
chr12	94503187	94503198	CCCACGTGGCC	1	+
chr12	98539886	98539897	GTCATGTGACA	1	-
chr13	100768356	100768367	AGCACGTGATC	1	+
chr13	107024784	107024795	GGCACGTGGCC	1	-
chr13	109819361	109819372	CTCACGTGGCT	1	+
chr13	111111533	111111544	ACCACGTGACC	1	+
chr13	111696066	111696077	TTCACGTGACA	1	-
chr13	111866963	111866974	AACACGTGACA	1	+
chr13	24789336	24789347	GTCATGTGACA	1	-
chr13	27692976	27692987	GGCATGTGATT	1	-
chr13	27752221	27752232	ATCACGTGATC	1	+
chr13	29211085	29211096	GGCAGGTGACT	1	+
chr13	30948116	30948127	GGCACGTGGTC	1	-
chr13	31228712	31228723	GTCATGTGGTA	1	+
chr13	31625179	31625190	GCCATGTGACT	1	-
chr13	33757073	33757084	TTCACGTGACT	1	-
chr13	39396127	39396138	GACACGTGACT	1	-
chr13	40644645	40644656	GTCACGTGACT	1	-
chr13	41046705	41046716	ATCACGTGCCC	1	+
chr13	41555681	41555692	AGCATGTGACT	1	-
chr13	43070218	43070229	CTCAGGTGACC	1	+
chr13	43315081	43315092	GCCATGTGACT	1	-
chr13	46515581	46515592	GCCATGTGATC	1	+
chr13	51491241	51491252	TGCATGTGACC	1	-
chr13	52045094	52045105	ATCACGTGGCC	1	+
chr13	52923254	52923265	CCCACGTGACT	1	+
chr13	53190159	53190170	GTCATGTGACT	1	+
chr13	79450519	79450530	CCCATGTGACA	1	-
chr13	79968127	79968138	GCCACGTGACT	1	+
chr13	80096963	80096974	ACCATGTGACA	1	-
chr13	84837612	84837623	GGCATGTGACC	1	-
chr13	91717242	91717253	AGCATGTGACC	1	+
chr13	92556469	92556480	ACCATGTGACC	1	-
chr13	98639274	98639285	ACCACGTGACC	1	-
chr13	99169931	99169942	CACATGTGACT	1	-
chr14	100532721	100532732	GCCATGTGACC	1	-
chr14	101455081	101455092	CTCAGGTGACC	1	-
chr14	21148309	21148320	GGCATGTGACC	1	-
chr14	31731484	31731495	GGCACGTGACT	1	-
chr14	32497939	32497950	GCCATGTGACT	1	+
chr14	33172095	33172106	GCCATGTGACC	1	+
chr14	34145461	34145472	TCCACGTGATC	1	-
chr14	34544694	34544705	CACACGTGGCC	1	+
chr14	34677943	34677954	ACCACGTGACC	1	+
chr14	51886604	51886615	GTCATGTGACT	1	+
chr14	52076762	52076773	ATCACGTGCCT	1	+
chr14	59592106	59592117	CCCACGTGGTC	1	-
chr14	64212958	64212969	GCCACGTGACT	1	+
chr14	65457172	65457183	GTCATGTGCCT	1	+
chr14	65635568	65635579	ATCATGTGACT	1	+
chr14	68859323	68859334	CCCACGTGATC	1	+
chr14	68940726	68940737	ATCATGTGACC	1	-
chr14	69827583	69827594	GACACGTGGCC	1	-
chr14	69938843	69938854	GGCATGTGACC	1	-
chr14	70821171	70821182	GCCATGTGACT	1	-
chr14	71695539	71695550	GTCATGTGACT	1	+
chr14	72636415	72636426	GCCATGTGACT	1	+
chr14	75698188	75698199	GACATGTGGCC	1	-
chr14	76734311	76734322	GGCACGTGACC	1	-
chr14	76892817	76892828	GACATGTGATA	1	-
chr14	77096075	77096086	AACATGTGACC	1	-
chr14	77346973	77346984	CCCATGTGACC	1	+
chr14	77840269	77840280	GCCATGTGACA	1	+
chr14	78721714	78721725	ATCATGTGGTC	1	+
chr14	82002341	82002352	ATCATGTGATT	1	+
chr14	89498606	89498617	GGCATGTGACT	1	-
chr14	89771742	89771753	GACATGTGACC	1	+
chr14	91880112	91880123	GTCACGTGACC	1	+
chr14	91961898	91961909	ATCATGTGCCC	1	-
chr14	94149786	94149797	GTCATGTGACT	1	-
chr14	96301828	96301839	GTCATGTGACC	1	+
chr15	100049359	100049370	GGCACGTGGCC	1	+
chr15	101685665	101685676	GGCATGTGACC	1	+
chr15	101804201	101804212	TTCACGTGATC	1	-
chr15	23032385	23032396	TGCATGTGACT	1	-
chr15	31578075	31578086	GTCATGTGGTA	1	-
chr15	34611024	34611035	CTCACGTGACC	1	+
chr15	39466778	39466789	ACCATGTGAGC	1	-
chr15	40395711	40395722	AGCATGTGGCA	1	-
chr15	48863892	48863903	CACACGTGACC	1	+
chr15	54638302	54638313	ATCATGTGATA	1	+
chr15	57324064	57324075	ACCATGTGATT	1	-
chr15	58848985	58848996	GCCACGTGACA	1	+
chr15	59705314	59705325	GCCACGTGACT	1	-
chr15	60966326	60966337	CCCATGTGACT	1	-
chr15	67245679	67245690	GTCACGTGACC	1	-
chr15	70012007	70012018	GGCATGTGACG	1	+
chr15	70571212	70571223	CCCATGTGACC	1	-
chr15	73923335	73923346	GTCATGTGACT	1	+
chr15	74922969	74922980	ACCACGTGACT	1	+
chr15	75422368	75422379	GCCATGTGACT	1	-
chr15	76026923	76026934	CACACGTGACC	1	-
chr15	76027671	76027682	GTCACGTGATC	1	-
chr15	77702255	77702266	GCCATGTGACT	1	-
chr15	78361242	78361253	GACATGTGATC	1	-
chr15	80274504	80274515	GCCATGTGATT	1	-
chr15	81284051	81284062	ATCATGTGCTC	1	+
chr15	81290794	81290805	GCCATGTGGTT	1	-
chr15	82102114	82102125	GCCACGTGACC	1	+
chr15	82135734	82135745	AGCACGTGACA	1	-
chr15	84438609	84438620	AGCATGTGACT	1	-
chr15	86253828	86253839	GTCATGTGCCT	1	-
chr15	87193504	87193515	GCCATGTGACC	1	+
chr15	90956156	90956167	GTCATGTGCTC	1	+
chr15	91131818	91131829	CCCATGTGACT	1	-
chr15	91835107	91835118	GCCATGTGACT	1	-
chr15	92611530	92611541	ACCACGTGAGT	1	+
chr15	92614421	92614432	GGCACGTGACC	1	+
chr15	93465851	93465862	GACACGTGGCA	1	-
chr15	96472671	96472682	GCCACGTGGCT	1	-
chr15	96582099	96582110	GACATGTGACA	1	+
chr15	99616771	99616782	GCCATGTGACT	1	-
chr16	10103698	10103709	GTCATGTGACT	1	-
chr16	10187632	10187643	GTCACGTGATC	1	-
chr16	10902272	10902283	AACATGTGATT	1	+
chr16	11403906	11403917	ACCACGTGATT	1	-
chr16	12632688	12632699	GCCACGTGACT	1	-
chr16	12740628	12740639	TCCACGTGACT	1	+
chr16	15877012	15877023	ATCACGTGACC	1	-
chr16	16143214	16143225	GACATGTGACC	1	-
chr16	16177795	16177806	GTCATGTGACC	1	-
chr16	17195644	17195655	GCCATGTGACT	1	-
chr16	17458448	17458459	GTCACGTGACA	1	-
chr16	18936855	18936866	GCCACGTGAGA	1	-
chr16	19165404	19165415	GACACGTGACA	1	+
chr16	22216033	22216044	AGCATGTGATC	1	-
chr16	22222355	22222366	GTCATGTGACT	1	-
chr16	22266841	22266852	GTCATGTGGCC	1	+
chr16	23286527	23286538	ACCATGTGACT	1	-
chr16	27297346	27297357	TCCACGTGGCC	1	+
chr16	48133539	48133550	CCCATGTGACT	1	+
chr16	4821970	4821981	GACACGTGACT	1	+
chr16	48666615	48666626	GCCATGTGATC	1	-
chr16	50313209	50313220	CTCACGTGGTT	1	-
chr16	54276350	54276361	GCCATGTGACT	1	-
chr16	57016964	57016975	GTCATGTGGCC	1	+
chr16	67838823	67838834	ATCAGGTGACC	1	-
chr16	67974159	67974170	GTCACGTGACC	1	-
chr16	69441041	69441052	GGCATGTGATC	1	-
chr16	69556870	69556881	ATCATGTGATT	1	+
chr16	71539415	71539426	AGCACGTGGCC	1	-
chr16	73749022	73749033	ATCATGTGACA	1	-
chr16	78768600	78768611	ATCAGGTGACT	1	-
chr16	84647456	84647467	GGCATGTGATC	1	+
chr16	85995976	85995987	GACATGTGACC	1	-
chr16	9147122	9147133	GGCACGTGACT	1	-
chr17	10055523	10055534	GCCATGTGACT	1	-
chr17	1119969	1119980	GGCACGTGGCC	1	-
chr17	15401652	15401663	GTCATGTGGTC	1	+
chr17	17512636	17512647	GTCATGTGGCC	1	-
chr17	20957227	20957238	GCCATGTGGCC	1	+
chr17	28440526	28440537	TCCATGTGACC	1	-
chr17	38753105	38753116	GGCATGTGACC	1	-
chr17	39853761	39853772	CCCACGTGACT	1	+
chr17	42237032	42237043	GACACGTGACT	1	-
chr17	42318668	42318679	GTCATGTGGCC	1	-
chr17	4297665	4297676	GACATGTGACT	1	-
chr17	44268290	44268301	GTCATGTGATA	1	-
chr17	45343466	45343477	GCCATGTGACT	1	-
chr17	46022738	46022749	GGCACGTGACT	1	+
chr17	46128184	46128195	CCCACGTGACT	1	-
chr17	46534107	46534118	ACCACGTGACT	1	-
chr17	47643587	47643598	TCCACGTGACC	1	-
chr17	5204611	5204622	GGCATGTGACC	1	-
chr17	55496378	55496389	CCCACGTGACC	1	-
chr17	55538554	55538565	CCCATGTGATC	1	-
chr17	55563491	55563502	CCCACGTGAGT	1	+
chr17	56695192	56695203	CCCATGTGACC	1	-
chr17	58382658	58382669	ACCATGTGACA	1	-
chr17	6231797	6231808	CTCATGTGACT	1	-
chr17	63035972	63035983	AACACGTGACT	1	+
chr17	65356346	65356357	GTCACGTGACT	1	-
chr17	65567839	65567850	TCCACGTGGCT	1	+
chr17	70405983	70405994	ACCATGTGACC	1	+
chr17	71185831	71185842	GTCAGGTGACA	1	+
chr17	71294728	71294739	CTCATGTGACC	1	-
chr17	73319751	73319762	AGCACGTGGCT	1	+
chr17	73885698	73885709	AGCACGTGACA	1	-
chr17	75095179	75095190	AACATGTGACC	1	-
chr17	76744190	76744201	GCCATGTGATG	1	-
chr17	79852016	79852027	GGCACGTGACT	1	-
chr17	8095603	8095614	GGCACGTGACC	1	+
chr17	8750159	8750170	GCCATGTGACT	1	+
chr17	8755048	8755059	ATCATGTGATA	1	-
chr17	8760653	8760664	GCCACGTGGCC	1	+
chr18	13569209	13569220	CACACGTGGCC	1	+
chr18	136555	136566	GACATGTGACT	1	-
chr18	21516534	21516545	GACATGTGACC	1	+
chr18	21591257	21591268	GTCAGGTGCCC	1	-
chr18	23542359	23542370	GTCAGGTGGTC	1	-
chr18	3266175	3266186	CCCATGTGACC	1	-
chr18	33882038	33882049	CTCATGTGACC	1	-
chr18	34073392	34073403	GGCACGTGACA	1	-
chr18	3985195	3985206	CACATGTGATC	1	+
chr18	42686487	42686498	CACATGTGACT	1	-
chr18	46330010	46330021	GTCATGTGGTC	1	-
chr18	49733616	49733627	GACACGTGATT	1	-
chr18	51790504	51790515	ACCATGTGATT	1	-
chr18	5369709	5369720	GTCATGTGACT	1	-
chr18	55777669	55777680	ATCATGTGACA	1	+
chr18	56343705	56343716	CACATGTGACC	1	-
chr18	56638456	56638467	GGCACGTGACA	1	+
chr18	57617938	57617949	CACACGTGACA	1	+
chr18	61768008	61768019	CTCATGTGACA	1	-
chr18	7467911	7467922	CCCACGTGACT	1	-
chr19	10349981	10349992	GGCACGTGCCT	1	+
chr19	10396171	10396182	GTCATGTGACT	1	-
chr19	10817844	10817855	CCCACGTGACT	1	-
chr19	11488001	11488012	GTCATGTGACT	1	+
chr19	11602063	11602074	GCCATGTGGCT	1	+
chr19	11685668	11685679	GTCATGTGGCA	1	+
chr19	13800122	13800133	ATCATGTGATT	1	+
chr19	14465410	14465421	GACATGTGACC	1	-
chr19	14477636	14477647	GCCACGTGACT	1	-
chr19	15478468	15478479	ACCATGTGCCT	1	-
chr19	16279310	16279321	GCCATGTGACC	1	+
chr19	1665703	1665714	GTCATGTGACC	1	+
chr19	16765170	16765181	GGCATGTGACC	1	+
chr19	17375622	17375633	GTCACGTGACC	1	-
chr19	17518286	17518297	CCCACGTGACC	1	-
chr19	18204506	18204517	GACATGTGACT	1	-
chr19	19711941	19711952	GTCATGTGACC	1	-
chr19	30351591	30351602	AACATGTGACC	1	+
chr19	35652418	35652429	AGCATGTGACT	1	-
chr19	35911402	35911413	GGCATGTGACC	1	+
chr19	36419587	36419598	GTCATGTGATG	1	+
chr19	39105992	39106003	GTCATGTGACT	1	+
chr19	44088404	44088415	GCCATGTGACT	1	-
chr19	45216599	45216610	GCCATGTGACC	1	+
chr19	45804028	45804039	AGCATGTGACC	1	-
chr19	45837367	45837378	GCCATGTGACT	1	-
chr19	47049952	47049963	GTCATGTGGCT	1	+
chr19	51263301	51263312	GCCATGTGACT	1	+
chr19	54011589	54011600	ACCACGTGACC	1	+
chr19	5627674	5627685	AACACGTGATT	1	+
chr19	56823909	56823920	CACATGTGACC	1	+
chr19	6604195	6604206	GTCATGTGACA	1	-
chr19	6688823	6688834	TTCACGTGGCC	1	+
chr19	6761215	6761226	GTCATGTGATG	1	+
chr19	6812083	6812094	GTCATGTGACT	1	-
chr19	7006559	7006570	GTCATGTGGCC	1	+
chr19	7014003	7014014	CCCACGTGGCC	1	+
chr19	7219986	7219997	GGCATGTGACC	1	-
chr19	7410404	7410415	CTCACGTGATC	1	+
chr1	105135757	105135768	CGCACGTGACC	1	+
chr1	108617813	108617824	GTCATGTGACA	1	-
chr1	109734281	109734292	CCCATGTGGCT	1	-
chr1	110512312	110512323	ATCATGTGATC	1	+
chr1	110829402	110829413	GACATGTGACT	1	-
chr1	111413772	111413783	GTCATGTGATT	1	+
chr1	112054152	112054163	ACCACGTGACC	1	+
chr1	115067763	115067774	GTCATGTGACT	1	-
chr1	116917599	116917610	GTCAGGTGGCA	1	+
chr1	116925189	116925200	CACACGTGACC	1	+
chr1	117115411	117115422	CCCATGTGACT	1	-
chr1	120186695	120186706	CACACGTGACA	1	-
chr1	12104860	12104871	GTCACGTGGCC	1	-
chr1	12213508	12213519	AGCACGTGATA	1	-
chr1	145045100	145045111	GTCATGTGGTC	1	-
chr1	151314031	151314042	GACATGTGACC	1	+
chr1	15296808	15296819	GTCAGGTGACT	1	-
chr1	154143501	154143512	GTCATGTGACC	1	-
chr1	154389447	154389458	TCCACGTGACT	1	+
chr1	156128901	156128912	ATCATGTGACC	1	+
chr1	156691523	156691534	CCCACGTGACA	1	-
chr1	157010770	157010781	GGCATGTGACT	1	+
chr1	159760226	159760237	TCCACGTGACA	1	+
chr1	16005205	16005216	GTCATGTGATA	1	-
chr1	160316914	160316925	GGCACGTGGCT	1	-
chr1	160597058	160597069	ATCATGTGGTC	1	+
chr1	160713260	160713271	GTCATGTGACA	1	+
chr1	165820429	165820440	ATCATGTGCCC	1	+
chr1	167233475	167233486	CCCATGTGATT	1	+
chr1	169281584	169281595	ACCACGTGACT	1	-
chr1	171594544	171594555	ATCATGTGACC	1	-
chr1	172328078	172328089	GTCATGTGGTC	1	-
chr1	17349724	17349735	GTCATGTGATT	1	-
chr1	177974812	177974823	ACCACGTGGCC	1	+
chr1	178387918	178387929	ATCACGTGACC	1	-
chr1	179268230	179268241	AACATGTGACA	1	+
chr1	180818420	180818431	GTCATGTGACC	1	-
chr1	183865725	183865736	AGCACGTGACC	1	-
chr1	183912254	183912265	GTCATGTGGTC	1	-
chr1	184460887	184460898	GTCATGTGAGC	1	-
chr1	184813050	184813061	GGCACGTGACC	1	-
chr1	186152543	186152554	GTCATGTGGGC	1	+
chr1	18919066	18919077	ATCATGTGACC	1	-
chr1	192486103	192486114	ATCATGTGGTT	1	+
chr1	192487072	192487083	GTCATGTGATG	1	+
chr1	192528907	192528918	CTCATGTGACT	1	+
chr1	200997780	200997791	GACATGTGACC	1	+
chr1	202558735	202558746	GTCACGTGGTC	1	+
chr1	203240328	203240339	GTCATGTGACC	1	+
chr1	206273233	206273244	CCCATGTGACC	1	-
chr1	206733827	206733838	GGCACGTGGCC	1	-
chr1	210619899	210619910	ACCACGTGGTC	1	+
chr1	212159356	212159367	ACCATGTGATC	1	+
chr1	212656325	212656336	AGCATGTGACC	1	+
chr1	220392216	220392227	TACATGTGACC	1	-
chr1	220621767	220621778	AGCATGTGACT	1	+
chr1	221913163	221913174	GTCACGTGACT	1	-
chr1	222135200	222135211	GTCATGTGCCC	1	+
chr1	224989990	224990001	GCCATGTGACA	1	+
chr1	230262877	230262888	GGCATGTGACC	1	+
chr1	231648048	231648059	CCCATGTGACC	1	-
chr1	233755976	233755987	ACCATGTGGCC	1	+
chr1	234261169	234261180	GCCACGTGATT	1	-
chr1	234742167	234742178	TCCACGTGATC	1	-
chr1	234891362	234891373	GCCACGTGACC	1	-
chr1	234987509	234987520	GTCATGTGCTT	1	-
chr1	235115614	235115625	GCCACGTGCTC	1	-
chr1	236672258	236672269	GTCACGTGGCA	1	-
chr1	23917128	23917139	GCCATGTGGCT	1	-
chr1	24053976	24053987	AACACGTGGCT	1	-
chr1	241696376	241696387	GTCACGTGCTC	1	-
chr1	246058232	246058243	TTCACGTGGCC	1	-
chr1	26042685	26042696	GCCATGTGCTC	1	+
chr1	26241200	26241211	GCCATGTGACA	1	-
chr1	26860621	26860632	GCCACGTGACT	1	+
chr1	27950065	27950076	CCCATGTGATC	1	+
chr1	28754645	28754656	ACCATGTGACA	1	-
chr1	30777176	30777187	GTCAGGTGACC	1	+
chr1	31625463	31625474	GGCATGTGACT	1	-
chr1	31956329	31956340	ATCATGTGGTC	1	+
chr1	33314192	33314203	GTCATGTGCCA	1	+
chr1	33704064	33704075	GTCATGTGACC	1	+
chr1	35177292	35177303	ATCATGTGACT	1	-
chr1	3597417	3597428	ATCACGTGGCC	1	-
chr1	40480142	40480153	GTCATGTGACA	1	-
chr1	40628897	40628908	TTCACGTGACT	1	-
chr1	42118569	42118580	CTCATGTGACA	1	-
chr1	42609194	42609205	GTCATGTGACT	1	-
chr1	46251505	46251516	GTCATGTGGCC	1	+
chr1	46531219	46531230	CCCATGTGACT	1	+
chr1	60474401	60474412	GCCACGTGACA	1	+
chr1	64485690	64485701	ATCACGTGATC	1	-
chr1	67804524	67804535	GTCATGTGCCT	1	+
chr1	68114803	68114814	GGCACGTGGCC	1	-
chr1	85435631	85435642	GGCATGTGACT	1	+
chr1	85493104	85493115	ATCATGTGACC	1	-
chr1	87752832	87752843	ACCATGTGATT	1	+
chr1	90418766	90418777	GTCATGTGGTC	1	+
chr1	9127439	9127450	CGCATGTGGCC	1	+
chr1	94176897	94176908	GTCAGGTGACT	1	+
chr1	9960648	9960659	CACACGTGACC	1	+
chr20	1103275	1103286	ACCACGTGACT	1	+
chr20	13299966	13299977	CACATGTGACC	1	-
chr20	14382283	14382294	AGCATGTGATT	1	+
chr20	20692173	20692184	AGCAGGTGACA	1	+
chr20	21077086	21077097	ACCATGTGACT	1	-
chr20	30536040	30536051	ACCATGTGACT	1	+
chr20	36325941	36325952	GGCATGTGACA	1	+
chr20	37021168	37021179	CCCATGTGACT	1	+
chr20	37264734	37264745	GCCATGTGACT	1	-
chr20	37487853	37487864	CTCATGTGACA	1	+
chr20	37967868	37967879	GCCATGTGACT	1	+
chr20	37971284	37971295	ATCACGTGACT	1	+
chr20	38196992	38197003	ACCATGTGATA	1	+
chr20	40293432	40293443	TTCATGTGACT	1	-
chr20	42350890	42350901	CCCACGTGGCT	1	+
chr20	42357004	42357015	GCCATGTGACC	1	+
chr20	42747496	42747507	GTCAGGTGACT	1	+
chr20	43608086	43608097	ACCACGTGGTT	1	-
chr20	45323413	45323424	TCCATGTGACT	1	-
chr20	45567831	45567842	AGCATGTGACC	1	+
chr20	45600136	45600147	GTCATGTGACT	1	-
chr20	46018916	46018927	GTCATGTGGCC	1	+
chr20	46029554	46029565	AACATGTGACC	1	+
chr20	46095941	46095952	GTCAGGTGACC	1	-
chr20	46726955	46726966	GCCATGTGACC	1	+
chr20	48118606	48118617	GTCATGTGATT	1	+
chr20	48610208	48610219	ACCATGTGATC	1	+
chr20	48723928	48723939	GCCACGTGACA	1	+
chr20	49084739	49084750	GCCATGTGACT	1	+
chr20	49116163	49116174	GGCATGTGCCC	1	+
chr20	4991022	4991033	CCCACGTGAGC	1	-
chr20	52315965	52315976	ACCACGTGGTC	1	-
chr20	52443750	52443761	GCCATGTGATC	1	-
chr20	54739047	54739058	GTCATGTGACT	1	+
chr20	565266	565277	GTCATGTGATA	1	+
chr20	57591962	57591973	GTCATGTGACA	1	+
chr20	58033944	58033955	GGCATGTGACC	1	+
chr20	58843750	58843761	CACACGTGACC	1	+
chr20	6714844	6714855	GCCATGTGACT	1	-
chr20	6902824	6902835	GCCATGTGACT	1	-
chr21	15899682	15899693	ACCACGTGACA	1	-
chr21	15929877	15929888	AGCATGTGACA	1	-
chr21	16108701	16108712	GGCACGTGGCC	1	+
chr21	28058801	28058812	GCCACGTGACC	1	+
chr21	30451980	30451991	GTCATGTGAGT	1	+
chr21	32714786	32714797	CACATGTGACT	1	-
chr21	35434488	35434499	ACCATGTGACT	1	-
chr21	37885467	37885478	GTCATGTGATG	1	+
chr22	19163367	19163378	GTCACGTGACC	1	-
chr22	26802239	26802250	GGCACGTGACC	1	-
chr22	27366950	27366961	GCCATGTGACT	1	+
chr22	29269713	29269724	GGCATGTGACC	1	-
chr22	29553948	29553959	ACCATGTGACC	1	-
chr22	31444743	31444754	GCCATGTGACT	1	-
chr22	32042676	32042687	AGCACGTGACT	1	-
chr22	39476486	39476497	CCCACGTGACT	1	-
chr22	39920295	39920306	CCCACGTGACC	1	+
chr22	40304042	40304053	CCCACGTGATC	1	+
chr22	43153726	43153737	GTCATGTGATC	1	-
chr2	102674167	102674178	AGCATGTGACA	1	-
chr2	107920563	107920574	CCCACGTGGCT	1	-
chr2	111502285	111502296	GTCATGTGACC	1	+
chr2	111829520	111829531	GCCATGTGACT	1	-
chr2	113893103	113893114	CCCATGTGACT	1	-
chr2	113923071	113923082	AACACGTGACC	1	+
chr2	11842271	11842282	CCCATGTGGCC	1	-
chr2	118578220	118578231	CCCAGGTGATT	1	+
chr2	11897443	11897454	AACACGTGATC	1	-
chr2	120222724	120222735	GGCATGTGACC	1	+
chr2	128936992	128937003	GTCATGTGACA	1	+
chr2	129508077	129508088	ACCACGTGACT	1	+
chr2	131549320	131549331	TCCACGTGACA	1	-
chr2	134490737	134490748	GCCATGTGACA	1	+
chr2	136373086	136373097	ATCATGTGACT	1	+
chr2	136809038	136809049	CTCATGTGACC	1	+
chr2	143890121	143890132	GTCATGTGATC	1	-
chr2	145024960	145024971	GTCATGTGACA	1	+
chr2	145114054	145114065	CCCATGTGACT	1	+
chr2	152683423	152683434	ATCACGTGACC	1	+
chr2	153278102	153278113	CTCATGTGGCT	1	+
chr2	153350184	153350195	GCCACGTGATC	1	+
chr2	154092235	154092246	GTCAGGTGGTT	1	+
chr2	157394693	157394704	AGCATGTGACC	1	+
chr2	158297731	158297742	CTCATGTGATT	1	+
chr2	158300640	158300651	CCCATGTGACC	1	+
chr2	158336354	158336365	GACATGTGACC	1	+
chr2	160470708	160470719	GTCATGTGACC	1	+
chr2	16857241	16857252	GTCATGTGATC	1	+
chr2	172262710	172262721	GGCATGTGGCC	1	+
chr2	174075380	174075391	ATCATGTGACC	1	-
chr2	178104802	178104813	ATCATGTGCCC	1	-
chr2	178260541	178260552	GCCATGTGATA	1	-
chr2	18050608	18050619	CCCATGTGGCC	1	-
chr2	189843137	189843148	AGCATGTGACC	1	-
chr2	190817736	190817747	GTCAGGTGGCT	1	+
chr2	191538642	191538653	GTCAGGTGGCT	1	+
chr2	198158669	198158680	GACACGTGATT	1	+
chr2	198162641	198162652	GCCATGTGACT	1	-
chr2	198663095	198663106	GCCATGTGACT	1	-
chr2	198753911	198753922	GTCATGTGGCC	1	+
chr2	202766757	202766768	GTCATGTGACC	1	-
chr2	203830752	203830763	CCCACGTGGCA	1	-
chr2	20709923	20709934	GCCACGTGGCC	1	-
chr2	207288094	207288105	GCCACGTGACT	1	+
chr2	208014688	208014699	AACATGTGACA	1	+
chr2	208217880	208217891	GTCATGTGACT	1	-
chr2	216546199	216546210	GTCATGTGATA	1	+
chr2	216745846	216745857	AGCAGGTGACA	1	+
chr2	216869516	216869527	GCCATGTGACA	1	+
chr2	216883621	216883632	GACATGTGACC	1	+
chr2	216894684	216894695	CCCATGTGACC	1	-
chr2	222188390	222188401	ACCACGTGACT	1	+
chr2	224762586	224762597	GTCATGTGATG	1	+
chr2	224817411	224817422	AGCAGGTGACA	1	-
chr2	224896266	224896277	GGCATGTGACC	1	+
chr2	227836693	227836704	CACATGTGACC	1	-
chr2	231525417	231525428	AGCAGGTGGCC	1	+
chr2	231794194	231794205	CCCACGTGCCC	1	+
chr2	231820081	231820092	CACACGTGACA	1	+
chr2	23598448	23598459	CTCATGTGACT	1	-
chr2	238391346	238391357	CTCATGTGACT	1	-
chr2	24565162	24565173	CTCACGTGATT	1	+
chr2	25706631	25706642	GTCATGTGGTT	1	-
chr2	26226012	26226023	ACCACGTGCCC	1	+
chr2	31090131	31090142	GGCACGTGACC	1	+
chr2	33723554	33723565	CCCATGTGACA	1	-
chr2	37753648	37753659	GTCACGTGACC	1	-
chr2	37788897	37788908	GCCATGTGGCC	1	-
chr2	37812528	37812539	GTCATGTGGTC	1	-
chr2	37845668	37845679	ATCATGTGACT	1	-
chr2	38489367	38489378	TCCACGTGGCT	1	-
chr2	42356421	42356432	GCCATGTGACC	1	+
chr2	45451608	45451619	GGCACGTGACA	1	+
chr2	45469741	45469752	GGCACGTGACC	1	-
chr2	45924031	45924042	ATCATGTGACT	1	+
chr2	54752065	54752076	GTCATGTGACT	1	-
chr2	54801663	54801674	ATCATGTGGTT	1	+
chr2	54857169	54857180	AGCACGTGGCC	1	+
chr2	59098047	59098058	GCCATGTGACT	1	-
chr2	61671043	61671054	GTCAGGTGGCA	1	+
chr2	62536898	62536909	TCCACGTGGCT	1	+
chr2	64867981	64867992	CCCACGTGATT	1	-
chr2	64927506	64927517	GCCATGTGATT	1	+
chr2	68589325	68589336	GACACGTGGCA	1	+
chr2	68654654	68654665	GCCACGTGACC	1	-
chr2	696646	696657	CACATGTGACC	1	+
chr2	70704719	70704730	ACCATGTGACC	1	+
chr2	7864668	7864679	CCCAGGTGATT	1	-
chr2	79208159	79208170	GTCATGTGACA	1	-
chr2	80757776	80757787	CCCACGTGGTC	1	-
chr2	81872977	81872988	GGCATGTGACC	1	-
chr2	8231419	8231430	ACCACGTGATT	1	+
chr2	85458589	85458600	TCCACGTGACA	1	+
chr2	86079387	86079398	ATCACGTGATC	1	-
chr2	86241809	86241820	GTCATGTGACC	1	-
chr2	9618239	9618250	GACACGTGACG	1	+
chr2	99086502	99086513	CGCACGTGACC	1	+
chr2	99100912	99100923	GTCACGTGACT	1	-
chr3	10280158	10280169	GGCATGTGATC	1	-
chr3	112124968	112124979	GCCAGGTGATC	1	+
chr3	112495143	112495154	ATCACGTGATT	1	-
chr3	113473541	113473552	GTCAGGTGACA	1	-
chr3	114175756	114175767	CCCACGTGCCT	1	-
chr3	115232378	115232389	TCCACGTGACC	1	-
chr3	115999164	115999175	GTCATGTGATC	1	-
chr3	121796412	121796423	ACCATGTGACA	1	-
chr3	121984537	121984548	GGCACGTGACC	1	-
chr3	123329407	123329418	GCCATGTGACT	1	-
chr3	128270863	128270874	TCCACGTGACT	1	+
chr3	13061387	13061398	GTCAGGTGGCC	1	+
chr3	136601620	136601631	GTCATGTGATC	1	+
chr3	140224260	140224271	GCCATGTGGTT	1	+
chr3	142755465	142755476	CCCACGTGGTC	1	+
chr3	143142693	143142704	GGCATGTGACA	1	+
chr3	146269058	146269069	CTCACGTGCCC	1	-
chr3	146343120	146343131	ACCATGTGACC	1	+
chr3	149816540	149816551	GTCATGTGACA	1	+
chr3	149850063	149850074	CCCACGTGGCC	1	+
chr3	15472319	15472330	ATCATGTGACC	1	-
chr3	156338285	156338296	CCCATGTGAGC	1	+
chr3	156405014	156405025	GACATGTGACT	1	+
chr3	156782354	156782365	GTCATGTGCCA	1	-
chr3	157632878	157632889	GACATGTGACC	1	+
chr3	158509231	158509242	CACACGTGGCT	1	-
chr3	170975151	170975162	GACATGTGACC	1	+
chr3	178386991	178387002	GGCATGTGACC	1	+
chr3	178738019	178738030	CCCATGTGACC	1	-
chr3	179487750	179487761	ATCACGTGACT	1	+
chr3	180631795	180631806	ACCACGTGACA	1	-
chr3	182234936	182234947	GCCATGTGATT	1	+
chr3	183234271	183234282	GTCAGGTGGCT	1	-
chr3	183251771	183251782	AGCAGGTGACC	1	+
chr3	185486434	185486445	ATCATGTGACT	1	+
chr3	186848691	186848702	GTCATGTGATG	1	-
chr3	190963948	190963959	ATCATGTGACT	1	+
chr3	191054908	191054919	ACCACGTGATT	1	+
chr3	191889177	191889188	ATCACGTGACC	1	-
chr3	194854417	194854428	ACCACGTGACG	1	+
chr3	195277188	195277199	CCCACGTGGCC	1	-
chr3	195964325	195964336	CTCACGTGACA	1	-
chr3	22164242	22164253	AGCATGTGACT	1	-
chr3	23765552	23765563	ACCATGTGACT	1	-
chr3	27711327	27711338	CCCATGTGACT	1	-
chr3	30681685	30681696	GCCATGTGATA	1	+
chr3	31006333	31006344	ATCAGGTGGCT	1	-
chr3	401588	401599	ACCATGTGACT	1	+
chr3	45024968	45024979	GGCATGTGACA	1	+
chr3	45732329	45732340	CACATGTGACA	1	-
chr3	46254890	46254901	ATCATGTGACT	1	-
chr3	49435019	49435030	GCCATGTGACT	1	-
chr3	51832765	51832776	GACATGTGACC	1	+
chr3	5233385	5233396	TACATGTGACT	1	+
chr3	53174948	53174959	AGCACGTGACT	1	-
chr3	55373999	55374010	CCCATGTGACT	1	-
chr3	55532758	55532769	GTCACGTGACT	1	-
chr3	55692508	55692519	GTCATGTGCCC	1	+
chr3	57094658	57094669	CCCATGTGACC	1	+
chr3	59712184	59712195	TCCACGTGACC	1	+
chr3	62112994	62113005	GCCACGTGGCT	1	+
chr3	73553122	73553133	GCCATGTGACT	1	+
chr3	77304557	77304568	ACCATGTGACC	1	+
chr3	93881747	93881758	GTCATGTGATC	1	+
chr3	97907604	97907615	ACCATGTGCTC	1	+
chr3	98449295	98449306	GTCAGGTGGTC	1	-
chr3	98489349	98489360	GCCACGTGCCC	1	+
chr4	10003573	10003584	GACATGTGACC	1	+
chr4	101490601	101490612	ACCATGTGGCC	1	+
chr4	110345833	110345844	GACACGTGACT	1	+
chr4	11140790	11140801	AGCATGTGGTC	1	-
chr4	114594867	114594878	GTCAGGTGACA	1	+
chr4	119205430	119205441	AACACGTGACT	1	-
chr4	122394267	122394278	GCCATGTGACC	1	+
chr4	139326698	139326709	GACAGGTGACT	1	+
chr4	143488120	143488131	ATCACGTGACT	1	-
chr4	144326025	144326036	AACATGTGACT	1	-
chr4	146134636	146134647	TTCATGTGACA	1	+
chr4	146730728	146730739	GCCACGTGACT	1	-
chr4	146803318	146803329	GCCACGTGACC	1	+
chr4	148764538	148764549	CCCACGTGGTC	1	+
chr4	152995073	152995084	GCCATGTGACG	1	-
chr4	153452032	153452043	ATCATGTGGCC	1	+
chr4	159726845	159726856	CTCATGTGAGC	1	-
chr4	164471564	164471575	GTCACGTGACC	1	+
chr4	169110175	169110186	ACCATGTGACT	1	-
chr4	175849709	175849720	GTCATGTGCTT	1	+
chr4	176875297	176875308	CACATGTGACT	1	-
chr4	185249466	185249477	CACAGGTGACT	1	-
chr4	185251427	185251438	ATCATGTGGTT	1	+
chr4	186226268	186226279	GACATGTGACA	1	+
chr4	188527854	188527865	ACCATGTGACC	1	-
chr4	24807285	24807296	GCCATGTGACA	1	+
chr4	26164041	26164052	AGCACGTGACC	1	-
chr4	26264987	26264998	GTCATGTGACT	1	-
chr4	37764444	37764455	GCCATGTGACC	1	+
chr4	40650880	40650891	GCCATGTGACC	1	-
chr4	47056378	47056389	GCCACGTGATC	1	+
chr4	47974377	47974388	CACATGTGACT	1	-
chr4	48039274	48039285	GACACGTGATT	1	+
chr4	48198875	48198886	TTCATGTGACT	1	+
chr4	48205565	48205576	CCCATGTGACC	1	+
chr4	48229947	48229958	GCCACGTGCTC	1	+
chr4	63265147	63265158	ACCACGTGACG	1	-
chr4	6994636	6994647	GACATGTGACC	1	+
chr4	72007012	72007023	ATCATGTGACC	1	+
chr4	77905504	77905515	GCCATGTGATG	1	-
chr4	79551191	79551202	GCCACGTGACT	1	+
chr4	81532186	81532197	GTCATGTGGTC	1	-
chr4	82557027	82557038	CCCACGTGGCA	1	+
chr4	83145090	83145101	GTCACGTGGCA	1	-
chr4	8387107	8387118	CCCATGTGACC	1	+
chr4	84142881	84142892	GTCACGTGGCC	1	-
chr4	89140423	89140434	ACCATGTGACA	1	+
chr4	89333078	89333089	GCCATGTGACT	1	-
chr4	90002477	90002488	ACCATGTGACT	1	-
chr4	90143431	90143442	CCCATGTGATC	1	+
chr4	90391315	90391326	ATCATGTGATT	1	+
chr4	9802711	9802722	GACACGTGGCT	1	+
chr4	9964750	9964761	AACATGTGACT	1	-
chr4	99975848	99975859	GACATGTGACT	1	+
chr5	102596750	102596761	ACCACGTGATA	1	+
chr5	106154507	106154518	TCCACGTGACA	1	+
chr5	111090073	111090084	GTCAGGTGACC	1	-
chr5	111278055	111278066	CACATGTGACC	1	-
chr5	112305290	112305301	CTCATGTGACC	1	+
chr5	114913580	114913591	GCCACGTGGCC	1	-
chr5	116185025	116185036	ATCATGTGACA	1	-
chr5	116234849	116234860	CCCATGTGATC	1	-
chr5	118914878	118914889	ACCACGTGATT	1	+
chr5	121636284	121636295	GTCATGTGCCC	1	+
chr5	131758530	131758541	TGCATGTGACC	1	+
chr5	132722565	132722576	TCCACGTGGCT	1	-
chr5	137390100	137390111	CCCACGTGGTT	1	+
chr5	138616958	138616969	ACCACGTGAGC	1	-
chr5	14061415	14061426	GTCATGTGACC	1	-
chr5	14174645	14174656	ATCACGTGACC	1	-
chr5	14209523	14209534	GACACGTGACA	1	-
chr5	14214215	14214226	GTCATGTGCTC	1	+
chr5	142389004	142389015	GCCATGTGACC	1	+
chr5	142399910	142399921	CTCATGTGATC	1	+
chr5	14261506	14261517	CTCACGTGACT	1	-
chr5	142962671	142962682	TTCATGTGACA	1	+
chr5	142972432	142972443	CTCACGTGACA	1	+
chr5	145909761	145909772	GACATGTGACA	1	-
chr5	146326958	146326969	AGCACGTGACT	1	+
chr5	146345852	146345863	ACCAGGTGACC	1	-
chr5	14668462	14668473	TCCATGTGACT	1	-
chr5	148827735	148827746	GCCATGTGACT	1	+
chr5	15073763	15073774	GTCATGTGATG	1	+
chr5	150972832	150972843	TGCACGTGACT	1	-
chr5	151129344	151129355	GTCATGTGACT	1	-
chr5	153211724	153211735	GTCATGTGGCC	1	-
chr5	154162104	154162115	ATCATGTGACT	1	+
chr5	154230228	154230239	ATCACGTGCCT	1	-
chr5	156348060	156348071	GCCACGTGCCT	1	+
chr5	156477264	156477275	CCCACGTGACT	1	-
chr5	156649642	156649653	GCCACGTGATT	1	-
chr5	157476676	157476687	TGCACGTGACT	1	+
chr5	158097383	158097394	GACATGTGACA	1	-
chr5	158312273	158312284	TCCACGTGACA	1	-
chr5	158352456	158352467	GCCATGTGACT	1	+
chr5	158936189	158936200	GTCATGTGACC	1	+
chr5	159886307	159886318	ACCATGTGGTT	1	-
chr5	164169246	164169257	TTCACGTGACT	1	-
chr5	168369069	168369080	GTCATGTGACC	1	-
chr5	172216840	172216851	GTCACGTGACC	1	-
chr5	174898778	174898789	GGCATGTGACC	1	+
chr5	176782959	176782970	GACATGTGACC	1	-
chr5	177663872	177663883	TCCACGTGACC	1	-
chr5	180233757	180233768	ATCACGTGATC	1	-
chr5	18698442	18698453	CTCACGTGACC	1	-
chr5	31270752	31270763	AGCACGTGACC	1	-
chr5	32183013	32183024	ACCACGTGATT	1	+
chr5	40486710	40486721	TTCACGTGACA	1	+
chr5	49949965	49949976	ACCATGTGATA	1	-
chr5	53697527	53697538	CCCATGTGACA	1	+
chr5	54634850	54634861	GTCATGTGATC	1	+
chr5	55354832	55354843	CACATGTGACC	1	+
chr5	6404420	6404431	GCCACGTGACC	1	+
chr5	65257669	65257680	ATCATGTGAGT	1	-
chr5	72792878	72792889	ATCACGTGACT	1	+
chr5	76379133	76379144	ACCACGTGACA	1	-
chr5	7779640	7779651	ATCATGTGACC	1	-
chr5	79695448	79695459	GCCATGTGACT	1	-
chr5	88528181	88528192	AACATGTGACT	1	-
chr5	88567480	88567491	GCCATGTGACT	1	+
chr5	89146129	89146140	GTCATGTGACT	1	-
chr5	89664479	89664490	CCCATGTGACC	1	-
chr6	108390068	108390079	GTCATGTGGGC	1	-
chr6	109800568	109800579	CCCACGTGACT	1	+
chr6	112089214	112089225	AGCACGTGATT	1	-
chr6	11249784	11249795	ACCATGTGACC	1	-
chr6	113947819	113947830	GCCATGTGACT	1	+
chr6	113948912	113948923	AACATGTGATC	1	+
chr6	116340886	116340897	TACATGTGACT	1	+
chr6	119856735	119856746	GTCATGTGCCT	1	+
chr6	124091690	124091701	GTCATGTGGCC	1	-
chr6	126407914	126407925	ATCACGTGACT	1	+
chr6	12924121	12924132	AACATGTGACA	1	-
chr6	130937134	130937145	GCCATGTGACA	1	+
chr6	13099341	13099352	TGCATGTGACC	1	+
chr6	133186647	133186658	GTCATGTGGCT	1	+
chr6	13407227	13407238	GCCATGTGACT	1	+
chr6	13433273	13433284	AACATGTGGCT	1	+
chr6	137094377	137094388	GGCACGTGGCC	1	-
chr6	137570002	137570013	ATCACGTGGCT	1	-
chr6	14125771	14125782	GGCACGTGACC	1	-
chr6	143658943	143658954	GGCATGTGACT	1	+
chr6	14373143	14373154	GTCACGTGACT	1	-
chr6	145407467	145407478	GCCACGTGATC	1	-
chr6	14735143	14735154	ACCATGTGAGC	1	-
chr6	149368213	149368224	TTCATGTGACC	1	-
chr6	149538962	149538973	GCCATGTGACT	1	+
chr6	153439953	153439964	GTCATGTGGCA	1	-
chr6	15612958	15612969	GTCATGTGACC	1	-
chr6	157073999	157074010	GCCATGTGACC	1	+
chr6	157129572	157129583	ACCACGTGATA	1	-
chr6	158211170	158211181	GCCATGTGACT	1	-
chr6	159237625	159237636	GACACGTGACA	1	-
chr6	159488490	159488501	ACCACGTGACA	1	+
chr6	159495559	159495570	GCCATGTGACT	1	-
chr6	15951392	15951403	GTCACGTGACC	1	-
chr6	163554290	163554301	GTCATGTGACT	1	-
chr6	163591458	163591469	GTCATGTGCCC	1	+
chr6	16393215	16393226	GCCATGTGACC	1	-
chr6	16471828	16471839	GCCATGTGCCC	1	+
chr6	16483898	16483909	GCCATGTGGCA	1	+
chr6	166120999	166121010	GTCAGGTGGCT	1	+
chr6	169368499	169368510	CACACGTGACA	1	+
chr6	17470603	17470614	GTCATGTGACT	1	+
chr6	20000056	20000067	GCCATGTGATT	1	+
chr6	21987868	21987879	ATCACGTGATT	1	-
chr6	227489	227500	GGCATGTGCCT	1	-
chr6	24522874	24522885	GTCATGTGCTC	1	-
chr6	2859192	2859203	ATCATGTGACT	1	+
chr6	30782207	30782218	GTCATGTGGCC	1	-
chr6	31554708	31554719	ACCACGTGGTC	1	+
chr6	36567664	36567675	GTCATGTGACC	1	+
chr6	372746	372757	GGCATGTGGCC	1	-
chr6	39576992	39577003	GTCAGGTGACT	1	-
chr6	39665162	39665173	TCCATGTGGCC	1	-
chr6	39721349	39721360	CCCACGTGACT	1	-
chr6	40178532	40178543	ACCACGTGCCT	1	+
chr6	41256359	41256370	GACACGTGACT	1	-
chr6	43344615	43344626	GCCATGTGGGT	1	+
chr6	44301423	44301434	GCCACGTGACT	1	+
chr6	479202	479213	GCCATGTGACT	1	+
chr6	5140481	5140492	ACCACGTGACT	1	+
chr6	52241799	52241810	CCCATGTGATC	1	+
chr6	53104517	53104528	CACATGTGACT	1	-
chr6	53243234	53243245	CCCACGTGACG	1	+
chr6	63776186	63776197	AGCATGTGACT	1	-
chr6	64976619	64976630	GACACGTGGCC	1	-
chr6	71367603	71367614	GGCATGTGACC	1	-
chr6	71753790	71753801	GCCACGTGACT	1	-
chr6	73393826	73393837	ACCAGGTGATC	1	-
chr6	80129901	80129912	GTCATGTGATC	1	-
chr6	82648228	82648239	TCCATGTGACT	1	+
chr6	86902083	86902094	GCCATGTGATC	1	+
chr6	90085269	90085280	ATCAGGTGACC	1	-
chr6	92185865	92185876	GCCATGTGACT	1	-
chr6	9521639	9521650	CTCACGTGATT	1	+
chr6	95461854	95461865	ACCATGTGATC	1	-
chr7	107558867	107558878	CCCATGTGACA	1	-
chr7	111724651	111724662	ATCATGTGACT	1	-
chr7	112137738	112137749	AACACGTGATC	1	-
chr7	114564593	114564604	GTCATGTGATC	1	+
chr7	116443122	116443133	ACCACGTGACT	1	-
chr7	116654940	116654951	GCCATGTGACA	1	-
chr7	117204310	117204321	AGCACGTGATT	1	+
chr7	117421090	117421101	ACCATGTGCCT	1	+
chr7	121025985	121025996	TTCATGTGACC	1	-
chr7	121185039	121185050	TCCATGTGACT	1	+
chr7	122024182	122024193	CTCATGTGACA	1	-
chr7	127275836	127275847	CCCATGTGACC	1	-
chr7	129712165	129712176	ATCACGTGGTT	1	-
chr7	130628575	130628586	AGCATGTGACC	1	+
chr7	130697477	130697488	GTCATGTGACT	1	-
chr7	133381050	133381061	GTCAGGTGGTC	1	-
chr7	133859605	133859616	GTCATGTGACA	1	-
chr7	134320994	134321005	GACATGTGATT	1	+
chr7	137672863	137672874	GGCATGTGAGT	1	-
chr7	140581506	140581517	GACATGTGACT	1	+
chr7	140602272	140602283	GACATGTGACT	1	-
chr7	144149264	144149275	CCCATGTGACT	1	-
chr7	152038628	152038639	CCCATGTGACT	1	-
chr7	158627943	158627954	GTCACGTGATC	1	-
chr7	16439714	16439725	GTCACGTGACT	1	+
chr7	17102560	17102571	GTCATGTGATA	1	-
chr7	17199332	17199343	ACCACGTGGTT	1	-
chr7	17206818	17206829	CCCACGTGGTT	1	+
chr7	18461384	18461395	ACCACGTGATT	1	+
chr7	20278402	20278413	TTCATGTGACA	1	+
chr7	23282134	23282145	CTCATGTGACT	1	-
chr7	24458908	24458919	GCCATGTGACT	1	-
chr7	25002960	25002971	GTCATGTGGTC	1	+
chr7	26386779	26386790	ACCATGTGACT	1	-
chr7	35379612	35379623	GTCACGTGACT	1	+
chr7	35770314	35770325	ACCATGTGACA	1	+
chr7	35845706	35845717	CCCACGTGACA	1	-
chr7	36911706	36911717	GTCATGTGATT	1	+
chr7	38335826	38335837	CTCATGTGATC	1	-
chr7	39363937	39363948	GCCACGTGACC	1	+
chr7	4678613	4678624	ATCAGGTGATC	1	-
chr7	48092588	48092599	ATCATGTGATA	1	-
chr7	5274976	5274987	GACATGTGACA	1	+
chr7	6290042	6290053	ACCATGTGACA	1	+
chr7	65965249	65965260	CTCATGTGACT	1	+
chr7	73157383	73157394	GCCACGTGACC	1	-
chr7	74042602	74042613	ACCACGTGACC	1	-
chr7	77387214	77387225	ACCATGTGACT	1	-
chr7	80400024	80400035	ATCATGTGGGC	1	-
chr7	92481802	92481813	AGCACGTGGCT	1	-
chr7	93800282	93800293	ATCATGTGATC	1	-
chr7	95796967	95796978	CTCATGTGACA	1	+
chr7	96292926	96292937	AGCATGTGACC	1	+
chr8	101972942	101972953	ACCACGTGACA	1	+
chr8	102064131	102064142	GGCATGTGACT	1	+
chr8	102166136	102166147	GCCATGTGACT	1	+
chr8	102216171	102216182	GTCACGTGATC	1	+
chr8	102803248	102803259	GCCATGTGACA	1	-
chr8	103763484	103763495	GTCATGTGACT	1	+
chr8	103899347	103899358	GCCATGTGGTC	1	-
chr8	104088797	104088808	GTCATGTGATG	1	-
chr8	107072838	107072849	CTCACGTGACT	1	-
chr8	107107572	107107583	GGCATGTGACC	1	+
chr8	107672237	107672248	GTCATGTGGGC	1	+
chr8	11016475	11016486	GACACGTGATT	1	+
chr8	110535012	110535023	ATCACGTGGCC	1	+
chr8	117742530	117742541	GTCAGGTGACC	1	+
chr8	119511695	119511706	GACATGTGGCT	1	-
chr8	119589998	119590009	CACACGTGGCC	1	+
chr8	123711860	123711871	ATCATGTGAGC	1	+
chr8	124782582	124782593	ATCATGTGGCC	1	+
chr8	125681403	125681414	ACCATGTGATC	1	-
chr8	126302937	126302948	GTCATGTGGCT	1	-
chr8	126601924	126601935	GTCATGTGCCC	1	+
chr8	128222578	128222589	GTCATGTGATC	1	+
chr8	128228038	128228049	CTCATGTGACT	1	+
chr8	128300660	128300671	GGCATGTGACT	1	-
chr8	128578347	128578358	CACATGTGACC	1	+
chr8	128579488	128579499	ACCATGTGGCC	1	+
chr8	128795834	128795845	GGCACGTGACA	1	+
chr8	130560994	130561005	TCCACGTGACT	1	+
chr8	134302911	134302922	GGCATGTGACT	1	-
chr8	134701388	134701399	ATCATGTGGTC	1	-
chr8	141656778	141656789	GCCAGGTGGCC	1	+
chr8	144974161	144974172	GCCATGTGACC	1	-
chr8	146282713	146282724	AGCATGTGACT	1	-
chr8	19372754	19372765	GCCATGTGACC	1	+
chr8	25056577	25056588	CTCACGTGGTT	1	+
chr8	28332480	28332491	GACACGTGGCA	1	+
chr8	29271017	29271028	GTCATGTGGCT	1	-
chr8	30580514	30580525	ATCATGTGACA	1	-
chr8	30824036	30824047	CCCATGTGATC	1	-
chr8	37119855	37119866	GCCACGTGACC	1	-
chr8	42660474	42660485	GACATGTGATC	1	+
chr8	436695	436706	GTCATGTGGCC	1	-
chr8	51038776	51038787	GCCACGTGACT	1	+
chr8	54566832	54566843	GTCATGTGACC	1	+
chr8	56036257	56036268	GACACGTGCCT	1	+
chr8	57594911	57594922	GACATGTGACC	1	+
chr8	59169968	59169979	ACCATGTGATC	1	+
chr8	59544942	59544953	TTCATGTGACC	1	-
chr8	61830698	61830709	GTCAGGTGACC	1	+
chr8	63015484	63015495	GCCACGTGGCT	1	-
chr8	67576096	67576107	GTCATGTGATT	1	-
chr8	70633308	70633319	GCCATGTGGCA	1	+
chr8	72760966	72760977	GCCACGTGGCC	1	-
chr8	76061403	76061414	GACACGTGACC	1	-
chr8	76665833	76665844	GTCATGTGACT	1	+
chr8	80563469	80563480	CTCACGTGACC	1	+
chr8	81068600	81068611	ACCATGTGACT	1	-
chr8	82066461	82066472	GCCATGTGACA	1	-
chr8	8641409	8641420	GTCATGTGACC	1	-
chr8	90813958	90813969	GTCATGTGGCC	1	+
chr8	95412198	95412209	ATCACGTGGCT	1	+
chr8	96817440	96817451	ATCATGTGACT	1	-
chr8	97594200	97594211	ATCACGTGACC	1	-
chr9	1002856	1002867	ACCATGTGACC	1	-
chr9	1018360	1018371	GGCACGTGACC	1	+
chr9	102028930	102028941	CCCACGTGGCT	1	-
chr9	102355308	102355319	GACACGTGACA	1	-
chr9	103433327	103433338	GTCATGTGGCC	1	-
chr9	107445220	107445231	ACCACGTGACA	1	+
chr9	107686233	107686244	CTCACGTGATC	1	-
chr9	109681325	109681336	GCCATGTGATT	1	-
chr9	109799972	109799983	GACATGTGACT	1	-
chr9	112919390	112919401	AGCATGTGACT	1	-
chr9	114727983	114727994	TTCATGTGACA	1	+
chr9	114757285	114757296	AACATGTGACT	1	+
chr9	114832200	114832211	AACATGTGACT	1	+
chr9	114987424	114987435	ATCACGTGACA	1	+
chr9	117365827	117365838	GACACGTGACC	1	-
chr9	124012055	124012066	GGCACGTGAGC	1	+
chr9	124692764	124692775	GTCATGTGATG	1	-
chr9	126089161	126089172	GTCACGTGACC	1	-
chr9	129921759	129921770	GCCATGTGACT	1	+
chr9	129995630	129995641	AGCACGTGACC	1	-
chr9	132079998	132080009	GTCATGTGACC	1	-
chr9	133424632	133424643	GCCATGTGACT	1	+
chr9	140851324	140851335	CCCACGTGGCC	1	-
chr9	19184393	19184404	TTCATGTGACA	1	-
chr9	27538798	27538809	GTCATGTGGTC	1	+
chr9	27888840	27888851	GCCATGTGGTC	1	-
chr9	34046968	34046979	TCCATGTGACT	1	+
chr9	37719700	37719711	ACCATGTGATC	1	-
chr9	5451636	5451647	GTCATGTGGCC	1	-
chr9	5583066	5583077	TTCATGTGATT	1	+
chr9	5594166	5594177	ATCACGTGACT	1	+
chr9	6051735	6051746	GTCATGTGGTC	1	-
chr9	6418966	6418977	GCCATGTGACT	1	-
chr9	74825547	74825558	ACCATGTGACT	1	+
chr9	79781332	79781343	TTCATGTGACT	1	-
chr9	89100462	89100473	GCCATGTGACT	1	-
chr9	95169068	95169079	GCCATGTGACT	1	+
chr9	98029165	98029176	CCCATGTGACT	1	+
chrX	10126467	10126478	GTCACGTGGCA	1	+
chrX	118822941	118822952	ATCACGTGGCA	1	-
chrX	119436497	119436508	GGCAGGTGACC	1	-
chrX	119514736	119514747	ATCAGGTGACC	1	-
chrX	119889169	119889180	AACACGTGACA	1	+
chrX	122659389	122659400	GCCATGTGACT	1	+
chrX	122918880	122918891	CCCACGTGGCC	1	+
chrX	128249250	128249261	AACATGTGATT	1	+
chrX	134246358	134246369	GTCATGTGGCT	1	-
chrX	138926562	138926573	ACCACGTGGCC	1	+
chrX	148091240	148091251	ATCATGTGACA	1	-
chrX	15177036	15177047	GTCATGTGGTA	1	+
chrX	152873983	152873994	ACCATGTGACC	1	+
chrX	154038389	154038400	GTCATGTGACT	1	-
chrX	154050481	154050492	GTCATGTGGCC	1	-
chrX	1621408	1621419	GCCACGTGAGC	1	+
chrX	17941901	17941912	GCCATGTGACT	1	-
chrX	19982626	19982637	GGCAGGTGACT	1	-
chrX	3213961	3213972	GTCATGTGATG	1	-
chrX	47800990	47801001	CCCACGTGACA	1	+
chrX	55893871	55893882	GTCATGTGATT	1	-
chrX	56788930	56788941	AACATGTGACC	1	-
chrX	57259643	57259654	ATCACGTGACC	1	-
chrX	77364678	77364689	GACATGTGCCC	1	-
chrX	77772821	77772832	GACATGTGACT	1	+
chrX	81474005	81474016	ATCATGTGACT	1	+
chrX	84396228	84396239	TCCATGTGGCC	1	+
chrX	9624420	9624431	AGCACGTGGTC	1	-
chr10	102745297	102745308	GGCATGTGACA	1	+
chr10	104271880	104271891	AACACGTGACC	1	-
chr10	104438955	104438966	ATCACGTGGCC	1	+
chr10	104563158	104563169	GTCATGTGCCC	1	-
chr10	105000123	105000134	TCCACGTGATC	1	-
chr10	106147211	106147222	GCCATGTGACT	1	-
chr10	1082549	1082560	AGCACGTGACC	1	+
chr10	109413962	109413973	GCCATGTGATC	1	-
chr10	112118241	112118252	GTCAGGTGACC	1	-
chr10	119252256	119252267	GCCATGTGACG	1	+
chr10	121544470	121544481	ACCACGTGGCC	1	+
chr10	122361023	122361034	ATCACGTGGCT	1	+
chr10	122367940	122367951	AGCATGTGACC	1	+
chr10	126212188	126212199	GACATGTGACT	1	-
chr10	13785372	13785383	ACCACGTGACA	1	+
chr10	1590985	1590996	ATCACGTGACA	1	-
chr10	23737811	23737822	GTCATGTGACA	1	+
chr10	30994460	30994471	ACCACGTGATT	1	+
chr10	44503862	44503873	CCCACGTGGCC	1	+
chr10	45965823	45965834	GTCATGTGACT	1	-
chr10	50396438	50396449	GCCATGTGACC	1	+
chr10	5860983	5860994	ACCACGTGGCT	1	+
chr10	6312699	6312710	GGCATGTGGTC	1	-
chr10	70093388	70093399	ACCACGTGACT	1	-
chr10	74017170	74017181	CACATGTGACT	1	-
chr10	74055751	74055762	GTCATGTGACC	1	-
chr10	75407303	75407314	CTCACGTGACA	1	-
chr10	75410485	75410496	GACATGTGACC	1	+
chr10	79003121	79003132	GCCATGTGACA	1	+
chr10	79165598	79165609	CCCACGTGCCT	1	-
chr10	79427423	79427434	GCCACGTGGTC	1	+
chr10	85932778	85932789	GACACGTGACC	1	-
chr10	898063	898074	GTCATGTGGGC	1	-
chr10	97515403	97515414	AACAGGTGACC	1	-
chr10	97597829	97597840	GCCACGTGACA	1	+
chr10	99345024	99345035	GCCACGTGACC	1	-
chr11	102431406	102431417	GCCACGTGGTC	1	+
chr11	10679420	10679431	GGCATGTGACC	1	+
chr11	118094884	118094895	GCCACGTGACC	1	-
chr11	123253519	123253530	GTCAGGTGACC	1	-
chr11	126175815	126175826	TTCATGTGACC	1	+
chr11	133865123	133865134	AGCACGTGACA	1	-
chr11	134339748	134339759	GCCATGTGACT	1	-
chr11	19455611	19455622	GCCATGTGATT	1	-
chr11	19850764	19850775	CCCACGTGGCT	1	+
chr11	30364423	30364434	CCCATGTGGTT	1	+
chr11	33037374	33037385	GACACGTGACC	1	+
chr11	36399203	36399214	AGCATGTGACC	1	-
chr11	44422191	44422202	GTCATGTGATT	1	+
chr11	45355426	45355437	ACCATGTGACC	1	-
chr11	47382782	47382793	GCCATGTGACA	1	-
chr11	47939640	47939651	GGCATGTGACT	1	-
chr11	59323847	59323858	GCCACGTGGCC	1	-
chr11	60223270	60223281	ATCAGGTGACA	1	-
chr11	61849704	61849715	CCCACGTGACC	1	-
chr11	62195619	62195630	CCCATGTGCCT	1	-
chr11	63341568	63341579	ACCATGTGACC	1	+
chr11	6459425	6459436	CTCACGTGACC	1	+
chr11	68742309	68742320	GTCATGTGACC	1	-
chr11	69002496	69002507	GCCATGTGACC	1	-
chr11	69614453	69614464	GCCATGTGACT	1	+
chr11	71020851	71020862	GGCATGTGACT	1	+
chr11	74292527	74292538	ACCATGTGACA	1	+
chr11	85871236	85871247	GTCATGTGGGC	1	-
chr11	919284	919295	GGCATGTGGCC	1	-
chr12	103941661	103941672	ACCATGTGACA	1	-
chr12	110981601	110981612	AGCATGTGATT	1	-
chr12	111028779	111028790	ATCACGTGATC	1	+
chr12	117174202	117174213	ATCATGTGACT	1	-
chr12	120613081	120613092	CACACGTGACT	1	-
chr12	121714938	121714949	GCCACGTGCCT	1	-
chr12	122331996	122332007	ACCATGTGACT	1	+
chr12	122897523	122897534	ACCATGTGACT	1	-
chr12	125068575	125068586	GGCATGTGACT	1	-
chr12	13318620	13318631	GTCACGTGACC	1	+
chr12	21662778	21662789	AGCATGTGATC	1	+
chr12	25151314	25151325	ATCATGTGATT	1	+
chr12	31253959	31253970	ATCACGTGACC	1	-
chr12	31926470	31926481	GGCATGTGATT	1	-
chr12	4246405	4246416	GTCACGTGACC	1	+
chr12	4432753	4432764	GCCATGTGACT	1	-
chr12	4544898	4544909	TTCATGTGACA	1	-
chr12	49595141	49595152	GTCATGTGATA	1	-
chr12	65019646	65019657	GTCATGTGATC	1	+
chr12	66582921	66582932	GTCACGTGGGC	1	+
chr12	69548532	69548543	TGCATGTGACC	1	+
chr12	69928458	69928469	AGCATGTGATT	1	-
chr12	78319380	78319391	GTCATGTGGTT	1	+
chr12	8380273	8380284	GCCACGTGGCC	1	-
chr12	88693690	88693701	ACCACGTGGTC	1	-
chr12	92271030	92271041	AGCATGTGACC	1	+
chr12	93364893	93364904	GCCATGTGACC	1	+
chr12	94652584	94652595	GTCATGTGACC	1	+
chr13	103659257	103659268	CCCACGTGAGC	1	+
chr13	107026416	107026427	CCCATGTGCCC	1	+
chr13	111024683	111024694	GTCAGGTGACC	1	+
chr13	24615130	24615141	ACCATGTGACC	1	-
chr13	27705440	27705451	ACCACGTGACT	1	+
chr13	30945916	30945927	GCCATGTGACA	1	+
chr13	33762259	33762270	GCCATGTGACC	1	+
chr13	40621597	40621608	ACCATGTGATC	1	-
chr13	46756450	46756461	GTCAGGTGATT	1	-
chr13	47213662	47213673	ATCATGTGATT	1	+
chr13	51209906	51209917	AACATGTGACC	1	+
chr13	63086527	63086538	GACACGTGGCT	1	-
chr14	102310719	102310730	GGCACGTGACA	1	+
chr14	106284553	106284564	CCCAGGTGGCC	1	-
chr14	106996095	106996106	GACACGTGACC	1	+
chr14	23285133	23285144	ACCATGTGACT	1	+
chr14	35400060	35400071	AACATGTGACT	1	+
chr14	56662607	56662618	AGCATGTGACA	1	+
chr14	58748409	58748420	ATCATGTGATA	1	-
chr14	64226374	64226385	ACCATGTGATC	1	+
chr14	65567815	65567826	GTCATGTGACT	1	-
chr14	73944324	73944335	ATCATGTGCTC	1	+
chr14	76670278	76670289	GTCAGGTGGCC	1	+
chr14	77838914	77838925	ACCATGTGATC	1	+
chr14	93241772	93241783	ACCACGTGACT	1	+
chr14	97488301	97488312	GCCATGTGACT	1	-
chr14	99604470	99604481	GTCATGTGGCT	1	+
chr15	101110669	101110680	GGCATGTGACC	1	+
chr15	31740701	31740712	ACCACGTGACA	1	-
chr15	38546935	38546946	ATCACGTGATC	1	-
chr15	38963370	38963381	GCCATGTGAGC	1	-
chr15	41926597	41926608	GTCATGTGACC	1	-
chr15	45997991	45998002	GCCACGTGACC	1	-
chr15	52519870	52519881	CTCATGTGGCT	1	+
chr15	55513763	55513774	CCCACGTGATC	1	-
chr15	55818874	55818885	GCCACGTGGCT	1	-
chr15	59809058	59809069	AGCACGTGAGC	1	-
chr15	59836270	59836281	GTCAGGTGGCC	1	+
chr15	60866854	60866865	CACATGTGACA	1	-
chr15	63484236	63484247	CTCATGTGACA	1	+
chr15	67393551	67393562	GCCATGTGACA	1	+
chr15	68325102	68325113	GGCATGTGACT	1	+
chr15	68914076	68914087	GTCACGTGACT	1	-
chr15	69121493	69121504	GCCATGTGACT	1	+
chr15	70752435	70752446	TGCATGTGACC	1	-
chr15	78645582	78645593	ATCATGTGACT	1	-
chr15	81587023	81587034	CCCACGTGGCC	1	+
chr15	86251217	86251228	TCCATGTGACC	1	+
chr15	90039865	90039876	CCCACGTGGCC	1	-
chr15	91524995	91525006	AACATGTGACA	1	-
chr15	92639171	92639182	ACCACGTGACT	1	-
chr15	99595653	99595664	GTCATGTGATC	1	-
chr16	10962663	10962674	CCCACGTGACT	1	+
chr16	11043385	11043396	ACCACGTGAGT	1	-
chr16	11301720	11301731	GGCATGTGACT	1	+
chr16	11457418	11457429	GACAGGTGATC	1	-
chr16	11666297	11666308	GTCATGTGACT	1	-
chr16	12088781	12088792	GCCATGTGACA	1	-
chr16	14429356	14429367	GTCATGTGACC	1	+
chr16	17624371	17624382	AGCACGTGACC	1	+
chr16	19819813	19819824	GCCATGTGACC	1	+
chr16	23365095	23365106	GGCATGTGACT	1	-
chr16	24621556	24621567	GGCATGTGACT	1	+
chr16	27265775	27265786	ATCATGTGGCT	1	+
chr16	27313671	27313682	GCCATGTGACT	1	-
chr16	3117640	3117651	GACATGTGACC	1	-
chr16	4012900	4012911	CCCATGTGACA	1	+
chr16	46966935	46966946	CCCATGTGCCT	1	+
chr16	49958195	49958206	GTCATGTGACT	1	-
chr16	50612194	50612205	GCCATGTGATT	1	-
chr16	53125940	53125951	GGCATGTGACC	1	+
chr16	58887911	58887922	GGCATGTGCCC	1	-
chr16	68023815	68023826	TCCATGTGACC	1	+
chr16	77204896	77204907	ATCACGTGACC	1	-
chr16	84457361	84457372	GCCATGTGACT	1	-
chr16	84639866	84639877	GCCATGTGACT	1	-
chr16	84670770	84670781	GCCATGTGCCC	1	+
chr16	8913060	8913071	GTCATGTGGCC	1	-
chr17	1106822	1106833	ATCACGTGACC	1	-
chr17	15931077	15931088	AACACGTGACT	1	+
chr17	18079653	18079664	ATCACGTGGCA	1	+
chr17	20107562	20107573	GCCATGTGATT	1	+
chr17	2141960	2141971	CCCACGTGACA	1	-
chr17	32001898	32001909	ATCACGTGACC	1	+
chr17	38264531	38264542	GCCATGTGACC	1	-
chr17	41780242	41780253	GACATGTGACC	1	+
chr17	43390336	43390347	CACACGTGATC	1	-
chr17	43430617	43430628	CACACGTGACC	1	+
chr17	44269146	44269157	GCCACGTGACA	1	+
chr17	47420082	47420093	AACATGTGACA	1	+
chr17	48628292	48628303	GTCAGGTGACC	1	-
chr17	6396387	6396398	GTCATGTGACC	1	+
chr17	64466241	64466252	TTCATGTGACC	1	-
chr17	70513182	70513193	ATCACGTGCCT	1	+
chr17	7236133	7236144	GTCACGTGATC	1	+
chr17	72389192	72389203	TCCACGTGACA	1	+
chr17	72510282	72510293	GCCATGTGACA	1	+
chr17	72511034	72511045	ATCACGTGACA	1	-
chr17	75912953	75912964	GTCAGGTGCCC	1	-
chr17	78505364	78505375	GCCATGTGATC	1	+
chr17	8099531	8099542	GCCATGTGACC	1	-
chr17	8844576	8844587	GGCACGTGGCC	1	+
chr18	10213773	10213784	GACATGTGATT	1	+
chr18	21199792	21199803	GGCACGTGGCT	1	+
chr18	21332485	21332496	CACACGTGATC	1	-
chr18	23395228	23395239	GTCACGTGACT	1	+
chr18	32630748	32630759	TTCATGTGACC	1	+
chr18	32847136	32847147	CTCACGTGGCC	1	-
chr18	3494812	3494823	ATCAGGTGACT	1	-
chr18	46582392	46582403	GCCACGTGAGC	1	+
chr18	48633640	48633651	GCCACGTGACT	1	+
chr18	51646287	51646298	GTCATGTGACC	1	-
chr18	52935675	52935686	CCCATGTGACC	1	+
chr18	57594828	57594839	ATCATGTGACC	1	+
chr18	5980282	5980293	GACACGTGGCC	1	-
chr18	60742552	60742563	GGCACGTGACC	1	-
chr18	60809114	60809125	GCCATGTGACT	1	+
chr18	60827557	60827568	CCCACGTGCCT	1	-
chr18	67625830	67625841	CCCACGTGGTT	1	+
chr18	9354405	9354416	AACATGTGATC	1	-
chr19	12685044	12685055	ACCACGTGATC	1	+
chr19	14380028	14380039	GTCATGTGACT	1	+
chr19	14999426	14999437	CTCATGTGACC	1	-
chr19	16191396	16191407	CTCACGTGATC	1	-
chr19	17271058	17271069	ACCACGTGATA	1	+
chr19	19505846	19505857	TGCATGTGACC	1	+
chr19	19585063	19585074	ACCACGTGAGC	1	+
chr19	2621951	2621962	AACAGGTGACC	1	-
chr19	3450977	3450988	ACCACGTGGCC	1	+
chr19	35578467	35578478	GTCATGTGACC	1	+
chr19	35705084	35705095	TGCACGTGACT	1	-
chr19	41156402	41156413	AACATGTGACT	1	-
chr19	44133251	44133262	GCCATGTGACC	1	+
chr19	45510472	45510483	CTCACGTGGCC	1	+
chr19	46110613	46110624	TCCACGTGACC	1	-
chr19	49835030	49835041	GCCATGTGACT	1	-
chr19	50252816	50252827	GCCATGTGACT	1	+
chr19	50351115	50351126	GCCATGTGATT	1	-
chr19	51497601	51497612	GTCAGGTGACC	1	-
chr19	7011378	7011389	GTCATGTGGCC	1	-
chr1	100843266	100843277	GTCAGGTGATC	1	+
chr1	101757455	101757466	CCCACGTGCCC	1	+
chr1	108320170	108320181	CACATGTGACT	1	-
chr1	112142616	112142627	GCCATGTGATG	1	+
chr1	116932550	116932561	ATCACGTGGTC	1	+
chr1	117032119	117032130	GACATGTGACA	1	+
chr1	12203899	12203910	AGCACGTGGCT	1	-
chr1	12209695	12209706	GTCATGTGACC	1	+
chr1	15223766	15223777	GGCATGTGACC	1	-
chr1	153934669	153934680	GGCATGTGACT	1	-
chr1	158255678	158255689	GCCACGTGACT	1	-
chr1	167060142	167060153	GACATGTGACC	1	+
chr1	17406771	17406782	GTCACGTGACC	1	-
chr1	175842648	175842659	CCCATGTGACT	1	+
chr1	178633538	178633549	GTCATGTGGTA	1	-
chr1	181483277	181483288	ATCATGTGACT	1	-
chr1	18779246	18779257	GTCATGTGACT	1	-
chr1	204490582	204490593	GTCAGGTGGCA	1	+
chr1	206966669	206966680	AGCACGTGAGC	1	+
chr1	207098822	207098833	CTCATGTGATC	1	-
chr1	212662086	212662097	CCCATGTGACC	1	-
chr1	221717191	221717202	CCCATGTGACT	1	-
chr1	221841083	221841094	GTCATGTGCTT	1	+
chr1	221967138	221967149	CTCATGTGATC	1	-
chr1	223417873	223417884	CCCACGTGACC	1	-
chr1	22375234	22375245	GGCATGTGACC	1	-
chr1	225632728	225632739	GGCACGTGAGC	1	+
chr1	22755308	22755319	GCCATGTGACT	1	+
chr1	230885016	230885027	CCCACGTGATC	1	-
chr1	236047021	236047032	GGCAGGTGGCC	1	+
chr1	236312000	236312011	GTCATGTGGTC	1	+
chr1	236653203	236653214	GGCACGTGACT	1	+
chr1	241697151	241697162	GACATGTGACC	1	+
chr1	24237637	24237648	CCCACGTGACC	1	-
chr1	243669408	243669419	ACCACGTGGCC	1	-
chr1	245249337	245249348	ACCACGTGGTC	1	-
chr1	247524475	247524486	AGCACGTGGCC	1	+
chr1	25436143	25436154	GTCACGTGACC	1	-
chr1	25774129	25774140	GACATGTGATA	1	-
chr1	26057457	26057468	ACCATGTGCCT	1	-
chr1	27049964	27049975	GTCATGTGACC	1	+
chr1	27341981	27341992	ACCACGTGACC	1	+
chr1	28216167	28216178	TACATGTGACC	1	+
chr1	29186920	29186931	GCCATGTGACC	1	-
chr1	31202269	31202280	CACATGTGACA	1	-
chr1	31218773	31218784	GTCACGTGGCC	1	+
chr1	40652369	40652380	GACATGTGGCC	1	-
chr1	44058786	44058797	GCCATGTGACC	1	+
chr1	46009510	46009521	ACCATGTGCCA	1	-
chr1	46836169	46836180	GCCACGTGACT	1	+
chr1	67224062	67224073	ATCATGTGACA	1	+
chr1	6883268	6883279	CTCACGTGATC	1	+
chr1	8229987	8229998	ATCACGTGACC	1	+
chr1	8664235	8664246	ATCAGGTGACT	1	-
chr1	89357355	89357366	GTCACGTGCTT	1	+
chr1	91590752	91590763	GCCATGTGACC	1	+
chr1	93441384	93441395	GCCACGTGACA	1	-
chr1	9718516	9718527	CCCACGTGGCA	1	-
chr20	17506478	17506489	GCCATGTGACT	1	+
chr20	23347237	23347248	ATCATGTGACA	1	+
chr20	36010721	36010732	GGCATGTGACT	1	-
chr20	43331646	43331657	CCCACGTGGTT	1	+
chr20	43595051	43595062	ACCACGTGATC	1	+
chr20	45779564	45779575	GGCACGTGACT	1	-
chr20	46020951	46020962	GTCATGTGGCC	1	+
chr20	46044161	46044172	TTCATGTGACT	1	+
chr20	46116546	46116557	ACCATGTGACT	1	-
chr20	46911740	46911751	GGCACGTGACC	1	-
chr20	47342134	47342145	CCCACGTGACC	1	-
chr20	47479087	47479098	ATCACGTGACC	1	+
chr20	48002177	48002188	GCCATGTGATT	1	+
chr20	48554882	48554893	CCCACGTGATC	1	+
chr20	48746728	48746739	AGCACGTGACC	1	+
chr20	49100154	49100165	CACATGTGACC	1	+
chr20	4954441	4954452	GTCATGTGGCC	1	-
chr20	5037727	5037738	CACATGTGACA	1	-
chr20	5054643	5054654	ACCATGTGACA	1	-
chr20	52196737	52196748	ATCATGTGATT	1	-
chr20	52450285	52450296	GTCAGGTGACA	1	+
chr20	52464583	52464594	CTCATGTGACC	1	+
chr20	52634639	52634650	AGCATGTGACT	1	-
chr20	5485273	5485284	CCCACGTGACC	1	+
chr20	58624441	58624452	GTCATGTGCCC	1	-
chr20	948939	948950	GTCATGTGACC	1	+
chr21	35324250	35324261	TGCATGTGACT	1	-
chr21	35340778	35340789	GTCATGTGACG	1	-
chr21	35402638	35402649	AGCATGTGATA	1	+
chr21	43953050	43953061	GTCACGTGACC	1	+
chr22	17306354	17306365	GTCAGGTGACT	1	+
chr22	18325342	18325353	CCCACGTGGCC	1	-
chr22	19567556	19567567	GTCATGTGACG	1	-
chr22	19602159	19602170	GCCACGTGACT	1	+
chr22	25815470	25815481	AACACGTGACC	1	+
chr22	32224932	32224943	AACATGTGATC	1	+
chr22	33300211	33300222	GGCATGTGACA	1	+
chr22	33961629	33961640	ATCACGTGACA	1	+
chr22	35552537	35552548	GTCATGTGCCC	1	-
chr22	36031235	36031246	ACCACGTGAGC	1	-
chr22	37137649	37137660	GTCATGTGACC	1	-
chr22	38572378	38572389	CCCACGTGGCC	1	-
chr22	40979198	40979209	GTCATGTGGCT	1	-
chr22	42318983	42318994	GCCAGGTGACA	1	-
chr22	42335129	42335140	GGCACGTGGCC	1	+
chr22	43288357	43288368	GACACGTGACT	1	+
chr22	46650370	46650381	CCCACGTGGCC	1	+
chr22	50972995	50973006	GTCACGTGATC	1	-
chr2	10055008	10055019	GACAGGTGGCC	1	-
chr2	102622124	102622135	GTCATGTGATC	1	-
chr2	111632625	111632636	GCCACGTGGCT	1	+
chr2	113551966	113551977	AACACGTGACT	1	-
chr2	113563349	113563360	GTCAGGTGGTC	1	-
chr2	118761037	118761048	GGCACGTGATC	1	+
chr2	118955104	118955115	CTCACGTGACC	1	+
chr2	12074107	12074118	ATCACGTGACC	1	+
chr2	122354446	122354457	CTCATGTGCCC	1	+
chr2	127416918	127416929	GTCATGTGATG	1	-
chr2	135040832	135040843	CTCATGTGGCC	1	-
chr2	137063223	137063234	GCCATGTGGGC	1	+
chr2	139056664	139056675	AGCATGTGACA	1	+
chr2	152803856	152803867	CCCACGTGATT	1	-
chr2	160373216	160373227	ATCACGTGAGC	1	-
chr2	160751252	160751263	GTCATGTGACC	1	+
chr2	169409208	169409219	TCCACGTGGCT	1	-
chr2	172104950	172104961	GTCATGTGCCT	1	-
chr2	172117560	172117571	CACATGTGACT	1	+
chr2	173563494	173563505	CTCACGTGGTT	1	-
chr2	196426206	196426217	GCCATGTGATC	1	+
chr2	198010324	198010335	TCCATGTGACC	1	+
chr2	201993989	201994000	CCCACGTGGCC	1	-
chr2	20324142	20324153	GGCATGTGACC	1	-
chr2	206733677	206733688	CCCATGTGACC	1	+
chr2	208288727	208288738	CCCATGTGGTT	1	+
chr2	216978424	216978435	GCCATGTGAGT	1	-
chr2	218083245	218083256	TCCATGTGACA	1	+
chr2	220578000	220578011	GCCATGTGACT	1	-
chr2	223316019	223316030	TTCATGTGACC	1	+
chr2	228250535	228250546	ACCATGTGATT	1	+
chr2	231466310	231466321	AGCATGTGATA	1	-
chr2	231508842	231508853	GCCATGTGATG	1	-
chr2	234722857	234722868	GCCATGTGACT	1	-
chr2	238724563	238724574	GTCATGTGACT	1	-
chr2	240832728	240832739	ACCATGTGCCC	1	+
chr2	242065102	242065113	GTCATGTGATC	1	-
chr2	25640814	25640825	GTCATGTGATT	1	+
chr2	26468931	26468942	ATCATGTGAGC	1	+
chr2	2864679	2864690	ATCATGTGACA	1	-
chr2	36757611	36757622	AGCATGTGACC	1	+
chr2	36845678	36845689	TTCACGTGACC	1	-
chr2	42949739	42949750	AACATGTGATT	1	-
chr2	48543160	48543171	GCCACGTGGCC	1	+
chr2	55237410	55237421	GTCAGGTGACT	1	-
chr2	55275804	55275815	GGCACGTGACC	1	+
chr2	60763253	60763264	GACACGTGGCC	1	-
chr2	6485814	6485825	CTCATGTGATT	1	-
chr2	8442406	8442417	AGCAGGTGGCC	1	-
chr2	86088447	86088458	GTCATGTGAGA	1	+
chr2	86307693	86307704	GCCAGGTGACC	1	-
chr2	86991892	86991903	ATCATGTGACA	1	+
chr2	97439929	97439940	AACACGTGACT	1	-
chr3	101778597	101778608	GTCATGTGATT	1	-
chr3	112233640	112233651	GCCAGGTGACC	1	+
chr3	113502653	113502664	ATCATGTGACA	1	+
chr3	118501783	118501794	TTCATGTGACT	1	+
chr3	122295199	122295210	TTCATGTGATC	1	+
chr3	127609580	127609591	ATCAGGTGATC	1	-
chr3	133185547	133185558	TCCACGTGACA	1	+
chr3	141089233	141089244	GTCATGTGATG	1	-
chr3	156696641	156696652	GACACGTGATC	1	+
chr3	169658441	169658452	GTCACGTGACC	1	-
chr3	171931115	171931126	GCCATGTGAGC	1	+
chr3	178686913	178686924	GGCAGGTGACA	1	-
chr3	183271353	183271364	AGCACGTGATC	1	+
chr3	23634908	23634919	AGCATGTGACA	1	+
chr3	27723129	27723140	GTCATGTGACT	1	+
chr3	29365942	29365953	AACACGTGGCC	1	+
chr3	32923939	32923950	GCCATGTGACA	1	+
chr3	33131090	33131101	GGCACGTGACT	1	-
chr3	33318860	33318871	AGCACGTGACC	1	-
chr3	42067247	42067258	CCCACGTGACT	1	-
chr3	4467622	4467633	ACCATGTGATC	1	+
chr3	4468629	4468640	CCCACGTGAGT	1	+
chr3	5058347	5058358	AGCATGTGGTC	1	+
chr3	5068535	5068546	GACACGTGGCC	1	-
chr3	5157601	5157612	AGCATGTGACC	1	-
chr3	5228090	5228101	GTCATGTGGCA	1	-
chr3	55643391	55643402	ATCATGTGCTC	1	-
chr3	56755655	56755666	GACATGTGACA	1	+
chr3	58506965	58506976	ACCACGTGACC	1	-
chr3	60541550	60541561	ATCACGTGGTT	1	+
chr3	61411267	61411278	GTCATGTGACT	1	-
chr3	66907229	66907240	CCCATGTGACG	1	-
chr3	72866052	72866063	GTCATGTGACA	1	+
chr3	99787871	99787882	CCCACGTGATT	1	+
chr4	114604597	114604608	GTCATGTGCTC	1	-
chr4	140449730	140449741	GCCATGTGACT	1	+
chr4	143326644	143326655	AGCACGTGACT	1	-
chr4	146981447	146981458	GGCATGTGATC	1	-
chr4	154407948	154407959	ACCACGTGATC	1	+
chr4	176974214	176974225	GCCATGTGACT	1	-
chr4	185274685	185274696	CACATGTGGCT	1	+
chr4	23336034	23336045	GTCATGTGACA	1	-
chr4	2691863	2691874	GCCACGTGGCA	1	+
chr4	36243616	36243627	CTCACGTGATC	1	-
chr4	36653133	36653144	CCCACGTGGTC	1	-
chr4	39765500	39765511	AGCACGTGACT	1	-
chr4	40674669	40674680	TTCATGTGACC	1	-
chr4	40724800	40724811	CTCATGTGACA	1	-
chr4	77881408	77881419	GGCATGTGACA	1	-
chr4	87882960	87882971	GTCAGGTGGCT	1	+
chr4	89991414	89991425	AGCATGTGACA	1	-
chr4	90430964	90430975	ATCATGTGACT	1	+
chr5	100236091	100236102	TCCACGTGGCT	1	+
chr5	10485275	10485286	GACACGTGACT	1	-
chr5	106625065	106625076	GCCATGTGGTA	1	-
chr5	116006991	116007002	AGCATGTGACT	1	+
chr5	119793693	119793704	CTCACGTGACC	1	-
chr5	124040418	124040429	GCCACGTGACT	1	+
chr5	126308145	126308156	GTCATGTGCTT	1	+
chr5	126347820	126347831	ACCATGTGATT	1	+
chr5	127211362	127211373	ACCACGTGACA	1	+
chr5	131161163	131161174	ACCATGTGACT	1	-
chr5	131434851	131434862	CTCATGTGACA	1	+
chr5	131763178	131763189	ATCATGTGACT	1	+
chr5	132369276	132369287	AACATGTGACC	1	-
chr5	133343758	133343769	GCCATGTGGCC	1	-
chr5	133883918	133883929	ATCAGGTGACT	1	-
chr5	134238078	134238089	AGCATGTGGCC	1	+
chr5	137968842	137968853	GCCATGTGACA	1	-
chr5	138893288	138893299	GCCATGTGACT	1	+
chr5	139362074	139362085	ACCACGTGACC	1	+
chr5	139664396	139664407	GCCACGTGCCT	1	+
chr5	139782402	139782413	ATCACGTGACT	1	+
chr5	14154698	14154709	CTCATGTGGTC	1	+
chr5	14264834	14264845	CGCACGTGGCT	1	-
chr5	143186436	143186447	TCCATGTGACC	1	-
chr5	150114661	150114672	CCCAGGTGATC	1	-
chr5	156349372	156349383	AACACGTGACC	1	+
chr5	159587069	159587080	CCCACGTGGCC	1	-
chr5	159861378	159861389	GTCATGTGACC	1	-
chr5	176544001	176544012	GTCAGGTGGCT	1	-
chr5	180611273	180611284	CACACGTGACC	1	-
chr5	35902539	35902550	AGCATGTGATT	1	-
chr5	43042854	43042865	GCCACGTGGGC	1	-
chr5	50007193	50007204	GTCATGTGACT	1	+
chr5	50152778	50152789	ATCATGTGATA	1	+
chr5	52337426	52337437	CACATGTGACT	1	+
chr5	5497414	5497425	CCCACGTGAGC	1	+
chr5	59799765	59799776	ATCATGTGACT	1	-
chr5	6828150	6828161	TCCATGTGATC	1	-
chr5	77870940	77870951	GCCACGTGGTC	1	-
chr5	90628261	90628272	ACCACGTGGCC	1	-
chr5	96221806	96221817	GCCATGTGATC	1	+
chr5	98395555	98395566	ACCATGTGATT	1	-
chr6	101113027	101113038	CCCATGTGATC	1	-
chr6	107651492	107651503	GCCATGTGACT	1	-
chr6	109780294	109780305	GTCACGTGGTT	1	-
chr6	11236711	11236722	CCCACGTGACT	1	+
chr6	116731017	116731028	TTCACGTGGCT	1	-
chr6	118807261	118807272	AACATGTGACC	1	-
chr6	13259934	13259945	GTCATGTGCTC	1	+
chr6	133072736	133072747	GGCATGTGATC	1	+
chr6	13454083	13454094	GTCATGTGATC	1	-
chr6	135409196	135409207	ATCATGTGATA	1	-
chr6	139902143	139902154	GTCACGTGACC	1	-
chr6	14636625	14636636	AACATGTGACA	1	-
chr6	149803018	149803029	GTCAGGTGACT	1	+
chr6	155569612	155569623	GCCACGTGACC	1	-
chr6	1578874	1578885	CACATGTGACC	1	-
chr6	16474414	16474425	CTCATGTGACT	1	+
chr6	167411339	167411350	CACATGTGACA	1	+
chr6	20900672	20900683	GCCATGTGACA	1	-
chr6	21847106	21847117	GTCACGTGATC	1	-
chr6	26196355	26196366	ATCACGTGATC	1	+
chr6	27729325	27729336	CACACGTGACA	1	-
chr6	28890438	28890449	ATCATGTGACT	1	-
chr6	322303	322314	AACACGTGATC	1	+
chr6	33025096	33025107	TCCACGTGACA	1	+
chr6	3415175	3415186	ACCACGTGGCC	1	-
chr6	34283646	34283657	GCCATGTGACT	1	-
chr6	47408592	47408603	AACACGTGACC	1	-
chr6	502442	502453	AGCATGTGACA	1	-
chr6	52051502	52051513	ATCATGTGACA	1	-
chr6	52259384	52259395	GCCATGTGATC	1	+
chr6	52280905	52280916	CCCACGTGACC	1	+
chr6	53226403	53226414	CTCACGTGACC	1	-
chr6	53275624	53275635	ACCATGTGGTT	1	+
chr6	54293512	54293523	GTCATGTGACC	1	+
chr6	74233616	74233627	CTCACGTGGCT	1	+
chr6	84418863	84418874	GTCAGGTGACG	1	+
chr6	88451929	88451940	CCCACGTGGCT	1	+
chr7	126090391	126090402	GCCACGTGATA	1	+
chr7	127795588	127795599	AGCACGTGACC	1	-
chr7	128603621	128603632	AGCATGTGACC	1	-
chr7	129246812	129246823	AACACGTGGCT	1	+
chr7	134832207	134832218	GTCATGTGAGC	1	+
chr7	138227281	138227292	GACACGTGAGC	1	+
chr7	150382624	150382635	GTCATGTGGGC	1	-
chr7	150759550	150759561	CCCACGTGGCC	1	+
chr7	151236246	151236257	GTCAGGTGCCC	1	-
chr7	155092748	155092759	AGCATGTGACC	1	+
chr7	2222251	2222262	GGCACGTGGTC	1	-
chr7	22528750	22528761	TGCACGTGACT	1	+
chr7	26369536	26369547	GGCATGTGACA	1	+
chr7	30241759	30241770	CACATGTGACC	1	-
chr7	44501264	44501275	GCCATGTGACA	1	+
chr7	44656972	44656983	ACCACGTGACA	1	-
chr7	47513587	47513598	AGCACGTGACC	1	+
chr7	5269753	5269764	GTCACGTGACC	1	-
chr7	54856540	54856551	ATCATGTGACA	1	-
chr7	55584997	55585008	GTCATGTGAGA	1	-
chr7	69161470	69161481	TCCATGTGACA	1	+
chr7	69363546	69363557	GTCATGTGGCC	1	+
chr7	70079354	70079365	CTCATGTGACT	1	+
chr7	70226858	70226869	CCCATGTGGTC	1	+
chr7	72756064	72756075	CTCATGTGACC	1	+
chr7	74031783	74031794	ACCATGTGGCC	1	+
chr7	86099208	86099219	CACACGTGACT	1	+
chr7	90367068	90367079	ACCACGTGACT	1	-
chr7	90680139	90680150	ACCATGTGACA	1	-
chr7	99967050	99967061	GCCATGTGACC	1	+
chr8	100014598	100014609	CACACGTGATC	1	-
chr8	101507595	101507606	GACATGTGACT	1	+
chr8	103567572	103567583	CCCATGTGGCC	1	+
chr8	103675323	103675334	GCCACGTGACC	1	+
chr8	103974126	103974137	ACCACGTGGCC	1	+
chr8	104090721	104090732	AACATGTGACA	1	+
chr8	11732589	11732600	GCCATGTGACC	1	-
chr8	126343038	126343049	AGCACGTGGCC	1	+
chr8	129076579	129076590	CCCACGTGAGC	1	-
chr8	136537530	136537541	GTCACGTGATT	1	+
chr8	137500343	137500354	GCCACGTGACA	1	-
chr8	142105698	142105709	ACCACGTGATC	1	+
chr8	143392075	143392086	ATCATGTGACT	1	+
chr8	23356002	23356013	AGCATGTGATA	1	-
chr8	26185369	26185380	GTCATGTGACC	1	+
chr8	29267392	29267403	GGCACGTGATA	1	-
chr8	37125147	37125158	GACATGTGAGT	1	-
chr8	37273989	37274000	AGCATGTGACA	1	+
chr8	37755394	37755405	GTCATGTGACA	1	+
chr8	48426511	48426522	ACCATGTGCCT	1	+
chr8	56832491	56832502	GTCACGTGACC	1	+
chr8	59508692	59508703	GTCATGTGATT	1	-
chr8	59562293	59562304	GCCATGTGATG	1	+
[truncated: 3,378 more rows]
