# Supplementary material for: Relationship between histone modifications and transcription factor binding is protein family specific
Source: Genome Res. 2018 Mar;28(3):321–33. doi: 10.1101/gr.220079.116 (PMC5848611; doi:10.1101/gr.220079.116)
Supplement: Supplemental Material [file supp_gr.220079.116_Supplemental_Material.zip › Supplemental_Material/USF2/non-BS.bed]

chr1	100743606	100743617	ATCATGTGCCC	1	-
chr1	115035563	115035574	AGCATGTGACC	1	-
chr1	145509610	145509621	GGCATGTGCCT	1	-
chr1	145772307	145772318	TTCATGTGATT	1	-
chr1	149815896	149815907	ACCAGGTGATT	1	+
chr1	151422738	151422749	CTCAGGTGATC	1	+
chr1	160598917	160598928	GGCATGTGAGT	1	-
chr1	160649249	160649260	ATCATGTGGTC	1	-
chr1	160694532	160694543	ACCAGGTGGCT	1	+
chr1	167954329	167954340	ATCATGTGGGC	1	-
chr1	171569471	171569482	TCCACGTGACT	1	+
chr1	172507275	172507286	TCCATGTGACC	1	-
chr1	181471017	181471028	ATCATGTGACT	1	-
chr1	181481428	181481439	GTCAGGTGGCT	1	+
chr1	183569433	183569444	ATCATGTGGTT	1	+
chr1	187917775	187917786	TCCATGTGACT	1	-
chr1	192497274	192497285	ATCATGTGACA	1	-
chr1	192505621	192505632	ATCAGGTGATT	1	+
chr1	199132957	199132968	AGCATGTGGTC	1	+
chr1	200518664	200518675	CTCAGGTGATC	1	+
chr1	201930108	201930119	CTCAGGTGATC	1	+
chr1	207513551	207513562	AGCATGTGATA	1	+
chr1	212580564	212580575	GTCATGTGAGA	1	+
chr1	212948136	212948147	GTCATGTGGCA	1	-
chr1	219392815	219392826	AACAGGTGACC	1	+
chr1	22103884	22103895	GCCAGGTGGTT	1	+
chr1	22395346	22395357	AGCAGGTGGCC	1	-
chr1	233754731	233754742	TCCATGTGACA	1	+
chr1	27007668	27007679	CTCAGGTGATC	1	-
chr1	28110076	28110087	CTCAGGTGATC	1	+
chr1	28246685	28246696	CACATGTGATT	1	+
chr1	28752351	28752362	AACATGTGACT	1	-
chr1	28838723	28838734	CTCAGGTGATC	1	+
chr1	38452120	38452131	GTCATGTGACC	1	+
chr1	40645985	40645996	ATCATGTGACT	1	-
chr1	40845356	40845367	GTCAGGTGCCT	1	-
chr1	42671927	42671938	GCCATGTGACT	1	+
chr1	53010593	53010604	GACATGTGCCT	1	+
chr1	53313102	53313113	CTCAGGTGATC	1	+
chr1	569848	569859	GCCATGTGATT	1	+
chr1	66844937	66844948	ATCATGTGCCT	1	+
chr1	67699857	67699868	ACCACGTGGCT	1	-
chr1	71544609	71544620	GTCATGTGATC	1	+
chr1	87917455	87917466	AACATGTGACT	1	-
chr1	89353021	89353032	GACATGTGACT	1	+
chr1	89355580	89355591	ACCACGTGCCT	1	-
chr1	93363818	93363829	ACCATGTGACA	1	-
chr1	93817189	93817200	GCCATGTGGGC	1	+
chr10	104895162	104895173	GCCATGTGAGA	1	+
chr10	1086272	1086283	CTCATGTGACA	1	-
chr10	115610274	115610285	GTCAGGTGGCA	1	-
chr10	120931974	120931985	TTCATGTGGCC	1	+
chr10	127516429	127516440	CCCAGGTGGCT	1	+
chr10	13147414	13147425	GTCATGTGACT	1	+
chr10	21640853	21640864	AGCATGTGATC	1	+
chr10	22912803	22912814	ATCATGTGACT	1	-
chr10	25184940	25184951	ACCATGTGGCC	1	-
chr10	27481394	27481405	GACATGTGACT	1	-
chr10	30811895	30811906	AGCATGTGATC	1	+
chr10	30825754	30825765	ACCATGTGACC	1	+
chr10	34427423	34427434	ACCAGGTGATT	1	+
chr10	38389645	38389656	ACCATGTGATA	1	-
chr10	38389657	38389668	CTCAGGTGACA	1	+
chr10	46257323	46257334	CCCACGTGGCC	1	+
chr10	52163389	52163400	ATCATGTGGCT	1	+
chr10	58392475	58392486	CACAGGTGACC	1	+
chr10	69646860	69646871	CTCAGGTGATC	1	+
chr10	70722226	70722237	ACCACGTGCCC	1	-
chr10	71919225	71919236	CTCAGGTGATC	1	-
chr10	7561587	7561598	AGCATGTGGCC	1	+
chr10	76972977	76972988	GGCATGTGCCT	1	-
chr10	90009355	90009366	GACATGTGAGC	1	-
chr10	90009429	90009440	GACACGTGGCT	1	+
chr10	91134265	91134276	GTCATGTGGTC	1	-
chr10	97451004	97451015	ATCATGTGAGC	1	-
chr10	97753998	97754009	ATCAGGTGACT	1	-
chr11	118239476	118239487	ATCATGTGATT	1	-
chr11	118658319	118658330	GCCAGGTGACA	1	+
chr11	35101308	35101319	ACCATGTGACT	1	-
chr11	66388667	66388678	AGCATGTGGCC	1	-
chr11	77597501	77597512	GCCATGTGATT	1	+
chr11	85963897	85963908	CTCAGGTGATC	1	+
chr11	9720523	9720534	ATCATGTGGTA	1	+
chr12	102328121	102328132	GACATGTGCCT	1	-
chr12	103798865	103798876	GCCATGTGCTC	1	-
chr12	111172378	111172389	CTCAGGTGATC	1	+
chr12	118747551	118747562	CTCAGGTGATC	1	+
chr12	118747616	118747627	ACCATGTGGCG	1	-
chr12	120107877	120107888	CTCAGGTGACT	1	+
chr12	121317009	121317020	TGCATGTGACT	1	-
chr12	16780086	16780097	ATCATGTGGTT	1	-
chr12	26976554	26976565	CACATGTGACT	1	-
chr12	494131	494142	CTCAGGTGATC	1	-
chr12	57074657	57074668	CTCAGGTGATC	1	+
chr12	62657906	62657917	GGCATGTGCCT	1	-
chr12	65268635	65268646	GTCATGTGACT	1	-
chr1	100512012	100512023	CTCAGGTGATC	1	+
chr1	110581033	110581044	CCCAGGTGGCC	1	+
chr1	111674372	111674383	CCCACGTGACA	1	+
chr1	112166543	112166554	GACATGTGATA	1	+
chr1	112191674	112191685	GCCATGTGCCA	1	-
chr1	114378504	114378515	GTCATGTGCCA	1	-
chr1	114477444	114477455	GGCATGTGCCT	1	+
chr1	153813466	153813477	GGCATGTGCCT	1	+
chr1	155901772	155901783	CACATGTGGCT	1	-
chr1	155901797	155901808	GGCAGGTGGCT	1	+
chr1	156247912	156247923	GTCATGTGCCA	1	+
chr1	160522407	160522418	AGCACGTGATT	1	-
chr1	160647729	160647740	GCCATGTGATG	1	-
chr1	160679590	160679601	GGCATGTGCTC	1	-
chr1	162619575	162619586	ATCATGTGATA	1	+
chr1	168933958	168933969	CTCATGTGACA	1	-
chr1	171685006	171685017	GGCACGTGCCT	1	+
chr1	172308585	172308596	AACAGGTGACT	1	-
chr1	172697362	172697373	AGCAGGTGACA	1	-
chr1	181107881	181107892	ACCATGTGGCA	1	-
chr1	1814576	1814587	GGCATGTGCCC	1	+
chr1	192527190	192527201	AGCACGTGATA	1	+
chr1	198130440	198130451	ACCATGTGATC	1	-
chr1	198888937	198888948	TTCATGTGACT	1	+
chr1	199067750	199067761	GCCATGTGACC	1	+
chr1	204459154	204459165	CACACGTGGCT	1	-
chr1	205080876	205080887	ATCATGTGACT	1	+
chr1	212204028	212204039	GGCATGTGACC	1	-
chr1	22105604	22105615	GGCATGTGCCT	1	+
chr1	222000255	222000266	CTCAGGTGACA	1	+
chr1	224930294	224930305	ACCATGTGACA	1	-
chr1	227461413	227461424	CACATGTGATC	1	+
chr1	228961813	228961824	CCCATGTGGTT	1	+
chr1	233799491	233799502	GTCATGTGAGC	1	+
chr1	236260606	236260617	AGCAGGTGGCC	1	+
chr1	242956943	242956954	ATCATGTGCCT	1	-
chr1	247332529	247332540	GACATGTGAGT	1	-
chr1	25793895	25793906	ACCATGTGGTT	1	+
chr1	32651873	32651884	GCCATGTGGTT	1	-
chr1	33114799	33114810	CTCAGGTGATC	1	+
chr1	35655325	35655336	CTCAGGTGATC	1	-
chr1	35655855	35655866	CACACGTGACT	1	+
chr1	35738295	35738306	GGCAGGTGACT	1	+
chr1	35955920	35955931	GTCATGTGAGT	1	-
chr1	41447936	41447947	GTCATGTGCTT	1	+
chr1	46055688	46055699	CCCAGGTGACA	1	-
chr1	52879438	52879449	TCCATGTGACT	1	-
chr1	6449258	6449269	ACCATGTGGTA	1	-
chr1	67398331	67398342	AGCATGTGATT	1	+
chr1	67400183	67400194	CTCAGGTGATC	1	+
chr1	72433507	72433518	GTCATGTGGCT	1	-
chr1	82745082	82745093	TTCACGTGGCT	1	+
chr1	89239979	89239990	ATCATGTGGCC	1	-
chr1	91489885	91489896	GCCAGGTGCCT	1	+
chr1	93010401	93010412	GTCATGTGGTT	1	-
chr1	97273952	97273963	CTCATGTGGCC	1	+
chr1	9997097	9997108	CTCAGGTGATC	1	-
chr10	103728220	103728231	GTCATGTGGTT	1	-
chr10	104478274	104478285	GCCAGGTGGCA	1	+
chr10	106094113	106094124	GACACGTGGTC	1	-
chr10	1091124	1091135	CCCATGTGATT	1	+
chr10	110965826	110965837	GTCATGTGATA	1	-
chr10	111654437	111654448	GGCAGGTGGCC	1	-
chr10	112179214	112179225	TTCACGTGACA	1	-
chr10	11649019	11649030	CTCATGTGATC	1	+
chr10	121461590	121461601	GTCAGGTGGCT	1	-
chr10	14428558	14428569	CACATGTGGCT	1	+
chr10	18703166	18703177	CCCATGTGACT	1	-
chr10	21521605	21521616	ACCACGTGAGC	1	-
chr10	21778152	21778163	CCCAGGTGGCT	1	-
chr10	26725949	26725960	GTCAGGTGACC	1	-
chr10	38315403	38315414	GGCATGTGCCT	1	-
chr10	63771518	63771529	GTCAGGTGAGT	1	+
chr10	63812985	63812996	CCCATGTGACT	1	+
chr10	69913516	69913527	ATCATGTGGCT	1	+
chr10	7470798	7470809	GCCATGTGCCT	1	-
chr10	86413355	86413366	CCCAGGTGACA	1	-
chr10	89878629	89878640	GTCATGTGCCC	1	-
chr10	92776719	92776730	CTCAGGTGATC	1	+
chr10	97448612	97448623	GGCAGGTGATT	1	+
chr10	98619678	98619689	GTCATGTGGCC	1	+
chr10	99155832	99155843	CTCAGGTGGCT	1	-
chr10	99254071	99254082	TTCATGTGATC	1	+
chr11	118710148	118710159	TTCATGTGATT	1	-
chr11	122763892	122763903	CTCATGTGATC	1	-
chr11	17069060	17069071	GACACGTGGCA	1	+
chr11	19559533	19559544	GTCATGTGACC	1	-
chr11	31658797	31658808	AACATGTGGTC	1	+
chr11	32130224	32130235	GTCATGTGGCC	1	+
chr11	34932592	34932603	AGCATGTGACA	1	-
chr11	3611672	3611683	ACCATGTGACT	1	+
chr11	46060250	46060261	GCCATGTGATA	1	-
chr11	5569403	5569414	GACATGTGACA	1	-
chr11	59576320	59576331	GACATGTGACA	1	+
chr11	66389617	66389628	CTCAGGTGATC	1	+
chr11	68264916	68264927	CTCAGGTGATC	1	+
chr11	75117598	75117609	ACCATGTGCCA	1	-
chr11	75657780	75657791	GCCATGTGGCC	1	+
chr11	75725623	75725634	CACAGGTGACT	1	-
chr11	9658571	9658582	GTCATGTGCCC	1	+
chr12	104881180	104881191	GGCATGTGCCT	1	-
chr12	108150649	108150660	CCCAGGTGACT	1	+
chr12	109088866	109088877	ATCAGGTGACT	1	-
chr12	111000197	111000208	GTCATGTGCTT	1	+
chr12	111017593	111017604	CCCAGGTGATC	1	-
chr12	111017707	111017718	CTCAGGTGGCT	1	+
chr12	113347376	113347387	CTCATGTGATC	1	-
chr12	118773021	118773032	AACATGTGATT	1	-
chr12	121296706	121296717	ACCATGTGACC	1	-
chr12	122330648	122330659	GACATGTGCCT	1	+
chr12	122904534	122904545	CCCATGTGACT	1	-
chr12	123043201	123043212	CTCAGGTGACC	1	-
chr12	12416941	12416952	GGCACGTGCCT	1	+
chr12	124190653	124190664	GTCATGTGCTC	1	+
chr12	12582708	12582719	GCCAGGTGGCT	1	-
chr12	129300334	129300345	CCCAGGTGACT	1	+
chr12	12968514	12968525	GACATGTGAGC	1	+
chr12	19587579	19587590	ATCAGGTGACA	1	-
chr12	19604254	19604265	GACATGTGACA	1	-
chr12	21656013	21656024	GGCAGGTGGCC	1	-
chr12	22823899	22823910	CCCATGTGGCA	1	+
chr12	27181405	27181416	ACCATGTGGCT	1	+
chr12	39297428	39297439	GGCATGTGGCC	1	-
chr12	46893755	46893766	ATCATGTGGTA	1	+
chr12	49660889	49660900	CCCACGTGGCC	1	+
chr12	49667268	49667279	CTCATGTGATT	1	+
chr12	53409374	53409385	CTCATGTGATC	1	-
chr12	60030839	60030850	ATCATGTGACA	1	-
chr12	64482318	64482329	GTCATGTGGTA	1	+
chr12	65054653	65054664	GCCATGTGACT	1	-
chr12	68685580	68685591	CCCATGTGACC	1	+
chr12	69989610	69989621	ACCATGTGGTC	1	-
chr12	7263372	7263383	CCCAGGTGACT	1	+
chr12	899104	899115	GCCATGTGACC	1	-
chr12	91303124	91303135	CTCACGTGGTT	1	-
chr12	93355928	93355939	GTCATGTGCCC	1	+
chr12	93775756	93775767	GGCAGGTGGCT	1	+
chr12	93784476	93784487	CTCAGGTGATC	1	+
chr12	93784522	93784533	GACATGTGCCC	1	-
chr12	93831026	93831037	ATCAGGTGATC	1	-
chr12	93834036	93834047	ACCATGTGACT	1	+
chr12	9507109	9507120	AGCAGGTGACT	1	+
chr12	9507138	9507149	AGCAGGTGACT	1	+
chr12	9507167	9507178	AGCAGGTGACT	1	+
chr12	9824195	9824206	CTCATGTGCCT	1	-
chr13	111564459	111564470	ACCATGTGCCA	1	+
chr13	113239895	113239906	ACCATGTGGCC	1	-
chr13	24756599	24756610	ATCATGTGACA	1	-
chr13	28029860	28029871	AGCAGGTGACA	1	-
chr13	37129916	37129927	GGCAGGTGATT	1	-
chr13	41198646	41198657	ATCATGTGGTA	1	-
chr13	43049267	43049278	GCCATGTGATG	1	-
chr13	43190003	43190014	GGCATGTGACT	1	+
chr13	45794273	45794284	AGCATGTGATT	1	+
chr13	47357060	47357071	ATCATGTGCTC	1	-
chr13	49759559	49759570	ACCATGTGAGT	1	-
chr13	51487509	51487520	ATCAGGTGACC	1	-
chr13	68095283	68095294	ACCATGTGATC	1	+
chr13	69162997	69163008	CCCATGTGATT	1	-
chr13	76591050	76591061	CTCAGGTGGCC	1	-
chr13	99943360	99943371	ACCATGTGACC	1	+
chr14	100713638	100713649	CTCAGGTGACC	1	+
chr14	23032941	23032952	CCCAGGTGATT	1	-
chr14	23239737	23239748	GACAGGTGGCC	1	+
chr14	23950510	23950521	GTCATGTGATA	1	+
chr14	31032674	31032685	TTCATGTGATT	1	+
chr14	50396818	50396829	CTCAGGTGATC	1	+
chr14	52317481	52317492	GCCATGTGATG	1	-
chr14	52338660	52338671	GGCATGTGGCC	1	-
chr14	55039224	55039235	ACCATGTGGCC	1	-
chr14	56188181	56188192	ACCATGTGGCT	1	-
chr14	60573234	60573245	GTCATGTGAGT	1	+
chr14	60664775	60664786	AGCAGGTGACT	1	-
chr14	61995676	61995687	CGCATGTGGCC	1	+
chr14	65552516	65552527	CCCAGGTGACT	1	-
chr14	65782894	65782905	GCCATGTGGCC	1	-
chr14	65863100	65863111	TCCATGTGGCT	1	+
chr14	68866882	68866893	GTCATGTGGTT	1	-
chr14	68866929	68866940	GCCAGGTGGCC	1	-
chr14	68875546	68875557	GTCATGTGGCA	1	-
chr14	70822670	70822681	GGCATGTGATC	1	+
chr14	75961412	75961423	ATCATGTGACA	1	-
chr14	77567704	77567715	CCCATGTGAGC	1	+
chr14	77928900	77928911	ATCAGGTGACT	1	-
chr14	97362045	97362056	TCCATGTGGCT	1	+
chr15	102190593	102190604	CCCACGTGGCC	1	+
chr15	102259793	102259804	GCCATGTGACT	1	+
chr15	41121586	41121597	ACCACGTGACC	1	+
chr15	41628985	41628996	GGCACGTGCCT	1	-
chr15	41712966	41712977	CCCAGGTGGCT	1	-
chr15	43116214	43116225	ACCATGTGACC	1	-
chr15	48675532	48675543	GACATGTGATA	1	+
chr15	55576724	55576735	CCCATGTGGTT	1	-
chr15	63823135	63823146	GTCATGTGGTT	1	+
chr15	63824474	63824485	GACATGTGATT	1	+
chr15	64056905	64056916	GTCAGGTGACC	1	+
chr15	64756090	64756101	GTCAGGTGACA	1	+
chr15	79167895	79167906	CTCAGGTGATC	1	-
chr15	79314386	79314397	GCCATGTGACT	1	+
chr15	79670917	79670928	GTCATGTGACT	1	-
chr15	80194491	80194502	GGCATGTGGCC	1	-
chr15	91532512	91532523	CCCAGGTGACA	1	-
chr15	94010738	94010749	GCCATGTGACC	1	-
chr15	94010784	94010795	GCCATGTGAGT	1	-
chr15	94602596	94602607	GACATGTGAGT	1	+
chr16	11329601	11329612	CACATGTGACA	1	-
chr16	11908785	11908796	CTCATGTGGTC	1	-
chr16	22223258	22223269	ACCATGTGAGT	1	-
chr16	28190901	28190912	ACCATGTGGTC	1	-
chr16	4813942	4813953	CCCATGTGCCC	1	+
chr16	58280251	58280262	ACCATGTGATC	1	+
chr16	67075906	67075917	CTCAGGTGATC	1	+
chr16	67096470	67096481	CTCAGGTGATC	1	-
chr16	68709985	68709996	CCCAGGTGGCC	1	-
chr16	70470106	70470117	CTCAGGTGATC	1	-
chr16	88641006	88641017	ATCAGGTGATC	1	+
chr16	89552990	89553001	GCCATGTGCCA	1	-
chr16	9190439	9190450	GGCAGGTGACT	1	+
chr17	12658255	12658266	TTCATGTGATC	1	-
chr17	1296955	1296966	CTCAGGTGATC	1	+
chr17	16253029	16253040	CCCAGGTGACA	1	-
chr17	19276663	19276674	GACATGTGATA	1	-
chr17	28603141	28603152	AGCATGTGACC	1	-
chr17	29148223	29148234	GGCACGTGCCT	1	+
chr17	30682274	30682285	GGCACGTGCCT	1	+
chr17	38758076	38758087	CCCAGGTGATT	1	+
chr17	41366293	41366304	ACCAGGTGGCC	1	-
chr17	41366403	41366414	AGCATGTGGCC	1	+
chr17	44178584	44178595	TTCATGTGACT	1	-
chr17	44221313	44221324	AACATGTGATT	1	-
chr17	44234998	44235009	AACAGGTGACC	1	-
chr17	45264898	45264909	CTCAGGTGATC	1	+
chr17	514794	514805	ACCATGTGACC	1	+
chr17	5460980	5460991	AGCATGTGATC	1	+
chr1	100788362	100788373	GCCATGTGAGA	1	-
chr1	101468243	101468254	GCCATGTGACT	1	+
chr1	101713638	101713649	TTCATGTGGCC	1	+
chr1	101776776	101776787	GCCATGTGAGA	1	-
chr1	102900203	102900214	ACCATGTGCTC	1	-
chr1	104104789	104104800	ATCATGTGACA	1	-
chr1	107601438	107601449	ATCATGTGAGT	1	+
chr1	109734164	109734175	TCCACGTGACT	1	+
chr1	110171852	110171863	AGCACGTGAGC	1	+
chr1	11117684	11117695	AGCAGGTGGCC	1	-
chr1	111228997	111229008	AGCAGGTGGCC	1	-
chr1	112113520	112113531	CCCATGTGGCT	1	-
chr1	112301151	112301162	GTCATGTGGGC	1	+
chr1	113211668	113211679	ACCACGTGGTT	1	-
chr1	11424414	11424425	GCCATGTGACT	1	+
chr1	115345809	115345820	GACATGTGAGT	1	-
chr1	117102236	117102247	GACAGGTGGCT	1	-
chr1	117112082	117112093	GACATGTGATA	1	-
chr1	117297014	117297025	ACCACGTGCCT	1	-
chr1	117305587	117305598	GCCATGTGCTC	1	+
chr1	117626234	117626245	GTCATGTGCCA	1	+
chr1	118201556	118201567	ACCAGGTGGCC	1	+
chr1	119837594	119837605	AACACGTGGCT	1	-
chr1	12130613	12130624	CTCAGGTGATC	1	+
chr1	12332274	12332285	CTCAGGTGACA	1	+
chr1	1302144	1302155	AACAGGTGACT	1	+
chr1	13946709	13946720	AGCACGTGATT	1	-
chr1	14124224	14124235	CCCAGGTGATT	1	-
chr1	14421726	14421737	GCCATGTGGCT	1	-
chr1	144930518	144930529	TTCACGTGATT	1	-
chr1	145457401	145457412	CTCATGTGGCC	1	+
chr1	146719124	146719135	ACCATGTGATC	1	+
chr1	150338297	150338308	CTCAGGTGATC	1	+
chr1	1505036	1505047	CACATGTGGCT	1	+
chr1	151131585	151131596	GCCATGTGACT	1	-
chr1	151313915	151313926	TCCATGTGATT	1	+
chr1	151374469	151374480	GCCATGTGCCA	1	+
chr1	154359263	154359274	CTCATGTGGTC	1	+
chr1	15571503	15571514	ATCATGTGATC	1	-
chr1	158799967	158799978	ATCAGGTGCCC	1	-
chr1	159977535	159977546	GACAGGTGGCC	1	+
chr1	160322533	160322544	GTCATGTGACT	1	-
chr1	160608053	160608064	CTCATGTGACG	1	+
chr1	160712798	160712809	AGCATGTGGCA	1	-
chr1	161091752	161091763	CCCATGTGCCT	1	-
chr1	161652332	161652343	AGCATGTGACC	1	-
chr1	161706172	161706183	GACAGGTGGCT	1	-
chr1	165982659	165982670	AGCATGTGGTC	1	+
chr1	166877159	166877170	AACATGTGACT	1	-
chr1	167682746	167682757	AGCAGGTGACA	1	+
chr1	171931175	171931186	ACCATGTGATA	1	-
chr1	172795324	172795335	ACCATGTGGCT	1	-
chr1	173210733	173210744	ATCATGTGCTC	1	-
chr1	173329959	173329970	ATCATGTGAGC	1	+
chr1	173831343	173831354	TTCATGTGACC	1	-
chr1	174367506	174367517	ACCATGTGATT	1	-
chr1	175739966	175739977	GTCAGGTGAGC	1	+
chr1	175844766	175844777	CCCACGTGGCA	1	-
chr1	1760053	1760064	TGCATGTGACT	1	-
chr1	1760725	1760736	CTCAGGTGATC	1	+
chr1	176486756	176486767	AACAGGTGACT	1	+
chr1	1774488	1774499	GCCAGGTGGCT	1	-
chr1	177749355	177749366	GGCATGTGCCC	1	+
chr1	177770048	177770059	ACCATGTGGTC	1	-
chr1	177787479	177787490	ACCAGGTGACC	1	+
chr1	179479394	179479405	ATCATGTGCCA	1	+
chr1	181093497	181093508	CCCATGTGACC	1	+
chr1	181712315	181712326	TCCATGTGGCC	1	-
chr1	183884925	183884936	GCCATGTGCTT	1	+
chr1	184329329	184329340	AGCATGTGATA	1	-
chr1	185250485	185250496	AGCATGTGACT	1	+
chr1	186451985	186451996	CTCACGTGACA	1	-
chr1	191729374	191729385	AGCACGTGATT	1	+
chr1	192500307	192500318	ATCATGTGGTC	1	+
chr1	193052605	193052616	CCCATGTGATT	1	-
chr1	19318293	19318304	GACACGTGACC	1	+
chr1	19492760	19492771	GCCATGTGGCC	1	+
chr1	19525258	19525269	GTCATGTGATC	1	+
chr1	19772458	19772469	ACCATGTGCTC	1	-
chr1	199432872	199432883	AGCATGTGATA	1	-
chr1	199918180	199918191	GCCATGTGATT	1	+
chr1	200831596	200831607	AGCATGTGGCC	1	-
chr1	202124855	202124866	AGCAGGTGGCC	1	+
chr1	207563563	207563574	CTCAGGTGATC	1	-
chr1	207563615	207563626	CACAGGTGACT	1	+
chr1	207673036	207673047	CTCACGTGGTC	1	+
chr1	208049681	208049692	ACCATGTGGCC	1	+
chr1	209105651	209105662	CTCAGGTGACA	1	+
chr1	210520750	210520761	AACATGTGACA	1	-
chr1	211079492	211079503	AGCATGTGACC	1	+
chr1	212813888	212813899	GTCATGTGGCC	1	-
chr1	213117665	213117676	CTCAGGTGATC	1	-
chr1	213176777	213176788	GACATGTGAGT	1	+
chr1	21658836	21658847	ATCAGGTGACA	1	+
chr1	21851680	21851691	ATCATGTGGCC	1	-
chr1	220396533	220396544	GACATGTGCCT	1	-
chr1	220974393	220974404	ATCATGTGATT	1	+
chr1	221912583	221912594	GGCAGGTGACT	1	+
chr1	222161360	222161371	GTCATGTGGGC	1	+
chr1	228678367	228678378	GGCAGGTGACA	1	-
chr1	228827919	228827930	GTCAGGTGAGC	1	+
chr1	228969837	228969848	GTCATGTGCCA	1	-
chr1	232347032	232347043	CCCATGTGGCT	1	-
chr1	233035766	233035777	ACCATGTGACA	1	-
chr1	233377013	233377024	ATCATGTGGCA	1	+
chr1	233778077	233778088	GTCATGTGGTC	1	+
chr1	234715953	234715964	TACATGTGACC	1	+
chr1	235080662	235080673	GACATGTGGCT	1	-
chr1	235140894	235140905	ACCAGGTGGCT	1	+
chr1	236260664	236260675	AGCAGGTGACC	1	+
chr1	236260693	236260704	AGCAGGTGACC	1	+
chr1	236446701	236446712	GGCATGTGACC	1	-
chr1	23875559	23875570	CACATGTGACT	1	+
chr1	240397888	240397899	ATCATGTGGTT	1	-
chr1	24055220	24055231	TCCATGTGGCT	1	+
chr1	24063544	24063555	CTCATGTGATC	1	+
chr1	24139163	24139174	GGCATGTGACA	1	+
chr1	242003115	242003126	GCCATGTGGTT	1	+
chr1	242112319	242112330	GCCATGTGGTC	1	-
chr1	242302972	242302983	GTCATGTGGCA	1	+
chr1	243488822	243488833	AGCATGTGATA	1	-
chr1	247038837	247038848	AGCATGTGATA	1	-
chr1	247481197	247481208	CTCAGGTGACA	1	+
chr1	247537410	247537421	CTCAGGTGGCC	1	+
chr1	25441623	25441634	GTCATGTGGTC	1	-
chr1	25799265	25799276	AGCAGGTGACT	1	-
chr1	26906306	26906317	GCCAGGTGATC	1	+
chr1	27156453	27156464	GCCATGTGGGT	1	+
chr1	28416401	28416412	CCCAGGTGATC	1	-
chr1	28437842	28437853	TTCATGTGATC	1	+
chr1	28572240	28572251	CTCAGGTGATC	1	+
chr1	28680951	28680962	ATCATGTGAGT	1	-
chr1	30701793	30701804	GGCAGGTGACC	1	-
chr1	31009289	31009300	CTCATGTGATC	1	+
chr1	31430819	31430830	ACCATGTGACA	1	-
chr1	31514521	31514532	ACCATGTGACA	1	+
chr1	31989548	31989559	GGCATGTGAGT	1	-
chr1	32343840	32343851	ACCATGTGGCC	1	+
chr1	33413891	33413902	GTCATGTGATT	1	+
chr1	36010739	36010750	ATCATGTGGTC	1	-
chr1	36201557	36201568	TGCATGTGACC	1	+
chr1	36557642	36557653	TCCATGTGGCC	1	-
chr1	36765682	36765693	GCCATGTGATA	1	-
chr1	36837229	36837240	ATCATGTGATC	1	+
chr1	37817936	37817947	GGCATGTGGCT	1	-
chr1	37946532	37946543	ACCATGTGCCA	1	-
chr1	38269172	38269183	CTCAGGTGGCT	1	-
chr1	38759399	38759410	TCCACGTGGCT	1	+
chr1	39554446	39554457	GCCATGTGACA	1	-
chr1	40486541	40486552	TCCATGTGGCT	1	-
chr1	42417313	42417324	TCCACGTGGCT	1	+
chr1	42726555	42726566	GTCAGGTGGCC	1	+
chr1	42896696	42896707	CACATGTGGCT	1	-
chr1	43691027	43691038	GCCATGTGGTC	1	+
chr1	44437838	44437849	TCCACGTGGCT	1	+
chr1	46053073	46053084	CTCAGGTGATC	1	+
chr1	46694474	46694485	CTCAGGTGATC	1	+
chr1	51395352	51395363	ATCATGTGCCA	1	+
chr1	52088274	52088285	GCCATGTGAGT	1	-
chr1	52441345	52441356	GACATGTGAGT	1	+
chr1	53095199	53095210	GCCATGTGACA	1	+
chr1	53107186	53107197	ACCAGGTGACC	1	+
chr1	53166724	53166735	CTCAGGTGATC	1	-
chr1	56999374	56999385	ATCATGTGATA	1	-
chr1	59409626	59409637	GCCATGTGCCT	1	-
chr1	59474424	59474435	ACCATGTGCCT	1	-
chr1	62950928	62950939	GTCATGTGGCT	1	-
chr1	63087794	63087805	GTCATGTGCTC	1	-
chr1	64600303	64600314	ATCAGGTGATT	1	-
chr1	65310995	65311006	CTCATGTGAGC	1	+
chr1	66902245	66902256	CTCATGTGCCT	1	-
chr1	67640597	67640608	AGCATGTGAGC	1	-
chr1	67816592	67816603	ATCAGGTGACC	1	+
chr1	68001255	68001266	CCCATGTGGCA	1	-
chr1	68808595	68808606	ACCATGTGGCA	1	+
chr1	71211051	71211062	GCCATGTGCCT	1	+
chr1	72899512	72899523	CCCATGTGGCT	1	-
chr1	76191765	76191776	CACATGTGACT	1	-
chr1	78506571	78506582	AGCATGTGACA	1	-
chr1	78799331	78799342	AGCATGTGCCC	1	-
chr1	79297627	79297638	AGCATGTGACT	1	+
chr1	826261	826272	CCCATGTGATC	1	+
chr1	85187260	85187271	ATCATGTGGTT	1	-
chr1	85224881	85224892	AGCATGTGATC	1	-
chr1	85615637	85615648	GCCACGTGACC	1	-
chr1	87206018	87206029	GCCAGGTGGCA	1	+
chr1	8921385	8921396	AACAGGTGACC	1	+
chr1	8937042	8937053	CCCAGGTGATT	1	+
chr1	9043889	9043900	GCCATGTGGGT	1	+
chr1	9075878	9075889	CTCATGTGATC	1	+
chr1	9136575	9136586	ATCATGTGATA	1	-
chr1	91385100	91385111	GGCAGGTGACA	1	-
chr1	91524939	91524950	GCCATGTGCTC	1	+
chr1	9187745	9187756	CCCAGGTGACC	1	+
chr1	93527938	93527949	ACCAGGTGGCC	1	-
chr10	100180737	100180748	ACCACGTGCCT	1	+
chr10	100204282	100204293	ATCATGTGGTA	1	+
chr10	101537900	101537911	GGCATGTGATT	1	+
chr10	101619505	101619516	CTCAGGTGACT	1	-
chr10	102110615	102110626	CCCAGGTGATC	1	-
chr10	103656626	103656637	AGCATGTGCCC	1	-
chr10	103919320	103919331	ACCAGGTGACT	1	+
chr10	104082882	104082893	ACCATGTGGCT	1	+
chr10	109203700	109203711	TGCACGTGACT	1	-
chr10	11139886	11139897	GTCATGTGGTC	1	-
chr10	112078295	112078306	AGCATGTGACA	1	-
chr10	112124583	112124594	AGCAGGTGGCC	1	-
chr10	112477845	112477856	GCCATGTGGCC	1	-
chr10	112619811	112619822	GTCATGTGACA	1	-
chr10	114653816	114653827	AGCAGGTGACC	1	-
chr10	11484916	11484927	CCCAGGTGGCC	1	+
chr10	11725670	11725681	GGCAGGTGGCT	1	-
chr10	117880408	117880419	CCCATGTGGCA	1	+
chr10	119197043	119197054	CCCATGTGGCT	1	+
chr10	119223112	119223123	GCCATGTGACT	1	-
chr10	119510068	119510079	GCCAGGTGCCC	1	-
chr10	120092610	120092621	GGCAGGTGACA	1	+
chr10	120458160	120458171	TTCACGTGGCT	1	-
chr10	121494630	121494641	AACATGTGATT	1	-
chr10	122233300	122233311	GCCAGGTGACG	1	+
chr10	122792277	122792288	AGCATGTGACT	1	-
chr10	124733727	124733738	ACCATGTGACA	1	+
chr10	125106525	125106536	TCCATGTGACT	1	+
chr10	125733986	125733997	CCCACGTGACT	1	+
chr10	127379860	127379871	CTCATGTGCCT	1	-
chr10	129857152	129857163	GGCATGTGGCC	1	+
chr10	1326476	1326487	GACATGTGGCC	1	-
chr10	13496137	13496148	ATCATGTGATT	1	-
chr10	13949725	13949736	GGCAGGTGACA	1	-
chr10	14013564	14013575	CACATGTGACA	1	+
chr10	14424294	14424305	GACACGTGAGC	1	-
chr10	14641428	14641439	CCCATGTGACT	1	+
chr10	14740539	14740550	CTCATGTGAGC	1	+
chr10	15238156	15238167	ACCAGGTGACC	1	+
chr10	18506667	18506678	ACCATGTGACT	1	+
chr10	18574319	18574330	AACATGTGACC	1	-
chr10	18574359	18574370	ACCAGGTGACA	1	+
chr10	25169502	25169513	GCCATGTGCTC	1	+
chr10	2824625	2824636	GCCATGTGGTC	1	+
chr10	29734575	29734586	CACATGTGATC	1	+
chr10	29977276	29977287	CCCAGGTGATC	1	+
chr10	30072274	30072285	GCCATGTGACC	1	-
chr10	30904224	30904235	ATCATGTGGTA	1	-
chr10	30966774	30966785	GTCAGGTGGCC	1	+
chr10	3106622	3106633	GGCAGGTGACT	1	-
chr10	32019916	32019927	GACAGGTGACC	1	-
chr10	32045756	32045767	ACCAGGTGATT	1	-
chr10	38336789	38336800	CTCATGTGGCT	1	-
chr10	43884650	43884661	CTCAGGTGATC	1	+
chr10	44754974	44754985	ACCAGGTGATC	1	-
chr10	49545240	49545251	AGCATGTGGTC	1	-
chr10	50012971	50012982	CTCATGTGACT	1	-
chr10	50398619	50398630	GCCAGGTGCCC	1	-
chr10	50430426	50430437	ACCATGTGACA	1	-
chr10	52172325	52172336	TTCATGTGATC	1	-
chr10	5488479	5488490	ACCACGTGACT	1	-
chr10	63809177	63809188	AGCATGTGACT	1	-
chr10	64300219	64300230	ATCATGTGAGT	1	+
chr10	64456735	64456746	GTCATGTGACT	1	-
chr10	65314663	65314674	ACCATGTGGTA	1	-
chr10	70074230	70074241	ATCAGGTGATT	1	-
chr10	70302992	70303003	ATCACGTGAGT	1	-
chr10	71554089	71554100	ATCATGTGACC	1	-
chr10	72250073	72250084	CTCAGGTGATC	1	+
chr10	72331076	72331087	GTCATGTGGCA	1	+
chr10	7297829	7297840	CTCATGTGAGC	1	-
chr10	73105139	73105150	GACATGTGACA	1	-
chr10	73444253	73444264	CCCATGTGCCT	1	-
chr10	73603086	73603097	ACCAGGTGACA	1	+
chr10	73603143	73603154	GCCATGTGGCT	1	-
chr10	73742635	73742646	CCCAGGTGACT	1	-
chr10	75003943	75003954	ATCATGTGATT	1	-
chr10	7554734	7554745	GACAGGTGGCC	1	-
chr10	75636785	75636796	CTCATGTGCCT	1	+
chr10	76628390	76628401	AACAGGTGACT	1	-
chr10	76632008	76632019	CCCATGTGCCT	1	-
chr10	77533352	77533363	CTCAGGTGACC	1	-
chr10	79462121	79462132	GGCATGTGGCC	1	+
chr10	81789096	81789107	GACACGTGGCT	1	-
chr10	82271367	82271378	GCCATGTGGGT	1	+
chr10	82349831	82349842	CCCATGTGGCC	1	-
chr10	85967317	85967328	ACCATGTGGCA	1	-
chr10	87406497	87406508	GCCAGGTGGCC	1	-
chr10	87686899	87686910	CTCACGTGGTC	1	-
chr10	88277457	88277468	GTCATGTGGTC	1	-
chr10	88374799	88374810	ACCATGTGCCC	1	-
chr10	90313111	90313122	AGCATGTGGCA	1	-
chr10	90430286	90430297	GTCATGTGCCT	1	+
chr10	90790151	90790162	CTCATGTGATT	1	-
chr10	91107695	91107706	ACCATGTGGCC	1	+
chr10	92951154	92951165	CTCATGTGGTC	1	-
chr10	93692366	93692377	CTCATGTGACA	1	+
chr10	93941534	93941545	ACCATGTGGCC	1	+
chr10	95212147	95212158	ACCAGGTGACC	1	+
chr10	97543692	97543703	AGCAGGTGGCC	1	+
chr10	98050545	98050556	CTCATGTGCCT	1	+
chr10	98223539	98223550	GCCAGGTGACA	1	-
chr10	98451142	98451153	AGCATGTGGTC	1	+
chr11	102906866	102906877	CCCATGTGGCT	1	-
chr11	10630058	10630069	ACCATGTGGCT	1	-
chr11	10817468	10817479	CTCAGGTGATC	1	+
chr11	109654716	109654727	GGCAGGTGGCT	1	-
chr11	109915408	109915419	GCCAGGTGACC	1	-
chr11	109947283	109947294	GTCATGTGGGT	1	-
chr11	110800035	110800046	GACATGTGAGT	1	-
chr11	112460350	112460361	TCCATGTGACA	1	+
chr11	113897307	113897318	GTCATGTGGTC	1	+
chr11	113906845	113906856	CCCAGGTGATC	1	+
chr11	115797137	115797148	ACCAGGTGACA	1	-
chr11	115823577	115823588	GTCATGTGCTT	1	+
chr11	116664621	116664632	GCCATGTGACT	1	-
chr11	117708645	117708656	GCCATGTGGCT	1	+
chr11	118115889	118115900	CTCAGGTGATC	1	-
chr11	119554019	119554030	AGCAGGTGACC	1	-
chr11	119994159	119994170	GGCATGTGACA	1	-
chr11	120217176	120217187	GACATGTGAGC	1	-
chr11	120684124	120684135	CTCATGTGACC	1	-
chr11	120930474	120930485	TTCATGTGACA	1	-
chr11	122246957	122246968	TCCACGTGGCT	1	+
chr11	124510640	124510651	GCCATGTGGTT	1	+
chr11	126787507	126787518	ACCAGGTGATC	1	-
chr11	128180139	128180150	TTCATGTGGCC	1	+
chr11	128491167	128491178	GCCAGGTGCCC	1	+
chr11	13030815	13030826	CCCACGTGGCT	1	-
chr11	130728312	130728323	ACCATGTGACC	1	-
chr11	131794136	131794147	GGCATGTGACT	1	+
chr11	13362431	13362442	CTCATGTGGTC	1	+
chr11	134483414	134483425	TCCATGTGATC	1	-
chr11	134903578	134903589	CTCACGTGCCT	1	+
chr11	14371970	14371981	ACCATGTGATC	1	+
chr11	15238442	15238453	ACCATGTGGCA	1	+
chr11	16980555	16980566	GGCAGGTGGCC	1	-
chr11	19115025	19115036	ACCATGTGGCC	1	+
chr11	19821191	19821202	GGCAGGTGACA	1	-
chr11	204611	204622	GTCATGTGACT	1	-
chr11	32060994	32061005	ACCAGGTGATC	1	+
chr11	32115063	32115074	ATCAGGTGACA	1	-
chr11	33329681	33329692	CCCATGTGGCT	1	+
chr11	33673884	33673895	GCCACGTGCTC	1	-
chr11	3395459	3395470	GTCATGTGATT	1	+
chr11	3397648	3397659	AGCATGTGGCC	1	+
chr11	34022752	34022763	ATCATGTGAGT	1	+
chr11	34089745	34089756	ATCATGTGGCA	1	+
chr11	34355492	34355503	GTCATGTGCTT	1	-
chr11	35705494	35705505	ACCATGTGCCA	1	+
chr11	35970841	35970852	GGCAGGTGACA	1	+
chr11	35970864	35970875	ACCAGGTGGCT	1	-
chr11	36500458	36500469	ACCATGTGGCA	1	-
chr11	40190143	40190154	ACCATGTGGCT	1	-
chr11	44592095	44592106	ACCAGGTGACT	1	+
chr11	47530795	47530806	AGCATGTGCCC	1	-
chr11	47942126	47942137	GCCAGGTGGCA	1	+
chr11	47954255	47954266	GGCAGGTGACT	1	+
chr11	57188602	57188613	AGCATGTGGCA	1	+
chr11	58335546	58335557	CTCATGTGGTC	1	-
chr11	60075603	60075614	GCCATGTGAGA	1	-
chr11	60221890	60221901	GGCATGTGCCT	1	-
chr11	60753839	60753850	GTCAGGTGGCT	1	+
chr11	61038114	61038125	AACATGTGACC	1	-
chr11	61127898	61127909	ACCATGTGCTC	1	-
chr11	61428675	61428686	GCCATGTGATG	1	-
chr11	61896083	61896094	CGCAGGTGACT	1	+
chr11	61901140	61901151	CCCATGTGACT	1	-
chr11	61901165	61901176	AGCACGTGAGC	1	+
chr11	63388853	63388864	AACATGTGACT	1	+
chr11	63389866	63389877	AGCACGTGGTC	1	+
chr11	63570579	63570590	ACCATGTGACT	1	-
chr11	6509695	6509706	TCCACGTGGCT	1	+
chr11	65211072	65211083	GCCATGTGGGC	1	+
chr11	65623245	65623256	CACAGGTGACT	1	+
chr11	65623369	65623380	GGCAGGTGACA	1	+
chr11	65771771	65771782	GGCAGGTGACT	1	+
chr11	6621670	6621681	CTCATGTGGCC	1	-
chr11	6759255	6759266	TCCAGGTGACC	1	+
chr11	67960661	67960672	GGCATGTGGCC	1	-
chr11	67960675	67960686	ATCATGTGGTT	1	-
chr11	68272347	68272358	GGCACGTGCCT	1	-
chr11	68543777	68543788	CTCAGGTGATC	1	-
chr11	68548504	68548515	GTCATGTGCCC	1	-
chr11	71341253	71341264	ACCATGTGACT	1	-
chr11	71673777	71673788	GTCATGTGGTA	1	+
chr11	72909890	72909901	GTCATGTGATC	1	-
chr11	73441016	73441027	GGCAGGTGGCT	1	-
chr11	73441048	73441059	CCCATGTGGCC	1	+
chr11	749982	749993	CTCATGTGACC	1	+
chr11	78036349	78036360	GCCATGTGCTT	1	+
chr11	78275708	78275719	GCCATGTGGTT	1	+
chr11	80184737	80184748	ATCATGTGAGT	1	+
chr11	81355461	81355472	ACCAGGTGGCT	1	+
chr11	813675	813686	GCCATGTGCTC	1	+
chr11	85657045	85657056	GCCATGTGATA	1	-
chr11	87935878	87935889	CACATGTGATT	1	+
chr11	87935899	87935910	ATCATGTGGCT	1	+
chr11	88620130	88620141	GTCATGTGCTT	1	-
chr11	8984382	8984393	AACAGGTGACT	1	+
chr11	92762476	92762487	CTCATGTGACG	1	-
chr11	93265717	93265728	GTCATGTGAGC	1	+
chr11	93270408	93270419	ACCATGTGCCA	1	+
chr11	94657645	94657656	GACAGGTGACT	1	-
chr11	96073624	96073635	GTCAGGTGACT	1	-
chr11	9648860	9648871	CTCATGTGACT	1	-
chr11	9683966	9683977	ACCATGTGGTT	1	+
chr12	100723688	100723699	CCCATGTGGCT	1	-
chr12	101884275	101884286	ACCATGTGCCA	1	-
chr12	1018946	1018957	TCCATGTGACC	1	+
chr12	10282779	10282790	ATCATGTGGGC	1	+
chr12	102892354	102892365	ACCATGTGGTC	1	-
chr12	103311121	103311132	GGCAGGTGACC	1	-
chr12	103742869	103742880	GTCATGTGACC	1	-
chr12	104089806	104089817	GGCATGTGAGT	1	-
chr12	104940589	104940600	CACACGTGGCT	1	-
chr12	106099639	106099650	CTCATGTGACG	1	-
chr12	106337527	106337538	GGCATGTGACT	1	+
chr12	107368526	107368537	TTCACGTGACC	1	+
chr12	107763721	107763732	TTCACGTGGCT	1	-
chr12	10872345	10872356	ATCATGTGATT	1	-
chr12	108964711	108964722	CTCATGTGGCT	1	-
chr12	108964725	108964736	ATCATGTGCCC	1	+
chr12	109024857	109024868	GACATGTGACT	1	+
chr12	109033020	109033031	TCCAGGTGACC	1	-
chr12	109088916	109088927	GCCATGTGATG	1	-
chr12	109203465	109203476	GCCATGTGGTA	1	-
chr12	109222629	109222640	CCCATGTGGCC	1	+
chr12	110372034	110372045	ACCATGTGCCC	1	-
chr12	111076018	111076029	CCCATGTGACA	1	+
chr12	111200883	111200894	GTCATGTGATT	1	-
chr12	111431341	111431352	GTCATGTGCTC	1	-
chr12	111431410	111431421	CCCATGTGACT	1	+
chr12	112513520	112513531	AGCAGGTGGCC	1	-
chr12	112586130	112586141	TCCATGTGGCT	1	+
chr12	112587588	112587599	ACCATGTGACA	1	+
chr12	113022282	113022293	ACCATGTGACC	1	-
chr12	113617182	113617193	ACCATGTGATC	1	+
chr12	113628817	113628828	TCCATGTGGCC	1	+
chr12	114187016	114187027	GGCAGGTGGCC	1	+
chr12	114211518	114211529	GTCATGTGCCC	1	+
chr12	115779379	115779390	AGCATGTGACT	1	-
chr12	116336675	116336686	ATCATGTGGCT	1	-
chr12	11649278	11649289	GTCATGTGACT	1	+
chr12	11649311	11649322	GGCATGTGCTC	1	+
chr12	116498763	116498774	GGCATGTGGGC	1	+
chr12	11732294	11732305	CTCATGTGGTC	1	-
chr12	118325679	118325690	GCCATGTGGCT	1	-
chr12	11911881	11911892	CACATGTGGCT	1	+
chr12	11987397	11987408	ATCAGGTGATT	1	-
chr12	120118814	120118825	TTCATGTGACT	1	-
chr12	120691051	120691062	CTCAGGTGATC	1	-
chr12	121769165	121769176	CACACGTGATC	1	+
chr12	122156983	122156994	GTCATGTGACT	1	+
chr12	122354801	122354812	CCCAGGTGGCC	1	+
chr12	122938670	122938681	GCCATGTGACA	1	+
chr12	12329650	12329661	CCCATGTGATC	1	+
chr12	125469884	125469895	CCCATGTGCCC	1	-
chr12	125555654	125555665	GCCATGTGAGT	1	-
chr12	12636033	12636044	AGCAGGTGGCC	1	+
chr12	12957641	12957652	CACAGGTGACT	1	+
chr12	129675690	129675701	GTCATGTGATG	1	-
chr12	131358533	131358544	GGCACGTGCCT	1	-
chr12	132631545	132631556	GTCAGGTGGCC	1	+
chr12	13744217	13744228	AACATGTGCCC	1	-
chr12	13784932	13784943	ACCATGTGGTC	1	-
chr12	14071471	14071482	GCCATGTGGCC	1	-
chr12	14730001	14730012	CCCAGGTGATC	1	+
chr12	19591129	19591140	GTCAGGTGGTT	1	+
chr12	21784445	21784456	GCCATGTGACA	1	-
chr12	25261593	25261604	ACCATGTGATA	1	+
chr12	27031053	27031064	GTCAGGTGATT	1	-
chr12	27059795	27059806	CACATGTGGCT	1	-
chr12	27092564	27092575	CCCAGGTGACA	1	+
chr12	27406485	27406496	GGCAGGTGACT	1	+
chr12	27489148	27489159	GCCATGTGCCC	1	+
chr12	28046498	28046509	GGCACGTGCCT	1	-
chr12	31715796	31715807	ACCAGGTGACT	1	+
chr12	32405632	32405643	GCCAGGTGGCC	1	+
chr12	32834395	32834406	CTCAGGTGATC	1	-
chr12	34324331	34324342	CTCAGGTGACT	1	-
chr12	3856093	3856104	CACATGTGATC	1	-
chr12	3856108	3856119	AGCACGTGGTC	1	-
chr12	3856134	3856145	GTCAGGTGAGT	1	-
chr12	39969120	39969131	AACATGTGATC	1	-
chr12	4178965	4178976	GACAGGTGACT	1	-
chr12	4192260	4192271	TTCATGTGATT	1	-
chr12	42163854	42163865	CACACGTGGCT	1	-
chr12	45663078	45663089	CCCATGTGGTT	1	-
chr12	45748298	45748309	CCCAGGTGACA	1	+
chr12	46459487	46459498	TCCATGTGACT	1	+
chr12	46611541	46611552	AGCATGTGATC	1	+
chr12	46762714	46762725	GCCATGTGGTT	1	+
chr12	47750282	47750293	AACATGTGATT	1	+
chr12	4925345	4925356	CCCATGTGGCA	1	-
chr12	4958460	4958471	GTCAGGTGCCT	1	-
chr12	4958519	4958530	CACATGTGATT	1	-
chr12	50232983	50232994	AGCATGTGACC	1	-
chr12	50559763	50559774	ATCATGTGGTT	1	+
chr12	52146532	52146543	AGCATGTGCCC	1	-
chr12	53387297	53387308	AGCATGTGGCA	1	-
chr12	56019606	56019617	GCCAGGTGGTT	1	+
chr12	56046916	56046927	GGCAGGTGACT	1	+
chr12	57627735	57627746	GCCAGGTGACC	1	+
chr12	58144622	58144633	GTCATGTGCTT	1	-
chr12	58829616	58829627	ACCATGTGGTA	1	-
chr12	6187678	6187689	GTCATGTGCTC	1	+
chr12	65131453	65131464	GTCAGGTGGTT	1	-
chr12	66016043	66016054	GCCATGTGACT	1	-
chr12	6709440	6709451	ACCATGTGGTA	1	+
chr12	68881884	68881895	GTCATGTGGCT	1	-
chr12	7065396	7065407	CCCACGTGGCC	1	-
chr12	70863335	70863346	TGCATGTGACC	1	-
chr12	76311151	76311162	ATCATGTGCCC	1	+
chr12	772772	772783	GCCATGTGCCA	1	-
chr12	80481821	80481832	TTCATGTGACT	1	-
chr12	80581756	80581767	GCCATGTGCTC	1	+
chr12	83529356	83529367	GTCATGTGGGC	1	+
chr12	910716	910727	GCCATGTGCCA	1	+
chr12	91401793	91401804	AACATGTGGCT	1	+
chr12	91403216	91403227	CTCATGTGGTC	1	-
chr12	92536490	92536501	GGCAGGTGACC	1	-
chr12	92604052	92604063	AACATGTGGCT	1	+
chr12	92792567	92792578	ACCATGTGGTT	1	+
chr12	92865589	92865600	GGCAGGTGGCT	1	-
chr12	92968293	92968304	GGCATGTGCCC	1	+
chr12	93067789	93067800	GCCAGGTGGCC	1	-
chr12	93809762	93809773	ATCATGTGACC	1	+
chr12	94547603	94547614	AGCATGTGAGC	1	-
chr12	96439592	96439603	GCCATGTGATG	1	-
chr12	96721421	96721432	CTCATGTGGTC	1	+
chr12	97109800	97109811	AGCAGGTGACA	1	+
chr12	97383905	97383916	AACATGTGGCC	1	-
chr12	98767021	98767032	CCCATGTGCCT	1	-
chr12	98911716	98911727	CTCAGGTGATC	1	-
chr12	99776013	99776024	ATCAGGTGCCC	1	+
chr13	101528233	101528244	TTCATGTGACC	1	-
chr13	103618179	103618190	AGCAGGTGACA	1	-
chr13	108302579	108302590	GTCAGGTGACC	1	-
chr13	108807946	108807957	TTCATGTGACT	1	-
chr13	111369949	111369960	CTCAGGTGATC	1	-
chr13	113869270	113869281	CCCATGTGGCT	1	+
chr13	113869962	113869973	TCCATGTGGCT	1	+
chr13	113870006	113870017	CCCATGTGGCT	1	+
chr13	20944392	20944403	CACAGGTGACT	1	-
chr13	21594969	21594980	GTCATGTGGCA	1	+
chr13	21755041	21755052	ATCATGTGCCC	1	+
chr13	22860148	22860159	ACCAGGTGACA	1	-
chr13	24228914	24228925	AGCATGTGACT	1	+
chr13	24717978	24717989	AACATGTGACA	1	+
chr13	28056088	28056099	ACCACGTGGCA	1	-
chr13	30143690	30143701	ATCATGTGATT	1	-
chr13	30163985	30163996	GGCAGGTGGCC	1	-
chr13	33644966	33644977	CCCAGGTGATT	1	+
chr13	33645044	33645055	CCCAGGTGACT	1	-
chr13	34361478	34361489	TCCACGTGGCT	1	+
chr13	34582383	34582394	GTCATGTGACT	1	+
chr13	41110965	41110976	GCCATGTGACT	1	+
chr13	41538126	41538137	CTCAGGTGACT	1	+
chr13	42464759	42464770	ACCATGTGCCA	1	+
chr13	42975658	42975669	ACCATGTGCCT	1	-
chr13	44914858	44914869	ATCATGTGGTT	1	-
chr13	45251035	45251046	ACCATGTGATC	1	+
chr13	45901906	45901917	GTCATGTGGCA	1	+
chr13	46947249	46947260	GGCACGTGCCT	1	-
chr13	46947339	46947350	CTCAGGTGATC	1	+
chr13	49081244	49081255	GCCATGTGATG	1	+
chr13	49120754	49120765	ACCATGTGCCA	1	+
chr13	49553311	49553322	GTCATGTGCTT	1	+
chr13	51172705	51172716	ACCATGTGACC	1	+
chr13	51491132	51491143	TTCACGTGATT	1	+
chr13	52295698	52295709	ACCATGTGGTT	1	+
chr13	53522716	53522727	GTCAGGTGACC	1	+
chr13	61827762	61827773	GCCATGTGGCC	1	+
chr13	76213807	76213818	GCCATGTGGTA	1	+
chr13	93225968	93225979	ACCATGTGGCT	1	+
chr13	95272738	95272749	ACCAGGTGGCC	1	-
chr13	95886879	95886890	GCCATGTGCCA	1	-
chr13	96137362	96137373	CCCACGTGGCT	1	-
chr13	97460562	97460573	ACCATGTGACT	1	+
chr13	97877392	97877403	GCCATGTGATA	1	-
chr13	98009020	98009031	ATCATGTGCTC	1	+
chr14	100535993	100536004	CCCATGTGCCT	1	+
chr14	102512916	102512927	ACCATGTGGCT	1	-
chr14	103227049	103227060	GGCACGTGAGC	1	-
chr14	103227705	103227716	GGCAGGTGACT	1	+
chr14	103249433	103249444	ACCATGTGCCT	1	-
chr14	103868000	103868011	GCCATGTGACT	1	-
chr14	106319603	106319614	AGCATGTGACC	1	-
chr14	107177780	107177791	GACATGTGACA	1	+
chr14	21029313	21029324	TTCATGTGACA	1	-
chr14	21769100	21769111	GCCACGTGCTC	1	+
chr14	22843932	22843943	ACCATGTGGCA	1	+
chr14	23036504	23036515	CACAGGTGACT	1	+
chr14	23036589	23036600	CACATGTGGCT	1	+
chr14	23548049	23548060	AGCATGTGACC	1	-
chr14	32129570	32129581	TGCATGTGACT	1	+
chr14	32686751	32686762	ACCATGTGACT	1	-
chr14	33057846	33057857	ACCATGTGGCA	1	-
chr14	33180473	33180484	ACCAGGTGGCC	1	+
chr14	34550584	34550595	AACATGTGGCC	1	-
chr14	34943600	34943611	ACCAGGTGATT	1	+
chr14	35312500	35312511	CTCATGTGACT	1	+
chr14	39005740	39005751	GCCATGTGGGT	1	-
chr14	50296992	50297003	ACCATGTGGTA	1	+
chr14	51889618	51889629	ACCATGTGACC	1	-
chr14	52351270	52351281	ACCATGTGGTC	1	-
chr14	53593654	53593665	CTCACGTGATT	1	-
chr14	54075294	54075305	CCCAGGTGACT	1	-
chr14	54095556	54095567	TCCATGTGACA	1	-
chr14	54396784	54396795	GCCAGGTGACC	1	-
chr14	55281625	55281636	CTCAGGTGGCT	1	+
chr14	56014782	56014793	ATCAGGTGACT	1	+
chr14	57741981	57741992	GCCATGTGAGT	1	-
chr14	59279169	59279180	AGCAGGTGACA	1	+
chr14	63938794	63938805	CTCAGGTGATC	1	-
chr14	65018867	65018878	ATCAGGTGGCT	1	+
chr14	65116501	65116512	GCCAGGTGGTT	1	-
chr14	65459239	65459250	AACATGTGGTC	1	-
chr14	65818699	65818710	AGCATGTGAGC	1	+
chr14	65818724	65818735	ACCATGTGATT	1	+
chr14	65819975	65819986	GCCAGGTGGCC	1	-
chr14	66097795	66097806	GCCATGTGGGT	1	-
chr14	68303942	68303953	ATCATGTGATT	1	-
chr14	69258146	69258157	GGCAGGTGACC	1	-
chr14	69280230	69280241	GGCAGGTGGCC	1	+
chr14	69615608	69615619	GTCATGTGATT	1	-
chr14	69800638	69800649	CACACGTGGCT	1	+
chr14	71707045	71707056	GACACGTGGCT	1	-
chr14	71795086	71795097	TTCATGTGATT	1	-
chr14	71991033	71991044	GTCATGTGGTT	1	+
chr14	72021271	72021282	CACAGGTGACC	1	+
chr14	72084970	72084981	CCCAGGTGGCC	1	-
chr14	72649704	72649715	ACCATGTGGCT	1	-
chr14	72998322	72998333	CACATGTGACC	1	+
chr14	73219787	73219798	GACACGTGGTC	1	+
chr14	73268125	73268136	GCCAGGTGGCT	1	-
chr14	74251365	74251376	GTCAGGTGATC	1	+
chr14	74757323	74757334	AGCATGTGATT	1	-
chr14	75353170	75353181	GGCATGTGCCT	1	-
chr14	76031355	76031366	AGCATGTGCCC	1	+
chr14	76512351	76512362	GTCATGTGATG	1	+
chr14	77377138	77377149	GCCATGTGCTT	1	+
chr14	77508666	77508677	ATCAGGTGATT	1	+
chr14	78283879	78283890	ACCAGGTGGCT	1	-
chr14	79075525	79075536	ATCATGTGATC	1	+
chr14	80669516	80669527	GGCATGTGGCT	1	+
chr14	82122140	82122151	GCCATGTGACT	1	-
chr14	88411460	88411471	ACCAGGTGACA	1	-
chr14	89783863	89783874	CTCAGGTGACA	1	-
chr14	89928964	89928975	GCCATGTGATG	1	-
chr14	92306300	92306311	GTCATGTGGCC	1	+
chr14	92446722	92446733	GTCAGGTGACT	1	-
chr14	92823173	92823184	CACATGTGACA	1	+
chr14	93245410	93245421	GCCATGTGACT	1	+
chr14	93489586	93489597	ATCATGTGACT	1	+
chr14	93527867	93527878	CTCATGTGCCC	1	-
chr14	93801725	93801736	ACCATGTGCCA	1	+
chr14	94949497	94949508	GTCAGGTGGCA	1	-
chr14	96077887	96077898	CCCAGGTGACC	1	-
chr14	96301871	96301882	GTCATGTGGTC	1	-
chr14	96571116	96571127	GCCAGGTGGCC	1	+
chr14	99896996	99897007	GCCACGTGAGC	1	-
chr14	99960583	99960594	ACCATGTGACA	1	+
chr15	100048088	100048099	GCCATGTGGCT	1	+
chr15	100924170	100924181	ACCAGGTGGCT	1	-
chr15	20851481	20851492	GTCATGTGCCA	1	+
chr15	31470410	31470421	AACATGTGCCC	1	+
chr15	32050513	32050524	AGCATGTGGTC	1	+
chr15	32927307	32927318	CTCACGTGATC	1	+
chr15	33481014	33481025	GTCAGGTGACC	1	+
chr15	38975190	38975201	ATCATGTGCTC	1	+
chr15	39794496	39794507	GACACGTGGCT	1	+
chr15	40342872	40342883	GTCATGTGGCA	1	+
chr15	42402695	42402706	CCCAGGTGATC	1	-
chr15	45011582	45011593	GCCATGTGGCT	1	-
chr15	45011885	45011896	ACCATGTGGCA	1	-
chr15	45682373	45682384	CCCACGTGATA	1	+
chr15	45682403	45682414	AGCATGTGACC	1	-
chr15	45952606	45952617	GTCAGGTGGCT	1	+
chr15	48150112	48150123	GTCATGTGCCT	1	+
chr15	48695133	48695144	GCCAGGTGGTT	1	-
chr15	52093834	52093845	ATCAGGTGCCC	1	+
chr15	52301455	52301466	GTCATGTGGCA	1	+
chr15	52338079	52338090	ATCAGGTGGCT	1	-
chr15	55095750	55095761	TTCATGTGACA	1	+
chr15	58335591	58335602	CACATGTGGCC	1	+
chr15	58505205	58505216	ATCAGGTGACC	1	+
chr15	58514019	58514030	CCCATGTGGTT	1	+
chr15	58712965	58712976	AGCATGTGCCC	1	-
chr15	60017281	60017292	ACCATGTGGCA	1	-
chr15	60861492	60861503	GGCATGTGACA	1	-
chr15	61342326	61342337	CCCATGTGGTC	1	+
chr15	62841778	62841789	ACCATGTGCCA	1	-
chr15	63085464	63085475	CCCATGTGGCC	1	-
chr15	64170115	64170126	GCCAGGTGACA	1	-
chr15	64180557	64180568	CCCATGTGATC	1	-
chr15	64448603	64448614	GGCATGTGGCT	1	+
chr15	64757055	64757066	GGCATGTGATT	1	-
chr15	65157608	65157619	AGCAGGTGGCC	1	-
chr15	65336734	65336745	GACATGTGACC	1	+
chr15	66795601	66795612	ATCATGTGGTT	1	+
chr15	69737252	69737263	GACATGTGGCT	1	-
chr15	70409826	70409837	CTCATGTGACC	1	-
chr15	70656471	70656482	TCCATGTGGCT	1	+
chr15	71799436	71799447	GGCATGTGCTC	1	-
chr15	71969466	71969477	AGCATGTGATA	1	+
chr15	74119357	74119368	ATCATGTGATC	1	-
chr15	75370148	75370159	CCCATGTGCCC	1	-
chr15	78447588	78447599	AACAGGTGACC	1	+
chr15	78466277	78466288	ATCATGTGAGC	1	+
chr15	78469925	78469936	AACAGGTGACT	1	-
chr15	78484607	78484618	TCCAGGTGACC	1	+
chr15	79461446	79461457	ATCATGTGAGT	1	+
chr15	79607008	79607019	GTCATGTGGCA	1	+
chr15	80127003	80127014	AGCAGGTGACA	1	+
chr15	80448112	80448123	GTCATGTGATC	1	+
chr15	80966361	80966372	CTCATGTGATC	1	+
chr15	82342474	82342485	CACAGGTGACC	1	+
chr15	82469708	82469719	ACCATGTGCTC	1	-
chr15	85543691	85543702	ACCATGTGATT	1	-
chr15	89721170	89721181	ATCATGTGCTC	1	-
chr15	90408566	90408577	GCCATGTGACT	1	-
chr15	90607183	90607194	ATCAGGTGATT	1	-
chr15	90962568	90962579	ACCATGTGGCA	1	-
chr15	91114456	91114467	ACCATGTGACA	1	+
chr15	91240547	91240558	GTCAGGTGGCT	1	-
chr15	92622503	92622514	ATCATGTGGGC	1	-
chr15	96100991	96101002	GTCATGTGGGT	1	-
chr15	96407854	96407865	AACATGTGACA	1	-
chr15	96532785	96532796	ACCAGGTGGCT	1	+
chr16	10040380	10040391	ACCAGGTGGCT	1	-
chr16	10476637	10476648	TTCACGTGATT	1	+
chr16	10615707	10615718	GGCATGTGACA	1	-
chr16	10885177	10885188	CTCAGGTGGCT	1	+
chr16	10908783	10908794	TCCATGTGGCT	1	-
chr16	11224335	11224346	CCCAGGTGACA	1	+
chr16	11344326	11344337	CCCACGTGCCC	1	+
chr16	11713269	11713280	GTCATGTGACC	1	+
chr16	11782043	11782054	ATCACGTGGTT	1	+
chr16	12386074	12386085	GTCAGGTGGCA	1	+
chr16	12549305	12549316	AGCAGGTGGCC	1	-
chr16	12962197	12962208	GGCAGGTGACC	1	+
chr16	13399090	13399101	TTCACGTGACA	1	-
chr16	13401316	13401327	AGCACGTGGTC	1	+
chr16	13410786	13410797	AACAGGTGACT	1	-
chr16	13958687	13958698	GTCATGTGACT	1	+
chr16	14415558	14415569	GGCATGTGACC	1	+
chr16	14583438	14583449	TCCATGTGACC	1	-
chr16	14700165	14700176	CTCAGGTGATC	1	-
chr16	15022037	15022048	ATCACGTGGTC	1	+
chr16	15108177	15108188	ATCATGTGATT	1	-
chr16	15108208	15108219	TGCATGTGACT	1	+
chr16	15498816	15498827	GACATGTGAGC	1	-
chr16	15776145	15776156	GTCATGTGCCA	1	+
chr16	15851859	15851870	GCCATGTGCTC	1	-
chr16	17065089	17065100	GACATGTGACT	1	-
chr16	19137812	19137823	GTCATGTGACA	1	-
chr16	19144472	19144483	CTCACGTGGCA	1	-
chr16	19389386	19389397	GTCATGTGACA	1	+
chr16	19865515	19865526	ACCATGTGATT	1	+
chr16	21512677	21512688	GCCACGTGAGA	1	-
chr16	21524036	21524047	GTCATGTGCTT	1	+
chr16	21969235	21969246	GCCATGTGACA	1	-
chr16	22618087	22618098	TTCATGTGACT	1	+
chr16	23300259	23300270	GCCATGTGACC	1	+
chr16	23364869	23364880	AGCATGTGATC	1	-
chr16	23364939	23364950	GCCATGTGCCC	1	+
chr16	23511219	23511230	ACCACGTGCCT	1	+
chr16	24408356	24408367	ACCATGTGATC	1	-
chr16	25017910	25017921	AGCATGTGACC	1	-
chr16	27117002	27117013	GCCATGTGGTT	1	-
chr16	28193550	28193561	GACATGTGACA	1	-
chr16	28249426	28249437	ATCATGTGACT	1	+
chr16	28841742	28841753	CTCATGTGACA	1	-
chr16	29871102	29871113	CTCAGGTGATC	1	-
chr16	30078752	30078763	CCCATGTGACA	1	+
chr16	31202143	31202154	ACCAGGTGGCT	1	+
chr16	31204956	31204967	CCCAGGTGACT	1	+
chr16	31361755	31361766	GTCATGTGGGC	1	+
chr16	32630723	32630734	GGCATGTGGGC	1	+
chr16	34636541	34636552	AACATGTGCCC	1	-
chr16	3919662	3919673	CACACGTGGCT	1	+
chr16	4082985	4082996	ACCACGTGGCA	1	+
chr16	46808839	46808850	GTCATGTGCTT	1	-
chr16	4752611	4752622	GACACGTGGTC	1	-
chr16	47896068	47896079	CCCACGTGATA	1	-
chr16	4890001	4890012	GGCATGTGGTC	1	-
chr16	51004126	51004137	ACCAGGTGGCC	1	-
chr16	53780075	53780086	ATCATGTGATT	1	+
chr16	56456330	56456341	GGCAGGTGGCT	1	-
chr16	56976542	56976553	CTCAGGTGATC	1	-
chr16	57018705	57018716	AGCAGGTGACT	1	-
chr16	57018734	57018745	AGCAGGTGACC	1	-
chr16	58733195	58733206	ACCATGTGGTT	1	+
chr16	67586616	67586627	CACACGTGATC	1	-
chr16	68494028	68494039	CACATGTGATC	1	-
chr16	69117630	69117641	AGCAGGTGGCC	1	+
chr16	69501284	69501295	GTCAGGTGGCT	1	-
chr16	69505150	69505161	GCCAGGTGATC	1	-
chr16	69588567	69588578	ACCATGTGACA	1	+
chr16	69830588	69830599	ACCAGGTGGCC	1	+
chr16	70199167	70199178	GGCACGTGATC	1	+
chr16	70440122	70440133	CCCAGGTGATC	1	-
chr16	70832653	70832664	CCCAGGTGATC	1	+
chr16	71610193	71610204	GCCAGGTGGTC	1	-
chr16	71780490	71780501	CTCATGTGGTC	1	+
chr16	71810033	71810044	CTCACGTGATT	1	-
chr16	723435	723446	GGCATGTGCCT	1	+
chr16	75303727	75303738	GCCAGGTGGTC	1	-
chr16	76337783	76337794	GCCATGTGGTT	1	+
chr16	76611051	76611062	AGCAGGTGACT	1	+
chr16	78959138	78959149	GTCATGTGGCT	1	-
chr16	81005859	81005870	GACAGGTGGCT	1	-
chr16	81565201	81565212	GCCATGTGAGC	1	-
chr16	81752357	81752368	CTCATGTGGCC	1	-
chr16	81851637	81851648	TTCATGTGGCC	1	+
chr16	82314679	82314690	CCCATGTGACT	1	-
chr16	82637487	82637498	GGCATGTGACG	1	+
chr16	84639144	84639155	CCCACGTGATC	1	+
chr16	84640132	84640143	CACATGTGGCT	1	+
chr16	85596380	85596391	ACCAGGTGACT	1	-
chr16	85916106	85916117	GTCATGTGGGT	1	-
chr16	87491612	87491623	CTCATGTGAGC	1	-
chr16	88646275	88646286	AGCATGTGGCA	1	-
chr16	89224268	89224279	CACATGTGACA	1	-
chr16	89906330	89906341	GTCAGGTGGCA	1	-
chr16	9090893	9090904	CCCATGTGACT	1	+
chr16	9391493	9391504	GGCACGTGATT	1	-
chr16	9483593	9483604	ATCATGTGGTT	1	-
chr17	1283636	1283647	CTCAGGTGATC	1	+
chr17	1438226	1438237	CCCATGTGGCC	1	-
chr17	16197546	16197557	TCCATGTGACC	1	-
chr17	17509198	17509209	ACCATGTGACT	1	-
chr17	18091627	18091638	GGCATGTGGCC	1	-
chr17	21113937	21113948	CCCAGGTGGCC	1	-
chr17	21166778	21166789	GGCATGTGGCC	1	-
chr17	22010966	22010977	ACCAGGTGACA	1	+
chr17	2392898	2392909	GGCACGTGCCT	1	+
chr17	2406153	2406164	CTCACGTGGTT	1	-
chr17	25802480	25802491	GGCAGGTGACA	1	+
chr17	25819077	25819088	ATCAGGTGACT	1	-
chr17	25831759	25831770	AGCACGTGCCC	1	+
chr17	25891713	25891724	AACATGTGGTC	1	-
chr17	262183	262194	GACATGTGCCT	1	+
chr17	26501870	26501881	ATCATGTGGTT	1	-
chr17	26533522	26533533	GTCATGTGGCC	1	+
chr17	27088517	27088528	CTCAGGTGGCC	1	+
chr17	27527194	27527205	ACCATGTGCCA	1	-
chr17	27570915	27570926	ACCAGGTGGCC	1	+
chr17	28038104	28038115	CTCATGTGGCC	1	-
chr17	28605269	28605280	AGCAGGTGACA	1	-
chr17	30852370	30852381	GCCATGTGGCG	1	-
chr17	30891380	30891391	CCCAGGTGACA	1	-
chr17	30891403	30891414	AGCATGTGGTC	1	+
chr17	31287997	31288008	CCCATGTGGCC	1	+
chr17	32302099	32302110	GACACGTGGCA	1	+
chr17	32726186	32726197	GCCATGTGACT	1	-
chr17	34464114	34464125	AACATGTGCCC	1	+
chr17	35449130	35449141	CTCATGTGATC	1	-
chr17	36784920	36784931	GACATGTGATC	1	+
chr17	37497906	37497917	GACATGTGACT	1	+
chr17	38309785	38309796	GTCATGTGGTA	1	+
chr17	38752958	38752969	TTCATGTGACC	1	-
chr17	38758422	38758433	CACATGTGACT	1	-
chr17	39059554	39059565	AACATGTGGCT	1	-
chr17	39832802	39832813	AGCATGTGATT	1	+
chr17	43124746	43124757	CTCAGGTGATC	1	+
chr17	43376896	43376907	GCCATGTGATC	1	+
chr17	46082544	46082555	GCCATGTGACT	1	-
chr17	46130810	46130821	AGCATGTGACA	1	+
chr17	4678418	4678429	GACAGGTGGCC	1	+
chr17	47724150	47724161	GCCATGTGACC	1	-
chr17	47737461	47737472	CCCAGGTGATT	1	+
chr17	48501271	48501282	TGCATGTGACT	1	-
chr17	48800361	48800372	AGCATGTGATT	1	+
chr17	49376339	49376350	TTCATGTGATC	1	-
chr17	5141029	5141040	CACAGGTGACC	1	-
chr17	54281050	54281061	GTCATGTGATT	1	+
chr17	55557941	55557952	ATCATGTGAGC	1	+
chr17	55712324	55712335	GTCATGTGACC	1	-
chr17	56199499	56199510	GCCAGGTGGCA	1	-
chr17	61966519	61966530	ATCATGTGAGT	1	+
chr17	62003198	62003209	GGCATGTGCCC	1	+
chr17	62197522	62197533	CCCAGGTGACT	1	+
chr17	64669903	64669914	TCCACGTGATC	1	+
chr17	64927334	64927345	GTCATGTGACC	1	-
chr17	65220212	65220223	GGCATGTGACA	1	+
chr17	65427736	65427747	CTCATGTGCCT	1	+
chr17	65490102	65490113	GCCATGTGCCA	1	+
chr17	65995618	65995629	ATCAGGTGACA	1	-
chr17	66768103	66768114	CACATGTGATT	1	-
chr17	68401691	68401702	CACATGTGACA	1	-
chr17	69918665	69918676	ATCAGGTGACT	1	+
chr17	71146880	71146891	TCCATGTGGCT	1	+
chr17	71301939	71301950	CTCAGGTGGCT	1	-
chr17	7139129	7139140	AACATGTGATC	1	+
chr17	72189706	72189717	CTCATGTGACT	1	+
chr17	72404589	72404600	TCCACGTGGCC	1	-
chr17	72588333	72588344	ACCATGTGGCT	1	-
chr17	72631656	72631667	CCCATGTGGCC	1	-
chr17	74419943	74419954	ACCAGGTGGCT	1	+
chr17	74556378	74556389	ATCATGTGGCC	1	+
chr17	76833007	76833018	CACACGTGGCT	1	+
chr17	7766144	7766155	ACCAGGTGGCT	1	+
chr17	78630577	78630588	CCCACGTGAGT	1	+
chr17	79938316	79938327	CTCACGTGGTC	1	-
chr17	79938351	79938362	GCCAGGTGGTC	1	+
chr17	80422215	80422226	GGCATGTGACA	1	+
chr17	8815698	8815709	GCCATGTGACT	1	+
chr17	9580287	9580298	CCCAGGTGACT	1	+
chr17	9923361	9923372	CACACGTGACC	1	+
chr18	11857636	11857647	CCCAGGTGATC	1	-
chr18	12314825	12314836	AGCAGGTGACA	1	+
chr18	13139948	13139959	AGCAGGTGGCC	1	+
chr18	13565928	13565939	CCCATGTGGCA	1	+
chr18	19433157	19433168	CACATGTGGCC	1	-
chr18	20749896	20749907	GGCAGGTGGCT	1	+
chr18	20851173	20851184	GCCATGTGAGA	1	+
chr18	21060005	21060016	AACATGTGGTC	1	+
chr18	21514415	21514426	CCCAGGTGATT	1	+
chr18	22180210	22180221	ATCATGTGGTC	1	-
chr18	23412177	23412188	CCCATGTGGCA	1	+
chr18	29226618	29226629	TTCATGTGGCC	1	+
chr18	29237869	29237880	ATCATGTGGTT	1	+
chr18	3267096	3267107	ACCAGGTGATT	1	-
chr18	33064112	33064123	AACATGTGCCC	1	-
chr18	33091700	33091711	ACCATGTGCCT	1	+
chr18	33350478	33350489	GTCAGGTGACA	1	-
chr18	33928074	33928085	GACATGTGGCA	1	+
chr18	33961424	33961435	ATCAGGTGACA	1	-
chr18	33984291	33984302	CTCAGGTGACC	1	+
chr18	33987141	33987152	CACATGTGACT	1	-
chr18	33991806	33991817	ACCATGTGGCC	1	+
chr18	33992938	33992949	ACCATGTGCCC	1	-
chr18	34000361	34000372	GTCAGGTGGCA	1	-
chr18	34167944	34167955	CCCATGTGGTC	1	-
chr18	34479496	34479507	AGCATGTGAGC	1	+
chr18	3459120	3459131	GGCATGTGACA	1	-
chr18	3644033	3644044	GCCATGTGACT	1	+
chr18	3758679	3758690	GACATGTGATT	1	-
chr18	39633398	39633409	GTCATGTGATT	1	+
chr18	39809672	39809683	ATCATGTGGTT	1	-
chr18	4211140	4211151	ACCAGGTGGCT	1	-
chr18	42303438	42303449	GCCATGTGATC	1	-
chr18	42400155	42400166	GCCATGTGACT	1	-
chr18	42683931	42683942	TTCATGTGACT	1	-
chr18	43427361	43427372	AGCAGGTGGCC	1	+
chr18	4451313	4451324	AACATGTGATT	1	-
chr18	44808824	44808835	AGCATGTGACC	1	-
chr18	45438862	45438873	GCCATGTGATG	1	-
chr18	45625114	45625125	GACATGTGACA	1	+
chr18	46695387	46695398	TCCATGTGGCC	1	-
chr18	46974308	46974319	GCCATGTGCTC	1	-
chr18	48357087	48357098	GCCATGTGGCT	1	-
chr18	5073445	5073456	ACCAGGTGACA	1	+
chr18	52763727	52763738	GTCATGTGGGC	1	+
chr18	52763762	52763773	ATCATGTGGGC	1	-
chr18	54199539	54199550	ACCATGTGGGC	1	-
chr18	54978875	54978886	GACATGTGATA	1	+
chr18	55487376	55487387	CTCAGGTGACC	1	-
chr18	56232449	56232460	AGCATGTGACA	1	-
chr18	56343789	56343800	GTCATGTGGTT	1	-
chr18	56700588	56700599	CTCATGTGACG	1	-
chr18	57529519	57529530	GCCATGTGCCC	1	+
chr18	57552268	57552279	GTCATGTGCCA	1	-
chr18	59115821	59115832	CTCAGGTGACT	1	-
chr18	5982458	5982469	TTCATGTGACA	1	-
chr18	59988140	59988151	CCCACGTGATC	1	+
chr18	59996524	59996535	GCCAGGTGGCC	1	+
chr18	59997552	59997563	CACATGTGACC	1	-
chr18	60327145	60327156	AGCAGGTGACA	1	-
chr18	60881751	60881762	CACAGGTGACT	1	-
chr18	60974312	60974323	ATCATGTGACT	1	+
chr18	61113687	61113698	GACATGTGACC	1	+
chr18	6358450	6358461	ATCATGTGATA	1	-
chr18	644525	644536	GCCATGTGGCA	1	+
chr18	66403165	66403176	ATCATGTGGTA	1	+
chr18	67726282	67726293	AACATGTGGTC	1	+
chr18	70320436	70320447	ACCATGTGAGT	1	+
chr18	72161044	72161055	AGCAGGTGGCC	1	-
chr18	76960197	76960208	ACCATGTGGTA	1	+
chr19	11224947	11224958	GTCAGGTGACA	1	+
chr19	11641480	11641491	CCCACGTGCCT	1	-
chr19	11652206	11652217	CCCACGTGGTT	1	+
chr19	11688567	11688578	GTCATGTGAGC	1	+
chr19	1169452	1169463	CCCATGTGGCC	1	+
chr19	1169989	1170000	GACACGTGACC	1	+
chr19	13783536	13783547	GTCATGTGACT	1	-
chr19	14067576	14067587	CTCATGTGACT	1	+
chr19	14414549	14414560	CTCAGGTGATC	1	+
chr19	15065306	15065317	CCCATGTGACC	1	-
chr19	15901086	15901097	GCCAGGTGACT	1	-
chr19	16761844	16761855	CCCATGTGACT	1	-
chr19	16767316	16767327	CACATGTGACT	1	+
chr19	18204451	18204462	TACATGTGACC	1	-
chr19	28889448	28889459	GGCAGGTGGCC	1	-
chr19	3070684	3070695	GTCATGTGACC	1	-
chr19	32051429	32051440	GCCAGGTGGCC	1	+
chr19	32900609	32900620	GTCATGTGATC	1	-
chr19	33152663	33152674	GACATGTGAGT	1	-
chr19	33467304	33467315	AGCACGTGAGC	1	-
chr19	3372614	3372625	CCCACGTGGTT	1	-
chr19	34732548	34732559	GGCAGGTGGCT	1	-
chr19	34808700	34808711	CCCATGTGACT	1	+
chr19	35064827	35064838	GTCAGGTGACA	1	-
chr19	35815437	35815448	CTCAGGTGATC	1	-
chr19	39144977	39144988	CTCACGTGATC	1	-
chr19	3977264	3977275	CCCAGGTGGCC	1	-
chr19	3977283	3977294	AACACGTGGCC	1	+
chr19	39937422	39937433	CTCAGGTGATC	1	-
chr19	40162782	40162793	ACCATGTGCTC	1	-
chr19	40946134	40946145	CCCACGTGGCT	1	+
chr19	42373666	42373677	GGCAGGTGGCT	1	+
chr19	42582867	42582878	CCCACGTGCCC	1	+
chr19	42903519	42903530	AGCAGGTGACC	1	-
chr19	42998818	42998829	AACATGTGCCC	1	-
chr19	43071150	43071161	GTCATGTGGGC	1	+
chr19	43885342	43885353	CCCAGGTGATT	1	-
chr19	44461084	44461095	ACCATGTGGTT	1	+
chr19	44615115	44615126	AACATGTGACT	1	+
chr19	45180462	45180473	GTCATGTGATC	1	-
chr19	46020790	46020801	TCCACGTGGCT	1	+
chr19	47286372	47286383	GCCATGTGCCT	1	-
chr19	47399895	47399906	CACACGTGGCT	1	-
chr19	48693837	48693848	GTCATGTGACT	1	-
chr19	49347828	49347839	AGCATGTGACC	1	-
chr19	49708682	49708693	CACATGTGATC	1	-
chr19	50015201	50015212	ACCATGTGGTC	1	+
chr19	50519653	50519664	GTCATGTGGCC	1	-
chr19	50662008	50662019	ACCATGTGACC	1	+
chr19	50768026	50768037	GTCATGTGACC	1	+
chr19	51255957	51255968	CCCAGGTGGCC	1	-
chr19	51699650	51699661	CTCAGGTGATC	1	+
chr19	51761643	51761654	CACAGGTGACC	1	-
chr19	51777427	51777438	TTCACGTGATT	1	+
chr19	52996111	52996122	GGCATGTGAGT	1	+
chr19	53938786	53938797	CTCAGGTGATC	1	+
chr19	54840216	54840227	ACCATGTGCCT	1	+
chr19	55250976	55250987	CTCATGTGGCC	1	-
chr19	55570689	55570700	CCCACGTGCCC	1	+
chr19	55913308	55913319	TTCATGTGACC	1	+
chr19	56076121	56076132	TCCATGTGACT	1	-
chr19	57794224	57794235	ATCATGTGCCT	1	+
chr19	6429716	6429727	AGCATGTGCCC	1	-
chr19	6668851	6668862	GACATGTGGTT	1	+
chr19	6970642	6970653	ATCATGTGACC	1	+
chr19	7219863	7219874	GACACGTGGTC	1	+
chr19	7289867	7289878	CCCATGTGGTC	1	-
chr19	7630425	7630436	ACCATGTGACT	1	-
chr19	8382040	8382051	ACCATGTGGCC	1	+
chr2	101028401	101028412	CCCATGTGGCT	1	+
chr2	102630357	102630368	GACATGTGATA	1	+
chr2	102630369	102630380	ACCATGTGCTC	1	+
chr2	106377238	106377249	CACATGTGACA	1	-
chr2	106453936	106453947	ATCATGTGACT	1	+
chr2	107405876	107405887	GTCATGTGACT	1	+
chr2	10827471	10827482	CACAGGTGACC	1	+
chr2	108834842	108834853	ACCATGTGATT	1	+
chr2	109149424	109149435	CTCAGGTGATC	1	+
chr2	109224367	109224378	ACCATGTGGCT	1	-
chr2	109877333	109877344	GGCAGGTGACT	1	+
chr2	110350676	110350687	GCCATGTGAGA	1	+
chr2	111793874	111793885	CTCATGTGGCC	1	+
chr2	112417201	112417212	GGCATGTGACT	1	-
chr2	11343695	11343706	AGCACGTGATT	1	+
chr2	113458003	113458014	AGCATGTGACA	1	-
chr2	114604983	114604994	GTCATGTGATG	1	-
chr2	118228025	118228036	GCCATGTGCTC	1	+
chr2	118228066	118228077	GCCATGTGGTC	1	+
chr2	118576705	118576716	TTCATGTGGCC	1	-
chr2	118987072	118987083	CTCATGTGGTC	1	+
chr2	119751891	119751902	CACACGTGGCT	1	+
chr2	12005652	12005663	ATCAGGTGATC	1	+
chr2	12070835	12070846	TTCATGTGACC	1	+
chr2	120985465	120985476	CGCACGTGGCT	1	+
chr2	122061890	122061901	ACCATGTGACA	1	+
chr2	12217078	12217089	GCCATGTGACT	1	+
chr2	122258873	122258884	GACATGTGGCT	1	-
chr2	128508086	128508097	GGCACGTGCCT	1	+
chr2	128540866	128540877	GTCATGTGCTT	1	-
chr2	134927572	134927583	GGCAGGTGACT	1	-
chr2	135188519	135188530	GCCATGTGATC	1	-
chr2	136502550	136502561	ACCATGTGATT	1	-
chr2	136541162	136541173	GGCATGTGACT	1	+
chr2	137936707	137936718	CTCATGTGATT	1	+
chr2	139263045	139263056	GCCAGGTGCCT	1	+
chr2	139280772	139280783	GTCATGTGAGA	1	-
chr2	144454377	144454388	CTCAGGTGATC	1	+
chr2	144791258	144791269	ACCATGTGATT	1	-
chr2	144995523	144995534	GCCATGTGAGA	1	+
chr2	150436890	150436901	GTCATGTGATG	1	-
chr2	150981946	150981957	GGCATGTGGCT	1	-
chr2	15198605	15198616	ATCATGTGGTA	1	-
chr2	153782521	153782532	CTCACGTGCCT	1	+
chr2	157186378	157186389	GGCAGGTGGCT	1	+
chr2	157918578	157918589	ATCATGTGGTT	1	-
chr2	158454046	158454057	GGCAGGTGGCC	1	-
chr2	160174391	160174402	GTCATGTGCTC	1	+
chr1	101756557	101756568	CTCAGGTGACA	1	-
chr1	101823120	101823131	ACCATGTGGCA	1	+
chr1	108584660	108584671	CCCATGTGATC	1	-
chr1	109222412	109222423	GACATGTGACC	1	-
chr1	111045171	111045182	AACATGTGACA	1	+
chr1	113383465	113383476	CTCATGTGACT	1	+
chr1	115522050	115522061	CTCATGTGACA	1	-
chr1	117225548	117225559	GTCATGTGCTT	1	+
chr1	11727750	11727761	CACATGTGACT	1	+
chr1	144534926	144534937	GGCATGTGACA	1	-
chr1	145398778	145398789	CTCAGGTGATC	1	-
chr1	147114003	147114014	CCCAGGTGGCT	1	-
chr1	14842969	14842980	GTCATGTGCTC	1	-
chr1	149204445	149204456	ACCAGGTGGCC	1	+
chr1	149297832	149297843	GCCAGGTGACG	1	-
chr1	149683381	149683392	GCCAGGTGACG	1	-
chr1	152551938	152551949	AACATGTGACA	1	+
chr1	153236180	153236191	CCCATGTGGTC	1	-
chr1	154302310	154302321	GACATGTGACA	1	+
chr1	154765627	154765638	ATCATGTGCCA	1	+
chr1	154839285	154839296	CTCAGGTGGCC	1	+
chr1	15519694	15519705	TCCAGGTGACC	1	+
chr1	155931847	155931858	CCCAGGTGGCC	1	+
chr1	156229730	156229741	GCCAGGTGGTT	1	+
chr1	15679163	15679174	CACACGTGACT	1	+
chr1	156933612	156933623	GTCATGTGACC	1	-
chr1	160402372	160402383	AACATGTGATT	1	+
chr1	16125657	16125668	CCCATGTGCCT	1	-
chr1	16484767	16484778	CCCATGTGCCT	1	-
chr1	168978591	168978602	ATCAGGTGATT	1	+
chr1	169060864	169060875	GCCATGTGCCC	1	-
chr1	169078319	169078330	AGCAGGTGACA	1	-
chr1	172694166	172694177	GGCAGGTGACT	1	-
chr1	175103132	175103143	GCCATGTGACT	1	-
chr1	17560430	17560441	GGCATGTGCTC	1	+
chr1	181102987	181102998	GCCATGTGCTC	1	-
chr1	181103216	181103227	GGCATGTGGGC	1	-
chr1	181483468	181483479	GACATGTGATA	1	+
chr1	18605659	18605670	TACATGTGACC	1	+
chr1	19381890	19381901	GTCATGTGGTC	1	+
chr1	200231935	200231946	ACCATGTGACT	1	+
chr1	200452743	200452754	CCCAGGTGATT	1	+
chr1	207604154	207604165	CCCAGGTGATT	1	+
chr1	207991255	207991266	CTCATGTGACC	1	+
chr1	210466044	210466055	GACAGGTGGCC	1	-
chr1	212107821	212107832	CTCACGTGGCT	1	-
chr1	213007321	213007332	CTCAGGTGATC	1	+
chr1	21695134	21695145	GGCAGGTGGCT	1	-
chr1	219986174	219986185	CTCAGGTGGCT	1	-
chr1	22260325	22260336	GTCAGGTGACA	1	+
chr1	22282366	22282377	ATCATGTGCCA	1	+
chr1	222946552	222946563	GCCATGTGGCC	1	-
chr1	224393248	224393259	GTCAGGTGGCA	1	+
chr1	224897150	224897161	ACCATGTGGTA	1	+
chr1	226544042	226544053	GCCATGTGGTA	1	-
chr1	231475176	231475187	GCCATGTGGTC	1	+
chr1	233101064	233101075	GTCAGGTGATC	1	+
chr1	23871404	23871415	CCCAGGTGACT	1	+
chr1	240139848	240139859	CTCATGTGACC	1	-
chr1	24575511	24575522	ATCATGTGGCC	1	+
chr1	249111478	249111489	CCCAGGTGGCC	1	-
chr1	25193239	25193250	GACAGGTGACT	1	+
chr1	2584414	2584425	AGCATGTGACA	1	+
chr1	26019293	26019304	GGCATGTGATT	1	+
chr1	26114166	26114177	GTCATGTGGCA	1	+
chr1	26907945	26907956	GCCATGTGACC	1	+
chr1	27155414	27155425	GTCATGTGGGT	1	-
chr1	32300282	32300293	CTCAGGTGATC	1	-
chr1	32394076	32394087	CTCAGGTGATC	1	-
chr1	32408831	32408842	AACAGGTGACT	1	+
chr1	32959891	32959902	TCCATGTGACA	1	+
chr1	35443753	35443764	GCCATGTGACC	1	+
chr1	36489081	36489092	ACCATGTGGTA	1	-
chr1	37416423	37416434	AGCATGTGATC	1	-
chr1	37624922	37624933	GGCATGTGACC	1	-
chr1	38087896	38087907	GTCATGTGAGC	1	+
chr1	39657445	39657456	GCCAGGTGGCA	1	-
chr1	41343533	41343544	GTCATGTGCCC	1	+
chr1	44249663	44249674	TGCATGTGACT	1	-
chr1	46507916	46507927	TCCATGTGGCT	1	-
chr1	46508171	46508182	GTCAGGTGCCT	1	-
chr1	46740906	46740917	ACCATGTGGTT	1	+
chr1	65383191	65383202	CCCATGTGAGC	1	+
chr1	6583834	6583845	GTCAGGTGGCC	1	-
chr1	68075444	68075455	GGCAGGTGGCC	1	+
chr1	78004685	78004696	ACCATGTGGCT	1	-
chr1	87221343	87221354	GCCAGGTGGTT	1	-
chr1	89920915	89920926	ATCATGTGGCT	1	+
chr1	92271206	92271217	CTCAGGTGGCC	1	-
chr1	9536998	9537009	GTCATGTGCCT	1	-
chr1	99550194	99550205	ATCAGGTGATC	1	-
chr10	102329326	102329337	ATCATGTGCTC	1	+
chr10	102329346	102329357	CCCATGTGGTC	1	-
chr10	103018216	103018227	ACCAGGTGGCC	1	+
chr10	106112256	106112267	GCCATGTGCCC	1	-
chr10	10952798	10952809	TTCATGTGACA	1	+
chr10	112289979	112289990	ATCAGGTGACC	1	+
chr10	115310320	115310331	CTCATGTGACT	1	-
chr10	11786546	11786557	AGCATGTGATA	1	-
chr10	123513438	123513449	CCCATGTGGTC	1	+
chr10	12551201	12551212	GCCAGGTGACA	1	-
chr10	12551879	12551890	TCCATGTGGCT	1	-
chr10	125938958	125938969	CCCAGGTGGCT	1	-
chr10	126413165	126413176	GCCAGGTGACC	1	+
chr10	126707271	126707282	CCCAGGTGGCC	1	-
chr10	132900677	132900688	TCCATGTGACT	1	+
chr10	133619554	133619565	GACATGTGACA	1	-
chr10	14066844	14066855	AACATGTGGCC	1	-
chr10	14630151	14630162	GCCATGTGCTC	1	+
chr10	14993688	14993699	GCCATGTGAGT	1	-
chr10	22886323	22886334	ACCATGTGGCA	1	+
chr10	22905139	22905150	GACATGTGGCA	1	+
chr10	26737387	26737398	CTCATGTGGCT	1	+
chr10	2742989	2743000	GGCAGGTGGCC	1	-
chr10	30993949	30993960	CCCATGTGGCT	1	+
chr10	31868019	31868030	GCCATGTGCCT	1	-
chr10	31868059	31868070	ATCAGGTGATT	1	-
chr10	35474262	35474273	CTCAGGTGATC	1	+
chr10	43872504	43872515	GCCAGGTGGCA	1	+
chr10	43967001	43967012	CCCATGTGACA	1	-
chr10	44802327	44802338	GCCATGTGACA	1	-
chr10	49423685	49423696	CCCATGTGGCC	1	-
chr10	49680658	49680669	CCCATGTGGCT	1	+
chr10	49821234	49821245	AGCATGTGACA	1	-
chr10	49821303	49821314	GTCATGTGACA	1	+
chr10	49910135	49910146	GTCATGTGACC	1	+
chr10	49951708	49951719	GTCATGTGACC	1	+
chr10	50727999	50728010	CCCATGTGATT	1	+
chr10	6143392	6143403	CCCATGTGGCT	1	+
chr10	62493261	62493272	GCCAGGTGCCC	1	+
chr10	6251134	6251145	CCCACGTGGCC	1	+
chr10	6271990	6272001	GACACGTGGCC	1	+
chr10	64493895	64493906	GTCATGTGCCA	1	-
chr10	6812256	6812267	TCCATGTGGCT	1	-
chr10	70804183	70804194	ACCATGTGATT	1	+
chr10	72104103	72104114	GTCATGTGACA	1	+
chr10	73271930	73271941	GCCAGGTGGCT	1	-
chr10	73536395	73536406	GACATGTGAGT	1	-
chr10	74076920	74076931	CGCACGTGGCC	1	-
chr10	79173835	79173846	GCCAGGTGACC	1	+
chr10	79682706	79682717	GACATGTGCCT	1	-
chr10	82299554	82299565	ACCATGTGCCA	1	-
chr10	85939047	85939058	ACCATGTGGCA	1	-
chr10	88298544	88298555	GCCATGTGCTT	1	+
chr10	88374845	88374856	GCCATGTGGTC	1	-
chr10	90694726	90694737	GCCATGTGCTC	1	+
chr10	91413337	91413348	CTCATGTGGTC	1	-
chr10	95271262	95271273	ATCATGTGGCC	1	+
chr10	97517034	97517045	TTCATGTGACA	1	-
chr10	975400	975411	GGCATGTGCCT	1	+
chr10	98898072	98898083	CACAGGTGACC	1	-
chr11	102459915	102459926	AGCATGTGAGC	1	-
chr11	117286629	117286640	GACATGTGCCC	1	+
chr11	117790550	117790561	GGCAGGTGACT	1	-
chr11	123278296	123278307	ACCAGGTGATC	1	+
chr11	124065979	124065990	ATCATGTGGCC	1	-
chr11	128502506	128502517	GGCATGTGCTC	1	-
chr11	128603856	128603867	ATCATGTGCTC	1	-
chr11	134943410	134943421	CACACGTGGCT	1	-
chr11	16927570	16927581	GGCAGGTGACA	1	+
chr11	19579457	19579468	ATCATGTGAGT	1	+
chr11	19850130	19850141	CTCAGGTGATC	1	+
chr11	19850175	19850186	GGCACGTGCCC	1	-
chr11	2380118	2380129	ACCACGTGACT	1	+
chr11	26109269	26109280	GACATGTGAGT	1	-
chr11	3178328	3178339	GCCAGGTGCCC	1	-
chr11	33775102	33775113	CTCATGTGGTC	1	-
chr11	35165718	35165729	CCCAGGTGATC	1	-
chr11	36376271	36376282	ACCATGTGCCA	1	-
chr11	43567321	43567332	GTCATGTGATT	1	-
chr11	43703783	43703794	AACAGGTGACT	1	-
chr11	45934887	45934898	CGCAGGTGACT	1	+
chr11	47445461	47445472	GCCATGTGACA	1	-
chr11	47939784	47939795	GCCAGGTGGCA	1	+
chr11	47995879	47995890	GGCAGGTGACT	1	+
chr11	59943486	59943497	TCCATGTGGCT	1	-
chr11	59974184	59974195	GCCATGTGAGA	1	+
chr11	60451555	60451566	GTCATGTGGTT	1	+
chr11	60882575	60882586	TCCATGTGGCT	1	-
chr11	61809649	61809660	CCCAGGTGGCT	1	-
chr11	6457091	6457102	GCCATGTGGCC	1	-
chr11	6632033	6632044	ACCATGTGGCA	1	-
chr11	66568783	66568794	GACATGTGCCT	1	+
chr11	66650866	66650877	CCCATGTGAGC	1	-
chr11	67764333	67764344	ACCACGTGCCT	1	+
chr11	68668483	68668494	AGCACGTGGCT	1	+
chr11	69444996	69445007	GCCATGTGACT	1	-
chr11	71021465	71021476	CTCATGTGATT	1	-
chr11	71689295	71689306	ACCATGTGATA	1	-
chr11	72535902	72535913	CCCATGTGGCT	1	-
chr11	72848463	72848474	TTCACGTGATC	1	-
chr11	72858164	72858175	ACCATGTGCCT	1	-
chr11	72925797	72925808	CTCATGTGACA	1	-
chr11	73032277	73032288	GGCATGTGGCT	1	-
chr11	73692710	73692721	GGCAGGTGGCC	1	-
chr11	80076471	80076482	CCCAGGTGACA	1	+
chr11	85537225	85537236	CCCAGGTGATT	1	+
chr11	86517282	86517293	ACCATGTGAGT	1	-
chr11	9039074	9039085	CCCAGGTGACC	1	+
chr11	919438	919449	ACCATGTGACA	1	+
chr11	94315057	94315068	ATCATGTGCTC	1	+
chr11	9777120	9777131	GCCATGTGCCA	1	+
chr12	10022004	10022015	ACCATGTGACT	1	+
chr12	102028802	102028813	ACCATGTGCCC	1	+
chr12	103495717	103495728	CCCATGTGAGC	1	-
chr12	103508363	103508374	ATCATGTGGGC	1	+
chr12	109248948	109248959	AGCATGTGGCA	1	-
chr12	109990402	109990413	GACAGGTGGCC	1	-
chr12	110279441	110279452	GTCATGTGATG	1	-
chr12	110450080	110450091	CTCAGGTGATC	1	-
chr12	111287669	111287680	GACATGTGACC	1	-
chr12	112590082	112590093	GTCAGGTGACA	1	-
chr12	113625283	113625294	CCCATGTGGCC	1	-
chr12	113628716	113628727	GTCAGGTGGCA	1	+
chr12	113697556	113697567	GGCAGGTGACC	1	-
chr12	115919036	115919047	GCCATGTGCCC	1	+
chr12	116896472	116896483	TGCACGTGACT	1	+
chr12	117717875	117717886	GTCATGTGGGC	1	+
chr12	118496913	118496924	CACATGTGATT	1	-
chr12	119667806	119667817	ATCATGTGACT	1	+
chr12	123965516	123965527	GTCATGTGACC	1	+
chr12	123968336	123968347	GTCAGGTGGCC	1	-
chr12	124227693	124227704	CCCACGTGCCC	1	+
chr12	125398640	125398651	GGCAGGTGGCC	1	+
chr12	125955959	125955970	AGCATGTGACC	1	+
chr12	129304582	129304593	CCCACGTGATC	1	-
chr12	129328713	129328724	GCCATGTGACC	1	+
chr12	131545869	131545880	GGCAGGTGACA	1	-
chr12	131592954	131592965	GTCATGTGCCC	1	+
chr12	131811098	131811109	GTCAGGTGGCC	1	+
chr12	131978223	131978234	GCCATGTGGCC	1	-
chr12	2261433	2261444	GTCATGTGCCC	1	-
chr12	25204234	25204245	CTCATGTGGTC	1	+
chr12	25261512	25261523	AGCATGTGGCA	1	+
chr12	25473515	25473526	GACATGTGATT	1	-
chr12	28014843	28014854	CACAGGTGACT	1	+
chr12	29308113	29308124	TACATGTGACC	1	+
chr12	31927030	31927041	GACATGTGAGT	1	-
chr12	3238676	3238687	CCCATGTGGTC	1	-
chr12	32812337	32812348	GGCAGGTGATT	1	+
chr12	32812387	32812398	ATCATGTGAGC	1	+
chr12	4676895	4676906	ATCAGGTGATT	1	-
chr12	49523319	49523330	AGCACGTGCCC	1	-
chr12	54591523	54591534	AGCAGGTGACT	1	-
chr12	56627431	56627442	TCCAGGTGACC	1	-
chr12	57117803	57117814	GACATGTGATA	1	+
chr12	57846866	57846877	ACCATGTGGCA	1	-
chr12	63139309	63139320	CCCATGTGCCT	1	+
chr12	63187958	63187969	AGCATGTGATT	1	-
chr12	63814075	63814086	AACATGTGACC	1	+
chr12	6419711	6419722	GCCACGTGAGC	1	+
chr12	68856665	68856676	CCCATGTGGTC	1	+
chr12	72088036	72088047	CTCATGTGACC	1	-
chr12	75920578	75920589	CTCATGTGGCT	1	-
chr12	8111442	8111453	GCCATGTGCTT	1	-
chr12	90160422	90160433	CCCAGGTGATT	1	-
chr12	92566711	92566722	TGCATGTGACT	1	-
chr12	92758644	92758655	CCCAGGTGATT	1	+
chr12	94676703	94676714	TGCACGTGACT	1	+
chr12	99289150	99289161	CCCAGGTGACC	1	+
chr13	100063189	100063200	CCCATGTGATC	1	+
chr13	103684052	103684063	GACATGTGGCA	1	-
chr13	103783457	103783468	ACCATGTGGCA	1	+
chr13	107026910	107026921	GACATGTGCCT	1	-
chr13	111013185	111013196	CTCATGTGGCC	1	+
chr13	111188779	111188790	TCCATGTGACA	1	+
chr13	111191223	111191234	GACAGGTGACC	1	-
chr13	111208328	111208339	ACCATGTGAGT	1	-
chr13	20838650	20838661	ACCATGTGGCC	1	-
chr13	24134372	24134383	GTCATGTGGCT	1	-
chr13	24828636	24828647	GTCATGTGCTT	1	+
chr13	25200419	25200430	ACCAGGTGGCT	1	+
chr13	25302371	25302382	GACATGTGAGC	1	+
chr13	27980638	27980649	CCCATGTGGTT	1	-
chr13	31612369	31612380	CGCATGTGACC	1	+
chr13	33724630	33724641	GCCATGTGATT	1	+
chr13	34302006	34302017	GGCATGTGATT	1	-
chr13	40765105	40765116	ATCACGTGCCC	1	+
chr13	41806118	41806129	CTCAGGTGACC	1	-
chr13	52136203	52136214	AGCATGTGAGC	1	+
chr13	52369241	52369252	CCCACGTGACC	1	+
chr13	60842086	60842097	ACCATGTGACG	1	+
chr13	96672454	96672465	GTCATGTGGTA	1	+
chr13	99934220	99934231	ATCATGTGGCT	1	-
chr14	100991974	100991985	CCCATGTGGCA	1	+
chr14	102102592	102102603	GACATGTGCCT	1	-
chr14	103018470	103018481	GCCAGGTGCCT	1	-
chr14	103031897	103031908	GCCATGTGAGA	1	+
chr14	103034570	103034581	ACCAGGTGATT	1	-
chr14	103073859	103073870	CTCAGGTGACC	1	-
chr14	103163237	103163248	CCCACGTGGTT	1	-
chr14	103284801	103284812	ATCAGGTGGCT	1	+
chr14	20906812	20906823	GCCATGTGAGC	1	-
chr14	34567010	34567021	GCCATGTGCTC	1	+
chr14	50811047	50811058	CCCAGGTGATT	1	-
chr14	51259622	51259633	GTCATGTGGCC	1	-
chr14	54917380	54917391	CCCACGTGGCT	1	-
chr14	55768424	55768435	GGCATGTGGCC	1	+
chr14	59823229	59823240	GTCAGGTGGCT	1	+
chr14	64065718	64065729	CCCATGTGACT	1	-
chr14	65291460	65291471	ATCATGTGCCT	1	-
chr14	68850171	68850182	GCCATGTGGTA	1	+
chr14	69089680	69089691	GACAGGTGACT	1	+
chr14	69800578	69800589	GCCATGTGACC	1	-
chr14	70185884	70185895	GTCAGGTGATC	1	-
chr14	71351459	71351470	CCCAGGTGGCT	1	+
chr14	73639914	73639925	CCCACGTGGTT	1	+
chr14	75807893	75807904	ATCATGTGACC	1	-
chr14	75922182	75922193	CCCAGGTGGCT	1	+
chr14	76727608	76727619	ACCATGTGGCT	1	+
chr14	76832504	76832515	AACACGTGACT	1	+
chr14	76969157	76969168	ACCATGTGGTT	1	-
chr14	77534765	77534776	CCCATGTGGCA	1	+
chr14	78869770	78869781	TCCATGTGACT	1	+
chr14	89466248	89466259	GTCATGTGCCC	1	-
chr14	89797938	89797949	CCCATGTGGTC	1	-
chr14	91719692	91719703	ACCAGGTGGCC	1	+
chr14	92761035	92761046	GTCATGTGGCT	1	-
chr14	93126805	93126816	AGCACGTGAGC	1	-
chr14	93230790	93230801	GCCATGTGACT	1	-
chr14	94927153	94927164	AACATGTGGCC	1	-
chr14	95682509	95682520	GCCATGTGAGA	1	-
chr14	97908934	97908945	CTCAGGTGGCT	1	-
chr15	100924089	100924100	GGCAGGTGACA	1	-
chr15	34786809	34786820	CCCAGGTGGCT	1	-
chr15	40094269	40094280	ACCAGGTGGCC	1	+
chr15	44067737	44067748	GCCATGTGCTC	1	+
chr15	44222977	44222988	ACCATGTGGCG	1	-
chr15	44241043	44241054	TGCATGTGACT	1	-
chr15	50399900	50399911	AGCATGTGGTC	1	-
chr15	52314553	52314564	CTCAGGTGATC	1	+
chr15	52546617	52546628	TCCACGTGACT	1	-
chr15	60017241	60017252	ACCAGGTGACT	1	-
chr15	63886512	63886523	CCCAGGTGACT	1	+
chr15	65243249	65243260	CCCACGTGCCT	1	-
chr15	66155170	66155181	ACCATGTGCCT	1	-
chr15	66709683	66709694	CTCAGGTGATC	1	-
chr15	66709775	66709786	GGCACGTGCCT	1	+
chr15	67240852	67240863	GTCATGTGATA	1	+
chr15	67254113	67254124	AGCATGTGGCC	1	-
chr15	67335371	67335382	AGCATGTGATC	1	-
chr15	69108684	69108695	ATCATGTGACC	1	-
chr15	73565903	73565914	ATCAGGTGACA	1	+
chr15	74119426	74119437	ACCATGTGGTC	1	-
chr15	74574747	74574758	GGCATGTGGGC	1	-
chr15	74918179	74918190	CACATGTGACC	1	-
chr15	75931007	75931018	CACATGTGGCC	1	+
chr15	82332353	82332364	CCCAGGTGACT	1	-
chr15	82332424	82332435	AGCATGTGCCC	1	+
chr15	84081926	84081937	ACCATGTGGTC	1	-
chr15	89493487	89493498	CCCAGGTGATC	1	-
chr15	89747333	89747344	TCCATGTGGCT	1	+
chr15	90932897	90932908	GACAGGTGGCC	1	+
chr15	99911575	99911586	GACATGTGGCA	1	-
chr16	10926425	10926436	AACATGTGACC	1	-
chr16	10962543	10962554	CACATGTGGCT	1	-
chr16	11589105	11589116	TCCATGTGGCC	1	+
chr16	11706207	11706218	CCCAGGTGGCC	1	-
chr16	11706364	11706375	CGCAGGTGACC	1	-
chr16	11877536	11877547	CCCAGGTGACA	1	+
chr16	13485464	13485475	CTCAGGTGATC	1	-
chr16	1367458	1367469	TCCATGTGATC	1	+
chr16	14429398	14429409	GTCATGTGCTC	1	-
chr16	15644868	15644879	AGCAGGTGACT	1	+
chr16	16157728	16157739	AGCATGTGATC	1	-
chr16	17556056	17556067	GCCAGGTGACT	1	-
chr16	19787667	19787678	ACCAGGTGACA	1	-
chr16	2012651	2012662	ACCAGGTGACA	1	-
chr16	2013425	2013436	ACCATGTGGCC	1	-
chr16	20890546	20890557	GTCATGTGGTA	1	-
chr16	21530047	21530058	ATCATGTGGTA	1	+
chr16	21553189	21553200	GCCATGTGGTT	1	+
chr16	21696494	21696505	ACCATGTGCTC	1	+
chr16	22195434	22195445	AGCATGTGGTC	1	+
chr16	24021402	24021413	ATCATGTGGCC	1	-
chr16	2490248	2490259	ACCAGGTGACA	1	-
chr16	2646122	2646133	CACATGTGGCC	1	-
chr16	27161541	27161552	ACCATGTGCCT	1	+
chr16	27400760	27400771	AACATGTGGCT	1	-
chr16	28193058	28193069	CTCACGTGAGC	1	+
chr16	29623317	29623328	ATCATGTGGTA	1	+
chr16	3056049	3056060	TGCATGTGACC	1	-
chr16	31707133	31707144	GTCATGTGGCA	1	+
chr16	47813856	47813867	ATCATGTGACA	1	+
chr16	4795327	4795338	ATCATGTGACC	1	+
chr16	4795374	4795385	GGCATGTGACC	1	+
chr16	4795439	4795450	GACAGGTGGCT	1	-
chr16	48200150	48200161	GTCATGTGCTT	1	-
chr16	49492337	49492348	CCCATGTGGCC	1	-
chr16	4965623	4965634	GGCATGTGATC	1	+
chr16	50243622	50243633	GACAGGTGACT	1	-
chr16	50416554	50416565	AGCATGTGACC	1	+
chr16	5258288	5258299	ACCATGTGACT	1	-
chr16	56228356	56228367	CTCAGGTGGCT	1	-
chr16	56333345	56333356	TGCATGTGACT	1	+
chr16	57037607	57037618	CCCATGTGGCA	1	+
chr16	57085975	57085986	AGCATGTGATA	1	-
chr16	66653566	66653577	ACCACGTGGTC	1	+
chr16	67264967	67264978	CCCAGGTGGCT	1	+
chr16	69868250	69868261	CCCACGTGACT	1	+
chr16	70781983	70781994	AGCAGGTGACT	1	-
chr16	80778815	80778826	GACAGGTGGCT	1	-
chr16	81782218	81782229	GCCATGTGCCT	1	+
chr16	82675176	82675187	GACATGTGATA	1	+
chr16	82684610	82684621	GTCATGTGGTT	1	+
chr16	84643650	84643661	GTCATGTGGTA	1	-
chr16	85709309	85709320	AACATGTGGCT	1	-
chr16	86152265	86152276	CTCAGGTGGCT	1	-
chr16	86638191	86638202	GCCATGTGCCT	1	-
chr16	86668088	86668099	GTCATGTGATG	1	+
chr16	88875706	88875717	GCCATGTGGGC	1	-
chr16	89223978	89223989	TGCATGTGACT	1	-
chr16	89905187	89905198	GGCAGGTGGCT	1	+
chr16	9051525	9051536	CTCAGGTGATC	1	-
chr17	15555237	15555248	GACACGTGGTC	1	-
chr17	19220631	19220642	ACCAGGTGGCT	1	-
chr17	19441962	19441973	GTCAGGTGGCT	1	+
chr17	20610383	20610394	CCCACGTGAGC	1	-
chr17	21115683	21115694	GTCAGGTGATT	1	+
chr17	25318522	25318533	ATCATGTGATC	1	-
chr17	25801037	25801048	GCCATGTGGGC	1	+
chr17	32709692	32709703	GGCATGTGCCC	1	+
chr17	32831028	32831039	CCCACGTGAGT	1	-
chr17	33379456	33379467	AGCATGTGGCA	1	+
chr17	34223379	34223390	ACCATGTGGTA	1	+
chr17	36663164	36663175	GCCATGTGCTT	1	+
chr17	36813489	36813500	GCCATGTGGCC	1	+
chr17	37926727	37926738	GTCAGGTGGTT	1	-
chr17	40351154	40351165	GGCATGTGACA	1	+
chr17	40424652	40424663	GCCATGTGGTT	1	-
chr17	40683917	40683928	AACATGTGGTC	1	-
chr17	42174745	42174756	CACATGTGGCT	1	-
chr17	42312455	42312466	ACCATGTGGTC	1	+
chr17	42613517	42613528	AACATGTGGTC	1	+
chr17	44341825	44341836	ATCAGGTGACA	1	+
chr17	4454612	4454623	CCCATGTGGCA	1	-
chr17	4464250	4464261	TGCACGTGACT	1	+
chr17	47405993	47406004	ACCATGTGATA	1	+
chr17	48896601	48896612	AGCAGGTGACT	1	+
chr17	5561683	5561694	GGCAGGTGGCT	1	-
chr17	56157135	56157146	CTCATGTGGCT	1	-
chr17	56359070	56359081	CTCAGGTGGCC	1	+
chr17	59693187	59693198	ATCAGGTGGCT	1	+
chr17	61999952	61999963	ATCATGTGGCA	1	-
chr17	6265255	6265266	GACATGTGACT	1	-
chr17	63020236	63020247	GGCATGTGCCT	1	+
chr17	63505610	63505621	GCCATGTGGTC	1	+
chr17	64713999	64714010	CACAGGTGACC	1	-
chr17	65463814	65463825	GGCAGGTGGCT	1	-
chr17	66030400	66030411	GTCATGTGCCT	1	+
chr17	66181898	66181909	CCCAGGTGACT	1	-
chr17	68164363	68164374	CACACGTGGCC	1	-
chr17	6949258	6949269	ATCATGTGGCT	1	-
chr17	71039953	71039964	TTCATGTGGCC	1	-
chr17	72473771	72473782	GACATGTGACA	1	+
chr17	73309301	73309312	ACCATGTGCCC	1	-
chr17	73341728	73341739	GTCATGTGATT	1	-
chr17	74480969	74480980	GTCAGGTGACT	1	-
chr17	74557074	74557085	AGCATGTGACT	1	-
chr17	74628141	74628152	CCCACGTGAGC	1	-
chr17	75098345	75098356	ATCAGGTGACA	1	+
chr17	75645880	75645891	ACCACGTGGTT	1	-
chr17	75645925	75645936	ATCATGTGGCC	1	+
chr17	76454345	76454356	ACCACGTGGCT	1	-
chr17	76976067	76976078	GTCAGGTGGTT	1	-
chr17	78197844	78197855	AGCATGTGACC	1	-
chr17	80339563	80339574	CACACGTGGCT	1	+
chr17	80339619	80339630	CACATGTGGCT	1	+
chr17	80488582	80488593	ACCATGTGGGC	1	+
chr17	8888813	8888824	GGCATGTGCTC	1	+
chr17	9103007	9103018	GTCATGTGACT	1	-
chr18	10527411	10527422	GTCATGTGATA	1	-
chr18	12373678	12373689	AGCATGTGACC	1	-
chr18	12781925	12781936	CCCATGTGGTC	1	+
chr18	13003582	13003593	CCCATGTGGTT	1	+
chr18	20723594	20723605	GCCATGTGGTC	1	-
chr18	21030987	21030998	GCCAGGTGGTT	1	-
chr18	21595941	21595952	AGCATGTGGTC	1	-
chr18	22503357	22503368	GACAGGTGACC	1	-
chr18	2337708	2337719	TCCAGGTGACC	1	-
chr18	30348998	30349009	ATCATGTGCCC	1	-
chr18	31805108	31805119	GCCAGGTGGCA	1	+
chr18	42280713	42280724	CACATGTGACA	1	+
chr18	43895252	43895263	AGCAGGTGACC	1	-
chr18	47485210	47485221	GCCATGTGGTA	1	-
chr18	55558434	55558445	TCCACGTGGCT	1	-
chr18	55643169	55643180	AGCATGTGACC	1	+
chr18	56724626	56724637	CCCATGTGGCT	1	+
chr18	56737936	56737947	CCCATGTGGCA	1	-
chr18	60780080	60780091	CTCACGTGATT	1	+
chr18	60935543	60935554	ACCATGTGGTA	1	-
chr18	60978938	60978949	CGCATGTGGCC	1	+
chr18	669282	669293	ACCATGTGGCT	1	-
chr18	67565866	67565877	GCCAGGTGGTT	1	+
chr18	68678711	68678722	AACATGTGGTC	1	-
chr18	9426894	9426905	CCCACGTGACA	1	-
chr19	11334078	11334089	GTCATGTGGTT	1	-
chr19	11355981	11355992	CACATGTGACA	1	-
chr19	12907506	12907517	AGCATGTGATA	1	+
chr19	13507520	13507531	ATCATGTGACG	1	-
chr19	13512390	13512401	GTCATGTGGCC	1	-
chr19	1476461	1476472	CTCAGGTGACC	1	+
chr19	15270267	15270278	GTCAGGTGACA	1	+
chr19	15312613	15312624	TGCATGTGACT	1	-
chr19	18171517	18171528	GGCATGTGACC	1	+
chr19	18732519	18732530	GCCAGGTGGCT	1	-
chr19	19262440	19262451	CACAGGTGACT	1	+
chr19	22802227	22802238	AGCATGTGACC	1	-
chr19	29888839	29888850	GGCATGTGGCC	1	+
chr19	31804545	31804556	GACATGTGACA	1	+
chr19	3302937	3302948	CTCATGTGGCT	1	+
chr19	3374836	3374847	CTCACGTGGTC	1	+
chr19	34661706	34661717	AGCACGTGGCT	1	-
chr19	38629958	38629969	AGCATGTGACC	1	-
chr19	39543078	39543089	GCCATGTGCTT	1	+
chr19	40786755	40786766	ATCAGGTGACA	1	-
chr19	42209517	42209528	CCCAGGTGACA	1	+
chr19	46232169	46232180	CTCAGGTGATC	1	-
chr19	47389520	47389531	AACACGTGACT	1	-
chr19	47942342	47942353	CCCATGTGAGC	1	+
chr19	48292218	48292229	AGCATGTGGCC	1	+
chr19	48832529	48832540	ACCATGTGACC	1	-
chr19	49319347	49319358	CCCAGGTGGCC	1	-
chr19	50508904	50508915	CCCATGTGGCT	1	-
chr19	51416232	51416243	CGCAGGTGACC	1	+
chr19	5548036	5548047	CCCATGTGGCA	1	+
chr19	56342290	56342301	CCCAGGTGATT	1	-
chr19	57171870	57171881	GTCATGTGGCC	1	+
chr19	57793164	57793175	CTCAGGTGATC	1	+
chr19	57905646	57905657	GGCAGGTGACA	1	+
chr19	57997492	57997503	GGCAGGTGACT	1	-
chr19	58287294	58287305	CCCATGTGGCT	1	+
chr19	58904150	58904161	AACAGGTGACT	1	-
chr19	6343382	6343393	AGCATGTGGCC	1	+
chr19	6343401	6343412	AACACGTGACC	1	+
chr19	6343420	6343431	AACATGTGGCC	1	+
chr19	6343460	6343471	AACATGTGGCC	1	+
chr19	7972437	7972448	GCCATGTGGCC	1	+
chr2	102334059	102334070	ACCAGGTGACT	1	+
chr2	102731622	102731633	CTCAGGTGATC	1	+
chr2	102760797	102760808	CTCATGTGGCC	1	+
chr2	102760843	102760854	GTCATGTGAGA	1	-
chr2	10467147	10467158	CCCAGGTGGCC	1	+
chr2	106356127	106356138	CTCACGTGCCT	1	-
chr2	106543864	106543875	GTCAGGTGGCC	1	+
chr2	111632724	111632735	CCCACGTGCCT	1	+
chr2	112456870	112456881	CACATGTGGCC	1	+
chr2	11551856	11551867	ACCATGTGACC	1	-
chr2	11778037	11778048	CTCAGGTGACT	1	+
chr2	12139251	12139262	ACCATGTGACA	1	+
chr2	12256824	12256835	CCCACGTGCCT	1	-
chr2	128632667	128632678	CCCATGTGACA	1	-
chr2	129015895	129015906	GTCATGTGCCA	1	+
chr2	129271838	129271849	GGCAGGTGACC	1	-
chr2	139470016	139470027	AACATGTGGTC	1	-
chr2	145131733	145131744	GGCAGGTGATT	1	-
chr2	152907660	152907671	GACAGGTGACT	1	+
chr2	157293960	157293971	GTCATGTGGTA	1	-
chr2	15939670	15939681	AACAGGTGACT	1	+
chr2	170646441	170646452	ACCATGTGGCC	1	+
chr2	175458515	175458526	AGCATGTGGTC	1	+
chr2	175497289	175497300	CACACGTGGCT	1	-
chr2	175499384	175499395	GGCATGTGATA	1	+
chr2	177507034	177507045	GCCATGTGATT	1	+
chr2	178078715	178078726	AGCATGTGACA	1	+
chr2	182049122	182049133	CTCAGGTGACA	1	-
chr2	18299124	18299135	ATCATGTGGCA	1	-
chr2	191334690	191334701	TTCATGTGATT	1	+
chr2	193059695	193059706	CCCACGTGACC	1	-
chr2	197040978	197040989	GCCAGGTGGCT	1	-
chr2	198992471	198992482	ACCATGTGGTT	1	-
chr2	19986542	19986553	CCCAGGTGGCT	1	+
chr2	201728191	201728202	CTCAGGTGATC	1	-
chr2	202000311	202000322	TCCATGTGATT	1	-
chr2	203639326	203639337	CCCATGTGACC	1	-
chr2	206587134	206587145	CCCATGTGACA	1	+
[truncated: 2,662 more rows]
