# Supplementary material for: Relationship between histone modifications and transcription factor binding is protein family specific
Source: Genome Res. 2018 Mar;28(3):321–33. doi: 10.1101/gr.220079.116 (PMC5848611; doi:10.1101/gr.220079.116)
Supplement: Supplemental Material [file supp_gr.220079.116_Supplemental_Material.zip › Supplemental_Material/USF2/USF2.00000000001]

0	1	0.0107597	0.0118049	0.00926016	0.0682456	0.0138304	0.011683	0.0325809	0.0118777	0.0106319	0.0120043
0	1	0.0152431	0.00938329	0.00709077	0.0320375	0.0179229	0.0117635	0.0941639	0.0100011	0.0259682	0.0753137
0	1	0.0896587	0.026442	0.0119262	0.0678607	0.057924	0.067432	0.124686	0.0346598	0.0173296	0.012846
0	1	0.0124426	0.0129391	0.00475425	0.0223894	0.0234719	0.00755328	0.0125004	0.0149447	0.00640609	0.0105527
0	1	0.241987	0.296106	0.0124088	0.0238683	0.0273852	0.273851	0.354551	0.292332	0.0140874	0.0105497
0	1	0.0120802	0.012144	0.00358599	0.0439762	0.0245962	0.013795	0.160682	0.00707512	0.0365985	0.0100325
0	1	0.137098	0.154474	0.0102143	0.0876527	0.140753	0.0497225	0.155656	0.0413763	0.0318695	0.0210501
0	1	0.0228997	0.019478	0.00709077	0.123594	0.0399588	0.0119484	0.0655479	0.0181615	0.0283374	0.00802306
0	1	0.0477704	0.0391949	0.010758	0.0107379	0.102477	0.0212579	0.0513239	0.0304277	0.0123596	0.0149054
0	1	0.00296962	0.0143938	0.00175239	0.0471851	0.00880995	0.00963314	0.0252379	0.0118777	0.0126952	0.0179325
0	1	0.0127797	0.0286494	0.010758	0.00976469	0.0295938	0.0152849	0.00395321	0.0233971	0.0124662	0.00870939
0	1	0.0738366	0.0169203	0.00771551	0.0250645	0.0242852	0.0461129	0.200933	0.0245172	0.0221065	0.0171168
0	1	0.0239935	0.0220016	0.0155934	0.0260338	0.0434035	0.0168057	0.0298525	0.0153159	0.0140874	0.0253064
0	1	0.0294263	0.0353993	0.00709077	0.0252149	0.0234987	0.014401	0.0385704	0.0192278	0.0118963	0.0124065
0	1	0.015471	0.0172002	0.00654725	0.0116231	0.0454211	0.0098103	0.0131774	0.0103359	0.00582464	0.0365379
0	1	0.0100911	0.0180553	0.00354538	0.00706514	0.0132907	0.00991759	0.00131774	0.0091817	0.0101271	0.034878
0	1	0.0312791	0.0187667	0.0156339	0.0088795	0.0398582	0.021974	0.0136013	0.00765794	0.00813962	0.0265209
0	1	0.00605411	0.0102384	0.0107336	0.0131571	0.0193055	0.00751405	0.0126307	0.00420012	0.00568804	0.0311025
0	1	0.0154738	0.00787283	0.00892437	0.0075147	0.020825	0.0121936	0.00322252	0.00738876	0.013317	0.0234574
0	1	0.0174853	0.0103822	0.00775611	0.0166901	0.0251542	0.0145983	0.00331247	0.0095724	0.0140612	0.0102062
0	1	0.00975399	0.006594	0.00417012	0.0581021	0.010393	0.00885833	0.0285779	0.00801772	0.0224255	0.00187545
0	1	0.00470844	0.00554679	0.00471364	0.0387824	0.0136709	0.00722904	0.017039	0.0124154	0.00824262	0.0492174
0	1	0.00907976	0.0173067	0.00721256	0.0621618	0.00962316	0.00720019	0.0190166	0.00726722	0.0172716	0.0238625
0	1	0.0154682	0.0209006	0.0058819	0.0358865	0.0287181	0.0120361	0.0196936	0.00994357	0.0103218	0.0236622
0	1	0.0080712	0.0189105	0.00761556	0.0448399	0.0383348	0.0107417	0.00651619	0.0134014	0.022726	0.0205506
0	1	0.104419	0.0603919	0.00593873	0.0337025	0.0495494	0.0710666	0.342848	0.0360967	0.0329962	0.037357
0	1	0.0312647	0.0146476	0.00829963	0.054804	0.0469956	0.0272051	0.264064	0.0103343	0.049517	0.0282605
0	1	0.075105	0.121772	0.0152686	0.0252893	0.0574968	0.0522848	0.0506628	0.0234606	0.021477	0.04454
0	1	0.0218594	0.0160652	0.00421073	0.00669317	0.0393618	0.0101634	0.00587544	0.016449	0.0118548	0.00437282
0	1	0.0219335	0.0108059	0.00600372	0.0278922	0.0213737	0.0132044	0.0732782	0.00843941	0.0290723	0.00767716
0	1	0.0020171	0.00341281	0.015285	0.00674073	0.0148693	0.00434723	0.00459396	0.00498158	0.0116154	0.0101191
0	1	0.011434	0.0196218	0.00116826	0.0263666	0.0191048	0.00914336	0.0226138	0.00879096	0.00890412	0.0138002
0	1	0.0615301	0.0457782	0.00834024	0.0353425	0.0343485	0.0534358	0.0460805	0.0373026	0.0206675	0.0227157
0	1	0.0109008	0.00554679	0.00300186	0.0667251	0.0121186	0.00637644	0.0272051	0.011775	0.0116974	0.00583518
0	1	0.0115451	0.00933504	0.00471364	0.0212394	0.0290879	0.0096932	0.218465	0.00879096	0.0397733	0.0187305
0	1	0.175616	0.193494	0.00058413	0.0473699	0.0710503	0.079681	0.454173	0.0923298	0.0141004	0.0196302
0	1	0.00537987	0.0151277	0.0120074	0.0470454	0.0343448	0.0108696	0.0456976	0.00973197	0.0072661	0.0341906
0	1	0.00840834	0.00355662	0.010765	0.0300153	0.00814821	0.00818046	0.0599297	0.00804864	0.0172088	0.0504946
0	1	0.0158053	0.00611431	0.00412952	0.00979714	0.00998638	0.0105165	0.0499093	0.00687649	0.0161959	0.00552994
0	1	0.0151367	0.017344	0.045442	0.0197055	0.0233572	0.0198554	0.101414	0.0474453	0.0257925	0.171758
0	1	0.0457388	0.057155	0.0124697	0.0126444	0.0838101	0.0261146	0.0185208	0.0133102	0.00321611	0.0259338
0	1	0.00437131	0.00739315	0.0116177	0.00768106	0.0135458	0.00720019	0.00334872	0.0134014	0.00854401	0.00915751
0	1	0.134075	0.0287157	0.00390148	0.0510431	0.0353354	0.114999	0.374251	0.0433016	0.0280627	0.00934376
0	1	0.07425	0.0319579	0.00592251	0.0121838	0.0776228	0.037821	0.0106144	0.0129911	0.0118787	0.0218701
0	1	0.0225337	0.0102384	0.00233652	0.0523079	0.015634	0.0213884	0.0871318	0.00987363	0.0305412	0.00812671
0	1	0.182851	0.0504941	0.0058413	0.0309601	0.0557673	0.174258	0.38723	0.076514	0.0364276	0.0148832
0	1	0.0191709	0.0109498	0.00592251	0.0116671	0.0191986	0.00543477	0.0170218	0.0095724	0.00839931	0.0400726
0	1	0.112335	0.0355743	0.0076912	0.060409	0.0307033	0.0840165	0.355395	0.037684	0.0200147	0.0106587
0	1	0.0135911	0.0392435	0.00237712	0.0343852	0.0284906	0.0133724	0.0154378	0.0091817	0.0101532	0.0463435
0	1	0.0281851	0.0175563	0.00417012	0.0761124	0.0220492	0.0168836	0.0420226	0.0152768	0.0246408	0.0116372
0	1	0.154857	0.095625	0.00524102	0.0341424	0.0436925	0.0982436	0.169224	0.0549372	0.00980691	0.0296941
0	1	0.0153589	0.00453358	0.00537898	0.0707093	0.0194209	0.00861255	0.025037	0.00879096	0.0131038	0.0121223
0	1	0.0327872	0.0076105	0.00241773	0.0904223	0.0240701	0.0222197	0.0768317	0.0147786	0.0265471	0.00961522
0	1	0.0239073	0.00980702	0.00767488	0.0419899	0.0242373	0.0125669	0.0357051	0.0118777	0.0197493	0.00814169
0	1	0.030942	0.00682563	0.00471364	0.00831876	0.0237829	0.0111153	0.00131774	0.0103148	0.0175428	0.0109777
0	1	0.0245489	0.0295726	0.00896495	0.0435564	0.0324635	0.0198663	0.228879	0.017582	0.0274305	0.0199774
0	1	0.0110119	0.0140749	0.00775611	0.00892355	0.022319	0.0128235	0.0058392	0.0144932	0.0118548	0.0187381
0	1	0.00369989	0.00657424	0.00296125	0.011579	0.0136973	0.00910413	0.00404221	0.00459085	0.00518319	0.00398808
0	1	0.0255621	0.0154921	0.00654725	0.00488234	0.0318002	0.00589514	0.00240981	0.00306709	0.00970816	0.0123121
0	1	0.0178252	0.00724932	0.00779669	0.0110183	0.0360531	0.010731	0.0145676	0.0102399	0.0109259	0.00688933
0	1	0.0121082	0.00438978	0.00650664	0.00734552	0.0143591	0.0112227	0.00259923	0.00329988	0.01114	0.023812
0	1	0.014911	0.00582667	0.00300186	0.0319082	0.0043866	0.0072094	0.0105057	0.00765794	0.0106199	0.0412802
0	1	0.0144624	0.00582667	0.00300186	0.0323504	0.00416602	0.0070917	0.0105057	0.00765794	0.0100411	0.041406
0	1	0.0269021	0.0889977	0.00713137	0.0414617	0.0537494	0.0236742	0.0138544	0.0122488	0.0113499	0.010426
0	1	0.0399986	0.0141628	0.00955534	0.0437921	0.0285666	0.016872	0.188571	0.00841982	0.0140874	0.0304745
0	1	0.0245507	0.00753695	0.00537898	0.00718911	0.0575876	0.00801364	0.00496734	0.00459085	0.0108712	0.0161454
0	1	0.115877	0.0285736	0.00475425	0.0377449	0.0390588	0.10837	0.15739	0.0680421	0.0308598	0.00899605
0	1	0.0454689	0.0104845	0.00596311	0.0804789	0.0205698	0.032926	0.173216	0.0325071	0.0251717	0.0125318
0	1	0.0100883	0.0140749	0.00322989	0.0811308	0.00891603	0.0127735	0.0739421	0.0130107	0.0192999	0.0103516
0	1	0.0127236	0.00952626	0.00566089	0.0076259	0.0234413	0.011596	0.00537404	0.0118581	0.00696099	0.0097884
0	1	0.101265	0.0243332	0.00713137	0.0579694	0.0546288	0.0587277	0.23874	0.0442951	0.0205228	0.00632936
0	1	0.00302564	0.00739315	0.00650664	0.0112535	0.0101518	0.0119288	0.00655244	0.0091817	0.0172805	0.0169081
0	1	0.00302564	0.00739315	0.00710699	0.0116399	0.0101334	0.0116836	0.00717302	0.0091817	0.0167725	0.0154972
0	1	0.0129206	0.00796065	0.0113015	0.0121502	0.0346237	0.00889755	0.00794268	0.0108384	0.0243167	0.0120906
0	1	0.0896832	0.0191981	0.00713137	0.0410491	0.046035	0.0656067	0.110988	0.0255166	0.0204935	0.0160127
0	1	0.0131167	0.00967094	0.00412952	0.00548713	0.0335053	0.0108984	0.00267173	0.0145345	0.00886283	0.00771186
0	1	0.00638842	0.0127961	0.00866475	0.0728776	0.0119672	0.0101902	0.0117509	0.0114869	0.0186416	0.00779294
0	1	0.122713	0.0600596	0.014928	0.0253257	0.0373207	0.0786148	0.282693	0.0548524	0.0435828	0.0107229
0	1	0.0494281	0.0569579	0.0152721	0.019337	0.106851	0.0281439	0.0243237	0.0229776	0.0187657	0.0279113
0	1	0.10197	0.035829	0.00829963	0.0479526	0.0411382	0.0679842	0.31767	0.0537705	0.0374976	0.0100328
0	1	0.00907976	0.0189105	0.0322739	0.0462377	0.00738281	0.0214621	0.0211563	0.0271544	0.0422358	0.0974445
0	1	0.077227	0.0297164	0.00421073	0.0457026	0.0667782	0.0517998	0.339361	0.0233254	0.0316301	0.0116459
0	1	0.0380019	0.0359266	0.00471364	0.0290837	0.0627662	0.0221332	0.0668084	0.0137726	0.0150709	0.0163009
0	1	0.256183	0.487494	0.00475425	0.0542766	0.122942	0.17326	0.412909	0.230409	0.00443029	0.0262712
0	1	0.0110969	0.00507257	0.0135731	0.010045	0.014843	0.00755328	0.00459396	0.0132207	0.0160283	0.0296326
0	1	0.05179	0.0208863	0.00358599	0.0620523	0.0372413	0.0507626	0.252557	0.0260213	0.0557238	0.0105467
0	1	0.0258936	0.0404467	0.00237712	0.0238949	0.073884	0.0178055	0.12285	0.018383	0.00815997	0.0243674
0	1	0.0258936	0.0413556	0.00237712	0.0240757	0.073884	0.0179624	0.128172	0.018383	0.00815997	0.0244966
0	1	0.170994	0.127347	0.00775611	0.0575529	0.0451133	0.203927	0.259825	0.130392	0.0208514	0.0127223
0	1	0.00706265	0.0177447	0.00408891	0.0312815	0.0169281	0.0108689	0.0999182	0.00306709	0.0183132	0.0232354
0	1	0.0100911	0.0059705	0.00646602	0.00520675	0.0164082	0.00800445	0.00327622	0.00421969	0.00223257	0.0157216
0	1	0.0689071	0.0127961	0.00354538	0.0390425	0.039414	0.0610438	0.183937	0.0205628	0.00986156	0.0299691
0	1	0.0417633	0.0186228	0.0130945	0.0770046	0.0253321	0.0364547	0.191905	0.0233163	0.035609	0.0152657
0	1	0.0598842	0.0268711	0.00596311	0.072694	0.0698529	0.0275472	0.302718	0.0234985	0.0549881	0.011602
0	1	0.180434	0.205667	0.00475425	0.0260742	0.0515789	0.139186	0.467013	0.10247	0.0199886	0.0128373
0	1	0.0286829	0.0954381	0.0101738	0.0512794	0.109798	0.034428	0.0438953	0.0279358	0.0108712	0.050336
0	1	0.170333	0.289743	0.00872958	0.0113867	0.0506392	0.0869633	0.383784	0.062467	0.0219283	0.0196795
0	1	0.0181595	0.0137413	0.00600372	0.0605105	0.0240859	0.0131646	0.0332416	0.00804864	0.0247192	0.00971103
0	1	0.0591933	0.104927	0.00658785	0.0321697	0.117519	0.0289208	0.0513649	0.0225244	0.00607209	0.0232727
0	1	0.130907	0.0737946	0.0101332	0.0295886	0.0433545	0.10305	0.358983	0.051551	0.0303505	0.0134956
0	1	0.011434	0.0220357	0.00958972	0.0654377	0.0271858	0.0125277	0.221132	0.00535273	0.05433	0.0303336
0	1	0.0158829	0.0133493	0.00958972	0.0421064	0.0132907	0.0173152	0.0241788	0.0112541	0.0103545	0.0074111
0	1	0.0647386	0.0250192	0.00650664	0.0311367	0.0481533	0.0344016	0.216794	0.0134459	0.0279038	0.0190345
0	1	0.0570839	0.163911	0.00354538	0.020909	0.113851	0.0314043	0.0899477	0.0336402	0.0096222	0.0140622
0	1	0.173981	0.0282938	0.00412952	0.0775127	0.0601327	0.107389	0.32047	0.08026	0.0605229	0.0104626
0	1	0.175569	0.0282938	0.00412952	0.0794139	0.0607434	0.10861	0.325677	0.0815792	0.0607415	0.0104626
0	1	0.0163204	0.0107696	0.00842146	0.106952	0.0185229	0.0105165	0.0591035	0.0206686	0.0279712	0.00929618
0	1	0.0343075	0.100605	0.00600372	0.0649254	0.092262	0.0318638	0.0342961	0.0198676	0.0156927	0.0548665
0	1	0.0360595	0.0231784	0.00300186	0.0934437	0.0585875	0.0280185	0.0471773	0.0317452	0.0430511	0.00792416
0	1	0.311238	0.886207	0.0100764	0.075378	0.0295082	0.458024	0.880795	0.685522	0.0267755	0.0326737
0	1	0.00605411	0.00469165	0.00709077	0.012251	0.0156825	0.0097012	0.00854718	0.00574345	0.0121203	0.0139818
0	1	0.00941689	0.00753695	0.00578455	0.00827472	0.0346538	0.0130677	0.00575086	0.0103148	0.0106319	0.01486
0	1	0.0107625	0.0100946	0.00350486	0.0231232	0.0199081	0.006955	0.00630261	0.0126395	0.0138219	0.00624022
0	1	0.151936	0.479008	0.0199582	0.0100891	0.151392	0.0638684	0.0909556	0.0976112	0.0105369	0.0374162
0	1	0.0112865	0.00682563	0.0133569	0.0112987	0.0175176	0.0119302	0.0069796	0.0118581	0.0157205	0.05533
0	1	0.0333457	0.0383346	0.00417012	0.0171102	0.10607	0.0219596	0.0560001	0.0424898	0.0130777	0.010413
0	1	0.0369933	0.0125162	0.00834024	0.0340985	0.0255835	0.0293236	0.23117	0.0183438	0.0528234	0.0104565
0	1	0.0429679	0.135431	0.00954908	0.010045	0.0219294	0.0616876	0.0889829	0.0732692	0.00544868	0.015072
0	1	0.159786	0.167822	0.00779669	0.0171774	0.0686435	0.0723403	0.254785	0.0522564	0.0138219	0.0133911
0	1	0.0850862	0.0244572	0.00771551	0.0273893	0.0625096	0.0435094	0.0795895	0.0103148	0.010974	0.0594546
0	1	0.00840834	0.00270149	0.00533838	0.00734552	0.0106915	0.0074552	0.00294779	0.00304752	0.00592739	0.0286083
0	1	0.095936	0.0366858	0.00649856	0.0363244	0.0610008	0.0513225	0.0967791	0.0210202	0.0264589	0.00885584
0	1	0.00975119	0.00967094	0.00479485	0.0495675	0.0177978	0.00932015	0.0171736	0.00765794	0.00857338	0.00333605
0	1	0.214188	0.111774	0.00751403	0.0284529	0.102853	0.0974916	0.195255	0.055807	0.0269518	0.0142131
0	1	0.138619	0.214263	0.00592251	0.025517	0.0453456	0.118859	0.379346	0.116241	0.0298894	0.0233832
0	1	0.0235394	0.0238029	0.00421073	0.0094843	0.0610972	0.0154909	0.00986492	0.00841982	0.00964832	0.0348806
0	1	0.0080712	0.00810447	0.0196011	0.0106939	0.0267329	0.0102706	0.0104332	0.00881052	0.0173774	0.0158259
0	1	0.00235422	0.00355662	0.0118044	0.00488234	0.00381898	0.0063555	0.00745949	0.00533315	0.00839931	0.00981307
0	1	0.0215195	0.0103822	0.0467147	0.00504074	0.0259674	0.0096921	0.00256297	0.0130107	0.0154517	0.0142464
0	1	0.0255621	0.0228071	0.00479485	0.0245696	0.0496675	0.0172563	0.0302355	0.00715162	0.0148316	0.0599025
0	1	0.0793664	0.245202	0.0359411	0.0178031	0.170171	0.0694812	0.0167155	0.0362661	0.0346069	0.177008
0	1	0.00336277	0.00398033	0.01105	0.00492637	0.00514245	0.00604286	0.000676995	0.00267636	0.00914351	0.0160841
0	1	0.0711046	0.0147467	0.00417012	0.0366749	0.0245962	0.0424409	0.163212	0.013626	0.0257768	0.062352
0	1	0.0558213	0.0234659	0.00421073	0.0270069	0.0634954	0.0182267	0.05503	0.020649	0.0160336	0.0109546
0	1	0.0618811	0.0361304	0.00600372	0.0726283	0.0327103	0.0310602	0.131501	0.037798	0.0406929	0.00583683
0	1	0.128694	0.235397	0.00829963	0.0168822	0.0202423	0.201525	0.27145	0.26484	0.0150447	0.0117444
0	1	0.122166	0.017986	0.00292065	0.0967978	0.0532651	0.177136	0.371739	0.0607093	0.0832775	0.0163615
0	1	0.207167	0.0309019	0.0044378	0.104688	0.0401299	0.273946	0.532463	0.125368	0.105853	0.0177104
0	1	0.0500512	0.0116216	0.00596311	0.0410011	0.0259674	0.0324786	0.183266	0.0168201	0.0155583	0.0435088
0	1	0.0073998	0.0171464	0.00600372	0.0171542	0.0217441	0.0153523	0.0171306	0.00418875	0.00568804	0.0671506
0	1	0.148152	0.0375333	0.00879457	0.0424541	0.0514031	0.0791816	0.302598	0.0505242	0.043485	0.00906144
0	1	0.0512647	0.0178182	0.0112484	0.0394961	0.0300416	0.0268143	0.247854	0.0206686	0.0313647	0.01366
0	1	0.0080712	0.00867197	0.00779669	0.0967334	0.0171097	0.00945722	0.0131774	0.0130107	0.0353511	0.0114291
0	1	0.0369933	0.0129399	0.00179299	0.0226877	0.0351105	0.0125277	0.0813776	0.0118581	0.0221146	0.0034321
0	1	0.171938	0.173392	0.00725302	0.0218923	0.030643	0.157713	0.456581	0.152516	0.0115893	0.0115124
0	1	0.167959	0.146435	0.00529778	0.0328625	0.0407587	0.119957	0.52225	0.0975664	0.0197493	0.0069285
0	1	0.0171538	0.00554679	0.00721256	0.00609191	0.0129319	0.00875105	0.00327622	0.00535273	0.00789447	0.00931743
0	1	0.0205166	0.0106621	0.00986546	0.00758541	0.00829922	0.0119288	0.00737443	0.0091817	0.0111106	0.0188975
0	1	0.00975399	0.0164932	0.00354538	0.0617422	0.022656	0.00619919	0.0124252	0.0107251	0.023197	0.0164345
0	1	0.056167	0.0402961	0.0118856	0.00674073	0.0701129	0.0299997	0.017375	0.0336597	0.00321611	0.0181801
0	1	0.00470844	0.00724932	0.00412639	0.00948463	0.00797326	0.00790635	0.00847468	0.00786958	0.00988767	0.0132362
0	1	0.00672553	0.00668182	0.00475425	0.0394378	0.00477702	0.0127422	0.010824	0.00459085	0.00577654	0.0085812
0	1	0.0359819	0.0339766	0.00241773	0.0256653	0.062058	0.024655	0.0131774	0.0171912	0.0133693	0.00657007
0	1	0.139352	0.605094	0.00592251	0.0385292	0.18241	0.056457	0.0466246	0.121462	0.0039603	0.0169584
0	1	0.0709552	0.0338769	0.0113421	0.0390525	0.0494952	0.0463653	0.0903984	0.0465476	0.0128221	0.00473769
0	1	0.0783807	0.0146425	0.0113421	0.0439707	0.0699307	0.0423803	0.150428	0.0174094	0.07065	0.0113814
0	1	0.263497	0.1664	0.00767488	0.0352916	0.0660745	0.192639	0.327658	0.112611	0.0466488	0.0107893
0	1	0.0077369	0.00341281	0.00621457	0.00302395	0.00809968	0.0098103	0.00331247	0.0115065	0.00518319	0.00637824
0	1	0.0228652	0.0322749	0.00600372	0.056691	0.0411955	0.0114672	0.0500129	0.027874	0.0348408	0.00739007
0	1	0.0292564	0.0326284	0.00717198	0.00768835	0.0814637	0.0130193	0.0114483	0.0194021	0.00693704	0.0180261
0	1	0.189043	0.283071	0.00467304	0.011579	0.0578287	0.132815	0.399182	0.138854	0.00997111	0.0135839
0	1	0.0378835	0.0409197	0.0296125	0.0132011	0.0927962	0.0259595	0.0146818	0.0149252	0.0106319	0.0528278
0	1	0.0308859	0.00663355	0.0229032	0.00488234	0.055878	0.0205413	0.00719318	0.0131285	0.0180488	0.0342883
0	1	0.00325134	0.00611431	0.00709077	0.00976469	0.0107951	0.00211851	0.000640745	0.00829176	0.00443901	0.0120847
0	1	0.00605411	0.000711325	0.0148875	0.00920393	0.017211	0.0073075	0.00320372	0.00304752	0.00887801	0.0397351
0	1	0.00706265	0.00483546	0.0236089	0.00609191	0.0231025	0.0122819	0.00192223	0.00765794	0.013724	0.00854156
0	1	0.159746	0.242489	0.00660738	0.0134375	0.0767752	0.11347	0.100277	0.112433	0.00930886	0.0194845
0	1	0.0681826	0.0811325	0.00650664	0.0562899	0.0796561	0.033135	0.0281201	0.0128837	0.013507	0.048639
0	1	0.0164767	0.0216042	0.00889192	0.0723817	0.0470476	0.018454	0.0500659	0.0103343	0.0185264	0.0360996
0	1	0.171934	0.109891	0.0148469	0.110008	0.137454	0.0879598	0.234317	0.0373341	0.0162993	0.0729566
0	1	0.0168166	0.00668182	0.0112609	0.00944029	0.0272431	0.0101634	0.00455771	0.0122097	0.0196252	0.00920013
0	1	0.0322849	0.030004	0.00600372	0.00818665	0.0535135	0.0174708	0.0118959	0.0179727	0.0136413	0.0132481
0	1	0.0020171	0.00341281	0.0232277	0.00334835	0.00896141	0.0104092	0.00203098	0.0118581	0.00938285	0.0121628
0	1	0.155168	0.202738	0.0113827	0.00980872	0.230807	0.0685428	0.030163	0.0729799	0.00890412	0.0286143
0	1	0.0467473	0.0169279	0.00350478	0.0102351	0.0288986	0.0278241	0.00591169	0.0256502	0.00646486	0.00676215
0	1	0.037972	0.00881579	0.00713137	0.057583	0.0284629	0.0200831	0.038373	0.0251954	0.0179954	0.00490314
0	1	0.106204	0.0882704	0.0107986	0.06847	0.109921	0.0354836	0.197111	0.0283265	0.0531413	0.0133501
0	1	0.0147995	0.00886956	0.00596311	0.0367235	0.00697621	0.0131266	0.0117884	0.00872756	0.0249063	0.00565806
0	1	0.0947825	0.0262893	0.0113827	0.0529989	0.0416867	0.0425574	0.218025	0.0309442	0.0424481	0.00837599
0	1	0.0860164	0.0787746	0.00771551	0.00675753	0.0756151	0.0235074	0.00470271	0.0489169	0.00863867	0.00751078
0	1	0.0304201	0.0146425	0.00937059	0.0176078	0.0277534	0.0166765	0.00796013	0.0103343	0.0180215	0.00701502
0	1	0.00403419	0.00199017	0.00354538	0.0101771	0.0058042	0.00412972	0.00195848	0.00841982	0.0172773	0.0037539
0	1	0.0124426	0.00199017	0.00889183	0.00302395	0.0106915	0.00649403	0.00128148	0.00996317	0.0162937	0.00829401
0	1	0.019508	0.0260159	0.00292065	0.0167858	0.0260939	0.0118215	0.00297533	0.0199068	0.0039603	0.00873965
0	1	0.0436329	0.068387	0.0132894	0.0196174	0.0799968	0.0255549	0.0197358	0.023231	0.0165331	0.0323692
0	1	0.059187	0.0261675	0.0095085	0.0245443	0.0641956	0.0289203	0.0344357	0.013753	0.023975	0.0167976
0	1	0.00134567	0	0.00354538	0.00241916	0.00315723	0.00211851	0.00135399	0.00228564	0.005476	0.0056026
0	1	0.0124426	0.0102384	0.00600372	0.0216397	0.0278012	0.0121746	0.01696	0.0164881	0.0185002	0.00585808
0	1	0.00470844	0.00892152	0.0166399	0.00609191	0.0128045	0.00864134	0.00192223	0.0103539	0.00765512	0.00780492
0	1	0.0702397	0.0186263	0	0.0479366	0.0322018	0.0633526	0.0664504	0.0422027	0.0111106	0.00718001
0	1	0.111495	0.0323026	0.00892437	0.0654377	0.0317238	0.0823453	0.364105	0.0534183	0.0628464	0.0111015
0	1	0.0406904	0.0321735	0.00541959	0.0180442	0.0663361	0.0284028	0.209156	0.0227248	0.0252544	0.00974789
0	1	0.0356476	0.0187667	0.0058819	0.0955985	0.0397657	0.026066	0.125108	0.0133818	0.0434585	0.0145602
0	1	0.0774953	0.0981799	0.00636061	0.0396279	0.10771	0.0381629	0.154152	0.028639	0.0458361	0.0157305
0	1	0.0127797	0.00796065	0.00779669	0.0584807	0.0190949	0.0100249	0.0362196	0.00572389	0.0155964	0.0233247
0	1	0.00941689	0.00975323	0.0095085	0.00702111	0.0127804	0.0119288	0.00402572	0.0126199	0.0131038	0.0156248
0	1	0.0524254	0.0440341	0.00703766	0.0431042	0.113558	0.0365432	0.143566	0.034038	0.0224246	0.0174033
0	1	0.0215204	0.006538	0.00660408	0.0575505	0.015531	0.0253011	0.0423298	0.0172857	0.0197285	0.0125776
0	1	0.0685354	0.111097	0.00412952	0.0577927	0.0842535	0.037789	0.210199	0.0267441	0.00938285	0.0483029
0	1	0.0793692	0.0828911	0.00760187	0.0282165	0.0746972	0.0367695	0.247022	0.0340504	0.0367931	0.0134373
0	1	0.271446	0.339433	0.00412952	0.0384377	0.0549715	0.18574	0.436933	0.241114	0.0269518	0.0172465
0	1	0.259627	0.318684	0.00412952	0.0372281	0.0507937	0.180604	0.412525	0.22671	0.0259682	0.0169247
0	1	0.195889	0.0665309	0.00827308	0.0886241	0.0684215	0.141944	0.239751	0.105452	0.0400126	0.0430212
0	1	0.0137882	0.0223233	0.00233652	0.0454148	0.0375758	0.0105655	0.0743526	0.00931631	0.0165854	0.0425027
0	1	0.04977	0.0393848	0.00412952	0.0342529	0.0607855	0.0447747	0.107162	0.0187541	0.0144192	0.0508509
0	1	0.0468947	0.0182244	0.00553309	0.0408685	0.0471441	0.0208661	0.072355	0.0219428	0.0266156	0.00883571
0	1	0.162761	0.0605187	0.00676625	0.0230978	0.0708864	0.0722291	0.169113	0.0594205	0.0108517	0.0114148
0	1	0.045733	0.0545061	0.00779669	0.0468629	0.0440977	0.0145389	0.0173119	0.025279	0.00945357	0.014177
0	1	0.0765671	0.0156414	0.0213049	0.00920393	0.0271394	0.0441579	0.0516208	0.0259481	0.0160544	0.00971039
0	1	0.00840834	0.0108652	0.00903914	0.0239051	0.0130355	0.00945722	0.00302573	0.00557685	0.0154788	0.0152436
0	1	0.0406931	0.0366858	0.00296125	0.00766993	0.0699246	0.0156086	0.0279116	0.0210398	0.0138219	0.0084485
0	1	0.314282	0.64619	0.00713137	0.0604766	0.110368	0.146791	0.682142	0.216707	0.0212082	0.0315693
0	1	0.130793	0.0512911	0.00775611	0.0611466	0.0568803	0.107841	0.257795	0.0306062	0.0115901	0.0194888
0	1	0.0225337	0.0201893	0.00715575	0.00684398	0.0428219	0.0132927	0.00662495	0.00881052	0.0101348	0.00970505
0	1	0.021712	0.00895959	0.00533838	0.0298543	0.0162406	0.0130862	0.190202	0.00864394	0.0321611	0.0276098
0	1	0.205103	0.113705	0.0101337	0.0241082	0.0560778	0.223658	0.33405	0.231449	0.0249063	0.0119773
0	1	0.00571698	0.00824828	0.00296125	0.0432111	0.00580509	0.00412972	0.0152084	0.00613418	0.00691093	0.00658289
0	1	0.0141253	0.0157775	0.00838082	0.0742001	0.0100566	0.019129	0.0302355	0.0153218	0.00822886	0.0106071
0	1	0.200424	0.10529	0.012632	0.017759	0.0380393	0.164743	0.200917	0.079641	0.0172292	0.00808976
0	1	0.0309335	0.034272	0.012551	0.0120042	0.0499974	0.0222785	0.0211456	0.00996317	0.00691093	0.0477286
0	1	0.173285	0.032554	0.00896495	0.0744399	0.0478911	0.112951	0.352724	0.060088	0.0505259	0.0191435
0	1	0.0165888	0.0117625	0.00834024	0.0760525	0.0176677	0.0214933	0.0280271	0.0133818	0.0419043	0.013033
0	1	0.0440848	0.0123014	0.00533838	0.0615234	0.0270692	0.0193243	0.18668	0.0122998	0.0655246	0.00825343
0	1	0.0824005	0.0702859	0.00931379	0.0187178	0.0466384	0.0517798	0.0360021	0.044331	0.00988767	0.046336
0	1	0.0121054	0.00675287	0.0148792	0.00827472	0.0197566	0.00675824	0.00388071	0.0110766	0.0125783	0.00825231
0	1	0.0941632	0.137983	0.00600372	0.0193509	0.118643	0.0466871	0.245628	0.0482137	0.0211723	0.0191716
0	1	0.0246594	0.0260127	0.00717198	0.0271329	0.0576806	0.0138674	0.0059842	0.0115195	0.00691093	0.0251538
0	1	0.0205511	0.00668182	0.00771551	0.0631165	0.0132916	0.0149993	0.0292928	0.00979386	0.020142	0.00669678
0	1	0.164102	0.0305133	0.00896495	0.0567908	0.0885863	0.0728589	0.146633	0.063842	0.0320882	0.00689185
0	1	0.0798612	0.0708558	0.00553283	0.057967	0.0891148	0.0365335	0.351946	0.0259822	0.0401257	0.0282915
0	1	0.00975399	0.00355662	0.00775611	0.0111863	0.00646593	0.00388393	0.00195848	0.0118777	0.0116448	0.00606357
0	1	0.00468043	0.00682563	0.00650664	0.0116671	0.00804453	0.00494319	0.00530721	0.00459085	0.00768124	0.0147087
0	1	0.149593	0.0858052	0.00763432	0.04977	0.0506099	0.186069	0.4297	0.134314	0.0492075	0.0212743
0	1	0.121583	0.0749304	0.00829963	0.045229	0.0928179	0.0549159	0.359903	0.0428023	0.0368437	0.0159653
0	1	0.125732	0.0759297	0.00829963	0.0475074	0.0948475	0.0560278	0.374765	0.0424501	0.0396162	0.0164592
0	1	0.244993	0.238372	0.010758	0.017233	0.0785052	0.154455	0.4264	0.0892165	0.0347939	0.00999616
0	1	0.25924	0.196972	0.011845	0.025357	0.0354409	0.326615	0.690982	0.299074	0.0394284	0.0236749
0	1	0.00807308	0.00693135	0.0142627	0.0116231	0.0107624	0.0112227	0.00587544	0.00959201	0.00693704	0.0986177
0	1	0.0077369	0.00611431	0.0141817	0.0114047	0.0097523	0.0112227	0.00587544	0.00959201	0.00693704	0.0948545
0	1	0.0077369	0.00611431	0.0137111	0.0110183	0.00972685	0.010948	0.00587544	0.00957029	0.00617206	0.0920346
0	1	0.200806	0.347034	0.0179901	0.0345889	0.0452234	0.209772	0.351427	0.198501	0.0096222	0.0365836
0	1	0.189936	0.096111	0.0112609	0.0294397	0.0577471	0.156712	0.45279	0.1118	0.0462115	0.014217
0	1	0.1046	0.0365029	0.00292065	0.016181	0.0409676	0.0609104	0.167365	0.0322179	0.0146206	0.00863763
0	1	0.0053827	0.00739315	0.0111203	0.00882389	0.0180266	0.00825945	0.00530721	0.00728676	0.0138219	0.0293446
0	1	0.116725	0.0787044	0.00650664	0.00883549	0.0600765	0.0753759	0.00861967	0.0514012	0.00686959	0.00964968
0	1	0.0073998	0.00394567	0.0113015	0.00334835	0.00763795	0.0088173	0.00395321	0.00910524	0.0207328	0.00771186
0	1	0.0141253	0.0112461	0.0102668	0.0200597	0.0171574	0.00922902	0.0917407	0.0142143	0.0155758	0.0154088
0	1	0.011434	0.00682563	0.00829963	0.0143226	0.00473585	0.0136972	0.0051622	0.014554	0.00493188	0.041579
0	1	0.0183864	0.00398033	0.0166804	0.00980872	0.0250028	0.00678765	0.00452145	0.00498158	0.0148316	0.0206576
0	1	0.00896674	0.0200564	0.0101982	0.0281251	0.0266291	0.0152359	0.026923	0.0095724	0.010598	0.0106587
0	1	0.0121082	0.00739315	0.00296125	0.0609545	0.0197566	0.010595	0.0267162	0.00840026	0.00640609	0.0120787
0	1	0.00840834	0.0174878	0.00702594	0.065535	0.0119672	0.0142409	0.0143151	0.0114478	0.0155758	0.00857645
0	1	0.148997	0.106751	0.00907033	0.0220806	0.0599956	0.100985	0.288884	0.0600099	0.0134198	0.00702455
0	1	0.00941689	0.00540298	0.00417012	0.0057341	0.00845116	0.00720019	0.00377523	0.00343824	0.00616673	0.0141672
0	1	0.0146576	0.00611431	0.00453524	0.00859914	0.0213353	0.0113611	0.00651619	0.00994357	0.00247192	0.0141116
0	1	0.00853965	0.00746119	0.019585	0.00766993	0.01054	0.00554206	0.00259923	0.00959201	0.0190169	0.00775328
0	1	0.0257729	0.022995	0.00721256	0.0378187	0.0832525	0.0221376	0.0842953	0.0133818	0.0256897	0.0130351
0	1	0.0831205	0.0279271	0.0125103	0.0370521	0.0416977	0.0342425	0.277362	0.0263284	0.0630927	0.0121777
0	1	0.117082	0.641258	0.0155122	0.075179	0.234415	0.0582754	0.0696081	0.160729	0.0118548	0.0164108
0	1	0.0336333	0.0252904	0.00417012	0.136482	0.0291479	0.0287535	0.0646739	0.0214533	0.0327878	0.0142819
0	1	0.0053827	0.00398033	0.0058819	0.0502079	0.00918975	0.0098103	0.0172032	0.00784841	0.0306466	0.0133431
0	1	0.0474158	0.0059705	0.00414279	0.0390987	0.0168725	0.0335432	0.193543	0.0107055	0.0253046	0.042126
0	1	0.0329591	0.0611431	0.00600372	0.0119034	0.0920079	0.0157453	0.00936918	0.0316312	0.00588605	0.011237
0	1	0.0298944	0.0276954	0.00892437	0.0104135	0.0632653	0.0164867	0.0112565	0.0114674	0.00172773	0.0530253
0	1	0.119317	0.0978192	0.00654725	0.0353929	0.14781	0.0571887	0.210114	0.0335854	0.0187396	0.0132272
0	1	0.00638842	0.00554679	0.00752888	0.0127886	0.00514245	0.00836675	0.00647994	0.00574345	0.0106058	0.0660586
0	1	0.00470844	0.00824828	0.0113421	0.0198149	0.0121599	0.00763115	0.00459396	0.0122488	0.00938285	0.0138761
0	1	0.0189187	0.00780258	0.00662843	0.0296068	0.0213353	0.01394	0.0736341	0.0107251	0.020228	0.0128447
0	1	0.0282507	0.0240259	0.00775611	0.0152506	0.0559722	0.0214944	0.0170701	0.0175446	0.00765512	0.058767
0	1	0.0107597	0.00724932	0.00479485	0.0505669	0.0143591	0.00896559	0.0208004	0.0110766	0.0168248	0.0295722
0	1	0.0208509	0.0173978	0.00296125	0.0514522	0.0251788	0.0109768	0.0291715	0.00841982	0.0137848	0.0418736
0	1	0.212921	0.342077	0.0119262	0.0325467	0.111961	0.142055	0.209012	0.146566	0.0108712	0.0624744
0	1	0.00855026	0.0193342	0.00320959	0.0198034	0.0258133	0.0145371	0.00986492	0.0085354	0.00955332	0.109518
0	1	0.0591029	0.310998	0.00650664	0.0159006	0.170822	0.0312205	0.0498335	0.0975393	0.00839931	0.0117846
0	1	0.0649508	0.331005	0.00650664	0.0169474	0.176384	0.0322457	0.0522285	0.0996135	0.00839931	0.0126173
0	1	0.0521243	0.0830478	0.0085917	0.017759	0.132342	0.0203169	0.0297035	0.0463561	0.00815997	0.027606
0	1	0.0582891	0.0133749	0.00702361	0.0349649	0.0405264	0.0257695	0.111847	0.0192198	0.0243917	0.0218341
0	1	0.0928988	0.180043	0.00896495	0.0088795	0.159747	0.0421441	0.0160825	0.037098	0.00467836	0.0308732
0	1	0.129786	0.0468145	0.0106361	0.0144623	0.0927477	0.0460364	0.0633373	0.0391947	0.0153103	0.00666311
0	1	0.0329619	0.0160652	0.00296125	0.0730911	0.0287994	0.0301671	0.0730426	0.0110961	0.0498375	0.00857222
0	1	0.0810492	0.0885817	0.0117653	0.0315649	0.0869997	0.0325117	0.0285698	0.0248492	0.0107259	0.0247307
0	1	0.180891	0.0542669	0.010052	0.0531751	0.0640175	0.108545	0.335486	0.0927361	0.0297697	0.00722833
0	1	0.0149097	0.0103745	0.00354538	0.0596893	0.0136973	0.0110363	0.0169131	0.0132972	0.0211756	0.0173364
0	1	0.0107625	0.00611431	0.0153904	0.00738956	0.00249549	0.00271739	0.00605669	0.00996317	0.0182401	0.00531354
0	1	0.106154	0.0349636	0.0062471	0.0461647	0.0543663	0.0771716	0.353688	0.0529087	0.0248635	0.0140125
0	1	0.0559139	0.0157852	0.00896495	0.0245954	0.0393618	0.0271248	0.168479	0.019848	0.0148053	0.0108528
0	1	0.00235422	0.00341281	0.00296125	0.0315649	0.0029021	0.00613053	0.00861967	0.00883013	0.0123335	0.00743153
0	1	0.0127797	0.0107047	0.0091188	0.0129506	0.0150207	0.00910413	0.00502784	0.0109485	0.0106319	0.0388181
0	1	0.0742184	0.0297164	0.0131593	0.0303331	0.0593292	0.0326161	0.0881427	0.0357729	0.0206912	0.017067
0	1	0.116774	0.0871028	0.0101332	0.0263185	0.108883	0.0460034	0.243812	0.0317257	0.0184349	0.0421777
0	1	0.0517791	0.0383093	0.0106502	0.0429411	0.070769	0.0181771	0.268585	0.00955287	0.0200147	0.0400087
0	1	0.0683807	0.0692026	0.00767488	0.0425849	0.116848	0.043727	0.153195	0.0237161	0.0328269	0.012939
0	1	0.190103	0.14723	0.0107915	0.0351936	0.1234	0.108095	0.378045	0.0757653	0.0269257	0.0199756
0	1	0.173161	0.0853668	0.0117719	0.0270909	0.0330473	0.211632	0.427198	0.128225	0.0583429	0.0167296
0	1	0.0110996	0.00796065	0.0106768	0.00734552	0.0183295	0.00423702	0.00690841	0.00420012	0.0120941	0.0113301
0	1	0.00874264	0.00582667	0.00475425	0.0119475	0.00514245	0.00423702	0.000818725	0.0103539	0.00866478	0.0084485
0	1	0.07693	0.0818921	0.00475425	0.0235705	0.102442	0.0366317	0.0531905	0.0443848	0.0103664	0.0290643
0	1	0.182586	0.100939	0.00471364	0.021384	0.0729693	0.0993074	0.410353	0.0720405	0.0191171	0.00838389
0	1	0.00605411	0.00142265	0.0124697	0.00367276	0.00682473	0.00640576	0.00327622	0.00304752	0.0096222	0.0050281
0	1	0.00605411	0.00142265	0.0119343	0.00367276	0.00682473	0.00614094	0.00310697	0.00304752	0.0096222	0.00459557
0	1	0.00134567	0.00255769	0.0231708	0.0079503	0.00432925	0.00994761	0.00259923	0.00345781	0.00815997	0.00980511
0	1	0.0171538	0.0174159	0.0120074	0.00734552	0.0362046	0.0128807	0.00594795	0.0218212	0.00938285	0.0116985
0	1	0.0124426	0.006538	0.010052	0.0117111	0.0281967	0.014367	0.0112189	0.016449	0.0163232	0.00281318
0	1	0.0600791	0.018849	0.00780297	0.0562106	0.0428866	0.0300927	0.150002	0.0156871	0.0334137	0.032163
0	1	0.0901254	0.140718	0.00596311	0.0496865	0.076106	0.0532123	0.204922	0.0586653	0.0192705	0.00991512
0	1	0.0408751	0.0209006	0.00767488	0.0559832	0.0287916	0.0261508	0.0283858	0.0226775	0.0220819	0.00155964
0	1	0.0563864	0.057222	0.00646602	0.00641633	0.095035	0.027576	0.0076032	0.0204505	0.0170641	0.0179628
0	1	0.017235	0.0157835	0.00191465	0.0640079	0.0340348	0.0115861	0.10281	0.00733126	0.0359429	0.0116436
0	1	0.113506	0.117427	0.00369957	0.0190949	0.0629689	0.0345732	0.122203	0.0229987	0.01432	0.0130381
0	1	0.00672553	0.00483546	0.0215566	0.0088795	0.0143591	0.00775924	0.00733818	0.00496201	0.0145661	0.0167696
0	1	0.154516	0.0987688	0.00736669	0.0264873	0.0527381	0.106992	0.275811	0.0820397	0.0174843	0.00394899
0	1	0.0187576	0.00846142	0.00233652	0.0451202	0.0161928	0.00899684	0.0800304	0.0153159	0.0264103	0.00645597
0	1	0.224392	0.337952	0.00596311	0.0294261	0.134038	0.151806	0.443753	0.103941	0.0442552	0.0143377
0	1	0.13603	0.0334844	0.00541256	0.0577646	0.0451044	0.0876342	0.313564	0.0334595	0.0529157	0.014651
0	1	0.00336277	0.00676086	0.0153904	0.00972064	0.00407411	0.0044828	0.00309692	0.00461042	0.00861788	0.00699373
0	1	0.0974621	0.0194856	0.00296125	0.0439699	0.0464019	0.06791	0.305413	0.0388394	0.0527535	0.00887535
0	1	0.0334736	0.0203331	0.00783733	0.0534391	0.0345707	0.0248406	0.0535971	0.0255406	0.0209722	0.0128701
0	1	0.0125817	0.0105565	0.00842146	0.0205324	0.0370383	0.010655	0.0111826	0.0203853	0.0175428	0.00292138
0	1	0.021582	0.0102384	0.00296125	0.0550219	0.0524102	0.0177068	0.0211925	0.0159524	0.0139218	0.00712061
0	1	0.145288	0.0716058	0.00658785	0.0156906	0.0620568	0.0888186	0.255977	0.0704902	0.0223358	0.00694115
0	1	0.141468	0.0179115	0.00954908	0.107216	0.0601646	0.118944	0.41192	0.052544	0.0851136	0.0157425
0	1	0.0751878	0.151977	0.012494	0.00516272	0.15967	0.0416771	0.0288208	0.0693348	0.00914351	0.0273787
0	1	0.139023	0.0665118	0.0111945	0.0643393	0.0553249	0.0519009	0.100686	0.0827628	0.0311253	0.00986647
0	1	0.11805	0.0515641	0.00900559	0.0679075	0.0468137	0.0399467	0.0857924	0.0671307	0.0283879	0.00944563
0	1	0.0929282	0.104	0.00834024	0.0463231	0.121658	0.0467344	0.365698	0.0233574	0.0670289	0.0186413
0	1	0.264945	0.145544	0.0131106	0.0383244	0.143714	0.116843	0.340414	0.0540163	0.0478639	0.0157484
0	1	0.173695	0.142541	0.0129403	0.0437624	0.180279	0.0745212	0.438752	0.0499224	0.0869438	0.0165266
0	1	0.172007	0.103037	0.00475425	0.0296406	0.0287712	0.157944	0.42677	0.160147	0.030295	0.00863164
0	1	0.00470844	0.0628233	0.00492458	0.0139582	0.0145105	0.0113611	0.00746343	0.00969398	0.00494385	0.0372938
0	1	0.00574407	0.00828231	0.00483546	0.0311049	0.0161928	0.00457108	0.00790643	0.0163143	0.0251029	0.00422625
0	1	0.0235394	0.0177754	0.00502201	0.0157863	0.0330951	0.0159513	0.00131774	0.00609564	0.00928781	0.0168392
0	1	0.0336305	0.0477432	0.00654725	0.0373765	0.073573	0.0189048	0.0364167	0.0202975	0.0165331	0.0108805
0	1	0.156307	0.22622	0.00529778	0.0098527	0.103483	0.076604	0.0198195	0.0479238	0.0140612	0.00877032
0	1	0.21595	0.334553	0.00884318	0.016181	0.197376	0.0848171	0.0381307	0.102593	0.00579139	0.0518231
0	1	0.0215893	0.0105183	0.00600372	0.00641633	0.0218088	0.0155981	0.00323997	0.00955287	0.018287	0.0143553
0	1	0.0914158	0.0787746	0.00892437	0.00672051	0.0391427	0.0404389	0.00847728	0.0241068	0.00693704	0.0101259
0	1	0.212413	0.104381	0.0114561	0.0254289	0.0465645	0.147946	0.159349	0.0786614	0.0101009	0.0115502
0	1	0.0080712	0.00611431	0.0251019	0.00702111	0.0134421	0.0122819	0.00918792	0.0126395	0.0241389	0.00793161
0	1	0.00638842	0.0090957	0.00300186	0.065822	0.0151406	0.00649403	0.00940345	0.00881052	0.0243645	0.00616119
0	1	0.0631253	0.0154976	0.00421073	0.0417507	0.0350509	0.0441961	0.0601323	0.0250706	0.0225085	0.00689909
0	1	0.0208509	0.00664779	0.0237306	0.0114498	0.0247476	0.0151077	0.0052347	0.015718	0.0195989	0.0221126
0	1	0.0211851	0.0201047	0.00650664	0.00927229	0.0480658	0.0167266	0.0178415	0.022544	0.0153103	0.0161047
0	1	0.103917	0.0287174	0.00884318	0.050519	0.0417403	0.037984	0.146806	0.0367268	0.0177169	0.00910748
0	1	0.0174881	0.0163527	0.00654725	0.0793239	0.0393059	0.00684711	0.0299976	0.0103148	0.0287687	0.0091545
0	1	0.00336277	0.00469165	0.00670143	0.0076259	0.00855483	0.00638673	0.00203098	0.00726722	0.0156769	0.00635629
0	1	0.0100883	0.00693869	0.0148875	0.00706514	0.015531	0.00850524	0.00199474	0.00689606	0.0111367	0.0074237
0	1	0.332151	0.886156	0.00825903	0.0348159	0.103557	0.140118	0.517527	0.316292	0.00988767	0.0163771
0	1	0.304306	0.61664	0.0148469	0.0436885	0.0393184	0.363397	0.572167	0.47249	0.034677	0.0205124
0	1	0.011349	0.00938329	0.0165669	0.00976469	0.0154553	0.0098103	0.00377354	0.00728676	0.00910541	0.0204371
0	1	0.0121428	0.019478	0.0208912	0.00799435	0.058353	0.0102706	0.00861967	0.0190959	0.0133432	0.012075
0	1	0.00687366	0.0188994	0.00713137	0.0882537	0.0218687	0.0105459	0.0125004	0.0172108	0.0170379	0.00930882
0	1	0.126721	0.0785176	0.0317569	0.00799435	0.239774	0.0576577	0.00797892	0.0375082	0.0306466	0.0362089
0	1	0.00874545	0.0120848	0.0148387	0.0079503	0.01833	0.0095657	0.00334872	0.0126199	0.0155495	0.00365486
0	1	0.301818	0.375671	0.00896495	0.0651239	0.182543	0.150894	0.52378	0.18662	0.0106319	0.0219164
0	1	0	0.0113735	0.00896495	0.0475095	0.0105155	0.00914274	0.00327622	0.0095724	0.0226999	0.00561995
0	1	0.00941689	0.00199017	0.00717198	0.0159006	0.011154	0.0190217	0.00715693	0.00267636	0.0096222	0.0693416
0	1	0.00504556	0.00412414	0.0270489	0.00399717	0.00936891	0.00865236	0.00259923	0.0105264	0.0106319	0.00489516
0	1	0.0220014	0.0287252	0.00705719	0.0413099	0.0396765	0.0172563	0.0375467	0.0172108	0.0220471	0.0101012
0	1	0.0049708	0.00540298	0.025759	0.00455793	0.00712766	0.0042278	0.00651619	0.00804864	0.0184741	0.0106091
0	1	0.629751	0.0588539	0.0419039	0.0164614	0.134387	0.48732	0.175682	0.161265	0.0295823	0.0199386
0	1	0.0504471	0.17357	0.00475425	0.0368042	0.14352	0.0232397	0.0169989	0.0584488	0.0128383	0.00983472
0	1	0.108958	0.0406661	0.00479485	0.0186882	0.0683202	0.0641922	0.23181	0.0229738	0.0239489	0.0317019
0	1	0.200887	0.513292	0.00868846	0.0218906	0.0169814	0.407096	0.51887	0.531137	0.0131421	0.0151393
0	1	0.0456537	0.00938329	0.00875394	0.0674999	0.0251314	0.0339137	0.195907	0.0110961	0.0591403	0.0139938
0	1	0.109634	0.158975	0.00842146	0.0668518	0.128895	0.0520458	0.0823163	0.04416	0.020254	0.0112797
0	1	0.0663959	0.0516698	0.015506	0.054963	0.0467441	0.0285895	0.0337292	0.0335257	0.0306063	0.0154274
0	1	0.0790039	0.022643	0.00654725	0.107754	0.0627398	0.0397665	0.0939092	0.020553	0.0363172	0.00812371
0	1	0.0356504	0.0197283	0.0127943	0.0124268	0.0367759	0.0248401	0.00395321	0.0297863	0.0118548	0.00821977
0	1	0.0195052	0.0147863	0.0119262	0.0101331	0.0494974	0.0233718	0.00587544	0.0122488	0.00821326	0.107951
0	1	0.144721	0.251917	0.00705016	0.0100891	0.0806668	0.0907667	0.0235211	0.0604554	0.00518319	0.0497534
0	1	0.00369989	0.00525918	0.0245013	0.00922708	0.0110503	0.00790635	0.00263547	0.0118777	0.0115893	0.0107691
0	1	0.00683853	0.0198653	0.00528155	0.0956644	0.00970048	0.0117287	0.0119725	0.0114576	0.0393973	0.00918655
0	1	0.253092	0.23321	0.0075208	0.0735775	0.135546	0.161223	0.397604	0.102746	0.0333173	0.0239634
0	1	0.438897	0.503028	0.0142627	0.0934481	0.159331	0.265761	0.530145	0.261224	0.0291321	0.0252188
0	1	0.0702923	0.0719787	0.00475425	0.0926585	0.0683389	0.038199	0.0320788	0.0394992	0.0133432	0.0107957
0	1	0.00571698	0.00341281	0.00993201	0.020622	0.00697621	0.00720019	0.00263547	0.0080291	0.0140612	0.00876731
0	1	0.146964	0.199479	0.0125103	0.0107674	0.151153	0.0597376	0.0154689	0.0776147	0.00656883	0.01485
0	1	0.00571698	0.00270149	0.0242742	0.00702111	0.0250537	0.0149993	0.00527095	0.0076188	0.0143975	0.011141
0	1	0.0238765	0.0244495	0.00901806	0.00823069	0.0429256	0.0159513	0.00730194	0.0156871	0.0111106	0.0256756
0	1	0.275684	0.139698	0.0102711	0.0109742	0.0500054	0.201352	0.021797	0.180393	0.0096222	0.0131224
0	1	0.0227849	0.00270149	0.0223353	0.00763749	0.0221485	0.0118215	0.00263547	0.00763836	0.0108451	0.020397
0	1	0.0538099	0.00355662	0.035535	0.0088795	0.0400235	0.024595	0.00398947	0.0128739	0.0199624	0.0147492
0	1	0.0413674	0.0241773	0.0101332	0.0171542	0.0548896	0.0322868	0.00722944	0.0080291	0.0118548	0.0640546
0	1	0.063759	0.0220807	0.00703402	0.0153399	0.117238	0.0375866	0.0117509	0.0270698	0.0148316	0.0135011
0	1	0.0305653	0.0509098	0.0107986	0.0468749	0.0366783	0.0223691	0.0179576	0.0198872	0.0296424	0.00751248
0	1	0.0316134	0.0537499	0.00296125	0.0664638	0.0413948	0.0169511	0.0242381	0.0179629	0.0127404	0.0560146
0	1	0.025225	0.00398033	0.038545	0.0122279	0.0316533	0.0134796	0.00267173	0.0155715	0.0145661	0.0116548
0	1	0.00269134	0.00326901	0.024607	0.00374517	0.016981	0.00684711	0.00398947	0.0103343	0.0353893	0.0144763
0	1	0.174343	0.151537	0.00717198	0.0536553	0.105865	0.0741558	0.160666	0.0496984	0.0445511	0.0134589
0	1	0.186304	0.146576	0.0101332	0.0486855	0.114314	0.0737433	0.126285	0.0554418	0.0385149	0.013759
0	1	0.0141804	0.00554679	0.0183922	0.0085551	0.0151722	0.00921139	0.00199474	0.0059453	0.0140612	0.00989715
0	1	0.119054	0.0891415	0.0058819	0.0306797	0.0930826	0.0465037	0.23573	0.0387303	0.0388066	0.0037509
0	1	0.00437131	0.0059705	0.0169085	0.00702111	0.00906511	0.00603365	0.00131774	0.0179923	0.0252256	0.00624827
0	1	0.0201738	0.021781	0.0119262	0.00655651	0.0391066	0.0128807	0.00594795	0.0106859	0.0205196	0.00978539
0	1	0.0373304	0.0139312	0.0154149	0.0063723	0.0468843	0.0238809	0.00591169	0.0144953	0.0128122	0.0309369
0	1	0.0272421	0.00824828	0.0150882	0.00576751	0.0386625	0.01394	0.00331247	0.00304752	0.0123596	0.00824743
0	1	0.0252222	0.0284375	0.0104415	0.0079503	0.0735243	0.0130966	0.0127463	0.00916216	0.00568804	0.00845448
0	1	0.00571698	0.0139312	0.017224	0.0257534	0.0103886	0.00752324	0.00195848	0.0118777	0.0257681	0.00709294
0	1	0.0601983	0.111185	0.00713137	0.0810252	0.0873909	0.0354645	0.0587855	0.0561842	0.0155495	0.0168233
0	1	0.0369933	0.00753695	0.0196011	0.00883549	0.0414985	0.0132339	0.00199474	0.0110961	0.0113761	0.0118068
0	1	0.0147407	0.00469165	0.0100458	0.0100891	0.0196052	0.0103779	0.00256297	0.0114869	0.0186837	0.0124749
0	1	0.0104254	0.00398033	0.00771551	0.0079063	0.0177884	0.00685751	0.00263547	0.0157066	0.00727107	0.00510947
0	1	0.00638842	0.00525918	0.00825903	0.00920393	0.00605933	0.00861255	0.00331247	0.00459085	0.0111106	0.0135759
0	1	0.085224	0.0642079	0.00716383	0.00371678	0.052927	0.0475728	0.0120021	0.0256306	0.00427508	0.0111716
0	1	0.0548157	0.0676733	0.00497603	0.0642459	0.0583111	0.0414607	0.0336204	0.0223741	0.0113499	0.0192157
0	1	0.00717479	1.9759e-05	0.0149768	0.00983708	0.00921656	0.0070929	0.00259923	0.00496201	0.0148053	0.0149267
0	1	0.0517929	0.0779	0.0149687	0.104635	0.078014	0.0237013	0.0425108	0.0290297	0.0260656	0.0140284
0	1	0.00235422	0.0115172	0.00529778	0.0875708	0.00776264	0.0127931	0.0363402	0.00726722	0.029168	0.0127802
0	1	0.0583503	0.0443666	0.00771551	0.0384236	0.110168	0.0241856	0.245455	0.0218141	0.0452127	0.00961962
0	1	0.00358689	0.00796065	0.014679	0.00706514	0.00448071	0.0123211	0.00519845	0.00946822	0.0234441	0.0356541
0	1	0.00269134	0.00525918	0.0152606	0.0076259	0.0159376	0.00885833	0.00470271	0.00535273	0.0136087	0.0335242
0	1	0.11276	0.150048	0.00775611	0.0254289	0.105379	0.0403893	0.0138182	0.0572413	0.00741577	0.01448
0	1	0.0429705	0.0183319	0.00596311	0.0670126	0.0374089	0.0189628	0.0306249	0.0218863	0.037915	0.00911093
0	1	0.00639125	0.00426795	0.0148425	0.00661271	0.00249549	0.0102706	0.0058392	0.0126395	0.00863867	0.0194658
0	1	0.00639125	0.00426795	0.0155122	0.00730149	0.00249549	0.0105453	0.0058392	0.0126395	0.00938285	0.0196673
0	1	0.0280536	0.0195862	0.00768305	0.00581153	0.0449913	0.0220253	0.0295907	0.0206686	0.0249325	0.0100268
0	1	0.00403419	0.00398033	0.00842137	0.0085551	0.0138009	0.00896559	0.00391696	0.0145345	0.01741	0.0166403
0	1	0.00336277	0.00199017	0.0334125	0.00639952	0.00539759	0.0123579	0.000640745	0.0091817	0.0135444	0.0121591
0	1	0.0188337	0.00739315	0.00771551	0.0121838	0.0517393	0.00991759	0.00858343	0.0118581	0.00993582	0.00970907
0	1	0.0077369	0.00668182	0.0242987	0.0071671	0.0215904	0.0145395	0.00267173	0.00879096	0.0120722	0.00968335
0	1	0.00437131	0.00796065	0.0166142	0.0085551	0.0209023	0.0185613	0.00783393	0.00883013	0.014319	0.0582938
0	1	0.0593998	0.0521757	0.00747417	0.0178442	0.134103	0.0194042	0.0115037	0.0196186	0.0153103	0.0212809
0	1	0.0252969	0.0376805	0.00892437	0.0439923	0.0418027	0.026841	0.0137456	0.0183438	0.0175167	0.00485946
0	1	0.0343075	0.0317443	0.0126888	0.0155814	0.0641634	0.0153732	0.0415121	0.0120822	0.0258485	0.00751078
0	1	0.0295935	0.0123724	0.0121816	0.00669671	0.057181	0.0192987	0.00388071	0.0141242	0.0197754	0.00738136
0	1	0.107652	0.0999235	0.00576833	0.0177086	0.0620359	0.0770065	0.227809	0.0511582	0.0155495	0.0142729
0	1	0.00874545	0.00398033	0.0168427	0.00548713	0.00789308	0.00247159	0.00263547	0.00647332	0.0200147	0.00943992
0	1	0.326506	0.125601	0.00900559	0.085964	0.088517	0.300042	0.599174	0.10165	0.0456565	0.0355695
0	1	0.015471	0.00804519	0.00658785	0.0103254	0.0152759	0.0163834	0.00820768	0.014554	0.0128645	0.019231
0	1	0.0837847	0.0632694	0.00834024	0.0641829	0.0669159	0.031089	0.0712922	0.0369046	0.029663	0.0110113
0	1	0.00672553	0.00895959	0.0200634	0.00455793	0.00672107	0.00774397	0.00323997	0.00831725	0.0126602	0.00540659
0	1	0.0127825	0.00955015	0.0467005	0.0110623	0.0177713	0.0161971	0.00323997	0.00996317	0.0207066	0.0232877
0	1	0.00369989	0.00426795	0.0301887	0.00746833	0.00842394	0.0154407	0.00263547	0.00611462	0.0183962	0.0125055
0	1	0.00739697	0.00213397	0.0197148	0.00497792	0.00835242	0.00614094	0.00655244	0.0145345	0.021477	0.0211996
0	1	0.0080712	0.013718	0.00640928	0.015447	0.0109467	0.00825945	0.00922417	0.0110961	0.017569	0.00417474
0	1	0.0184126	0.0328339	0.0058819	0.0339471	0.0628263	0.017374	0.0257153	0.0149056	0.0214366	0.0206433
0	1	0.00672553	0.00199017	0.010758	0.00641633	0.00605933	0.00624823	0.00580294	0.00728676	0.0133432	0.0297987
0	1	0.0696095	0.117236	0.0095085	0.0112172	0.113201	0.0405162	0.0137094	0.025611	0.0113761	0.0472412
0	1	0.0872852	0.177936	0.00471364	0.0116231	0.175292	0.0385742	0.0184484	0.0406828	0.00946227	0.048755
0	1	0.0793664	0.246388	0.0365252	0.0178031	0.168772	0.0704237	0.0164899	0.0344086	0.0346069	0.176458
0	1	0.0793664	0.246823	0.0365252	0.0178031	0.168552	0.0703747	0.016917	0.03407	0.0346069	0.175259
0	1	0.211089	0.363841	0.0100196	0.00915988	0.131734	0.127175	0.0666542	0.143603	0.00715028	0.0212212
0	1	0.035539	0.0318427	0.0113421	0.00831876	0.0846605	0.018454	0.00758475	0.0317257	0.0113761	0.00899904
0	1	0.0020171	0.00270149	0.00408891	0.00958625	0.00407411	0.00578785	0.00192223	0.00496201	0.00518319	0.00907041
0	1	0.169539	0.340535	0.00248255	0.015229	0.17524	0.046678	0.0493449	0.0976309	0.00960796	0.00960222
0	1	0.0402404	0.0334873	0.00834024	0.023939	0.0868235	0.0165881	0.0171821	0.0148943	0.0118286	0.0199481
0	1	0.0167858	0.0416574	0.00537898	0.0406993	0.0785677	0.0120942	0.00730194	0.0260213	0.013317	0.0108192
0	1	0.0524614	0.0156337	0.00709077	0.00915988	0.0674078	0.0259564	0.00922417	0.019516	0.0163199	0.0144762
0	1	0.00874545	0.00469165	0.0125103	0.00702111	0.0131392	0.00818158	0.00267173	0.00498158	0.0183612	0.00668886
0	1	0.0608754	0.019478	0.010758	0.00520675	0.0549929	0.0293548	0.00199474	0.0221337	0.0125075	0.0084485
0	1	0.00672553	0.00938329	0.00775611	0.0189802	0.00845116	0.0069544	0.00979243	0.00728676	0.0196542	0.00761423
0	1	0.0339704	0.0297164	0.00896495	0.0539595	0.0626984	0.0198842	0.0369309	0.0238703	0.0211223	0.0166713
0	1	0.0276352	0.0370057	0.00838082	0.0376453	0.0396647	0.0176536	0.0144589	0.00840026	0.0123596	0.0107836
0	1	0.0291172	0.00398033	0.0152363	0.00858445	0.0130123	0.00940699	0.00733818	0.0168201	0.0137686	0.0314015
0	1	0.00975399	0.00469165	0.0321764	0.00702111	0.0167031	0.0123806	0.00203098	0.00955287	0.0158151	0.0265579
0	1	0.0674693	0.0368241	0.00417012	0.0209748	0.046867	0.0194134	0.0730162	0.0187346	0.00741577	0.00816826
0	1	0.0563874	0.162282	0.010758	0.014585	0.125796	0.0369251	0.0126337	0.0333015	0.0114326	0.0129792
0	1	0.243611	0.178382	0.0101332	0.0536119	0.0935949	0.168255	0.404037	0.15857	0.0338627	0.0112135
0	1	0.0406922	0.0339322	0.00523295	0.00951011	0.0339013	0.0343876	0.0158126	0.0394948	0.00852334	0.00955858
0	1	0.0297063	0.0110936	0.00834024	0.0125082	0.0926464	0.0163044	0.0059842	0.0148801	0.00863867	0.0260926
0	1	0.182275	0.376599	0.00471364	0.0131571	0.0382622	0.145199	0.0565196	0.154533	0.00209112	0.0118306
0	1	0.0272421	0.0110936	0.0109769	0.00395314	0.0280563	0.0102706	0.00455771	0.0125808	0.00172773	0.00427677
0	1	0.00100855	0.00383653	0.0323551	0.00613594	0.00488732	0.00378125	0.00263547	0.00513132	0.0207108	0.00460156
0	1	0.0060513	0.010696	0.0158161	0.00631032	0.00660259	0.00875105	0.00329638	0.00459085	0.0202247	0.00736581
0	1	0.0147995	0.0162089	0.00296125	0.0555271	0.0189912	0.0091802	0.0762904	0.0148362	0.0187534	0.00915152
0	1	0.00905176	0.0153198	0.00721256	0.0691326	0.0242874	0.01391	0.229541	0.00959201	0.0483819	0.0216344
0	1	0.0124397	0.00753695	0.0161125	0.00641633	0.0167031	0.0121746	0.00131774	0.00972598	0.0204935	0.0144703
0	1	0.0177944	0.0389135	0.00596311	0.0128778	0.0750472	0.0187476	0.0166711	0.0160778	0.0126251	0.0239376
0	1	0.00571698	0.0129399	0.00592251	0.0517408	0.015317	0.00904901	0.0313778	0.0126395	0.0253553	0.00981307
0	1	0.0343048	0.0196218	0.0172404	0.058167	0.0234241	0.0134699	0.0864899	0.0122292	0.0163199	0.00741472
0	1	0.0299306	0.0440713	0.00654725	0.0693393	0.0587595	0.0110508	0.0103969	0.0100933	0.0156617	0.00705085
0	1	0.0393094	0.0124405	0.0112204	0.0796311	0.0264299	0.0153883	0.0786857	0.0318283	0.0403047	0.00625724
0	1	0.0073998	0.013011	0.00775611	0.0725355	0.0143591	0.00614094	0.0146236	0.00805081	0.0256799	0.00839921
0	1	0.0514277	0.0879007	0.00721256	0.0262397	0.0773311	0.0169528	0.0618315	0.0334497	0.0064148	0.00778996
0	1	0.00100855	0.00383653	0.0244366	0.00944029	0.00896141	0.0058363	0.00256297	0.0111158	0.0120941	0.0088459
0	1	0.180156	0.139311	0.0102144	0.126196	0.0970744	0.116168	0.291504	0.104234	0.0651458	0.013288
0	1	0.0201822	0.0102384	0.00487529	0.0894631	0.0114133	0.0109768	0.0296169	0.0118581	0.0389991	0.0139254
0	1	0.0080712	0.00612857	0.0369225	0.0104575	0.0182201	0.0129696	0.000676995	0.00421969	0.0211996	0.0267776
0	1	0.0141225	0.00270149	0.00713137	0.00698919	0.0202896	0.00383549	0.00491365	0.0145345	0.0123335	0.00961198
0	1	0.0376647	0.0164889	0.0107986	0.0163258	0.0617124	0.0132026	0.00267173	0.0126199	0.00518319	0.0122623
0	1	0.0359828	0.178341	0.00658785	0.0167858	0.0611352	0.0459694	0.0310955	0.0183634	0.00592739	0.0848216
0	1	0.140523	0.148359	0.0100926	0.0434982	0.110173	0.0564496	0.116789	0.0451466	0.018287	0.011104
0	1	0.0124426	0.00398033	0.0106768	0.013113	0.0203147	0.0147057	0.00926041	0.00228564	0.0150362	0.00915751
0	1	0.0106225	0.0140749	0.00779669	0.0339052	0.026706	0.00578785	0.00676667	0.0134204	0.0163199	0.00637796
0	1	0.0611698	0.0153538	0.00662843	0.0656173	0.0440219	0.0290147	0.0647563	0.0243428	0.0177822	0.0049401
0	1	0.139875	0.0486407	0.00717198	0.0343264	0.0748245	0.119601	0.360187	0.0453023	0.0380417	0.0138551
0	1	0.019168	0.00213397	0.00475425	0.00376834	0.0182817	0.0098103	0.00263547	0.0141437	0.00814689	0.0082108
0	1	0.0201738	0.0201893	0.00717198	0.0205466	0.0425668	0.0129292	0.0730438	0.014554	0.0217164	0.0111656
0	1	0.0349762	0.011941	0.00717198	0.0254289	0.0302967	0.0280081	0.05537	0.0114674	0.0199886	0.0109705
0	1	0.0205137	0.0161299	0.0107986	0.00520675	0.0475099	0.0191492	0.00521726	0.0118777	0.00815997	0.00944837
0	1	0.00941689	0.00454785	0.0321197	0.00609191	0.0144553	0.0122819	0.00432796	0.00728676	0.0204935	0.00798834
0	1	0.0188337	0.00852817	0.0125103	0.00702111	0.0572846	0.0186687	0.0094206	0.00763836	0.013848	0.0151109
0	1	0.013791	0.00679487	0.0160151	0.0131182	0.0253056	0.0166978	0.00940544	0.0107055	0.0144698	0.0137837
0	1	0.0380019	0.0147863	0.0249559	0.0117607	0.0732289	0.0175211	0.00651619	0.00804864	0.0214508	0.0267273
0	1	0.0189738	0.00938329	0.00354538	0.00956308	0.0288585	0.0138328	0.00525381	0.00875843	0.0135605	0.0136878
0	1	0.116802	0.0635339	0.0135451	0.00647193	0.170461	0.0538524	0.0145498	0.0363361	0.0192856	0.0141156
0	1	0.0551555	0.0620528	0.00775611	0.0226853	0.0495746	0.0360634	0.0186435	0.0316812	0.0116154	0.00869703
0	1	0.0299278	0.0236021	0.00358599	0.011579	0.041036	0.0108696	0.0131465	0.0157066	0.00549875	0.0131361
0	1	0.0181595	0.00724932	0.0260672	0.00581153	0.0154273	0.016148	0.00267173	0.00382897	0.0151384	0.010423
0	1	0.00437131	0.00644472	0.0101332	0.0585779	0.0103886	0.00927597	0.00459396	0.0107251	0.0301679	0.00573438
0	1	0.0562995	0.0561937	0.00834024	0.0138059	0.0957295	0.0377215	0.00993741	0.019516	0.0100855	0.0292631
0	1	0.0302649	0.0167622	0.00709077	0.00669671	0.0558965	0.0196206	0.00666119	0.0112785	0.00955332	0.0329199
0	1	0.0329562	0.0158082	0.00533838	0.0232305	0.0615102	0.0165397	0.0131049	0.0233254	0.0106319	0.00896832
0	1	0.00916476	0.00724932	0.0105956	0.00741537	0.00872026	0.00790635	0.00334872	0.00851586	0.0175167	0.00417474
0	1	0.00840834	0.00284529	0.0155122	0.00859914	0.0101334	0.00755328	0.00470271	0.0114869	0.0123335	0.0050788
0	1	0.0121082	0.00469165	0.0137192	0.00548713	0.00682473	0.00638673	0.00388071	0.00729976	0.0140612	0.0141522
0	1	0.0395362	0.00830206	0.00373984	0.00520675	0.0438757	0.0266944	0.00384446	0.0103148	0.0130777	0.0120777
0	1	0.166611	0.363662	0.00767488	0.0135443	0.0115606	0.29248	0.396562	0.297034	0.0140874	0.0191603
0	1	0.0346391	0.0115172	0.00942728	0.00548713	0.0242322	0.0234676	0.00325605	0.0091817	0.0163199	0.0125193
0	1	0.0178252	0.00625811	0.0189717	0.00641633	0.00514245	0.013587	0.00128148	0.00812515	0.0103402	0.00613042
0	1	0.0151339	0.00625811	0.0101332	0.00553115	0.0276974	0.0157054	0.00192223	0.00572389	0.0101271	0.0133075
0	1	0.0451494	0.00968847	0.0488569	0.0186002	0.0679697	0.0324792	0.00922417	0.0341393	0.0429518	0.0714736
0	1	0.011434	0.00554679	0.00876195	0.0088795	0.0138849	0.0119882	0.00263547	0.0103343	0.0120395	0.0118559
0	1	0.0612126	0.00412414	0.0310182	0.00734552	0.0458836	0.0346822	0.00475414	0.0210398	0.0288666	0.0123031
0	1	0.0430481	0.0418297	0.00650664	0.0113711	0.088597	0.0147535	0.0138906	0.024973	0.00723843	0.0210807
0	1	0.019196	0.0312752	0.00662843	0.0604143	0.0411955	0.0087416	0.0218213	0.0091817	0.0242144	0.0180332
0	1	0.0225308	0.0100946	0.00361029	0.116685	0.0394883	0.0231826	0.0380173	0.0237161	0.0728482	0.0119614
0	1	0.163185	0.30761	0.00775611	0.0556463	0.0134421	0.229087	0.428915	0.382004	0.0423447	0.0192497
0	1	0.00692072	0.0118049	0.0130538	0.00427755	0.0121186	0.0067086	0.00199474	0.0109557	0.0138219	0.00789198
0	1	0.0245536	0.00867197	0.017214	0.00488234	0.0509465	0.00945722	0.00922417	0.0133623	0.0214999	0.007909
0	1	0.0756481	0.162527	0.00829963	0.00488234	0.0918182	0.0451197	0.00915167	0.0601026	0.00542254	0.00634731
0	1	0.0467444	0.0240335	0.00533838	0.0166744	0.0469916	0.0235879	0.100763	0.00459085	0.0150687	0.0327681
0	1	0.0225337	0.0174878	0.00417012	0.00917033	0.0331598	0.0123892	0.00331247	0.0122472	0.00592739	0.0290501
0	1	0.240426	0.0393434	0.00892437	0.00898669	0.0572869	0.158025	0.0754212	0.0961613	0.0308598	0.0133075
0	1	0.0104254	0.00255769	0.0113015	0.00488234	0.0173648	0.0079143	0.00466646	0.0137921	0.0128383	0.00562635
0	1	0.0080712	0.025017	0.00592251	0.050697	0.0268365	0.00472861	0.00655244	0.0121332	0.0254373	0.00436683
0	1	0.163978	0.0445027	0.00963031	0.0638707	0.0916577	0.0714582	0.114364	0.0497375	0.0381051	0.0087793
0	1	0.0488101	0.0176963	0.00771551	0.00520675	0.0531944	0.0320409	0.00594795	0.0194964	0.00520935	0.0234563
0	1	0.0164795	0.00398033	0.015431	0.0110183	0.0189435	0.00568057	0.00331247	0.0103148	0.0137518	0.00702664
0	1	0.155775	0.0295632	0.00721256	0.0956053	0.0450284	0.106332	0.239248	0.0663541	0.0545846	0.0133749
0	1	0.0906016	0.103824	0.00709077	0.0282904	0.147602	0.0447654	0.0403541	0.0394048	0.0165331	0.0129279
0	1	0.0164767	0.0156354	0.00892437	0.0891207	0.0198441	0.01135	0.0446416	0.0151157	0.0259356	0.00304491
0	1	0.0279126	0.0230346	0.00736661	0.0337602	0.0362207	0.00894659	0.0428754	0.0156674	0.0358559	0.0108088
0	1	0.075335	0.0418012	0.00412952	0.0125238	0.0822071	0.0343154	0.00658869	0.0260605	0.00839931	0.0174416
0	1	0.0428598	0.0091034	0.0260592	0.0143666	0.0723054	0.0168634	0.0155335	0.0203088	0.0119048	0.0324452
0	1	0.0403532	0.0386683	0.00537898	0.013651	0.0562045	0.0332699	0.0140719	0.0199068	0.0108451	0.0144523
0	1	0.0329562	0.0150739	0.0107986	0.0113427	0.0820293	0.0129881	0.00993741	0.0172304	0.0145661	0.0110419
0	1	0.0205137	0.0151979	0.00650664	0.00734552	0.0500287	0.0175805	0.00861967	0.0145736	0.0163939	0.0124063
0	1	0.183144	0.66812	0.0114233	0.0171542	0.326715	0.0697062	0.0419742	0.171345	0.0177822	0.0153461
0	1	0.00456032	0.0059705	0.0212725	0.0088795	0.0144122	0.0111246	0.00455771	0.0114869	0.0123335	0.0335337
0	1	0.0894575	0.0219353	0.0125103	0.0109742	0.100993	0.0432948	0.00997301	0.0290689	0.0184524	0.0313282
0	1	0.323854	0.980155	0.00687983	0.0133019	0.161442	0.180859	0.138815	0.407276	0.00446515	0.0120053
0	1	0.00336277	0.00995082	0.0140762	0.00399717	0.00789308	0.00508109	0.0052347	0.00879096	0.0181308	0.0124583
0	1	0.00975399	0.00255769	0.0146117	0.00609191	0.00264696	0.00416896	0.00263547	0.00343824	0.0162937	0.010531
0	1	0.00874264	0.00412414	0.0214347	0.00702111	0.0101334	0.0110081	0.0058392	0.0118777	0.0200432	0.0382819
0	1	0.00504556	0.00810447	0.010052	0.00576751	0.0106437	0.00518898	0.00259923	0.0053723	0.0199886	0.00968934
0	1	0.0306077	0.0147863	0.00533838	0.0620592	0.0386486	0.0189144	0.0264146	0.0122292	0.013428	0.0128094
0	1	0.0245507	0.0197546	0.00414574	0.0291017	0.0528152	0.0155087	0.0289606	0.0151493	0.0160806	0.00689784
0	1	0.0188337	0.00483546	0.0155482	0.0161242	0.0272431	0.0138328	0.0200198	0.0114869	0.0172423	0.0122242
0	1	0.00840834	0.0059705	0.0178324	0.00520675	0.0188397	0.00871985	0.00259923	0.00613418	0.0143267	0.0301148
0	1	0.00605411	0.00398033	0.0168589	0.00702111	0.0142075	0.0192674	0.00195848	0.00879096	0.0110494	0.0195431
0	1	0.0316162	0.0092395	0.0144642	0.0107054	0.0522686	0.0133411	0.00605669	0.0139588	0.0148316	0.0371304
0	1	0.0100883	0.0113735	0.00930075	0.0110957	0.0138009	0.00624823	0.00331247	0.0191058	0.0148577	0.0081045
0	1	0.0107625	0.0059705	0.0457658	0.00827472	0.0112709	0.0106237	0.00658869	0.00609564	0.0249063	0.0313614
0	1	0.00571698	0.00426795	0.0362004	0.00823069	0.00672107	0.0121746	0.00591169	0.0130303	0.0208209	0.015414
0	1	0.00840834	0.0106621	0.00896495	0.0364848	0.0252228	0.00889816	0.0112552	0.0210593	0.0254112	0.00753261
0	1	0.00537987	0.00341196	0.00994661	0.00980872	0.00499099	0.0123211	0.00263547	0.00916216	0.0258471	0.00981906
0	1	0.0124426	0.00213397	0.0319897	0.00215036	0.0169582	0.0130083	0.00195848	0.0121783	0.0141526	0.0181231
0	1	0.0380047	0.0496258	0.00558992	0.0302221	0.0607499	0.0182959	0.0397229	0.0157066	0.0119808	0.0270175
0	1	0.0362548	0.0343631	0.0291909	0.0266825	0.0725282	0.0182634	0.0455673	0.0131588	0.0259421	0.0276571
0	1	0.0799712	0.0189815	0.0195848	0.00779911	0.104482	0.0319024	0.00797892	0.0135256	0.0251717	0.0207165
0	1	0.0516518	0.0213243	0.0113015	0.0836883	0.0649003	0.0404885	0.153332	0.0240873	0.0511245	0.0162377
0	1	0.040696	0.0108597	0.0218564	0.00488234	0.0504968	0.0180698	0.00587544	0.00938356	0.0121235	0.0264292
0	1	0.0117711	0.00412414	0.0202259	0.00427755	0.00646593	0.00723082	0.00259923	0.0111158	0.00637346	0.0104113
0	1	0.00235422	0.00270149	0.0148875	0.00488234	0.00667058	0.00377663	0.00391696	0.00533315	0.00765512	0.00553629
0	1	0.0110996	0.00270149	0.010052	0.0057007	0.0074909	0.00508169	0.00240279	0.00765794	0.00799458	0.0181251
0	1	0.0110996	0.00270149	0.00955664	0.00492637	0.00697621	0.00499342	0.00192223	0.00765794	0.00683696	0.0177627
0	1	0.00840834	0.00611431	0.0142221	0.00734552	0.0248504	0.0119288	0.00267173	0.00498158	0.0154019	0.0166765
0	1	0.00975119	0.00127885	0.0191388	0.0120513	0.0130355	0.0070929	0.00259923	0.00994357	0.0138219	0.0226941
0	1	0.0102844	0.00867197	0.00713137	0.0113427	0.015609	0.00875105	0.00929666	0.00916866	0.0190051	0.0134293
0	1	0.00448345	0.00341281	0.0268623	0.00613594	0.00499099	0.00495358	0.00195848	0.00804864	0.0153929	0.00623929
0	1	0.034979	0.00668182	0.00834024	0.00274356	0.0245962	0.0154909	0.00459396	0.0149464	0.00839931	0.0123668
0	1	0.0045693	0.00398033	0.0301561	0.00299054	0.00738281	0.00661115	0.00455771	0.00879096	0.012599	0.0153037
0	1	0.0313323	0.0210367	0.0234221	0.010749	0.0460255	0.0142556	0.00463021	0.0107055	0.016909	0.0170506
0	1	0.0080712	0.00270149	0.0264717	0.00427755	0.0226336	0.00696419	0.0058392	0.00841982	0.0245125	0.00790395
0	1	0.0078843	0.0116213	0.0124292	0.0102183	0.0214389	0.0172875	0.00131774	0.0105069	0.00914351	0.0419845
0	1	0.0242165	0.050216	0.0137598	0.0090139	0.0551216	0.0123131	0.00712134	0.0225636	0.0113761	0.0114381
0	1	0.0198423	0.0136513	0.00829963	0.0365088	0.0288769	0.0129776	0.0132738	0.00955287	0.0111106	0.0442271
0	1	0.0339069	0.0153538	0.00650664	0.110939	0.037528	0.0239883	0.100492	0.018715	0.0634778	0.0133689
0	1	0.0565845	0.0669566	0.0108392	0.019252	0.103525	0.0273123	0.0277068	0.0214109	0.0106319	0.0351655
0	1	0.111172	0.0909582	0.00884318	0.0144107	0.0953559	0.040069	0.0585125	0.0367464	0.0109126	0.0274822
0	1	0.04977	0.0709501	0.010758	0.100351	0.103542	0.0241542	0.0267992	0.0293153	0.0468849	0.0117756
0	1	0.238804	0.15625	0.00237712	0.0113427	0.148626	0.128084	0.0188997	0.117386	0.0120082	0.0144621
0	1	0.00369989	0.00426795	0.0299048	0.0103695	0.00639087	0.00779907	0.00299414	0.00696118	0.0185264	0.0354529
0	1	0.115297	0.0392427	0.00954908	0.034162	0.0352781	0.0815354	0.246554	0.0427388	0.0267157	0.0130792
0	1	0.0999893	0.0132198	0.0166804	0.019293	0.0867239	0.0560335	0.0335156	0.0206686	0.0202333	0.0220919
0	1	0.390096	0.685269	0.00237712	0.0216878	0.0649513	0.276233	0.31863	0.43919	0.00741577	0.0170948
0	1	0.0474215	0.019478	0.00479485	0.0094843	0.0554987	0.0269592	0.00459396	0.0233254	0.00518319	0.0114563
0	1	0.0110969	0.00142265	0.00350478	0.00520675	0.0193227	0.0127619	0.0105419	0.00963916	0.0111367	0.0355449
0	1	0.042036	0.0207568	0.0133623	0.0218002	0.0464571	0.0283728	0.0495015	0.0171717	0.0113499	0.0182317
0	1	0.0487615	0.127106	0.00475425	0.0106939	0.060697	0.0224765	0.0152809	0.0260409	0.00839931	0.0360711
0	1	0.0192801	0.00412414	0.0161893	0.0103695	0.025816	0.0289423	0.00534345	0.0160778	0.00898731	0.0100256
0	1	0.0116123	0.00668182	0.0287285	0.00399717	0.00539759	0.0114684	0.0051622	0.00535273	0.0145661	0.0297548
0	1	0.0983634	0.0915847	0.012121	0.0168814	0.129508	0.0435394	0.0620392	0.027887	0.0190312	0.0111022
0	1	0.00369989	0.00341281	0.00851881	0.0205542	0.0114569	0.00472861	0.00259923	0.0107251	0.0135825	0.00304491
0	1	0.00773409	0.00995082	0.00834024	0.0562285	0.02108	0.0069544	0.0464607	0.0109546	0.0333318	0.00686071
0	1	0.00639125	0.0109421	0.0159017	0.0104575	0.0197043	0.0140771	0.00192223	0.0175505	0.027165	0.0135458
0	1	0.0228652	0.0154899	0.0201259	0.0094843	0.0398721	0.00684711	0.00463021	0.0130107	0.0200007	0.00781389
0	1	0.117526	0.028326	0.00717198	0.0389388	0.103418	0.0601079	0.206909	0.0237161	0.044932	0.0252517
0	1	0.117134	0.0361184	0.00717198	0.0397902	0.109629	0.0611181	0.21674	0.0230178	0.0481763	0.026768
0	1	0.0529581	0.0421166	0.0113421	0.00674073	0.105796	0.0195571	0.0199975	0.0232489	0.0121422	0.0165429
0	1	0.144747	0.0544856	0.00521664	0.0844851	0.0551958	0.124519	0.256544	0.0772677	0.0259348	0.0184327
0	1	0.0258964	0.0127369	0.00713137	0.00829675	0.0374802	0.0139995	0.00391696	0.00572389	0.00667158	0.0150565
0	1	0.0316106	0.0105183	0.0209724	0.0113543	0.0382615	0.0135391	0.0137819	0.0211103	0.0203064	0.0118529
0	1	0.0575677	0.0577961	0.00596311	0.033549	0.0566178	0.0302755	0.111082	0.0209633	0.0182609	0.0223589
0	1	0.185274	0.213222	0.00954908	0.0187657	0.100258	0.0786208	0.140601	0.0811554	0.0221042	0.0138671
0	1	0.0205997	0.00525918	0.0154149	0.00362874	0.00855483	0.0100347	0.00387799	0.0111158	0.0190051	0.00761581
0	1	0.0352696	0.0339843	0.00829963	0.0212644	0.0547414	0.0188071	0.0112552	0.0190862	0.00890412	0.0240366
0	1	0.0289249	0.00355662	0.012551	0.00399717	0.0282725	0.00790635	0.00259923	0.0174224	0.0195044	0.0162377
0	1	0.00302564	0.0160652	0.00512414	0.0473521	0.0110503	0.0101634	0.00990116	0.00459085	0.0200147	0.00549666
0	1	0.0353105	0.0568674	0.00175239	0.0110623	0.064213	0.0194059	0.00982867	0.0214305	0.00443901	0.0134396
0	1	0.00605411	0.000711325	0.0619352	0.0135255	0.0138487	0.0108696	0.00463021	0.0126395	0.0366544	0.00788926
0	1	0.00706265	0.00469165	0.0136787	0.00513434	0.00802176	0.00815216	0.00463021	0.00916216	0.0187657	0.00635629
0	1	0.019508	0.00412414	0.020104	0.0104135	0.0389272	0.0122035	0.00466646	0.0153159	0.0185264	0.0138597
0	1	0.0797306	0.014704	0.00237712	0.0524196	0.0173791	0.0573029	0.225969	0.0240379	0.0252228	0.0128243
0	1	0.00537987	0.00824828	0.00998294	0.0106939	0.0126451	0.0118215	0.00455771	0.00879096	0.0118548	0.0280125
0	1	0.0505013	0.0280138	0.00475425	0.00883549	0.0451013	0.0164116	0.0124963	0.030241	0.00424122	0.0118076
0	1	0.0211851	0.00668182	0.0117072	0.0110202	0.0193978	0.0129881	0.00681571	0.0160582	0.00765512	0.00876894
0	1	0.0748448	0.0367198	0.00775611	0.0242634	0.119712	0.0470229	0.0212329	0.0283607	0.0350094	0.007392
0	1	0.109836	0.134645	0.0058819	0.0125523	0.199688	0.0532724	0.0320541	0.0569851	0.00839931	0.0161514
0	1	0.137145	0.0967405	0.0113015	0.0186112	0.108219	0.0572472	0.130798	0.035203	0.00795445	0.0247929
0	1	0.0638519	0.0278821	0.00412952	0.0724218	0.0374917	0.0340427	0.253297	0.0209953	0.0582455	0.0304868
0	1	0.0128048	0.0123724	0.00888375	0.020651	0.0282078	0.0119288	0.00993741	0.0103343	0.00912391	0.00781525
0	1	0.0235394	0.00757649	0.00867603	0.00827472	0.026988	0.0122046	0.00323997	0.0122488	0.0133159	0.00756221
0	1	0.261255	1.00491	0.0094679	0.0592956	0.225327	0.0973028	0.429388	0.20491	0.0151255	0.0246951
0	1	0.207298	0.418772	0.00354538	0.0110183	0.13338	0.0998794	0.0733439	0.135598	0.0059361	0.0154067
0	1	0.0100149	0.00270149	0.0259294	0.0109742	0.0256483	0.00790635	0.00270798	0.00996317	0.0162937	0.0265803
0	1	0.0575098	0.0355431	0.00767488	0.0588962	0.0919581	0.0351114	0.264877	0.0252594	0.0385149	0.0141919
0	1	0.0218594	0.00881579	0.0139059	0.00577459	0.0278012	0.00850524	0.00527095	0.0141633	0.0116154	0.00984071
0	1	0.0366589	0.0176316	0.0282644	0.00801229	0.0518569	0.0145041	0.00259923	0.0187541	0.0144508	0.0111954
0	1	0.00571698	0.0117972	0.00782914	0.0496043	0.0146637	0.0110871	0.0109354	0.00962993	0.0230057	0.0109459
0	1	0.023356	0.0199093	0.0245178	0.0076259	0.0360185	0.0173636	0.00334872	0.0130107	0.0118809	0.0144671
0	1	0.0322849	0.0159214	0.0124697	0.0076259	0.0291085	0.0183155	0.00968364	0.0179027	0.0118548	0.0188638
0	1	0.0499345	0.0693461	0.0163316	0.0137178	0.071351	0.031561	0.0224432	0.0220182	0.0114449	0.0359046
0	1	0.00235422	0.00255769	0.0219054	0.0079503	0.0126289	0.00815216	0.00256297	0.00459085	0.0103925	0.0156763
0	1	0.0179545	0.0111419	0.0107173	0.0110519	0.0671336	0.0165501	0.00594795	0.0172304	0.020228	0.0105858
0	1	0.00840834	0	0.0298968	0.0076595	0.0133943	0.00423702	0.00195913	0.0130303	0.0254723	0.00406405
0	1	0.00490454	0.00326901	0.0381558	0.00553115	0.0058042	0.00967618	0.00203098	0.00535273	0.0244537	0.00821977
0	1	0.110251	0.542027	0.00479485	0.0113711	0.259452	0.057661	0.0370055	0.105586	0.0131038	0.0304599
0	1	0.0127797	0.0133636	0.00958972	0.0119915	0.0398721	0.0169261	0.00719318	0.0172304	0.0192771	0.0516786
0	1	0.0107625	0.0059705	0.0113827	0.00799435	0.0153278	0.0107905	0.00591169	0.00911767	0.0106319	0.0186497
0	1	0.0104283	0.00142265	0.0584769	0.00363916	0.022866	0.0066013	0.00327622	0.0134014	0.0223745	0.0142759
0	1	0.0426766	0.0134196	0.017224	0.013745	0.0683786	0.0243198	0.0151721	0.0137726	0.0203542	0.0163823
0	1	0.0178793	0.0119267	0.0258485	0.0112688	0.0464145	0.00994881	0.0207372	0.0141633	0.0294835	0.00865259
0	1	0.00302564	0.000711325	0.0450359	0.00674073	0.0178237	0.0077911	0.00331247	0.0160973	0.0286534	0.00865259
0	1	0.0450645	0.00582667	0.00834024	0.0119475	0.0541752	0.032387	0.121684	0.00840026	0.0339732	0.0115656
0	1	0.00403701	0.00483546	0.0190576	0.00661521	0.00880995	0.0112227	0.00327622	0.0103148	0.0274044	0.00771784
0	1	0.120921	0.0322818	0.00958972	0.0360314	0.0922349	0.0507677	0.0149249	0.0129467	0.0165331	0.0182159
0	1	0.00537987	0.00525918	0.00997654	0.00920393	0.0150207	0.0117327	0.00388071	0.00618788	0.0135825	0.0229435
0	1	0.00504556	0.0136513	0.010758	0.0435711	0.00896141	0.0124204	0.00790643	0.00763836	0.00916964	0.0255062
0	1	0.034979	0.0210444	0.0204773	0.00911585	0.0585775	0.0179581	0.00794813	0.0122488	0.0241883	0.0279227
0	1	0.0252222	0.0213243	0.0155528	0.0100891	0.0458351	0.0152451	0.0105419	0.0195356	0.011128	0.0277905
0	1	0.0279098	0.0226032	0.00775611	0.0156191	0.0832178	0.0158187	0.0105782	0.0229347	0.0108974	0.0111755
0	1	0.00840834	0.00199017	0.0475112	0.00520675	0.00972685	0.00331627	0.00277787	0.00304752	0.0111106	0.0327402
0	1	0.00706265	0	0.0343992	0.00460195	0.00675563	0.00815216	0.00391696	0.00345781	0.0128383	0.0178063
0	1	0.0346391	0.0108059	0.0196824	0.00641633	0.0420606	0.0178552	0.00395321	0.0122808	0.017756	0.00951294
0	1	0.0312763	0.0406204	0.0148957	0.0414912	0.0590734	0.0149613	0.0639668	0.0141242	0.0395334	0.00637918
0	1	0.00403419	0.00383653	0.0215159	0.00249156	0.00641815	0.00578785	0.00395321	0.00613418	0.0152841	0.0054036
0	1	0.00470844	0.00127885	0.0151632	0.00800071	0.00585603	0.00211851	0.00530721	0.0126347	0.0224866	0.00573138
0	1	0.0311261	0.0132198	0.00709077	0.0427016	0.0272176	0.0210329	0.230544	0.00996317	0.0222473	0.0803658
0	1	0.00440869	0.00270149	0.0222622	0.00306798	0.00656961	0.00402244	0.0052347	0.00380941	0.0116154	0.00830064
0	1	0.019168	0.0182156	0.00958972	0.00827472	0.0389589	0.0199751	0.00350188	0.0279163	0.00914351	0.00563533
0	1	0.0302706	0.0120848	0.0235441	0.0155762	0.017006	0.0190217	0.00334872	0.00840026	0.0162317	0.00900437
0	1	0.0020171	0.00339855	0.0196011	0.00730149	0.00738281	0.0123027	0.00808903	0.00763836	0.0227434	0.00647999
0	1	0.0600849	0.0181847	0.00714766	0.0915983	0.0527077	0.0273123	0.103535	0.0295877	0.0615375	0.00896537
0	1	0.0353105	0.0112297	0.0245982	0.0109742	0.0505099	0.0158128	0.00662495	0.00879096	0.0141526	0.0312375
0	1	0.207491	0.129656	0.00779669	0.0346433	0.0608872	0.185251	0.436776	0.109585	0.0239195	0.021223
0	1	0.0073998	0.0149301	0.00358599	0.0173906	0.0176677	0.00815216	0.0597516	0.0113334	0.0195634	0.0120847
0	1	0.0282507	0.0937358	0.0278195	0.0106939	0.0518451	0.0267896	0.00922417	0.013149	0.0160544	0.011225
0	1	0.0349762	0.00591122	0.0114233	0.081361	0.0177236	0.035603	0.120415	0.0149056	0.0260787	0.143263
0	1	0.0602707	0.0103822	0.0114233	0.0869787	0.0297798	0.0442748	0.213104	0.0113501	0.0226193	0.134104
0	1	0.0978601	0.0868912	0.0107092	0.00882389	0.0765502	0.0454998	0.0105782	0.0384834	0.0155495	0.0192102
0	1	0.0902772	0.0823093	0.0113421	0.0475095	0.101951	0.0575781	0.358345	0.0331811	0.0432194	0.011138
0	1	0.0408594	0.0163527	0.00825903	0.0137618	0.0632145	0.0213565	0.0542264	0.0160778	0.0229654	0.0101913
0	1	0.082965	0.0474094	0.00529778	0.0271981	0.0924356	0.0344052	0.132018	0.017582	0.0190389	0.0135068
0	1	0.0121082	0.00724932	0.0292313	0.010996	0.0143098	0.0179624	0.0174503	0.0171798	0.0177854	0.0156218
0	1	0.0121082	0.00724932	0.0300426	0.0107379	0.0144627	0.0180213	0.0177885	0.0168201	0.0175167	0.0155984
0	1	0.0104254	0.01521	0.00771551	0.0159738	0.00998196	0.00624823	0.00790643	0.0130303	0.0200575	0.00973181
0	1	0.00638842	0.00469165	0.0133623	0.00609191	0.0176677	0.00861255	0.00135399	0.00640929	0.00419966	0.00911672
0	1	0.201243	0.251179	0.00494088	0.0590134	0.0898914	0.12522	0.374114	0.119997	0.0160544	0.0163528
0	1	0.198492	0.260143	0.0153499	0.035438	0.145576	0.113252	0.259933	0.0901467	0.0196546	0.0112754
0	1	0.0725333	0.0348405	0.0122558	0.00455793	0.129333	0.0410378	0.00452145	0.018715	0.00986156	0.0122978
0	1	0.0110969	0.00606052	0.00354538	0.00669671	0.0292923	0.00518898	0.00530721	0.00407858	0.00667158	0.00394899
0	1	0.0838132	0.0539606	0.00482843	0.104698	0.0589915	0.047004	0.174633	0.0302084	0.0427134	0.0261132
0	1	0.0976593	0.0211882	0.00288012	0.0660359	0.0404993	0.0553146	0.200211	0.0289414	0.0288867	0.0153152
0	1	0.0235789	0.0324574	0.00881079	0.0122562	0.0506709	0.0206436	0.0075676	0.0083807	0.0153103	0.0339093
0	1	0.0822511	0.15985	0.00654725	0.0128766	0.130339	0.048077	0.0647759	0.046919	0.00839931	0.0228273
0	1	0.0166277	0.0136513	0.0112203	0.0116231	0.0396743	0.0118215	0.00335144	0.0244976	0.0160544	0.00696024
0	1	0.0144597	0.00469165	0.00829963	0.0143666	0.0239053	0.0111448	0.00135399	0.00650534	0.0202917	0.00417773
0	1	0.24286	0.190834	0.00771551	0.017671	0.0622464	0.236938	0.227112	0.270887	0.0121203	0.00824218
0	1	0.00639125	0.00213397	0.0149687	0.00319194	0.0029021	0.00508169	0.000640745	0.00343824	0.00938285	0.00323701
0	1	0.0442372	0.0174878	0.00479485	0.0600208	0.0336613	0.0261059	0.164646	0.0113903	0.0575604	0.00896838
0	1	0.0385458	0.0428002	0.00721256	0.0722941	0.0317337	0.0211535	0.131518	0.0191058	0.0333992	0.00705928
0	1	0.0361356	0.0428002	0.00761556	0.0722269	0.0311099	0.0202511	0.130702	0.0191058	0.0328101	0.00705928
0	1	0.0192082	0.00981475	0.00417012	0.00548713	0.052904	0.00619919	0.00402572	0.0150662	0.0096222	0.00411311
0	1	0.0178252	0.0108059	0.0129242	0.0107379	0.0332098	0.00837774	0.00203098	0.00631486	0.0121203	0.00839213
0	1	0.00504556	0.00518563	0.0138005	0.00738956	0.0138009	0.00744599	0.0058392	0.00875843	0.0129618	0.0110099
0	1	0.0585183	0.0614479	0.00479485	0.0831879	0.0721082	0.0291452	0.0413862	0.0176211	0.0225128	0.0298641
0	1	0.142951	0.271342	0.0137598	0.0586066	0.164335	0.0798325	0.103173	0.10623	0.023975	0.0105484
0	1	0.212012	0.030744	0.0128917	0.125651	0.0980701	0.176224	0.431564	0.108614	0.139254	0.0128357
0	1	0.235038	0.0458059	0.0137192	0.123499	0.0972794	0.213673	0.491818	0.131938	0.141365	0.0147593
0	1	0.113218	0.0341128	0.0129406	0.0504332	0.0636492	0.0623483	0.134065	0.0800929	0.0328531	0.00980409
0	1	0.0918136	0.0317735	0.0101332	0.0962766	0.0542311	0.0598449	0.151739	0.0400115	0.0373258	0.0130861
0	1	0.0547391	0.0356792	0.00900559	0.0422698	0.0634476	0.0343084	0.12224	0.021742	0.0472527	0.0245055
0	1	0.0494386	0.0373894	0.00300186	0.0166902	0.0800917	0.0287056	0.132175	0.0249328	0.0276699	0.0176733
0	1	0.0494386	0.0373894	0.00300186	0.0165054	0.0797351	0.028892	0.130543	0.025381	0.0276699	0.0176733
0	1	0.0690718	0.0641759	0.00278277	0.0401569	0.0701342	0.041275	0.299716	0.0273785	0.0485397	0.00459557
0	1	0.00537987	0.00852817	0.00479485	0.0434683	0.015531	0.00790635	0.00395321	0.0060826	0.0155495	0.00602551
0	1	0.00302564	0.00326901	0.00475425	0.0301194	0.00778941	0.00518898	0.00195848	0.00726722	0.0129624	0.00397964
0	1	0.00302564	0.00255769	0.00698985	0.00213877	0.00132348	0.00165813	0.00199474	0.00574345	0.00988767	0.00584077
0	1	0.052649	0.0628456	0.00537898	0.0577199	0.0633885	0.0242983	0.0357697	0.0171685	0.0144775	0.015177
0	1	0.00437131	0.00412414	0.0143033	0.00678478	0.00906511	0.00578785	0.00655244	0.00726722	0.0168248	0.0081327
0	1	0.00470844	0.0122252	0.00449264	0.0554508	0.00499099	0.00504185	0.0349145	0.00898307	0.0177822	0.00812371
0	1	0.00470844	0.0132198	0.00358599	0.0558069	0.00499099	0.00518898	0.0352526	0.00994357	0.0177822	0.00812371
0	1	0.117746	0.0601542	0.0110581	0.0303565	0.048815	0.0705251	0.261962	0.0757995	0.0415179	0.00854754
0	1	0.0760036	0.0344004	0.00838082	0.0121398	0.119884	0.0332265	0.0258094	0.0225636	0.00765512	0.026266
0	1	0.0164401	0.0383189	0.00417012	0.049521	0.0514973	0.0133815	0.0483062	0.0168005	0.018299	0.00521749
0	1	0.0151339	0.0100946	0.0206154	0.00766993	0.0262744	0.0105165	0.00259923	0.00777514	0.00883342	0.0281055
0	1	0	0.00132386	0.00942728	0.00609191	0.00539759	0.00861255	0.00195848	0.00650534	0.0101271	0.00614323
0	1	0.0306049	0.0105183	0.00417012	0.0564776	0.029609	0.0142931	0.0341531	0.0107055	0.0473658	0.00498575
0	1	0.0211887	0.0133406	0.00653102	0.0165312	0.0349612	0.0145077	0.0109153	0.00765794	0.0151696	0.0744596
0	1	0.0134539	0.0059705	0.0124697	0.0100891	0.0271667	0.0101634	0.00895682	0.00916216	0.00793603	0.0164474
0	1	0.0134539	0.0059705	0.0124697	0.0100891	0.0266318	0.0102712	0.00865593	0.00916216	0.00738963	0.0161936
0	1	0.0060513	0.0055806	0.0189453	0.00961751	0.0119672	0.0108309	0.00195848	0.00648576	0.0096222	0.0322484
0	1	0.240343	0.0849297	0.00592251	0.0251045	0.0538701	0.177485	0.251641	0.128159	0.0198113	0.00838422
0	1	0.0864347	0.0174878	0.013897	0.00590712	0.0442969	0.0323941	0.00610247	0.0187541	0.0115893	0.0211769
0	1	0.132898	0.210831	0.00896495	0.0243959	0.0979857	0.0918315	0.151576	0.114107	0.0228239	0.0144898
0	1	0.149928	0.065827	0.0112609	0.0213275	0.122527	0.0657676	0.122822	0.035312	0.0271311	0.00961797
0	1	0.0121054	0.0105183	0.0178487	0.0102404	0.0337568	0.0131266	0.00398947	0.0141633	0.0222212	0.0316843
0	1	0.392691	0.430342	0.012924	0.0373765	0.089677	0.363029	0.509155	0.390167	0.0192967	0.0144363
0	1	0.0743479	0.0456662	0.0125915	0.0106939	0.106491	0.0287559	0.00801518	0.0305926	0.0111106	0.0112875
0	1	0.144792	0.111251	0.0141816	0.00951268	0.0956366	0.0766846	0.0460467	0.0610084	0.00940352	0.0129174
0	1	0.0516835	0.151903	0.00533838	0.0440144	0.0818665	0.0336397	0.0164899	0.0244584	0.00986156	0.0187333
0	1	0.00403701	0.00608905	0.0203071	0.0079503	0.0132907	0.00995742	0.00609975	0.0111158	0.0108451	0.0109869
0	1	0.00739697	0.00810447	0.00479485	0.0889453	0.0116084	0.00869159	0.0197661	0.0118581	0.0219283	0.00900963
0	1	0.0419972	0.00696944	0.02584	0.0086214	0.0612845	0.0243082	0.00842893	0.0122488	0.0138219	0.0273354
0	1	0.0349734	0.0219689	0.0137355	0.0116671	0.0573324	0.0208356	0.00797892	0.0164685	0.0152217	0.0229182
0	1	0.147296	0.0146425	0.0303754	0.00641111	0.0637351	0.0874135	0.0112189	0.0412981	0.0143092	0.026525
0	1	0.00336277	0.00199017	0.0047867	0.0152518	0.0100298	0.00989679	0.00715629	0.00191449	0.00741577	0.0280535
0	1	0.0168166	0.00270149	0.0319897	0.00730149	0.0342193	0.0128807	0.00327622	0.00910463	0.0206915	0.0165491
0	1	0.0400189	0.0402347	0.00592251	0.0300309	0.0776918	0.0282643	0.0865116	0.0179923	0.0218078	0.0193727
0	1	0.00571698	0.00952713	0.0195669	0.00851109	0.00896141	0.00885833	0.00199474	0.00804864	0.0231786	0.00578385
0	1	0.0080712	0.00142265	0.0190576	0.00460195	0.00774163	0.0121746	0.00259923	0.00574345	0.0157889	0.0211359
0	1	0.0599331	0.0502734	0.00175239	0.0443816	0.0698577	0.0122881	0.0330105	0.0170219	0.023913	0.0122078
0	1	0.0300529	0.00946233	0.0187358	0.00835871	0.0400226	0.0245459	0.00135399	0.0135398	0.00706458	0.0134545
0	1	0.10944	0.0322255	0.00354538	0.0276685	0.0315151	0.0895257	0.291413	0.0408813	0.0199886	0.00967387
0	1	0.145344	0.470255	0.00684946	0.0324782	0.200429	0.0663586	0.0852486	0.152427	0.00988767	0.0181089
0	1	0.144775	0.469782	0.00654725	0.032273	0.202975	0.0665645	0.0856908	0.15302	0.00988767	0.0184631
0	1	0.156093	0.0993869	0.0114233	0.0269079	0.105966	0.0755137	0.103383	0.0838385	0.0199886	0.0244483
0	1	0.119761	0.0887045	0.0114639	0.0322054	0.186738	0.0710646	0.0418035	0.054872	0.0225128	0.0363204
0	1	0.0697872	0.111531	0.00466497	0.0596552	0.0868436	0.0386968	0.216376	0.0282679	0.0119576	0.0485605
0	1	0.00336277	0.0272948	0.00623175	0.0450916	0.0160413	0.00624823	0.0134366	0.0122488	0.0108712	0.00864359
0	1	0.0440559	0.0235088	0.00958972	0.0605517	0.0937943	0.0242223	0.0953872	0.019637	0.0273924	0.0177043
0	1	0.00941689	0.00668182	0.00654725	0.0552149	0.00417644	0.00887718	0.00527095	0.0114869	0.00866478	0.00324592
0	1	0.0383389	0.0199357	0.00896495	0.0236325	0.115747	0.0281276	0.0290601	0.0260018	0.0222212	0.0191077
0	1	0.00877064	0.00213397	0.00893434	0.00823069	0.0142075	0.00825945	0.0052347	0.0107251	0.0162937	0.00751377
0	1	0.00369989	0.00398033	0.0326308	0.00488234	0.00356384	0.00546419	0.00267173	0.00687649	0.0177822	0.0290848
0	1	0.00369989	0.00398033	0.0315679	0.00488234	0.00356384	0.00578785	0.00267173	0.00687649	0.0177822	0.0271779
0	1	0.0601619	0.0942217	0.00354538	0.0616607	0.0929986	0.0352187	0.0316592	0.0213914	0.00697864	0.0132025
0	1	0.0110716	0.0317014	0.00633249	0.0761587	0.0316479	0.0133221	0.0171853	0.0156871	0.0269518	0.00822275
0	1	0.00975399	0.0429362	0.00421073	0.0720799	0.0311657	0.0143428	0.0162782	0.0187346	0.0158891	0.0131762
0	1	0.00840834	0.00270149	0.0107915	0.00758072	0.00334105	0.00684711	0.00323997	0.00689606	0.0158151	0.0146751
0	1	0.0073998	0.00611431	0.00120886	0.0737123	0.00901191	0.0107623	0.0230557	0.00459085	0.0238046	0.0178374
0	1	0.0141253	0.022747	0.00823478	0.0601493	0.0174685	0.00554206	0.0269955	0.0103148	0.0264208	0.0069909
0	1	0.0104254	0.00199017	0.0408088	0.0088795	0.0111011	0.00691636	0.00259923	0.00726722	0.0271269	0.0110133
0	1	0.00669025	0.00270149	0.0124292	0.00120958	0.00407411	0.00518898	0.00131774	0.00682441	0.0204194	0.00763809
0	1	0.0236903	0.0255912	0.0110867	0.0132011	0.0380449	0.0241033	0.00778657	0.00881052	0.00815997	0.0703285
0	1	0.00369989	0.00213397	0.029069	0.00609191	0.0113054	0.00529625	0.00327622	0.00421969	0.0219818	0.00906442
0	1	0.00941407	0.00852817	0.0166479	0.00702111	0.00697621	0.00790635	0.0059842	0.0130303	0.0180476	0.0274687
0	1	0.00941407	0.00852817	0.0164856	0.00702111	0.00697621	0.00780829	0.0059842	0.0130303	0.0180476	0.0271085
0	1	0.0893463	0.0379647	0.00596311	0.0149309	0.0394441	0.0598732	0.0329999	0.037098	0.0134459	0.00488372
0	1	0.167899	0.458043	0.00417012	0.0123159	0.135582	0.0913511	0.0407662	0.150004	0.00592739	0.0146818
0	1	0.0449543	0.0436694	0.00471364	0.0164609	0.0696796	0.0182082	0.00787018	0.00763836	0.0113499	0.0369756
0	1	0.209145	1.23803	0.00864853	0.0517173	0.244263	0.0961608	0.235247	0.320632	0.00988767	0.0117093
0	1	0.0873262	0.405471	0.00721256	0.0694728	0.211663	0.0321509	0.192605	0.0835769	0.0101009	0.0147928
0	1	0.0506214	0.112707	0.00584146	0.106597	0.091837	0.0290675	0.0216553	0.0384188	0.0197754	0.0151752
0	1	0.0431595	0.0197655	0.00533838	0.00678592	0.0861089	0.0237993	0.00858343	0.0164081	0.0182609	0.0101743
0	1	0.00470844	0.0149301	0.00408891	0.0930291	0.0102371	0.010506	0.0155739	0.0114869	0.0276492	0.0104096
0	1	0.0168166	0.0160652	0.0057684	0.0224027	0.0397846	0.0149232	0.04024	0.0147362	0.0233669	0.0167775
0	1	0.0150896	0.0162089	0.00650664	0.061769	0.0234224	0.013716	0.00990116	0.0114674	0.0209982	0.0151517
0	1	0.0543926	0.0731019	0.00834024	0.00920393	0.0999845	0.0213865	0.00982867	0.0267832	0.00960796	0.0168095
0	1	0.0238737	0.0100946	0.0107173	0.0127036	0.0534179	0.0122819	0.0125004	0.00380941	0.0128383	0.00815438
0	1	0.0330944	0.00922195	0.00964281	0.077392	0.0214598	0.0173636	0.0792893	0.0160582	0.0165854	0.00783858
0	1	0.025225	0.00483546	0.0126322	0.0442493	0.0138009	0.00975145	0.0384603	0.0114869	0.0339658	0.0114002
0	1	0.060867	0.159462	0.00713137	0.0489743	0.0939549	0.0331204	0.0469798	0.0344021	0.0215031	0.010542
0	1	0.0476419	0.0366781	0.0113827	0.00952835	0.0758781	0.0221233	0.00965133	0.0214207	0.00988767	0.0145523
0	1	0.00369989	0.00454785	0.00362659	0.00339238	0.00132348	0.00470178	0.00331247	0.00393479	0.00784637	0.0102336
0	1	0.211956	0.199164	0.00680886	0.0926075	0.0501825	0.236313	0.494386	0.181157	0.038163	0.023987
0	1	0.0340517	0.00682563	0.0107986	0.044748	0.0240859	0.0174419	0.0824916	0.0114869	0.025816	0.00239234
0	1	0.0265347	0.0186876	0.0139544	0.00553115	0.0409176	0.0160793	0.00459396	0.0152964	0.0160544	0.0145731
0	1	0.0108747	0.00803299	0.0315274	0.0133934	0.0107974	0.0177906	0.00135399	0.00611462	0.020254	0.0198927
0	1	0.0528014	0.0254485	0.0095328	0.00705471	0.0554465	0.0216317	0.0058392	0.0121783	0.00863867	0.0137254
0	1	0.0324557	0.00739315	0.0135917	0.00680271	0.0401623	0.0160585	0.00666119	0.0101808	0.00781785	0.0198925
0	1	0.0165617	0.0150037	0.00292065	0.0115055	0.0182817	0.0162194	0.00644097	0.0103343	0.0175874	0.0373486
0	1	0.00369989	0.0123647	0.00468119	0.0258753	0.00890408	0.0109768	0.00466384	0.00496201	0.0165331	0.0117002
0	1	0.0758337	0.0815844	0.00717198	0.0724356	0.0872632	0.0380918	0.0192717	0.0145345	0.0218904	0.0162644
0	1	0.0249965	0.00654025	0.0108392	0.00911585	0.06158	0.00923104	0.00591169	0.0141242	0.018287	0.0154058
0	1	0.00941689	0.019478	0.00709077	0.0664988	0.0253652	0.0128495	0.0314229	0.0195356	0.0111106	0.00723793
0	1	0.18762	0.229568	0.00529778	0.0106939	0.0180266	0.312479	0.395637	0.289616	0.0192444	0.0163949
0	1	0.132784	0.0721697	0.0114233	0.0473659	0.0697621	0.0958923	0.352949	0.0451271	0.0372921	0.0333816
0	1	0.191763	0.142296	0.00707124	0.0219155	0.101383	0.100913	0.352428	0.0884091	0.0194447	0.00887236
0	1	0.0249316	0.0111331	0.00896495	0.00706514	0.0418014	0.0220426	0.00651619	0.00817022	0.0121203	0.0328195
0	1	0.088109	0.0806134	0.00116826	0.0284456	0.0880539	0.0458253	0.172628	0.0160778	0.0192444	0.0342729
0	1	0.163165	0.210816	0.00763432	0.0145321	0.07572	0.0604628	0.0322884	0.101389	0.00667158	0.0185785
0	1	0.155006	0.108683	0.00829963	0.023939	0.0373457	0.175789	0.328666	0.083337	0.0155605	0.0181536
0	1	0.0117711	0.00483546	0.0153256	0.017401	0.0113054	0.0235045	0.00459396	0.00562626	0.0305789	0.0502923
0	1	0.0144597	0.0115172	0.00838082	0.0543383	0.0164957	0.010742	0.0637472	0.00959201	0.0254382	0.0719622
0	1	0.0145344	0.0115172	0.00838082	0.0543383	0.0164957	0.0108696	0.063765	0.00959201	0.0258067	0.0726686
0	1	0.0155062	0.0115172	0.00838082	0.0542752	0.0164957	0.010658	0.0650109	0.00959201	0.0257092	0.0733898
0	1	0.0107625	0.0106621	0.00175239	0.0378962	0.0144119	0.00554206	0.00840219	0.00728676	0.0128645	0.01233
0	1	0.0289221	0.0108059	0.0196011	0.00976469	0.0666659	0.0203267	0.00596378	0.016921	0.0148053	0.0108582
0	1	0.00941689	0.00284529	0.0286067	0.00766993	0.0200118	0.0113611	0.00452145	0.00724766	0.0191197	0.0165812
0	1	0.020848	0.00540298	0.0203883	0.0109302	0.024341	0.0105165	0.00398947	0.0111158	0.020228	0.00886143
0	1	0.0336305	0.0361106	0.00717198	0.0263065	0.0677555	0.0186981	0.0753763	0.0160386	0.0400722	0.0111686
0	1	0.0107625	0.0269057	0.00471364	0.0579225	0.0411514	0.0210641	0.0124718	0.0166735	0.0148316	0.0116534
0	1	0.0819117	0.059916	0.00713137	0.0108229	0.0842103	0.0449328	0.00911672	0.0246646	0.00887801	0.0221403
0	1	0.165409	0.343029	0.0095085	0.0442219	0.112218	0.0803486	0.149937	0.052939	0.00738963	0.0148609
0	1	0.1843	0.0516412	0.0132757	0.124668	0.0695205	0.158349	0.356163	0.0779792	0.0426885	0.014532
0	1	0.0544757	0.0143626	0.0218971	0.0100891	0.0782398	0.0379673	0.00199474	0.0141437	0.0150447	0.020125
0	1	0.0134539	0.00881579	0.018311	0.00758189	0.0132907	0.0113611	0.00719318	0.0110961	0.0135825	0.00469162
0	1	0.0104254	0.00810447	0.0256048	0.0088795	0.0146141	0.00744599	0.00459396	0.00800955	0.0195099	0.00559599
0	1	0.0104254	0.00810447	0.0268137	0.0093331	0.0146141	0.00744599	0.00443377	0.0078402	0.0195099	0.00455986
0	1	0.0144597	0.00938329	0.00600372	0.0331104	0.0249292	0.0136943	0.0230624	0.0151172	0.0244537	0.0126113
0	1	0.189889	0.142638	0.00533838	0.0132011	0.0521936	0.167721	0.2363	0.223234	0.0209982	0.00981606
0	1	0.00941689	0.00270149	0.024696	0.00920393	0.00829969	0.00744599	0.00128148	0.00881052	0.0195099	0.0156218
0	1	0.00269134	0.00213397	0.0198608	0.00168885	0.00697621	0.00323661	0.003612	0.0107251	0.0151255	0.0066721
0	1	0.0129305	0.00994689	0.0160698	0.0174786	0.0245691	0.0101229	0.00527095	0.0141633	0.0135825	0.0215385
0	1	0.0100883	0.00867197	0.00775611	0.0079503	0.0133385	0.00603365	0.00192223	0.0053723	0.00321611	0.0451226
0	1	0.0477559	0.0127961	0.0107986	0.0845602	0.0363494	0.0206718	0.0192453	0.0228962	0.0389937	0.00790696
0	1	0.221867	0.133473	0.00237712	0.0453338	0.0655365	0.2352	0.483936	0.251414	0.0251566	0.0176002
0	1	0.011094	0.00540298	0.0278398	0.0066527	0.0211168	0.00821959	0.00489621	0.00726722	0.00890412	0.0176709
0	1	0.00706265	0.00199017	0.0303185	0.00460195	0.0109467	0.00733871	0.00423799	0.0121012	0.0197754	0.00718599
0	1	0.0117683	0.0179192	0.00237712	0.0477511	0.0284629	0.00499282	0.00527095	0.00996317	0.00911737	0.00857394
0	1	0.00571698	0.00341281	0.027276	0.00674073	0.00738281	0.00578785	0.00323997	0.00602509	0.0144568	0.00927286
0	1	0.0284016	0.00426795	0.00842146	0.0945693	0.0161928	0.0126045	0.0611613	0.0187541	0.0405343	0.00651869
0	1	0.0158053	0.00852817	0.00868098	0.00581153	0.0252579	0.00734846	0.00647994	0.0115065	0.0103925	0.0301486
0	1	0.284767	0.464345	0.0058819	0.0883063	0.162486	0.162418	0.389033	0.207325	0.0203335	0.00748651
0	1	0.0827637	0.0692784	0.00658785	0.010045	0.0202669	0.0801972	0.0501103	0.0703697	0.0162676	0.0125558
0	1	0.0376647	0.00995082	0.0111797	0.00823069	0.039561	0.0123597	0.00388071	0.0098052	0.00914351	0.00949425
0	1	0.0621745	0.0724718	0.0149687	0.0094843	0.08767	0.0369994	0.0160304	0.0469232	0.00412423	0.0109459
0	1	0.0145717	0.00284529	0.00954908	0.00944029	0.0264777	0.0159513	0.00534345	0.00418875	0.00758115	0.0130354
0	1	0.0515407	0.0142187	0.0101738	0.0104135	0.0651564	0.01917	0.00997107	0.0125435	0.0096222	0.014363
0	1	0.00840834	0.00625811	0.00653909	0.0132011	0.00738281	0.00720019	0.00327622	0.00940805	0.00792058	0.00743857
0	1	0.111227	0.110997	0.00883501	0.0324628	0.089225	0.0706241	0.387972	0.0327404	0.0406876	0.0312349
0	1	0.04915	0.00142265	0.0267406	0.00944029	0.0763782	0.0237503	0.0105419	0.00498158	0.0257028	0.0164792
0	1	0.0248823	0.00469165	0.011488	0.0079503	0.0635687	0.0147535	0.00530721	0.00881052	0.0218252	0.0146878
0	1	0.161392	0.229458	0.00829963	0.0841569	0.0150207	0.291813	0.463323	0.260676	0.0465698	0.0303836
0	1	0.0609295	0.0556794	0.00864044	0.0165717	0.0953337	0.0270666	0.0126441	0.0313198	0.00730768	0.0325121
0	1	0.0665148	0.189296	0.0131351	0.0161642	0.108996	0.0449125	0.0299722	0.0753486	0.00667158	0.03426
0	1	0.1535	0.444304	0.00494888	0.0214254	0.10002	0.0725969	0.119607	0.101074	0.00345547	0.0161375
0	1	0.0251848	0.0260694	0.00362651	0.0417629	0.0401369	0.0118215	0.0453271	0.0168466	0.0121975	0.0206248
0	1	0.013114	0.00664716	0.0160596	0.00734552	0.02816	0.013587	0.00466646	0.0157066	0.0162144	0.0143623
0	1	0.167363	0.230733	0.00650664	0.0290517	0.0957782	0.0836632	0.418625	0.0792166	0.0252175	0.0173929
0	1	0.133531	0.0245933	0.00771551	0.0531609	0.0510937	0.0793159	0.264599	0.0353544	0.0510725	0.0241737
0	1	0.0485393	0.0143175	0.0167617	0.00764766	0.0978492	0.0233592	0.00605669	0.0176211	0.00783794	0.0170587
0	1	0.10006	0.0478222	0.00763437	0.03607	0.103488	0.0355051	0.0896443	0.01626	0.0360512	0.0193568
0	1	0.0302649	0.0109844	0.00936247	0.0079503	0.0200595	0.0140161	0.00436694	0.0111158	0.0120308	0.0184626
0	1	0.00739697	0.00952113	0.0223999	0.0119695	0.00704645	0.00776785	0.00391696	0.00498158	0.0100204	0.0162841
0	1	0.00302564	0.00270149	0.0321115	0.00641633	0.0212757	0.0133717	0.0052347	0.0053723	0.0138219	0.00975831
0	1	0.164784	0.254099	0.0113015	0.0333352	0.0233204	0.20861	0.454887	0.304191	0.0300743	0.0108761
0	1	0.0245479	0.00980753	0.013517	0.00883549	0.0408367	0.0172563	0.00455771	0.0106859	0.0157889	0.0106572
0	1	0.0195052	0.0142187	0.00296125	0.00915988	0.00845116	0.0187759	0.00199474	0.0095724	0.0129202	0.0286467
0	1	0.0317843	0.0328493	0.0113015	0.00438433	0.0554821	0.0146462	0.00673108	0.019516	0.00568804	0.0342426
0	1	0.00134567	0.000711325	0.00417012	0.00610234	0.00723135	0.00176542	0.000640745	0.00211311	0.0120941	0.00689185
0	1	0.00672462	0.00127885	0.0107173	0.00548713	0.00896141	0.00815216	0.00455771	0.00459085	0.00964832	0.0139788
0	1	0.151052	0.0356419	0.00709077	0.0194998	0.0397768	0.0966955	0.291019	0.098936	0.0324048	0.0100298
0	1	0.0951837	0.0484821	0.00713137	0.0659274	0.106092	0.0703649	0.399164	0.0331403	0.0947172	0.00971103
0	1	0.081052	0.032554	0.00418635	0.0629111	0.115599	0.0674588	0.419114	0.0359454	0.112973	0.00928719
0	1	0.0798653	0.0319415	0.00417012	0.0627657	0.113393	0.0685322	0.41842	0.0358183	0.112192	0.00922873
0	1	0.0527957	0.0548509	0.0202259	0.0107327	0.0716225	0.0318141	0.00776144	0.0205638	0.0118548	0.0249404
0	1	0.0395688	0.0509222	0.0113421	0.014461	0.0716437	0.0268519	0.0173258	0.0236396	0.0155223	0.00760683
0	1	0.0116011	0.00540298	0.00533838	0.0076259	0.018339	0.0120379	0.00922417	0.0179727	0.018287	0.00449952
0	1	0.0140665	0.00930426	0.0143838	0.00302395	0.0317716	0.0149894	0.00491093	0.00841982	0.00931757	0.0125993
0	1	0.0433907	0.0402296	0.0143846	0.026145	0.0688225	0.0140381	0.0459192	0.016462	0.0323221	0.00741842
0	1	0.0117683	0.00525918	0.0431534	0.00520675	0.0199471	0.00658889	0.00323997	0.0129911	0.0276972	0.0182122
0	1	0.0536376	0.0252614	0.00520042	0.00818665	0.0601063	0.0307697	0.0123514	0.0118321	0.00749773	0.0802706
0	1	0.0127825	0.00867197	0.00963031	0.0401883	0.0174685	0.0114684	0.13502	0.0155193	0.0459657	0.00925354
0	1	0.0489118	0.0264474	0.0105299	0.0388645	0.0355705	0.0316076	0.229045	0.0202779	0.0461962	0.00650181
0	1	0.0100883	0.00731411	0.00576866	0.0138059	0.0319231	0.0147847	0.00787018	0.0153355	0.0172773	0.0154541
0	1	0.0100883	0.00739315	0.00479485	0.0135994	0.0312614	0.0145886	0.00659005	0.013421	0.0172359	0.0154424
0	1	0.188324	0.111678	0.0112203	0.013113	0.095834	0.0897765	0.0128536	0.0627286	0.00419966	0.0176397
0	1	0.00605411	0.00341281	0.0185222	0.00367276	0.0104395	0.0144776	0.00327622	0.00420012	0.00728849	0.00764049
0	1	0.0127797	0.0103822	0.0202664	0.00883549	0.0285666	0.028221	0.0108998	0.0114674	0.0204935	0.0102002
0	1	0.060802	0.0547066	0.00834024	0.047241	0.094557	0.0350912	0.295854	0.0199263	0.0545858	0.0183159
0	1	0.00638842	0.00838437	0.00354538	0.0713164	0.0146141	0.0121353	0.0117872	0.0114869	0.0160544	0.0173545
0	1	0.10672	0.168266	0.00638498	0.0312405	0.127457	0.0478849	0.0397547	0.0620759	0.0133693	0.0834544
0	1	0.00975399	0.00454785	0.0152155	0.00758189	0.0130834	0.00921139	0.00236915	0.00955287	0.00839931	0.0210799
0	1	0.00941689	0.00582667	0.0119668	0.00980872	0.00789308	0.00384914	0.00263547	0.00420012	0.0133432	0.0118529
0	1	0.007026	0.0106621	0.00662843	0.0120871	0.018178	0.00467837	0.00519709	0.0114674	0.0158412	0.00437282
0	1	0.196882	0.167748	0.00954908	0.0533698	0.131031	0.0993814	0.23177	0.0845303	0.0228555	0.0206472
0	1	0.191623	0.167515	0.00954908	0.0463778	0.128084	0.0987329	0.213813	0.0800192	0.0220079	0.0190183
0	1	0.133702	0.348616	0.00775611	0.047878	0.205946	0.0648733	0.0709852	0.104318	0.0110271	0.0486922
0	1	0.0127797	0.00739315	0.0151634	0.0119922	0.0109467	0.0105448	0.00737443	0.00996317	0.0145661	0.020858
0	1	0.232135	0.287832	0.0058819	0.0205026	0.0204184	0.252845	0.496368	0.18055	0.0102355	0.0179495
0	1	0.033962	0.0241444	0.0113015	0.0110183	0.096033	0.0237017	0.00534345	0.0183634	0.0118809	0.0148018
0	1	0.24047	0.247058	0.00717198	0.0208889	0.136135	0.110921	0.364665	0.0930971	0.0219818	0.029538
0	1	0.0682724	0.0908682	0.0112609	0.0319626	0.106712	0.0212475	0.0252076	0.0379331	0.0155758	0.0109369
0	1	0.0188309	0.00710552	0.0188466	0.00399717	0.0206551	0.00744599	0.000676995	0.0130303	0.00964832	0.00755924
0	1	0.0520431	0.0524118	0.00467304	0.00516272	0.0285246	0.0169032	0.0052347	0.0237357	0.0063915	0.0122558
0	1	0.0645753	0.0161362	0.00354538	0.019249	0.0643913	0.0314361	0.0982537	0.0185131	0.0114468	0.013657
0	1	0.00470844	0.00469165	0.0172241	0.00548713	0.00275063	0.00212794	0.00320372	0.00574345	0.0143267	0.0100656
0	1	0.0041472	0.00938329	0.00233652	0.0566805	0.0107951	0.00518898	0.0145676	0.0114869	0.0178083	0.00960898
0	1	0.12163	0.104378	0.00717198	0.0343074	0.0907049	0.0422667	0.100089	0.0358933	0.0172773	0.0174954
0	1	0.0184966	0.00739315	0.00892437	0.00967025	0.0344517	0.00991759	0.00199474	0.0107251	0.0155169	0.0316457
0	1	0.00537987	0.00469165	0.0209724	0.00223436	0.00682473	0.00873143	0.00527095	0.00652488	0.00890412	0.00979364
0	1	0.285267	0.144886	0.00834024	0.0141303	0.0464328	0.181144	0.21764	0.123938	0.023975	0.0106848
0	1	0.00369989	0.00341281	0.00779669	0.0325384	0.00673945	0.00790635	0.00594795	0.0131713	0.0127763	0.00551955
0	1	0.292224	0.528722	0.00533838	0.0560575	0.102083	0.211294	0.361556	0.238171	0.0170053	0.0136674
0	1	0.00537987	0.0059705	0.00600372	0.036128	0.0127804	0.00532748	0.00466646	0.00308985	0.0219818	0.00333904
0	1	0.0631851	0.0922406	0.00658785	0.0075755	0.0824468	0.0420382	0.0606136	0.0524914	0.014531	0.0277876
0	1	0.0562335	0.0923677	0.00900559	0.0077603	0.0824947	0.033316	0.056022	0.0555726	0.0113761	0.0196596
0	1	0.182188	0.157743	0.0136787	0.0392232	0.0706548	0.168206	0.477167	0.154738	0.037646	0.01248
0	1	0.124663	0.149475	0.00654725	0.0218002	0.0980468	0.0608054	0.321879	0.0573171	0.0393799	0.0148132
0	1	0.0278699	0.027047	0.00179299	0.0282332	0.0200118	0.0187387	0.0469231	0.0154217	0.0170379	0.00719497
0	1	0.155963	0.105261	0.00471364	0.00883549	0.119815	0.066439	0.00915167	0.0435512	0.00741577	0.0164741
0	1	0.00605411	0.00368944	0.0162424	0.0076259	0.00539759	0.0069544	0.00651619	0.0153159	0.0109674	0.00145761
0	1	0.0929883	0.00995082	0.0150093	0.00488234	0.0534524	0.0541781	0.0111102	0.0332879	0.0139741	0.00761581
0	1	0.00840834	0.00199017	0.0119668	0.00827472	0.0107724	0.00766054	0.00391696	0.0122488	0.00372096	0.0134327
0	1	0.139322	0.504798	0.00413828	0.0526464	0.169614	0.0577097	0.15913	0.133275	0.00223257	0.00855232
0	1	0.137275	0.48759	0.00471364	0.0533392	0.172612	0.0579033	0.163899	0.137409	0.00223257	0.00806132
0	1	0.00983015	0.017344	0.00412952	0.10983	0.0250638	0.00953509	0.0190166	0.0184464	0.0256154	0.00896537
0	1	0.0306077	0.0259907	0.00537898	0.0132955	0.0281041	0.0177167	0.0118234	0.0126395	0.00586537	0.0142823
0	1	0.0080712	0.00505282	0.0163396	0.00702111	0.0265255	0.0105152	0.00527095	0.00834655	0.012068	0.00749061
0	1	0.0107597	0.00881579	0.0213942	0.0135498	0.0144186	0.0151065	0.00455771	0.0091817	0.017756	0.0229346
0	1	0.0137602	0.00554679	0.00924613	0.0088795	0.015531	0.0086714	0.00334872	0.0159297	0.0123596	0.00989715
0	1	0.0181875	0.00852817	0.0206395	0.00681907	0.0471034	0.0147847	0.00721164	0.0127931	0.012599	0.0163495
0	1	0.0080712	0.00412414	0.0106768	0.00548713	0.00763795	0.00483589	0.00573305	0.00496201	0.00467836	0.0205935
0	1	0.0480901	0.0527236	0.00775611	0.0649775	0.0654667	0.024948	0.079974	0.0211016	0.0232866	0.0278946
0	1	0.0020171	0.00469165	0.00533838	0.0111202	0.00473585	0.00518898	0.00195848	0.00613418	0.0110844	0.0191182
0	1	0.00941689	0.0129399	0.00533838	0.0614214	0.0164545	0.0066013	0.0128023	0.0103148	0.0177569	0.00834394
0	1	0.0110996	0.00235132	0.00752888	0.00883549	0.00896141	0.0064242	0.00587544	0.0091817	0.00902817	0.0182297
0	1	0.139267	0.129368	0.0113421	0.0217771	0.093869	0.0661688	0.0957757	0.0582354	0.0167725	0.011578
0	1	0.1554	0.192553	0.00592251	0.0152182	0.0635734	0.0546101	0.219817	0.0454786	0.0160348	0.0477864
0	1	0.0390132	0.0142187	0.0209764	0.00879145	0.0649559	0.0253011	0.0106652	0.0185425	0.0132689	0.0192392
0	1	0.0144624	0.0130299	0.0214589	0.00415473	0.0173167	0.0099464	0.00327622	0.0114674	0.0101271	0.016569
0	1	0.00907976	0.00142265	0.0154716	0.00306798	0.0172133	0.00353084	0.00666119	0.00728676	0.00988767	0.00957533
0	1	0.00571698	0.00469165	0.0155122	0.013113	0.015531	0.0098103	0.00459396	0.0091817	0.0195776	0.0141078
0	1	0.0272794	0.0206799	0.00775611	0.0110183	0.0183295	0.0133522	0.0109512	0.0110961	0.0130537	0.0111686
0	1	0.0355191	0.0142187	0.00479485	0.0883967	0.0305518	0.0230931	0.127163	0.00304752	0.0193864	0.0578946
0	1	0.0221966	0.0114775	0.0117639	0.00444033	0.0145907	0.00885833	0.00312577	0.0111158	0.0104445	0.00418072
0	1	0.115316	0.129892	0.00592251	0.0214161	0.116033	0.0418702	0.182461	0.0470904	0.0318042	0.0164609
0	1	0.0141253	0.00323519	0.0361192	0.00674073	0.0102005	0.00766114	0.00402572	0.00728676	0.0192444	0.00951892
0	1	0.0181595	0.00540298	0.0173458	0.00488234	0.0212021	0.0100829	0.00651619	0.0126591	0.0159263	0.00712713
0	1	0.142984	0.15599	0.00838082	0.0314189	0.134874	0.0632604	0.170771	0.0492226	0.0111367	0.0225656
0	1	0.0712896	0.104895	0.00596311	0.0107379	0.0733354	0.0234578	0.0237812	0.0516129	0.00616673	0.00628127
0	1	0.0712896	0.106693	0.00596311	0.0107379	0.0747785	0.023703	0.0244669	0.0520149	0.00616673	0.00667873
0	1	0.0630744	0.135468	0.010044	0.00859914	0.126613	0.0356515	0.0347322	0.0525251	0.00821326	0.0180148
0	1	0.0198423	0.0270149	0.0100926	0.0559765	0.0442977	0.0185804	0.0319078	0.0118581	0.017756	0.0228625
0	1	0.0020171	0.0102384	0.00834024	0.0377436	0.0114569	0.00762578	0.0215795	0.0176016	0.00964832	0.00957256
0	1	0.210695	0.329082	0.0115457	0.0732561	0.0143296	0.419763	0.630844	0.583282	0.0892766	0.0274276
0	1	0.219411	0.230121	0.0102207	0.0149086	0.172542	0.0879058	0.157183	0.122714	0.0209602	0.0137496
0	1	0.0761738	0.0351125	0.00861608	0.0613459	0.0270747	0.0409747	0.13541	0.0255172	0.0254373	0.0135055
0	1	0.00706265	0.00586478	0.0275441	0.00182905	0.0203665	0.0111153	0.00263547	0.0103343	0.0215631	0.0101012
0	1	0.00470844	0.00355662	0.0160963	0.00645513	0.0190655	0.00945722	0.00662495	0.0141829	0.0170914	0.0210323
0	1	0.153668	0.119157	0.00654725	0.0196001	0.117472	0.0728006	0.292955	0.051183	0.0385149	0.0246252
0	1	0.203465	0.378053	0.00471364	0.0238509	0.0844232	0.0807301	0.0893833	0.0975216	0.0128645	0.0156632
0	1	0.209572	0.63874	0.00350478	0.0182294	0.0940663	0.0723995	0.0948372	0.14561	0.00789447	0.016077
0	1	0.123849	0.198994	0.00596311	0.0331986	0.0818443	0.0429573	0.075411	0.0576462	0.00765552	0.0164823
0	1	0.0235422	0.0417122	0.0136543	0.0125131	0.0249476	0.0192674	0.00876877	0.022212	0.0118548	0.0145439
0	1	0.0215223	0.0147863	0.00596311	0.0156202	0.0544268	0.0138015	0.00259923	0.00611462	0.00762899	0.0509204
0	1	0.00568804	0.00753695	0.00842146	0.0160078	0.00855483	0.00945722	0.005991	0.00841982	0.0222212	0.00839265
0	1	0.0107597	0.0059705	0.0173053	0.0140862	0.0175162	0.0117626	0.0137094	0.00498158	0.021477	0.0179001
0	1	0.484701	0.37894	0.0101332	0.0256784	0.1303	0.272721	0.583121	0.24486	0.0335048	0.0187248
0	1	0.00437131	0.00955924	0.00596311	0.0448658	0.0144627	0.00839796	0.00759082	0.0110961	0.0282225	0.00291222
0	1	0.0587126	0.0236021	0.00829963	0.0643972	0.0376795	0.0331793	0.162635	0.0243185	0.0414917	0.00647102
0	1	0.00773409	0.00835034	0.00626533	0.0125523	0.0177552	0.00720019	0.00519845	0.0107055	0.00741577	0.00845096
0	1	0.0242136	0.00611431	0.0125915	0.0101994	0.0408161	0.0219849	0.00658869	0.0219043	0.0297402	0.00751377
0	1	0.0259691	0.0120848	0.00533838	0.0080175	0.0376901	0.0124204	0.00389544	0.0113078	0.00914351	0.00917568
0	1	0.112374	0.19844	0.00609743	0.0144454	0.202891	0.0514785	0.028422	0.0700213	0.00792058	0.0143536
0	1	0.0077369	0.00830206	0.00296125	0.00553115	0.00656961	0.00684711	0.00854718	0.0095724	0.0154517	0.00418371
0	1	0.014612	0.00810447	0.0124941	0.00548713	0.0293547	0.0109768	0.0165624	0.00922619	0.00874202	0.0143533
0	1	0.00403419	0.00255769	0.0153904	0.0140422	0.00707989	0.0098103	0.00327622	0.010948	0.0148053	0.00899904
0	1	0.0107625	0.00666756	0.00713137	0.00827472	0.00738281	0.00988635	0.00466646	0.00932007	0.0118548	0.0100765
0	1	0.00302564	0.00483546	0.0119262	0.0260968	0.0101702	0.0101634	0.00861967	0.00938356	0.0172215	0.0143096
0	1	0.0867633	0.083227	0.00417012	0.0385264	0.114744	0.0326294	0.0635694	0.031755	0.0143463	0.00748394
0	1	0.0233993	0.0220939	0.00233652	0.0168147	0.0483232	0.00801364	0.014244	0.0185621	0.00839931	0.017726
0	1	0.0188337	0.00724932	0.0186924	0.0101563	0.0293798	0.0114372	0.00726569	0.00535273	0.0136437	0.0457374
0	1	0.0144624	0.0186591	0.00358599	0.0263813	0.0293351	0.00885833	0.0170581	0.0122829	0.0106319	0.0109479
0	1	0.0201738	0.00540298	0.0244772	0.0106939	0.0351789	0.013587	0.00544156	0.00887561	0.022454	0.0163332
0	1	0.0696124	0.030869	0.0295735	0.014647	0.102374	0.0268501	0.0124252	0.0114869	0.020254	0.0445209
0	1	0.00975119	0.00934951	0.00721256	0.0251822	0.0231963	0.0100249	0.0500589	0.0126591	0.020402	0.0189879
0	1	0.0877508	0.242445	0.00900559	0.023475	0.126169	0.0499759	0.0656481	0.0684086	0.00884538	0.00689784
0	1	0.0463492	0.0126581	0.00116826	0.0221246	0.0204184	0.0284409	0.0282084	0.0171034	0.0101271	0.0234147
0	1	0.0353077	0.0151364	0.0176075	0.00460195	0.0598661	0.0170116	0.00263547	0.0178446	0.01068	0.0142861
0	1	0.00605411	0.00255769	0.0181806	0.00848476	0.0175162	0.00815276	0.00334872	0.00648576	0.0206142	0.0107874
0	1	0.019168	0.0076445	0.019017	0.0071335	0.0222639	0.0122819	0.00259923	0.00421969	0.0146455	0.0372696
0	1	0.00672553	0.00483546	0.01793	0.00460195	0.0152759	0.0102706	0.00530721	0.00916216	0.0138219	0.0133819
0	1	0.00549286	0.0160652	0.00600372	0.0545747	0.0190949	0.0115175	0.0261221	0.00582811	0.022786	0.0450997
0	1	0.00336277	0.00525918	0.00541959	0.0977206	0.00926421	0.0068367	0.0391772	0.00421969	0.0383017	0.0121125
0	1	0.231723	0.297292	0.0108067	0.016583	0.167355	0.0895169	0.0714661	0.148135	0.00839931	0.0247055
0	1	0.0141253	0.0059705	0.0232277	0.00702111	0.0170177	0.00541395	0.00192223	0.00841982	0.0177822	0.020075
0	1	0.0390104	0.00469165	0.0292721	0.0119475	0.0294562	0.0350041	0.00519845	0.0179727	0.0219818	0.0148767
0	1	0.0218594	0.0129882	0.00596311	0.00302395	0.056952	0.00875105	0.0074014	0.0202975	0.0103117	0.0139161
0	1	0.0109488	0.00554679	0.0100926	0.00646035	0.0139524	0.00628746	0.00195848	0.0095724	0.0123596	0.00970484
0	1	0.0494533	0.0415279	0.00354538	0.0698958	0.0608962	0.0241432	0.0389869	0.0390516	0.0123596	0.0125212
0	1	0.0864319	0.0408023	0.0233886	0.00668982	0.093972	0.0538602	0.00648125	0.0232098	0.0142712	0.0185745
0	1	0.0196742	0.0183627	0.010758	0.00952835	0.060164	0.0196517	0.0112552	0.0188214	0.00852082	0.0216537
0	1	0.0205504	0.00412414	0.0196011	0.00920393	0.0435388	0.0089558	0.00402376	0.0136472	0.0252733	0.0103467
0	1	0.0516091	0.122824	0.0118856	0.0140422	0.186393	0.0271548	0.0536157	0.0347852	0.00890412	0.013067
0	1	0.00571698	0.00625811	0.0110174	0.0146724	0.011712	0.00647516	0.00742021	0.00691565	0.0108974	0.00871814
0	1	0.105017	0.229832	0.00596311	0.0530373	0.117623	0.0390266	0.0867193	0.107279	0.0232775	0.0113517
0	1	0.0948586	0.248874	0.00609292	0.0489737	0.12023	0.0457016	0.0792669	0.105544	0.0215304	0.0106061
0	1	0.0124426	0.0282938	0.00775611	0.0262342	0.0418572	0.0113299	0.00824394	0.0118385	0.00640609	0.00936156
0	1	0.0124426	0.0282938	0.00775611	0.0257974	0.0418572	0.0112907	0.00732483	0.0118385	0.00640609	0.00936156
0	1	0.00975119	0.0150739	0.00421073	0.0377008	0.0256367	0.00892699	0.0157779	0.0114674	0.0203479	0.00758645
0	1	0.0252222	0.0161047	0.0222062	0.00976469	0.0554031	0.0219849	0.00397101	0.0131588	0.017014	0.0169953
0	1	0.0289221	0.0428002	0.00373358	0.00892355	0.0338605	0.0143243	0.00391696	0.0183634	0.00667158	0.026215
0	1	0.00336277	0.00824828	0.00058413	0.0112021	0.00687252	0.00754468	0.00398947	0.00694543	0.0131038	0.00726572
0	1	0.157314	0.364205	0.00834024	0.011579	0.230828	0.0558305	0.0548486	0.0654132	0.0103664	0.0155123
0	1	0.112248	0.090285	0.0119262	0.0577117	0.0596755	0.0575382	0.205394	0.0309833	0.0231786	0.022464
0	1	0.0246619	0.0147863	0.00175239	0.0122279	0.021158	0.0117903	0.00199474	0.00804864	0.00765512	0.0257417
0	1	0.00403701	0.00412414	0.0260672	0.00706514	0.00577918	0.00643095	0.00449994	0.0118777	0.0127143	0.0106517
0	1	0.00369989	0.00343258	0.0299453	0.0094843	0.0107433	0.00377663	0.00323997	0.0115065	0.0139013	0.00680181
0	1	0.00874545	0.00511535	0.0184246	0.0079503	0.00415097	0.00822081	0.00391696	0.0103343	0.0188571	0.00928421
0	1	0.137854	0.240131	0.00812115	0.00920393	0.0960206	0.0462267	0.0164016	0.082225	0.00779982	0.0145671
0	1	0.00235422	0.00213397	0.0213916	0.00553115	0.00814821	0.00610111	0.00338301	0.0111158	0.0150709	0.00563234
0	1	0.181783	0.400002	0.00471364	0.019463	0.135664	0.0895094	0.17547	0.140173	0.0158151	0.0118748
0	1	0.0208219	0.00412414	0.0305976	0.0110183	0.0396397	0.0127422	0.00376516	0.0149056	0.022862	0.0122212
0	1	0.00605411	0.00341281	0.0211832	0.0063723	0.0130355	0.00789594	0.00195848	0.005763	0.0116427	0.0122798
0	1	0.0139553	0.00668182	0.0383262	0.00730149	0.03858	0.0119288	0.00530721	0.0114869	0.0247964	0.00883875
0	1	0.0521271	0.0590937	0.0101332	0.0113427	0.0787747	0.018633	0.0204558	0.0354852	0.0150186	0.0129084
0	1	0.0302678	0.0796064	0.0102144	0.018664	0.0945098	0.0230753	0.0211563	0.0281263	0.00964832	0.0157119
0	1	0.0284808	0.0231707	0.0107986	0.0814692	0.0317032	0.0290017	0.0546782	0.0188176	0.0605333	0.00399503
0	1	0.201961	0.134492	0.00834024	0.0379389	0.121566	0.103144	0.330916	0.0589935	0.0368682	0.0113457
0	1	0.0528014	0.0466671	0.00963031	0.0669107	0.0622037	0.0192196	0.0214945	0.0239658	0.0324364	0.00987547
0	1	0.0171898	0.00483546	0.0163455	0.0014935	0.0215904	0.00910413	0.00605408	0.0102952	0.016909	0.00734207
0	1	0.213676	0.168845	0.0199662	0.100324	0.0377354	0.423993	0.694488	0.403444	0.0615325	0.0217049
0	1	0.0423703	0.0516481	0.00358599	0.050584	0.0191427	0.0236118	0.031807	0.0229542	0.0113761	0.0101943
0	1	0.00403419	0.00270149	0.0255051	0.00725745	0.0100154	0.00825945	0.00256428	0.0133818	0.0135825	0.0122768
0	1	0.00302564	0.00483546	0.0237549	0.00609191	0.00829969	0.00105926	0.00267173	0.0114869	0.0172033	0.0112444
0	1	0.0470844	0.0300994	0.0214355	0.0079503	0.0845004	0.026125	0.00463021	0.0183683	0.0096222	0.041951
0	1	0.099008	0.0288612	0.00763432	0.0103695	0.0968898	0.0437049	0.00534345	0.0121321	0.00988767	0.00803365
0	1	0.00100855	0.00199017	0.0270649	0.00702111	0.0123738	0.00388393	0.00259923	0.00498158	0.022514	0.0101378
0	1	0.0292564	0.0668105	0.00658777	0.0221669	0.0716437	0.0261458	0.00971989	0.0226027	0.0120114	0.0767158
0	1	0.0753975	0.0308921	0.00713137	0.0739959	0.0409397	0.0586943	0.168069	0.030075	0.0226401	0.0117096
0	1	0.063224	0.0596337	0.00963031	0.0473612	0.189242	0.0294235	0.0287328	0.02944	0.00997206	0.0254971
0	1	0.0124453	0.00355662	0.00721256	0.00722271	0.02586	0.00684711	0.00808442	0.012397	0.0151178	0.00688822
0	1	0.00235422	0.0054385	0.0178487	0.00581153	0.00840337	0.0069544	0.00327622	0.00687649	0.0096222	0.0308017
0	1	0.0124426	0.0059705	0.0465752	0.00587352	0.0176199	0.0102915	0.00395321	0.0120273	0.0288404	0.0155288
0	1	0.0693913	0.0203331	0.0101738	0.109318	0.0517958	0.0462387	0.0877388	0.0153147	0.044662	0.0278115
0	1	0.0260819	0.00668182	0.00863239	0.0388716	0.0590338	0.0177167	0.00896191	0.0110637	0.0211493	0.0146525
0	1	0.0619728	0.0198349	0.00292065	0.0309161	0.0838948	0.031108	0.0357563	0.0164825	0.022998	0.010878
0	1	0.0595212	0.116111	0.00834024	0.00952835	0.0627991	0.0312921	0.0052347	0.0366681	0.00914351	0.0128525
0	1	0.0080684	0.00454785	0.0337956	0.0079063	0.00422557	0.0128807	0.00183324	0.00959201	0.022726	0.00677114
0	1	0.0151339	0.0207568	0.012551	0.0220366	0.0357443	0.00801364	0.0230423	0.0145149	0.0155495	0.0078266
0	1	0.0251185	0.0288612	0.00767488	0.0312227	0.064642	0.0164428	0.0975296	0.0187541	0.0265116	0.0105621
0	1	0.00941407	0.0208329	0.0113421	0.060945	0.0381478	0.0069544	0.0106507	0.018383	0.0207066	0.0113511
0	1	0.00235422	0.0108059	0.00358599	0.0398396	0.00738281	0.00518898	0.00847468	0.0126395	0.0172773	0.00582444
0	1	0.0310139	0.0659554	0.00475425	0.0438753	0.0857297	0.0210935	0.08327	0.0328896	0.0190312	0.00889045
0	1	0.126355	0.202376	0.00761815	0.0232462	0.0978469	0.0626109	0.266601	0.0489561	0.0228674	0.0275955
0	1	0.108591	0.14571	0.0101332	0.0256138	0.0792199	0.0775928	0.0922558	0.0680797	0.0174071	0.0139392
0	1	0.0363191	0.0280062	0.00354538	0.0150154	0.0702643	0.0185925	0.00922417	0.0154526	0.0136087	0.0135303
0	1	0.00369989	0.00199017	0.0209724	0.00525078	0.00565273	0.00486418	0.00331247	0.010865	0.0112608	0.00801538
0	1	0.0100911	0	0.0169321	0.00213877	0.0101334	0.0111153	0.00256297	0.00843941	0.00691093	0.0178546
0	1	0.0227157	0.01521	0.00537898	0.00685865	0.0544237	0.0154909	0.00591169	0.0199767	0.00792949	0.0212412
0	1	0.0447245	0.0362359	0.00888375	0.00851109	0.0586311	0.0174034	0.00933158	0.017201	0.00801682	0.0283975
0	1	0.030602	0.020613	0.00596311	0.00736869	0.0520385	0.0121746	0.00459396	0.0129911	0.0109271	0.0151019
0	1	0.0625469	0.0318427	0.00179299	0.00553115	0.0455712	0.0284081	0.00614307	0.0194964	0.00223257	0.0317643
0	1	0.0174881	0.0059705	0.016137	0.00274356	0.0255608	0.00960315	0.00199474	0.0130303	0.0128383	0.0108311
0	1	0.0544757	0.103013	0.00717198	0.00966389	0.0937439	0.0364165	0.00541901	0.0371713	0.00563798	0.026379
0	1	0.0428204	0.0655471	0.00529778	0.011579	0.110293	0.0222306	0.0120772	0.025611	0.0123335	0.0164635
0	1	0.0292592	0.0649357	0.00896495	0.0323753	0.0848892	0.0183496	0.0166417	0.0305535	0.0246931	0.00943237
0	1	0.0247805	0.0172002	0.00658785	0.0193497	0.0291723	0.0114684	0.0207628	0.00650534	0.0283077	0.0238823
0	1	0.0258936	0.0110881	0.00592251	0.00518994	0.0454483	0.00896499	0.00398947	0.00995334	0.0127524	0.0180356
0	1	0.121518	0.137024	0.0094679	0.111237	0.178735	0.0648752	0.104423	0.0293553	0.0162937	0.0186397
0	1	0.0535504	0.0567254	0.00958972	0.0362459	0.105089	0.0345126	0.0331972	0.0280906	0.0385904	0.0249832
0	1	0.0080712	0.0174878	0.0130484	0.0153839	0.0161376	0.0107506	0.020384	0.0129911	0.0168335	0.00333605
0	1	0.00470844	0.00189686	0.0202664	0.00153398	0.00921656	0.00744599	0.00263547	0.00955287	0.0170641	0.0120817
0	1	0.0395155	0.0239347	0.0100926	0.00782636	0.0741068	0.0320409	0.00455771	0.0110131	0.0111106	0.0268782
0	1	0.0126666	0.00625811	0.00878647	0.00883549	0.0445029	0.0104674	0.00455771	0.00763836	0.00765512	0.0302563
0	1	0.0646285	0.0268711	0.0122355	0.0167238	0.0646793	0.0348755	0.0052347	0.0203006	0.0106732	0.0246471
0	1	0.0284838	0.00341281	0.00596311	0.00927229	0.015857	0.0127422	0.00323997	0.01591	0.00568804	0.0483098
0	1	0.0176002	0.0241978	0.0107174	0.0584792	0.0304511	0.0145389	0.273823	0.0091817	0.0549936	0.0236164
0	1	0.00807216	0.0156535	0.00322832	0.0358074	0.0215908	0.00358048	0.0336109	0.0152768	0.0187712	0.00664022
0	1	0.125179	0.214191	0.00412952	0.0445255	0.102149	0.0547556	0.070673	0.0636402	0.0106319	0.0119677
0	1	0.00403419	0.02742	0.0110797	0.015761	0.00198522	0.00219697	0.0052347	0.00267636	0.0198378	0.00776966
0	1	0.0262336	0.0425125	0.00992219	0.0508361	0.0519389	0.0188476	0.0178439	0.0183634	0.0221114	0.00968636
0	1	0.0262336	0.0423742	0.00995464	0.0528822	0.0523973	0.0197781	0.0179755	0.0183634	0.0227521	0.00968636
0	1	0.0412796	0.0470031	0.0102144	0.00613594	0.0910218	0.0308744	0.00594795	0.0215053	0.00986156	0.0102993
0	1	0.0107625	0.0196218	0.00892437	0.0713431	0.0305591	0.0133411	0.0581832	0.00879096	0.0242884	0.00741173
0	1	0.00336277	0.00469165	0.0161046	0.00554795	0.0131392	0.00864376	0.00259923	0.0110766	0.0164719	0.00521749
0	1	0.00470844	0.00540298	0.016408	0.00708194	0.00733322	0.00483589	0.000676995	0.00776376	0.0136087	0.0354632
0	1	0.0573962	0.0664447	0.0112015	0.00883549	0.0799378	0.032111	0.00918792	0.0157294	0.0126613	0.0702068
0	1	0.0410246	0.0516927	0.00475425	0.0114215	0.10394	0.029129	0.00715693	0.017582	0.0101532	0.0303623
0	1	0.00705985	0.00632616	0.0113421	0.00516272	0.00905553	0.00618998	0.00527095	0.00977698	0.0152841	0.0138611
0	1	0.00571698	0.00454785	0.0338072	0.00702111	0.00723135	0.00945722	0.00327622	0.0114869	0.0207328	0.0100111
0	1	0.241401	0.390038	0.00771551	0.0235265	0.018715	0.365959	0.455707	0.357833	0.0385411	0.0204252
0	1	0.28589	0.149197	0.0161713	0.0990603	0.219536	0.148159	0.743588	0.126507	0.128779	0.0159759
0	1	0.104292	0.0762624	0.0113015	0.0897359	0.0882906	0.0691636	0.0925289	0.0392772	0.043874	0.0151852
0	1	0.0347212	0.0200455	0.0160151	0.00702111	0.0247954	0.0125277	0.00459396	0.0156871	0.0160544	0.0289409
0	1	0.0343048	0.00952713	0.0238587	0.00920393	0.0754617	0.0231826	0.00587544	0.00916216	0.00942321	0.0823053
0	1	0.0080712	0.00796065	0.00654725	0.0171102	0.0180266	0.0141858	0.00527095	0.0183438	0.0197493	0.0343736
0	1	0.0080712	0.00796065	0.00654725	0.0171102	0.0180266	0.0141858	0.00514636	0.017582	0.0197493	0.0337354
0	1	0.0410289	0.0298525	0.00241773	0.0561374	0.0521001	0.0183467	0.209932	0.0107251	0.0707099	0.0149625
0	1	0.0403561	0.017344	0.0184329	0.0079063	0.047199	0.0209256	0.00391696	0.0176016	0.017756	0.0194331
0	1	0.12675	0.0420811	0.00354538	0.0456007	0.0736847	0.0875293	0.406429	0.0229542	0.078469	0.0138581
0	1	0.00537987	0.00441503	0.0107173	0.00915988	0.00706812	0.010655	0.0044596	0.0118581	0.0153441	0.0095903
0	1	0.151974	0.346673	0.00412952	0.0462223	0.156334	0.0846407	0.280352	0.102016	0.0192705	0.0164147
0	1	0.0020171	0.00449956	0.0109655	0.00362874	0.0132907	0.016337	0.00459396	0.0080291	0.0111367	0.0439009
0	1	0.0215512	0.011941	0.0060443	0.118925	0.0189934	0.0159955	0.0617953	0.0108944	0.0377826	0.0105347
0	1	0.00672553	0.00980702	0.00533838	0.0317969	0.0126289	0.0085653	0.0109409	0.0107251	0.0210803	0.00375988
0	1	0.244911	0.210911	0.0156934	0.0869397	0.0645968	0.284975	0.527622	0.348975	0.08529	0.0243584
0	1	0.0356088	0.0241784	0.00775611	0.133598	0.0529076	0.0231235	0.0604854	0.0150016	0.0542648	0.0109473
0	1	0.0285849	0.0199017	0.00779669	0.0888767	0.020547	0.0096718	0.0475151	0.013421	0.0359539	0.0116579
0	1	0.0364239	0.0149301	0.0213535	0.00828109	0.0998828	0.0193206	0.0110739	0.00879096	0.0168073	0.0335281
0	1	0.0207099	0.0169203	0.016183	0.0139478	0.0282357	0.0163816	0.00619378	0.0156871	0.0160544	0.0335925
0	1	0.0053827	0.000711325	0.0123725	0.0079063	0.00341237	0.0131266	0.00131774	0.0112753	0.0147846	0.0304677
0	1	0.0495604	0.0342173	0.00592251	0.0343084	0.0508209	0.0298742	0.254247	0.029178	0.0647882	0.0135473
0	1	0.00470844	0.00127885	0.0265256	0.00334835	0.0130355	0.0056617	0.00395321	0.00574345	0.0119794	0.00405102
0	1	0.0783522	0.0813323	0.00467304	0.0137618	0.141302	0.0391027	0.0179164	0.0129911	0.0111106	0.0493923
0	1	0.00571698	0.00525918	0.00483546	0.0626687	0.0119672	0.00508169	0.00459396	0.00841982	0.023257	0.00657306
0	1	0.0077369	0.00469165	0.0130133	0.00764909	0.0161884	0.0128433	0.00263547	0.00357501	0.0172773	0.0107818
0	1	0.0117711	0.0059705	0.00658785	0.0784185	0.015531	0.0142061	0.0230785	0.0114674	0.020254	0.00806431
0	1	0.0168166	0.00355662	0.0208912	0.00523514	0.0191057	0.0125277	0.00259923	0.00863803	0.0219557	0.0139691
0	1	0.0315774	0.0122286	0.0058819	0.025473	0.0582454	0.0257615	0.0483832	0.0107055	0.0216772	0.0362481
0	1	0.334616	0.296064	0.00417012	0.0152818	0.069493	0.191078	0.392101	0.182315	0.0236791	0.0138798
0	1	0.100276	0.065108	0.0113827	0.0899281	0.160031	0.0472531	0.0414344	0.0423401	0.0447078	0.021021
0	1	0.0728616	0.0605433	0.0106038	0.0312071	0.0703508	0.0388679	0.0708006	0.0505731	0.00855711	0.0116915
0	1	0.0783557	0.0612189	0.00952881	0.0288066	0.0685205	0.0378366	0.0728478	0.0511716	0.00866478	0.0119356
0	1	0.0221993	0.0109498	0.00358599	0.0137178	0.0156825	0.00624823	0.00259923	0.0101015	0.0124804	0.00821977
0	1	0.0622126	0.0976749	0.00475425	0.0287332	0.118595	0.0230441	0.0436451	0.056946	0.0138219	0.00718599
0	1	0.0168166	0.0068222	0.0245857	0.0141303	0.0259197	0.0163355	0.00259923	0.00613418	0.015369	0.0130224
0	1	0.00639125	0.0059705	0.00898109	0.0341934	0.0107951	0.00899684	0.00259923	0.00689606	0.021477	0.00573438
0	1	0.0463541	0.0781113	0.00529778	0.0356207	0.119036	0.0242701	0.0391197	0.0284681	0.0150709	0.0143338
0	1	0.0766479	0.0733633	0.00475425	0.00931109	0.112877	0.0307169	0.0289123	0.0272131	0.0187918	0.0137404
0	1	0.0263989	0.0103582	0.00537898	0.0168445	0.0432492	0.0115261	0.00712128	0.0192116	0.00819501	0.0376059
0	1	0.00504556	0.00995082	0.00713137	0.0372583	0.0103886	0.00624823	0.0314807	0.00879096	0.0341021	0.0117479
0	1	0.0080712	0.00199017	0.0104578	0.0110183	0.0128841	0.00412972	0.000676995	0.0103343	0.0180476	0.00239234
0	1	0.0598262	0.117927	0.00475425	0.0338728	0.130464	0.0285776	0.123888	0.0374887	0.00568804	0.0128081
0	1	0.107422	0.00920825	0.00640121	0.0505335	0.0492678	0.0450836	0.116653	0.0281702	0.0267396	0.00996632
0	1	0.0073998	0.00810447	0.025694	0.0104135	0.0143591	0.0127809	0.00587675	0.0142284	0.0175428	0.012715
0	1	0.00302564	0.00582667	0.00771551	0.0606818	0.00508731	0.00508169	0.0137456	0.00992401	0.012435	0.0074044
0	1	0.0440502	0.0517203	0.00939492	0.0398616	0.0533511	0.0347462	0.0866084	0.025279	0.0243297	0.0121057
0	1	0.0100883	0.00242844	0.0114233	0.0391205	0.00356384	0.00472861	0.00594795	0.00687649	0.0239728	0.00343903
0	1	0.00874545	0.00341281	0.0111797	0.00859914	0.0248991	0.0110081	0.00466646	0.0080291	0.0105511	0.00946659
0	1	0.0578469	0.0251608	0.0123967	0.0079503	0.0335126	0.0391259	0.00408213	0.0152643	0.00423278	0.0148205
0	1	0.0440559	0.0551726	0.00408891	0.00576751	0.0525488	0.0261414	0.0058392	0.0248296	0.0101271	0.0137412
0	1	0.0137882	0.00483546	0.0118044	0.00669671	0.0222239	0.00790635	0.00527095	0.00884308	0.0131299	0.0209204
0	1	0.0131167	0.0263036	0.00709077	0.0345473	0.0420087	0.0179826	0.0107354	0.0225837	0.0234234	0.00812371
0	1	0.00638842	0.0263036	0.0107173	0.0348986	0.0407639	0.0113611	0.0444196	0.0160582	0.0351715	0.0092685
0	1	0.0666726	0.0938468	0.0137192	0.0119034	0.137518	0.0258702	0.0144589	0.0363355	0.0106058	0.0218729
0	1	0.377676	1.15972	0.00709077	0.0609099	0.214892	0.165055	0.473567	0.364838	0.00793581	0.0230672
0	1	0.0144597	0.00582667	0.0251144	0.00492637	0.0201154	0.00956449	0.00364998	0.00576462	0.01741	0.0252278
0	1	0.00470844	0.00682563	0.0319007	0.0101679	0.00315723	0.00896559	0.00455771	0.0114478	0.0171692	0.00676815
0	1	0.234913	0.258082	0.011691	0.0719049	0.205833	0.105398	0.518533	0.109634	0.0261946	0.0335122
0	1	0.262281	0.36827	0.010758	0.0662302	0.269621	0.129846	0.547451	0.122924	0.0318433	0.0371479
0	1	0.0881051	0.028083	0.00596311	0.0174346	0.05195	0.0538141	0.140811	0.0404206	0.0793158	0.00622974
0	1	0.125295	0.0187667	0.0208506	0.0103695	0.159786	0.0397702	0.011779	0.0258266	0.0346069	0.0159989
0	1	0.0285849	0.00525918	0.0243959	0.00823069	0.0384383	0.00829067	0.00338769	0.0126395	0.0237009	0.0128506
0	1	0.0146494	0.0106731	0.0100927	0.0604814	0.0289026	0.0120673	0.0726245	0.0170632	0.0402427	0.00573737
0	1	0.00767805	0.00724932	0.0107986	0.0094843	0.00932022	0.0274197	0.0109396	0.0110961	0.0270203	0.0593025
0	1	0.00840552	0.00398033	0.0135164	0.00730149	0.0247489	0.00720019	0.00192223	0.00841982	0.0118222	0.00667808
0	1	0.00724885	0.00554679	0.0118856	0.00617999	0.0107433	0.0106924	0.00530721	0.00996317	0.0143594	0.0116421
0	1	0.00437131	0.00341281	0.0123885	0.00576751	0.000916875	0.00579728	0.00078313	0.00382897	0.0132485	0.0140315
0	1	0.00100855	0.00668182	0.0113015	0.0100891	0.0115606	0.00942599	0.000809994	0.00652488	0.00977887	0.0356875
0	1	0.115348	0.104717	0.00515174	0.04012	0.10265	0.0513084	0.349805	0.035203	0.06071	0.00867726
0	1	0.00975119	0.00682563	0.00900559	0.0596754	0.00906511	0.00755328	0.0064745	0.0107251	0.020254	0.00518084
0	1	0.00975119	0.0102384	0.00362659	0.0244117	0.0273395	0.00766054	0.0124279	0.016449	0.0182609	0.00615222
0	1	0.0181595	0.00682563	0.0316166	0.00622805	0.0319635	0.0093187	0.00534345	0.00650534	0.0217251	0.00993138
0	1	0.252611	0.0490531	0.00709077	0.0660786	0.0580782	0.163568	0.387184	0.0879908	0.0686668	0.0204341
0	1	0.0924916	0.0135898	0.0138005	0.0639229	0.0395923	0.0567548	0.25786	0.0341986	0.0491337	0.00972247
0	1	0.00302564	0.00682563	0.00831289	0.00766993	0.0106915	0.00649403	0.00128148	0.0110766	0.00863867	0.00394899
0	1	0.00330673	0.00611431	0.00838082	0.00924791	0.00366751	0.00342356	0.00131774	0.00726722	0.00667158	0.0205577
0	1	0.121315	0.096225	0.00779669	0.0352705	0.0815965	0.0578833	0.127278	0.0454022	0.00988767	0.00938624
0	1	0.0228119	0.0103822	0.00759385	0.0404444	0.0321856	0.0204695	0.13091	0.00994357	0.020254	0.051793
0	1	0.210248	0.277504	0.00864243	0.030872	0.21354	0.0844269	0.288571	0.130582	0.0100825	0.00854754
0	1	0.0578441	0.0372457	0.0144252	0.0315209	0.0922448	0.0203475	0.109563	0.0239663	0.0133432	0.00986171
0	1	0.0557953	0.0628625	0.0112853	0.0305245	0.101523	0.0213353	0.121522	0.0318608	0.0217424	0.0154934
0	1	0.00523175	0.0266439	0.0124697	0.0352314	0.0184331	0.0161658	0.0382197	0.00700456	0.0170379	0.0247307
0	1	0.0659446	0.0221918	0.00708269	0.0279709	0.0588673	0.0374855	0.0710135	0.0404663	0.0268188	0.0105187
0	1	0.0137882	0.0228908	0.00775611	0.0442956	0.033709	0.014863	0.0124943	0.0083807	0.0137957	0.0168574
0	1	0.00134567	0.00398033	0.0160558	0.00585557	0.00590786	0.00508169	0.00263547	0.00806166	0.0116374	0.00617606
0	1	0.0261168	0.0106621	0.0143846	0.0510827	0.073723	0.0133505	0.0383232	0.0168005	0.0406972	0.00906442
0	1	0.0117711	0.00412414	0.0154716	0.0113427	0.0314687	0.0136943	0.00391696	0.0103343	0.0173034	0.00570183
0	1	0.00706265	0.00213397	0.0101332	0.00741272	0.00753608	0.00483589	0.00459396	0.014554	0.0128865	0.00501641
0	1	0.0452596	0.0334463	0.00464023	0.0390077	0.0723355	0.0269833	0.164011	0.0202779	0.0147496	0.0201153
0	1	0.0107074	0.00888058	0.00354538	0.0465838	0.00763795	0.00882951	0.00929666	0.0150522	0.0161583	0.00809088
0	1	0.0500232	0.107144	0.0214753	0.0216954	0.111326	0.0373996	0.0164536	0.0644765	0.0190312	0.0238445
0	1	0.0366618	0.0541582	0.00541959	0.0269189	0.0957649	0.023643	0.0122867	0.028224	0.0101271	0.0220739
0	1	0.036886	0.0541582	0.00541959	0.0274093	0.0984968	0.0237705	0.0127885	0.0289603	0.0101271	0.0227363
0	1	0.00537987	0.00540298	0.0106768	0.00548713	0.00870628	0.00921139	0.00466646	0.0126199	0.019536	0.00988143
0	1	0.00302564	0.00540298	0.0257997	0.0094843	0.0103886	0.00850464	0.00251993	0.0091817	0.00890412	0.0177884
0	1	0.00638842	0.00540298	0.0327117	0.00548713	0.0324607	0.00603245	0.00591169	0.00689606	0.0263827	0.0146922
0	1	0.0232417	0.0107747	0.025613	0.0178053	0.063741	0.0186957	0.0137456	0.00879096	0.0121203	0.0354115
0	1	0.00706265	0.0211805	0.00600372	0.0604691	0.0218938	0.00388393	0.00591169	0.00718257	0.0173034	0.00385294
0	1	0.00739697	0.00952713	0.0113827	0.00689193	0.0185846	0.00578785	0.00164013	0.0134014	0.00598974	0.0216443
0	1	0.00235422	0.00213397	0.00344464	0.0253849	0.00381898	0.00649403	0.0111464	0.0080866	0.00936327	0.00451487
0	1	0.0971832	0.256437	0.00237712	0.0321697	0.101121	0.056248	0.0511571	0.0424703	0.00568804	0.0187822
0	1	0.0954634	0.0600872	0.0245013	0.00911585	0.186865	0.0487306	0.0320206	0.0427389	0.0219405	0.0984187
0	1	0.100101	0.195531	0.0117232	0.00455793	0.166946	0.0440858	0.0235149	0.097796	0.0108712	0.0267598
0	1	0.0174853	0.00554679	0.0155122	0.00613594	0.0309746	0.0122236	0.00395321	0.00498158	0.0133432	0.011546
0	1	0.106328	0.141045	0.00654725	0.0079503	0.0840731	0.0517019	0.0338744	0.0577665	0.00542254	0.0144683
0	1	0.0632212	0.12563	0.00596311	0.0266385	0.0710601	0.0284028	0.117351	0.0493467	0.0145922	0.00945162
0	1	0.192569	0.317821	0.00475425	0.0647483	0.221666	0.0677519	0.352863	0.103735	0.0261608	0.0224937
0	1	0.100717	0.108249	0.0135408	0.0079503	0.132411	0.0505758	0.0158491	0.0396442	0.00815997	0.00999326
0	1	0.18792	0.0664003	0.0197635	0.0762323	0.073124	0.100217	0.271098	0.0836658	0.0643193	0.00619645
0	1	0.0430474	0.0149301	0.00650664	0.00553115	0.0529186	0.0153835	0.00263547	0.0191253	0.00717644	0.00718001
0	1	0.133397	0.140948	0.0130945	0.0226853	0.0887004	0.0784487	0.109371	0.0349099	0.0205624	0.0131028
0	1	0.076093	0.056273	0.00412952	0.0416876	0.0913484	0.0400368	0.127762	0.0236966	0.0355414	0.0164882
0	1	0.030151	0.0100946	0.0118127	0.0119475	0.0337761	0.0131141	0.00827982	0.0110961	0.00984729	0.00617008
0	1	0.0966068	0.0275121	0.0125103	0.0433797	0.046648	0.102783	0.326274	0.0625138	0.047935	0.0144199
0	1	0.00840834	0.00746419	0.00659592	0.0735901	0.00916609	0.00817059	0.0104694	0.013421	0.0245623	0.00817865
0	1	0.207233	0.252474	0.0130538	0.0392753	0.171181	0.107348	0.223741	0.0755017	0.0123596	0.0714332
0	1	0.0171538	0.00270149	0.00892437	0.00641633	0.00763795	0.00921139	0.00142518	0.00574345	0.0101271	0.0239978
0	1	0.0545925	0.0881983	0.0100926	0.0390923	0.0890159	0.0315806	0.0610861	0.0359258	0.0181177	0.0122224
0	1	0.00336277	0.00824828	0.0093707	0.0419469	0.00977999	0.00684711	0.00655244	0.0103539	0.0213703	0.0118866
0	1	0.00504275	0.00199017	0.00996281	0.00766993	0.00814821	0.00388393	0.00135399	0.00650534	0.0121203	0.00290677
0	1	0.021188	0.00724932	0.0370687	0.00980872	0.0184331	0.0196206	0.00655244	0.0118385	0.0350856	0.00553031
0	1	0.0225346	0.0540298	0.00482843	0.0189245	0.0621205	0.0190725	0.00803102	0.0267832	0.0119961	0.0109292
0	1	0.157966	0.283561	0.0113015	0.0244557	0.114872	0.064056	0.126262	0.0807745	0.012599	0.0121904
0	1	0.0161424	0.0133636	0.0168741	0.00732325	0.0362391	0.0142931	0.00712199	0.0160973	0.0148316	0.00817311
0	1	0.00302564	0.00611431	0.0161776	0.00399717	0.0103886	0.00582768	0.00463021	0.00679184	0.0175602	0.0146365
0	1	0.00269134	0.00668182	0.00660738	0.0323392	0.0156825	0.00909433	0.08957	0.0080291	0.0223626	0.0246022
0	1	0.0743265	0.0846013	0.00713137	0.0219474	0.0873731	0.0218175	0.0623249	0.0114478	0.0190051	0.0144254
0	1	0.0161438	0.0165734	0.00873779	0.0252406	0.0523821	0.0178159	0.0654413	0.0111922	0.0306292	0.00927536
0	1	0.00437131	0.00341281	0.0279008	0.00488234	0.0135458	0.00706348	0.00259923	0.0130303	0.016308	0.0102309
0	1	0.0610976	0.0595235	0.00717198	0.00553115	0.0436697	0.0389642	0.00370603	0.0256306	0.0155495	0.01842
0	1	0.0117711	0.00824828	0.00533838	0.00674073	0.0149171	0.0112012	0.00432933	0.0104824	0.00890412	0.0155751
0	1	0.0369933	0.0228908	0.00354538	0.00395314	0.0601389	0.0183155	0.0059842	0.0160973	0.00616673	0.0222953
0	1	0.0454044	0.0470428	0.0131351	0.0125019	0.0573816	0.0304214	0.0129618	0.0172304	0.00717644	0.0656737
0	1	0.133113	0.0516703	0.00537898	0.0179837	0.0422433	0.0575344	0.0967903	0.0591118	0.0174008	0.00864359
0	1	0.147219	0.0732471	0.00444596	0.0771324	0.0778705	0.080267	0.0947969	0.0590396	0.040295	0.00627894
0	1	0.0184966	0.00497927	0.0382322	0.00706514	0.0465453	0.0147847	0.00263547	0.00800955	0.028166	0.00845149
0	1	0.00369989	0.00540298	0.0197229	0.00367276	0.0091911	0.00945722	0.00395321	0.0144639	0.025198	0.0061582
0	1	0.00706265	0.00810447	0.0400705	0.00609191	0.0182817	0.00871985	0.00463021	0.00920129	0.020809	0.0212562
0	1	0.0446561	0.0124747	0.0264717	0.00880074	0.0839632	0.0183467	0.00466646	0.0213025	0.0199315	0.0193175
0	1	0.0145446	0.0115469	0.00463259	0.0272988	0.0213678	0.0107905	0.0480311	0.00687649	0.020254	0.00997749
0	1	0.242286	0.165447	0.00834024	0.0443825	0.066064	0.165807	0.40639	0.178594	0.0339345	0.0126202
0	1	0.0435134	0.0135058	0.00775611	0.0917968	0.0273494	0.0335035	0.170992	0.0318446	0.0432717	0.0119977
0	1	0.0403504	0.022747	0.010758	0.0442204	0.0533667	0.0140577	0.0386227	0.0225196	0.0254112	0.010324
0	1	0.0161424	0.013076	0.0101332	0.0226066	0.0209765	0.0132339	0.0585922	0.00955287	0.0214508	0.0655758
0	1	0.0292564	0.0177703	0.0060443	0.0357331	0.0566832	0.0199736	0.0278537	0.02145	0.0209982	0.00479066
0	1	0.0285461	0.0186228	0.0060443	0.0345761	0.0561685	0.0198559	0.0278537	0.02145	0.0209982	0.00479066
0	1	0.00874545	0.0120764	0.0117883	0.0869945	0.0224062	0.0111252	0.0176517	0.0185865	0.0281224	0.0101905
0	1	0.0252222	0.0514644	0.0137598	0.0625842	0.112951	0.0260575	0.0646228	0.0329364	0.0318585	0.0182836
0	1	0.0147968	0.00412414	0.0106768	0.00522354	0.0176677	0.00889755	0.00173281	0.00946391	0.0108266	0.00945096
0	1	0.033962	0.0263975	0.00892437	0.031883	0.0675957	0.0210427	0.0461232	0.01886	0.0114707	0.01635
0	1	0.0020171	0.00867197	0.0130538	0.00334835	0.00826072	0.00624823	0.00342666	0.0145556	0.00986156	0.00666611
0	1	0.145646	0.150155	0.0106635	0.0347709	0.076344	0.0623904	0.0565219	0.0570992	0.0148316	0.013654
0	1	0.00874264	0.00398033	0.0143643	0.00669671	0.00991726	0.00861312	0.00540259	0.00929728	0.0147507	0.0183982
0	1	0.184714	0.371271	0.0130945	0.0184518	0.206579	0.0735495	0.0804545	0.142865	0.015579	0.0198272
0	1	0.100996	0.152434	0.00775611	0.0307164	0.0965572	0.0555498	0.0309836	0.0463188	0.00844086	0.011866
0	1	0.00907976	0.0135075	0.00475425	0.0251045	0.0204184	0.010731	0.0482969	0.00726722	0.018547	0.00997749
0	1	0.0080712	0.0111133	0.00600372	0.0149715	0.0234675	0.0151378	0.00327622	0.0080291	0.0110897	0.0849964
0	1	0.0891147	0.136908	0.00467304	0.0783486	0.0943555	0.0364041	0.0277087	0.0376336	0.0145661	0.0132085
0	1	0.0346334	0.0105183	0.0194395	0.0121722	0.0888034	0.0181771	0.0105836	0.0203853	0.0221796	0.0185865
0	1	0.0104254	0.00270149	0.0205746	0.00758189	0.00605933	0.0165501	0.00334872	0.0076188	0.0145302	0.00516428
0	1	0.00302564	0.00341281	0.0223597	0.0076259	0.01054	0.00720019	0.00527095	0.0160778	0.018609	0.00907342
0	1	0.224857	0.327047	0.00529778	0.0321285	0.140638	0.0785201	0.141621	0.077682	0.00981346	0.0180468
0	1	0.158272	0.426169	0.00412952	0.0259897	0.0830702	0.0904934	0.0721738	0.0904691	0.0126874	0.00706928
0	1	0.140776	0.0429615	0.00650664	0.0395592	0.0817397	0.0911541	0.346662	0.0434165	0.0576315	0.0108479
0	1	0.0410303	0.034408	0.00354538	0.0158062	0.045885	0.0250554	0.049738	0.0206686	0.0160544	0.0104452
0	1	0.037999	0.0348395	0.00596311	0.00891293	0.0841662	0.0224199	0.00455771	0.0252399	0.00715028	0.0160277
0	1	0.0107625	0.00781685	0.0209318	0.00492637	0.0281923	0.00790575	0.00334872	0.0138366	0.0158151	0.0117535
0	1	0.0192134	0.0164965	0.0277304	0.00920393	0.0326254	0.00815216	0.0388805	0.0103148	0.0259692	0.0136107
0	1	0.0164823	0.0125085	0.0228653	0.0153839	0.0236315	0.0109008	0.0240206	0.0164685	0.0163678	0.0092685
0	1	0.00605411	0.00938329	0.016429	0.0159077	0.0133914	0.0114684	0.0271897	0.0111158	0.0199146	0.0127668
0	1	0.0107625	0.00540298	0.0217845	0.0216565	0.0302967	0.00615996	0.0245051	0.0133818	0.0160806	0.014701
0	1	0.00504275	0.00426795	0.0126564	0.0132011	0.0273372	0.00282468	0.0161853	0.00613418	0.00933279	0.0151729
0	1	0.00638842	0.00824828	0.0166804	0.0184078	0.0250028	0.00850524	0.0157404	0.00535273	0.0204935	0.0129479
0	1	0.0336333	0.0229312	0.019585	0.0152958	0.0340075	0.0195923	0.0310777	0.0107251	0.0190051	0.0148319
0	1	0.00809922	0.00816375	0.0167211	0.0114524	0.014334	0.00861255	0.0117494	0.0164293	0.00958957	0.0205619
0	1	0.00599714	0.00398033	0.00270164	0.017861	0.00697621	0.00859351	0.0058392	0.00382897	0.00568804	0.0281477
0	1	0.0413674	0.0240259	0.022984	0.0139982	0.0569258	0.0239164	0.0112189	0.0091817	0.0150447	0.0211401
0	1	0.00773409	0.00127885	0.010547	0.00455793	0.0113054	0.00861255	0.00259923	0.00459085	0.00535365	0.00851988
0	1	0.0132559	0.00938329	0.0114993	0.0076259	0.02108	0.0195231	0.00195848	0.00920129	0.00715028	0.0178644
0	1	0.0107625	0.0109117	0.00421073	0.0344617	0.0112408	0.00824904	0.0185208	0.0137921	0.0128383	0.00660372
0	1	0.0216718	0.0226251	0.0122425	0.0117922	0.0365141	0.013587	0.00455836	0.0160778	0.011056	0.0246651
0	1	0.00840834	0.00469165	0.0113624	0.0090379	0.00947169	0.0102118	0.00398947	0.00343824	0.00542254	0.0183622
0	1	0.0784973	0.0667576	0.0120316	0.0347209	0.169016	0.0379575	0.0525883	0.0412037	0.0294922	0.0221325
0	1	0.0336305	0.0377715	0.00855925	0.0352376	0.0710378	0.0176665	0.0211563	0.0213914	0.0261492	0.0188468
0	1	0.248203	0.36995	0.00650664	0.00915988	0.191482	0.0959971	0.0109697	0.088525	0.0128383	0.0146696
0	1	0.0154682	0.0151332	0.00358599	0.0149715	0.0475232	0.0126662	0.00459396	0.0191448	0.0141887	0.00813049
0	1	0.0196907	0.00938329	0.0104982	0.00488234	0.010843	0.0190217	0.0191615	0.00941236	0.00742232	0.0162464
0	1	0.00638842	0.000711325	0.0234753	0.0110015	0.0136973	0.00779907	0.00327622	0.00669581	0.0143267	0.0163326
0	1	0.0275764	0.0501746	0.0102878	0.0337877	0.0614541	0.026204	0.175954	0.0158466	0.0423253	0.0296111
0	1	0.00269134	0.000711325	0.047032	0.00613594	0.00865848	0.0105165	0.00594795	0.00650534	0.014987	0.0207231
0	1	0.218556	0.111363	0.0107173	0.0196174	0.131695	0.0865896	0.0499	0.0708276	0.0115893	0.0154364
0	1	0.0124453	0.00867197	0.00650664	0.0428195	0.0180332	0.0115757	0.0525619	0.0095724	0.0205522	0.0912766
0	1	0.0561275	0.0774679	0.00417012	0.00915988	0.0830432	0.0114372	0.00527095	0.0194769	0.00789447	0.0185396
0	1	0.00941689	0.00394631	0.0153498	0.00743473	0.00583655	0.00751405	0.00131774	0.00875895	0.0227521	0.0105876
0	1	0.011434	0.00497927	0.0106361	0.014691	0.0304967	0.0173948	0.00395321	0.00959201	0.0204935	0.0108757
0	1	0.011434	0.00519241	0.0106361	0.014691	0.0298901	0.0173948	0.00395321	0.00920781	0.0204935	0.0106083
0	1	0.0302706	0.0129399	0.0149687	0.00678478	0.0322819	0.015844	0.00263547	0.00994357	0.0177822	0.00686719
0	1	0.00437131	0.00824828	0.0239902	0.00915988	0.015838	0.00956449	0.000676995	0.0114869	0.020228	0.0216613
0	1	0.0507814	0.011941	0.0260265	0.0085551	0.0471512	0.0177167	0.00131774	0.0134014	0.0148367	0.0172
0	1	0.0447273	0.258489	0.00594984	0.0110846	0.0867262	0.0262513	0.0378061	0.0417279	0.00568804	0.0143585
0	1	0.127834	0.0563328	0.0095085	0.0343201	0.0572687	0.0957945	0.360081	0.055978	0.0241077	0.0161531
0	1	0.0114368	0.00497927	0.0328809	0.0088795	0.0236469	0.00865236	0.00549934	0.00983777	0.0160544	0.00955965
0	1	0.113834	0.0931572	0.00650664	0.00661521	0.11626	0.0554381	0.0216883	0.0490082	0.0101271	0.0293043
0	1	0.186898	0.233308	0.00523287	0.0101731	0.123771	0.0796832	0.0424993	0.0739566	0.00815997	0.0225248
0	1	0.00739697	0.00572355	0.0187997	0.0085551	0.0194235	0.0105158	0.00263547	0.005312	0.0176581	0.0134679
0	1	0.0517929	0.011689	0.019017	0.0184709	0.112299	0.0336991	0.0136879	0.0187737	0.0156381	0.0228418
0	1	0.0179073	0.00895959	0.0152537	0.00669671	0.0402228	0.015844	0.00530721	0.0104108	0.007221	0.00608683
0	1	0.0285849	0.0135083	0.0369064	0.00548713	0.0492871	0.0170105	0.0250921	0.0347781	0.0281224	0.00692456
0	1	0.0324249	0.0146425	0.0251019	0.00674073	0.0514694	0.0202985	0.0230392	0.0268218	0.0182347	0.00708695
0	1	0.00455822	0.0117669	0.00721256	0.00752511	0.01935	0.00815216	0.00587544	0.0107055	0.00813382	0.016944
0	1	0.0698981	0.14934	0.00479485	0.0330473	0.126074	0.0347688	0.248825	0.0494932	0.0172007	0.0227758
0	1	0.0875141	0.0895414	0.00888375	0.0534609	0.0801832	0.0435594	0.32584	0.0381659	0.0345546	0.0142554
0	1	0.00470844	0.00484973	0.011553	0.0085551	0.0132907	0.00589514	0.0051622	0.00974016	0.0118548	0.0114351
0	1	0.0433513	0.0186305	0.00829963	0.0127654	0.0642608	0.0247525	0.0219663	0.0171717	0.0150447	0.0138675
0	1	0.021188	0.00412414	0.0142221	0.00730149	0.0443527	0.0196206	0.00790643	0.0134014	0.0133432	0.0140808
0	1	0.0104283	0.00398033	0.00600372	0.00609191	0.01054	0.0063555	0.00651619	0.00728676	0.0096222	0.0103636
0	1	0.0443874	0.0716669	0.0033912	0.0455343	0.0556502	0.0220921	0.0154488	0.0202779	0.00935673	0.0162108
0	1	0.0142741	0.00668182	0.00942728	0.00706514	0.00947169	0.00825945	0.00566451	0.0116915	0.0111367	0.0071434
0	1	0.00470844	0.00611431	0.0278763	0.00944029	0.0123738	0.00885833	0.00199474	0.00652488	0.0101271	0.0137897
0	1	0.0208509	0.0132198	0.00717198	0.0346328	0.0563707	0.0214172	0.00854718	0.0208054	0.0210244	0.0225473
0	1	0.00336277	0.00724932	0.00658785	0.0719753	0.00664534	0.00554206	0.013087	0.00579445	0.0394985	0.0083278
0	1	0.0080712	0.00469165	0.00721256	0.00525078	0.00888547	0.00282527	0.00463021	0.00523118	0.00839931	0.00626025
0	1	0.0282507	0.00852817	0.0155122	0.0063723	0.0349065	0.0120673	0.00334872	0.0173774	0.0133432	0.00353713
0	1	0.182104	0.0383477	0.0150764	0.0279802	0.087183	0.12501	0.0379966	0.0614936	0.0243007	0.0166816
0	1	0.0352012	0.00582667	0.00300186	0.0226853	0.0196052	0.0180205	0.105646	0.00944543	0.036574	0.0218327
0	1	0.0448132	0.00866858	0.00483546	0.0312702	0.0294746	0.0241346	0.151425	0.0118581	0.0385117	0.0205105
0	1	0.00773409	0.00781685	0.0100926	0.00915988	0.00631447	0.015481	0.00327622	0.00648576	0.012599	0.0594354
0	1	0.00336277	0.00668182	0.00783733	0.0538594	0.0128841	0.00956449	0.0184846	0.0080291	0.0180063	0.00479665
0	1	0.0531904	0.0455016	0.012551	0.0125523	0.110625	0.028873	0.00658869	0.0282679	0.00517995	0.00553928
0	1	0.0020171	0.00341281	0.00818611	0.00579686	0.0103886	0.00353084	0.00195848	0.00535273	0.0085086	0.0246765
0	1	0.0020171	0	0.010052	0.00399717	0.00341237	0.00483589	0.00128148	0.00834655	0.0123596	0.00486844
0	1	0.0238765	0.0254485	0.00654725	0.083068	0.0317978	0.0155387	0.0530134	0.0160582	0.0369807	0.0140145
0	1	0.0346391	0.0218918	0.00717198	0.0804313	0.0483241	0.0238888	0.108735	0.0168396	0.0480306	0.00417773
0	1	0.0137882	0.0206438	0.00412952	0.0272874	0.0283101	0.00889694	0.0319347	0.0141633	0.00914351	0.0190126
0	1	0.00302564	0.00383653	0.00540554	0.00455793	0.00381898	0.00945722	0.00331247	0.00421969	0.00964832	0.0247854
0	1	0.00504556	0.00840634	0.00775611	0.00504396	0.0225799	0.00649403	0.00459396	0.0091817	0.00722453	0.0202345
0	1	0.0020171	0.00326901	0.00709077	0.00646035	0.00315723	0.00910413	0.000640745	0.00607069	0.00964832	0.0246929
0	1	0.0167027	0.00341281	0.0100926	0.0544866	0.0164966	0.0146082	0.0141721	0.0118581	0.00890412	0.0104043
0	1	0.00504556	0.0112297	0.00475425	0.0299869	0.0199081	0.0143243	0.052993	0.00916216	0.0334188	0.00605318
0	1	0.0147968	0.00867197	0.00954908	0.0561318	0.0169582	0.00776905	0.0160278	0.00992401	0.0205196	0.00679284
0	1	0.0543139	0.0302839	0.00479485	0.0234223	0.0556604	0.0247034	0.243721	0.030126	0.033384	0.0112737
0	1	0.00403419	0.00895959	0.00588268	0.0119034	0.0102849	0.0106237	0.00327622	0.00687649	0.00693704	0.00385593
0	1	0.0191709	0.0177746	0.00896495	0.0183638	0.0411955	0.0120281	0.030343	0.0122488	0.0296522	0.0112193
0	1	0.0164767	0.00213397	0.00914613	0.0079503	0.00972685	0.0125277	0.00395321	0.0091817	0.00904888	0.0351781
0	1	0.107674	0.0531392	0.00658785	0.00882389	0.0503084	0.0311962	0.0138544	0.0271348	0.00890412	0.00750778
0	1	0.0748727	0.0525142	0.0137841	0.053047	0.0759724	0.0531549	0.194549	0.0391312	0.0389403	0.0145696
0	1	0.0440186	0.00781685	0.00721256	0.106374	0.0295353	0.0243988	0.102941	0.0160582	0.0878003	0.0155168
0	1	0.0443921	0.00781685	0.00721256	0.107034	0.0299937	0.0242419	0.104612	0.0161217	0.0884582	0.0155168
0	1	0.203711	0.321187	0.00713137	0.028479	0.0504026	0.271943	0.493723	0.343645	0.0204935	0.0133036
0	1	0.0313276	0.0118663	0.0188224	0.0115457	0.0556515	0.0144893	0.0119403	0.0137953	0.0153103	0.0138714
0	1	0.0278574	0.027151	0.00713137	0.0575051	0.0526828	0.0192987	0.0449307	0.0171912	0.035373	0.00771486
0	1	0.136469	0.0678035	0.00475425	0.0981288	0.161502	0.0758237	0.104533	0.0589892	0.0618372	0.0121482
0	1	0.0718917	0.0175273	0.00658785	0.0592736	0.0366918	0.0287726	0.153708	0.0322169	0.0455898	0.00648299
0	1	0.0174881	0.00611431	0.00717198	0.0221874	0.0149083	0.0127336	0.0183396	0.0156674	0.0245657	0.00539472
0	1	0.0433817	0.0436476	0.00475425	0.0185666	0.0663975	0.021739	0.00463021	0.0210593	0.0066977	0.00841349
0	1	0.00907976	0.00355662	0.0301238	0.00734552	0.0265468	0.00786363	0.00391696	0.0098839	0.0251457	0.0108724
0	1	0.0221966	0.0092395	0.0141167	0.00664206	0.0251542	0.00921139	0.00388071	0.00955287	0.00866478	0.0095873
0	1	0.0110996	0.00483546	0.0075208	0.00851109	0.0236874	0.0120373	0.00591169	0.00420012	0.0100737	0.0526129
0	1	0.0228708	0.0138982	0.00533838	0.0109459	0.012815	0.0202194	0.0106507	0.00804864	0.00887801	0.0521526
0	1	0.0141253	0.00398033	0.0239417	0.00139026	0.0128568	0.0100641	0.00395321	0.00841982	0.0141146	0.0158515
0	1	0.00638842	0.0199264	0.00654725	0.0358788	0.0148693	0.0109002	0.0447668	0.0080291	0.0262219	0.00624081
0	1	0.081018	0.060536	0.00658785	0.0659121	0.0437796	0.0581744	0.20462	0.0542132	0.0350702	0.00952315
0	1	0.0262336	0.0165988	0.0107012	0.0269442	0.0489371	0.0137647	0.0955984	0.0167181	0.027165	0.0125182
0	1	0.00706265	0.0100946	0.00450279	0.0277114	0.0168243	0.00614094	0.00854718	0.0046869	0.00693704	0.0160318
0	1	0.0020171	0.00611431	0.00896495	0.0212522	0.00605933	0.00811005	0.00192223	0.0080291	0.0101271	0.00876058
0	1	0.00639125	0.00483546	0.0171997	0.00641633	0.0121415	0.00871059	0.00327622	0.0080291	0.0119641	0.00957834
0	1	0.0255593	0.0210444	0.0293127	0.00827472	0.0570375	0.0262629	0.00406197	0.0127568	0.020228	0.00789797
0	1	0.00605411	0.00398033	0.00596311	0.0899444	0.00880995	0.0105165	0.0136369	0.00306709	0.0299025	0.0238535
0	1	0.0020171	0.00398033	0.00650664	0.00702111	0.00381898	0.00825023	0.0051622	0.00765794	0.0145661	0.0303802
0	1	0.00484757	0.00625811	0.0196417	0.00553115	0.00514245	0.0119398	0.00327622	0.000444431	0.0145661	0.00551462
0	1	0.0020171	0.000711325	0.0213942	0.00734552	0.00565273	0.00839796	0.000640745	0.00843941	0.0162937	0.00551162
0	1	0.0131167	0.006538	0.0148875	0.00613241	0.0160891	0.0112134	0.00327622	0.00513132	0.0161222	0.0258821
0	1	0.0403616	0.0146425	0.0261077	0.0076259	0.0577604	0.0214455	0.0105782	0.0179727	0.0190051	0.0126048
0	1	0.00537987	0.00787612	0.010052	0.00613594	0.0215904	0.00578785	0.00131774	0.0095724	0.0143005	0.00634636
0	1	0.0255565	0.0193342	0.00963031	0.0062984	0.0119672	0.0295694	0.00534345	0.0187346	0.0108712	0.0437451
0	1	0.0228679	0.00810447	0.0100926	0.0777671	0.00934524	0.0277329	0.0521171	0.0130107	0.0116635	0.111555
0	1	0.00961344	0.00952713	0.017371	0.00730149	0.0161928	0.00554206	0.000676995	0.00841982	0.0152308	0.04357
0	1	0.0147968	0.00781685	0.0390498	0.00714257	0.0177236	0.0100817	0.00591169	0.0183634	0.0271388	0.0218514
0	1	0.0110996	0.00895959	0.00842146	0.0283046	0.0123865	0.0119288	0.0144589	0.00421969	0.0128645	0.010636
0	1	0.0272117	0.006538	0.00838082	0.0730043	0.0373699	0.0318264	0.0553211	0.0255605	0.0468571	0.0213473
0	1	0.0020171	0.00682563	0.00412952	0.00483831	0.00315723	0.00342356	0.00261768	0.00648576	0.00520935	0.0030885
0	1	0.284481	0.167759	0.0107173	0.0567374	0.0784164	0.199328	0.368376	0.108759	0.0583165	0.0169187
0	1	0.0121054	0.00753695	0.00412952	0.00553115	0.00682473	0.0044828	0.00391696	0.00459085	0.0101271	0.00758816
0	1	0.188642	0.275313	0.0113421	0.022317	0.0371223	0.262286	0.412867	0.277072	0.017569	0.014945
0	1	0.00840834	0.00401586	0.0125915	0.00806823	0.0202669	0.0128807	0.00265964	0.00763836	0.0103664	0.045788
0	1	0.0255565	0.034408	0.00479485	0.032718	0.0460255	0.020711	0.0870188	0.0195356	0.0175167	0.0273131
0	1	0.0743984	0.0452854	0.00900559	0.0211282	0.0500797	0.0739462	0.171245	0.0401666	0.0305059	0.0120674
0	1	0.00436258	0.00739315	0.0075857	0.00734552	0.00473585	0.00792657	0.00388071	0.0106859	0.0126406	0.00862397
0	1	0.0168166	0.0237459	0.00421073	0.0523691	0.0380383	0.013479	0.0389811	0.0306318	0.0266863	0.00679882
0	1	0.0571726	0.0196218	0.00596311	0.0391109	0.0407411	0.0300298	0.0573865	0.0220582	0.0231786	0.00491151
0	1	0.0275792	0.0146425	0.0113015	0.0171542	0.041669	0.0231514	0.00854718	0.00535273	0.00815997	0.0809975
0	1	0.0275792	0.0144647	0.0111	0.0171542	0.0414484	0.0231514	0.00854718	0.00535273	0.00815997	0.0808242
0	1	0.0447273	0.059795	0.00179299	0.0250164	0.0736935	0.0223097	0.202141	0.0236966	0.025198	0.0165001
0	1	0.034555	0.0172002	0.00771551	0.0296877	0.0538722	0.0210433	0.12238	0.00870631	0.0276699	0.1008
0	1	0.00571698	0.00291548	0.0113421	0.0119475	0.00590786	0.00641495	0.00316877	0.0118385	0.00986156	0.0279884
0	1	0.122346	0.0234583	0.00912721	0.0415972	0.0476654	0.0754035	0.211591	0.0393381	0.0491043	0.00680181
0	1	0.0104254	0.00255769	0.014928	0.00395314	0.0180266	0.00614094	0.00647994	0.0127568	0.0113238	0.0140255
0	1	0.14023	0.103371	0.00829963	0.0134814	0.0304249	0.0973296	0.052211	0.127113	0.00520935	0.00670412
0	1	0.0448716	0.0128104	0.0113015	0.0170858	0.0611933	0.0145168	0.065241	0.0130953	0.035325	0.0108413
0	1	0.00874264	0.00852817	0.0138977	0.00553115	0.022866	0.0089472	0.0339052	0.013791	0.0261869	0.00972301
0	1	0.0428576	0.0535455	0.0121879	0.0217718	0.0629063	0.02485	0.0698359	0.0195714	0.00991384	0.0141577
0	1	0.0369531	0.0137163	0.0546659	0.0103695	0.0814246	0.0239748	0.00519845	0.0218131	0.0261989	0.0243699
0	1	0.0141225	0.00213397	0.0382774	0.00213877	0.0224823	0.0132339	0.00131774	0.0160386	0.0298501	0.0196967
0	1	0.0160683	0.0206558	0.00465689	0.0272004	0.0245402	0.012635	0.00874233	0.00879096	0.0130418	0.0115498
0	1	0.114685	0.160818	0.0100926	0.0104135	0.146902	0.0307341	0.0157041	0.0455765	0.00890412	0.013666
0	1	0.0100883	0.00867197	0.0119262	0.0171542	0.017006	0.01755	0.0132137	0.00765794	0.00643223	0.0321679
0	1	0.0020171	0.0127961	0.0100926	0.00492637	0.00682473	0.00614094	0.00715693	0.0091817	0.00789447	0.0243341
0	1	0.0020171	0.0127961	0.0100926	0.00492637	0.00682473	0.00614094	0.00715693	0.0091817	0.00789447	0.0247199
0	1	0.0909723	0.0622617	0.00650664	0.0725932	0.0469438	0.0502497	0.102859	0.0263176	0.029663	0.0213442
0	1	0.0158053	0.0263746	0.0147657	0.0054431	0.0225463	0.0108696	0.00591169	0.0210593	0.0186133	0.0210404
0	1	0.00840834	0.00142265	0.0310651	0.0116231	0.0148693	0.00423702	0.00388071	0.00689606	0.0169401	0.0158893
0	1	0.143002	0.125374	0.00596311	0.0104135	0.167724	0.0573647	0.0425559	0.0576949	0.0133432	0.0253956
0	1	0.0336277	0.0247844	0.00721256	0.0341789	0.0716552	0.0143243	0.051283	0.0236651	0.018521	0.0353917
0	1	0.105213	0.0366408	0.012551	0.0583741	0.0552516	0.0571581	0.0814253	0.0540157	0.0358788	0.00679583
0	1	0.00511891	0.00469165	0.0323703	0.011405	0.00539759	0.00720962	0.00135399	0.00650534	0.0148524	0.00460156
0	1	0.0399367	0.0433709	0.00771551	0.0214497	0.0746436	0.0232108	0.0417081	0.0118777	0.0145661	0.0298054
0	1	0.0137303	0.0221794	0.00570099	0.0686826	0.0373508	0.0101388	0.0359531	0.0122081	0.0216715	0.0193168
0	1	0.04977	0.105199	0.00058413	0.0284206	0.0829969	0.0251938	0.0158128	0.0371175	0.0103251	0.00508779
0	1	0.0107625	0.00768075	0.00709077	0.0387257	0.0204702	0.00790635	0.0824143	0.0114674	0.0174567	0.0139571
0	1	0.052204	0.036934	0.00358599	0.0262185	0.0835527	0.0320409	0.191356	0.0157066	0.0393898	0.00920702
0	1	0.00336277	0.00398033	0.00296125	0.0831156	0.00840337	0.00970301	0.0105782	0.0103148	0.0338698	0.00906325
0	1	0.154402	0.0276274	0.00233652	0.056659	0.0631672	0.116587	0.437931	0.0575488	0.0458197	0.0214052
0	1	0.0174881	0.0298602	0.00592251	0.0923662	0.0287497	0.0170889	0.0157766	0.0157066	0.0143267	0.0354488
0	1	0.0158081	0.00540298	0.0166803	0.00661155	0.0164479	0.0136943	0.00131774	0.00765794	0.00582403	0.0144057
0	1	0.152017	0.112682	0.00659587	0.0254289	0.0528982	0.0985446	0.268369	0.0474361	0.0204554	0.0184518
0	1	0.154994	0.244886	0.0120199	0.0233089	0.0719238	0.0994742	0.102888	0.0762113	0.0129607	0.0647454
0	1	0.0470185	0.0337883	0.00529778	0.0163102	0.0606412	0.0207174	0.0112552	0.00939333	0.0110279	0.0136263
0	1	0.00672553	0.00412414	0.0102144	0.0195733	0.0131392	0.011694	0.00787018	0.00765794	0.0123596	0.0259315
0	1	0.0374031	0.0414412	0.0123159	0.0182758	0.0976416	0.0273014	0.0560273	0.0153028	0.00890412	0.0392553
0	1	0.0400189	0.00735677	0.00717198	0.0842219	0.0259674	0.0297079	0.0687422	0.00994357	0.0342729	0.0211461
0	1	0.0132282	0.0059705	0.0191388	0.00516272	0.010901	0.00735463	0.00459396	0.00648576	0.0144333	0.0130965
0	1	0.00269134	0.00341281	0.0210318	0.00706514	0.00723135	0.00779907	0.00327622	0.0137921	0.0266863	0.00582743
0	1	0.00773409	0.00469165	0.0133136	0.00427755	0.0126289	0.010655	0.00519845	0.00574345	0.0234702	0.00544323
0	1	0.0413646	0.00341281	0.0717932	0.0100891	0.0211838	0.0138426	0.00790643	0.0126199	0.0234441	0.0656283
0	1	0.0319506	0.0123724	0.00866275	0.0081415	0.0583985	0.0162051	0.00398947	0.0152964	0.0120798	0.0121901
0	1	0.0188337	0.00454785	0.0307808	0.00520675	0.0058042	0.0130193	0.00214653	0.00996317	0.0142886	0.00867733
0	1	0.0115181	0.00945608	0.00413654	0.0261739	0.0262704	0.00945659	0.00861967	0.0118565	0.00741577	0.0108468
0	1	0.136729	0.236294	0.0058819	0.016181	0.185599	0.0607593	0.0361552	0.0874849	0.0118548	0.0163623
0	1	0.0738184	0.142997	0.00403224	0.0150595	0.0948177	0.0282643	0.0199474	0.0681578	0.00643223	0.0193214
0	1	0.0255826	0.00412414	0.0285255	0.0079063	0.0314687	0.00991759	0.00495126	0.0110511	0.0128383	0.0229038
0	1	0.0436077	0.0285813	0.0110742	0.00823069	0.0590732	0.0282331	0.00527095	0.0126004	0.0133693	0.0148634
0	1	0.0147968	0.00546226	0.0334014	0.0074599	0.0629695	0.0115659	0.00455771	0.0160582	0.0197297	0.0149077
0	1	0.0575042	0.00682563	0.00895682	0.00641633	0.0933853	0.0283716	0.00527095	0.00726722	0.0263947	0.0118776
0	1	0.011434	0.00796065	0.0198526	0.00306798	0.0130355	0.0117142	0.00197562	0.0116578	0.0136033	0.00712158
0	1	0.0215279	0.00483546	0.0112609	0.00581153	0.0221485	0.0201737	0.00199474	0.0138117	0.0115893	0.0249183
0	1	0.0454277	0.0551572	0.00647427	0.0320816	0.0640815	0.0199471	0.0332453	0.0325267	0.0128318	0.0136504
0	1	0.21	0.0855217	0.0314868	0.0179954	0.120058	0.112733	0.0184846	0.096467	0.0411608	0.0400473
0	1	0.175187	0.0677313	0.00829963	0.00799435	0.0353136	0.154487	0.0119684	0.0959863	0.0143267	0.0121044
0	1	0.019508	0.00724932	0.0107173	0.0240169	0.0207794	0.0122819	0.0109678	0.0224464	0.0281486	0.0110696
0	1	0.0533578	0.139047	0.00888382	0.0138059	0.0971726	0.0324124	0.0111464	0.029312	0.0160806	0.0583297
0	1	0.0581756	0.00931482	0.0458307	0.0161978	0.0345936	0.0319337	0.00986492	0.0307723	0.0387543	0.0182982
0	1	0.192543	0.0262333	0.0448894	0.017715	0.0549946	0.111319	0.0152981	0.0608629	0.0517613	0.0379044
0	1	0.149647	0.0176316	0.0555016	0.0141743	0.0508706	0.113264	0.00719318	0.0589533	0.042485	0.0354176
0	1	0.0243807	0.0139169	0.0288582	0.00799435	0.0568251	0.0189456	0.00391696	0.0114869	0.0168402	0.0321561
0	1	0.109926	0.074083	0.0355757	0.00823069	0.0733162	0.0449117	0.0110739	0.0359258	0.00765512	0.0187394
0	1	0.0447245	0.0149301	0.0095085	0.0265713	0.0605169	0.0316118	0.022329	0.0260544	0.0431988	0.0115648
0	1	0.133352	0.114117	0.00358599	0.0369086	0.18071	0.0528151	0.053788	0.0403978	0.0266251	0.0137341
0	1	0.260911	0.22654	0.00896495	0.0151035	0.153917	0.145037	0.131672	0.114558	0.0103664	0.0110176
0	1	0.0272393	0.0140031	0.0143602	0.00944029	0.0350325	0.0044828	0.0244742	0.016449	0.0202802	0.00828214
0	1	0.0626466	0.0542823	0.00483546	0.0829701	0.122641	0.0365043	0.0614756	0.0353089	0.0383249	0.0100071
0	1	0.00840834	0.0125085	0.00514367	0.0695486	0.00840337	0.00991759	0.0147779	0.0103539	0.0257648	0.00719198
0	1	0.0258105	0.017344	0.0130945	0.00641633	0.0428594	0.0191602	0.00199474	0.0118777	0.00938285	0.0123015
0	1	0.0307869	0.0193342	0.0172646	0.0299869	0.026374	0.0203267	0.00861967	0.0181263	0.0170641	0.0101102
0	1	0.15235	0.513864	0.0113015	0.0127035	0.16432	0.0709204	0.0405599	0.100167	0.00544868	0.0603128
0	1	0.0178224	0.00611431	0.0147133	0.00393087	0.0235774	0.00462781	0.00463021	0.0187541	0.0150709	0.00678743
0	1	0.0110214	0.00770929	0.022981	0.00978668	0.0398479	0.0176094	0.00502648	0.0110511	0.0314386	0.0120757
0	1	0.0243271	0.0435115	0.0066689	0.0113867	0.040175	0.0174667	0.00587544	0.0167452	0.00741577	0.0196732
0	1	0.137131	0.0817483	0.0183126	0.00524723	0.111858	0.0594604	0.00790643	0.0447136	0.0208902	0.0148919
0	1	0.113655	0.0297164	0.0332068	0.0127233	0.0487231	0.0708866	0.0966465	0.0550843	0.0230687	0.0127032
0	1	0.115442	0.0528948	0.00713137	0.00466915	0.0847748	0.0436565	0.00726569	0.0198872	0.0155495	0.0119355
0	1	0.0606141	0.0429285	0.0094679	0.00733509	0.141815	0.0291539	0.0113277	0.0132451	0.0107559	0.0182873
0	1	0.00941689	0.00412414	0.0131351	0.00533071	0.020522	0.0104388	0.00587544	0.0114658	0.0145661	0.00648598
0	1	0.218445	0.457491	0.00963031	0.0131854	0.259174	0.10394	0.0801147	0.126526	0.00681304	0.0131649
0	1	0.266773	0.617006	0.00842146	0.0117486	0.264713	0.119357	0.0785393	0.176745	0.0060901	0.0107478
0	1	0.113334	0.0791435	0.0167617	0.03394	0.184723	0.0423128	0.0323509	0.0367251	0.0260019	0.00530755
0	1	0.0297653	0.0132198	0.0113421	0.00367276	0.0548514	0.0161197	0.00323997	0.0110961	0.0121203	0.011252
0	1	0.00369989	0.00525918	0.0364034	0.00427755	0.00528951	0.00649403	0.00455771	0.00572389	0.0234733	0.0068642
0	1	0.052424	0.0228908	0.0199041	0.0085551	0.0773442	0.0271738	0.00644369	0.0103343	0.0166501	0.0151713
0	1	0.0850862	0.0439638	0.0107173	0.0112987	0.0815219	0.0297839	0.0111464	0.0302019	0.0145922	0.0137115
0	1	0.13912	0.23006	0.00954908	0.0079503	0.115536	0.0464743	0.0220311	0.0503019	0.00715028	0.00978557
0	1	0.0915595	0.0420965	0.0095085	0.0672435	0.0357568	0.0557568	0.146444	0.0367464	0.0612671	0.00544323
0	1	0.019168	0.00142265	0.0589496	0.00771511	0.0137774	0.0136758	0.00261395	0.00881052	0.0205196	0.00676815
0	1	0.136193	0.339895	0.00900559	0.0189686	0.281998	0.0606414	0.0278578	0.10676	0.00863867	0.0120758
0	1	0.043455	0.0774881	0.00596311	0.0132011	0.089695	0.0169608	0.00600709	0.0303854	0.00592739	0.0109399
0	1	0.013114	0.00724932	0.014928	0.00455793	0.0351626	0.0138235	0.00918792	0.0172304	0.0302543	0.0099715
0	1	0.00950094	0.00796065	0.0445076	0.0106939	0.0100298	0.00801364	0.00530721	0.0130107	0.0200771	0.010321
0	1	0.026905	0.00682563	0.010758	0.00766993	0.0247476	0.0165997	0.0111826	0.014554	0.0177822	0.00408168
0	1	0.0215802	0.0341654	0.0162587	0.00336303	0.0694434	0.00804487	0.00797892	0.0206686	0.0220496	0.0109182
0	1	0.118239	0.178943	0.0293283	0.00488234	0.0864938	0.0797266	0.00726569	0.0451466	0.00640609	0.0151176
0	1	0.105369	0.0424983	0.0135082	0.0119434	0.101334	0.0528096	0.0125004	0.0375082	0.0122088	0.00803066
0	1	0.0171545	0.0108707	0.0202664	0.00395314	0.0413653	0.0131554	0.00395321	0.0103539	0.0206431	0.0174678
0	1	0.0659125	0.0718651	0.0101332	0.0625249	0.130921	0.0255425	0.0163449	0.0401259	0.0141434	0.0130559
0	1	0.232091	0.131539	0.00888375	0.0171195	0.0410755	0.301785	0.261423	0.291481	0.0197493	0.0144182
0	1	0.043716	0.0347527	0.00721256	0.0383172	0.068893	0.0239268	0.0410476	0.0214821	0.019536	0.0152196
0	1	0.0147968	0.0137698	0.0120074	0.0121838	0.0397206	0.0119288	0.0118596	0.0240222	0.0185796	0.0101378
0	1	0.00470844	0.00398033	0.00596311	0.00915988	0.00524612	0.00599322	0.00331247	0.00650534	0.00986156	0.00709593
0	1	0.0135081	0.00611431	0.0231059	0.00696434	0.0191427	0.0101634	0.00263547	0.00879096	0.0274044	0.0213532
0	1	0.0258964	0.0342565	0.00412952	0.0598377	0.0365634	0.0206037	0.0287458	0.0182462	0.0218339	0.00531354
0	1	0.0635639	0.00614983	0.0441038	0.0105427	0.0561946	0.0326999	0.00334872	0.0199068	0.0249871	0.00886865
0	1	0.00885659	0.00995082	0.0875569	0.0187281	0.0164001	0.0202194	0.0058379	0.0223981	0.0979159	0.059098
0	1	0.00672553	0.00341281	0.0343046	0.00324755	0.00855483	0.0106078	0.0058392	0.0091817	0.0385202	0.0122424
0	1	0.00739697	0.00454785	0.0437864	0.0109742	0.0308069	0.0136072	0.00338498	0.0128853	0.0326137	0.00499174
0	1	0.0698654	0.288542	0.00775611	0.0141672	0.140625	0.0254084	0.017043	0.0561191	0.00988767	0.0108468
0	1	0.334854	0.230714	0.00993176	0.0407612	0.0864272	0.230364	0.399594	0.218341	0.0292997	0.00981008
0	1	0.0104226	0.000711325	0.0130538	0.00302395	0.0176766	0.0124552	0.0120248	0.0125255	0.00940898	0.00842682
0	1	0.165835	0.24704	0.00529778	0.0282229	0.0493541	0.101905	0.401421	0.102354	0.0164591	0.0172669
0	1	0.296343	0.54214	0.00892437	0.00504396	0.114178	0.147186	0.122441	0.20035	0.00765512	0.0133569
0	1	0.0164534	0.00611431	0.0142952	0.0069655	0.0263395	0.0105165	0.00395321	0.0119329	0.0108712	0.00614623
0	1	0.00657461	0.0270226	0.0106361	0.0265122	0.0142326	0.0133411	0.0133224	0.0179531	0.0207915	0.011101
0	1	0.228971	0.555324	0.00713137	0.0218264	0.0707813	0.146988	0.0931189	0.195451	0.00839931	0.0241642
0	1	0.0174909	0.00341281	0.0314859	0.00427755	0.0168545	0.00790635	0.00313449	0.0130107	0.0300634	0.00657306
0	1	0.00504556	0.00127885	0.0269356	0.0122719	0.00337782	0.00652345	0.00327622	0.00574345	0.0203152	0.016215
0	1	0.00840834	0.0059705	0.0440922	0.00613594	0.00814821	0.00472861	0.000676995	0.0080291	0.0210602	0.0119827
0	1	0.0721945	0.0677009	0.00350478	0.0181274	0.0719971	0.0229172	0.133116	0.0275451	0.0269257	0.00605019
0	1	0.0342992	0.0166404	0.0099385	0.00427755	0.0623969	0.0148607	0.00395321	0.015355	0.00938285	0.030056
0	1	0.10156	0.204395	0.00596311	0.0206086	0.18992	0.0398014	0.0304529	0.0439353	0.0138219	0.0182182
0	1	0.150668	0.178712	0.00923284	0.0522304	0.223022	0.0671711	0.042995	0.069948	0.0215993	0.0184793
0	1	0.176399	0.20035	0.00771551	0.0523919	0.217788	0.070707	0.0403383	0.0823335	0.0180215	0.0148027
0	1	0.00706265	0.0154812	0.00324524	0.0757255	0.0171097	0.00554206	0.00797892	0.0115602	0.0202802	0.0156375
0	1	0.0437217	0.0229391	0.0105146	0.0240819	0.102308	0.0303694	0.0911964	0.0257391	0.0495276	0.0192182
0	1	0.00336277	0.00540298	0.00541959	0.0399879	0.0119672	0.00875105	0.0132862	0.0149056	0.0274305	0.00343509
0	1	0.0578441	0.0126523	0.0251019	0.00558271	0.0432844	0.0194059	0.00504529	0.0233254	0.0168248	0.0107171
0	1	0.0504881	0.0163874	0.0135974	0.00980872	0.0868283	0.0251938	0.00429073	0.023345	0.00822111	0.0103415
0	1	0.0891204	0.0172079	0.0240134	0.00674073	0.0721194	0.0574806	0.00527095	0.00726722	0.0246566	0.0224331
0	1	0.00437131	0.00540298	0.0207936	0.00581153	0.00957446	0.0098091	0.00527095	0.00650534	0.0239489	0.0109369
0	1	0.0885997	0.142674	0.00368335	0.0208101	0.145295	0.0467203	0.032781	0.0660003	0.0125301	0.0217404
0	1	0.0238765	0.00881579	0.0232277	0.0088795	0.0562163	0.0116328	0.00398947	0.00969398	0.0255674	0.0136293
0	1	0.0272421	0.00469165	0.00892437	0.00609191	0.0487776	0.0142839	0.00195848	0.00574345	0.0179954	0.0133633
0	1	0.0141225	0.00255769	0.0398817	0.00696357	0.0137737	0.0167959	0.00334872	0.00920129	0.0267015	0.0199758
0	1	0.0141225	0.00255769	0.0406642	0.00706514	0.0133153	0.0167959	0.00334872	0.00920129	0.0266602	0.0201195
0	1	0.00975119	0.00270149	0.00877019	0.00944029	0.00631447	0.0106237	0.00263547	0.00455831	0.012599	0.0275455
0	1	0.21067	0.0280424	0.0119697	0.00860029	0.123266	0.10685	0.0130324	0.0433711	0.0185002	0.0200817
0	1	0.0376675	0.0102384	0.0137192	0.0088795	0.039013	0.0172563	0.00664239	0.00959201	0.019182	0.0173981
0	1	0.144746	0.0924048	0.00892437	0.00674073	0.135547	0.0685029	0.0244688	0.0637547	0.0110844	0.00925354
0	1	0.0329619	0.0130837	0.0161043	0.00641633	0.0314209	0.0177478	0.00331247	0.00726722	0.0165331	0.0277937
0	1	0.0258025	0.00326901	0.0185546	0.0134814	0.018178	0.0158698	0.0189493	0.0160875	0.0201388	0.0191015
0	1	0.0914689	0.103728	0.0095085	0.0154325	0.045593	0.0307359	0.0157766	0.0321104	0.00813382	0.0184965
0	1	0.0336333	0.0305715	0.00834024	0.0277357	0.0758523	0.0125277	0.0405114	0.0267425	0.0299025	0.00974781
0	1	0.0359876	0.0308624	0.0120074	0.0243254	0.073334	0.0116738	0.0394764	0.0298307	0.0323743	0.00827281
0	1	0.0616053	0.0574251	0.0190576	0.00799435	0.157581	0.0273712	0.0108831	0.0212909	0.0166751	0.00930515
0	1	0.206678	0.26268	0.00896495	0.0401593	0.268892	0.0840439	0.143532	0.112379	0.0164026	0.0230493
0	1	0.0164767	0.0092395	0.0528614	0.00483831	0.0173648	0.0113299	0.00263547	0.0145149	0.0323482	0.0204584
0	1	0.00571698	0.00199017	0.00533838	0.00641633	0.00590786	0.0126662	0.000640745	0.00535273	0.00789447	0.0208957
0	1	0.00470844	0.00270149	0.00522975	0.00395314	0.00725194	0.00956449	0.00338498	0.0057223	0.0121203	0.0120764
0	1	0.112882	0.122464	0.0328174	0.00883549	0.0736038	0.0860129	0.0479993	0.0859917	0.017756	0.0181342
0	1	0.190104	0.229975	0.00888375	0.0615361	0.167743	0.0653668	0.217919	0.0871725	0.0277729	0.0221108
0	1	0.28643	0.245375	0.00784982	0.0372357	0.0863488	0.161454	0.344058	0.138675	0.0294066	0.0133629
0	1	0.0854805	0.146772	0.00399164	0.0661686	0.127765	0.026939	0.131153	0.0528438	0.0187592	0.0132196
0	1	0.23204	0.339472	0.00502193	0.0248589	0.0908856	0.118537	0.342457	0.174651	0.0155495	0.0129757
0	1	0.26266	0.399882	0.00829963	0.0361704	0.0950099	0.128022	0.220729	0.125851	0.0145922	0.0160966
0	1	0.00639125	0.00326901	0.0192193	0.00341967	0.021997	0.00649403	0.00332962	0.0103343	0.0113499	0.0262797
0	1	0.367669	0.839603	0.00771551	0.00581153	0.153556	0.191984	0.0739479	0.294828	0.0147107	0.00614623
0	1	0.0107625	0.00952713	0.0270491	0.00801229	0.0338641	0.0165501	0.00906828	0.021336	0.0197754	0.0257138
0	1	0.0103887	0.00952713	0.0274547	0.00823069	0.0345263	0.0165501	0.00871098	0.0218016	0.0197754	0.0274744
0	1	0.124111	0.159397	0.00533838	0.0232733	0.0944703	0.0441818	0.0220812	0.0371707	0.0104745	0.00910724
0	1	0.00403701	0.00724932	0.0134646	0.00613594	0.00809772	0.00883992	0.00259923	0.0091817	0.0298675	0.00469162
0	1	0.00504556	0.00426795	0.0120074	0.00646035	0.00381898	0.00945722	0.00331247	0.0133818	0.0108712	0.0164862
0	1	0.0215223	0.0331951	0.00662843	0.0152518	0.0505576	0.0243259	0.00459396	0.00983452	0.0133192	0.0383782
0	1	0.0178224	0.0131826	0.0191794	0.0099535	0.0374802	0.0210341	0.00920572	0.0118385	0.0173481	0.0550444
0	1	0.00100855	0.00682563	0.016768	0.00455793	0.00921656	0.00419898	0.00331247	0.00841982	0.00988767	0.00511545
0	1	0.0588246	0.0626784	0.0140194	0.0163478	0.0722663	0.0279596	0.0787152	0.0152768	0.0162937	0.0477804
0	1	0.0616281	0.0655732	0.0143439	0.0165494	0.0705672	0.0280087	0.0789925	0.0152768	0.0170379	0.0486292
0	1	0.0501941	0.0423678	0.00537898	0.0597503	0.0897533	0.0304214	0.210512	0.020649	0.0417418	0.0171084
0	1	0.0294073	0.0804124	0.00357271	0.0836815	0.0578986	0.0162069	0.0453938	0.0152964	0.0266863	0.0206442
0	1	0.0151339	0.0133636	0.00662843	0.0585622	0.0281943	0.0117921	0.0343561	0.0175721	0.0399772	0.0090992
0	1	0.080657	0.0911317	0.00646602	0.0639849	0.0649033	0.0383964	0.0972811	0.0440651	0.0249318	0.0153067
0	1	0.214151	0.0115172	0.0412795	0.00213877	0.0352635	0.151364	0.00587544	0.0578642	0.0207328	0.0128837
0	1	0.0265679	0.00796065	0.0114358	0.0191194	0.030504	0.0177478	0.0495636	0.0118581	0.0446699	0.00916347
0	1	0.00437131	0.00341281	0.00333063	0.0449871	0.00723135	0.00547249	0.00722944	0.00382897	0.0248166	0.00540659
0	1	0.198053	0.557123	0.0155528	0.0175227	0.203852	0.0561901	0.0203692	0.147414	0.015309	0.0261229
0	1	0.0235394	0.00668182	0.0101738	0.0124294	0.0372728	0.0215822	0.00722944	0.00343824	0.0101271	0.0936708
0	1	0.216683	0.548655	0.0120074	0.00819709	0.196412	0.103682	0.0495109	0.149794	0.00494385	0.0102072
0	1	0.0188337	0.020006	0.00358599	0.0199418	0.0447594	0.0112619	0.0424863	0.0156871	0.0159113	0.00956264
0	1	0.00638842	0.00511535	0.0198041	0.00306798	0.00765191	0.0112539	0.00203098	0.0101666	0.026634	0.00632142
0	1	0.0522018	0.0363204	0.0103604	0.00980872	0.116738	0.0216618	0.00854718	0.0203527	0.00940898	0.0265013
0	1	0.0282478	0.0356099	0.00658785	0.0122719	0.0943337	0.0204653	0.0188946	0.0240684	0.0134672	0.00760983
0	1	0.0178252	0.0154976	0.0114963	0.00641633	0.0474063	0.0104674	0.0126092	0.0165955	0.018287	0.0124876
0	1	0.0440559	0.013076	0.00834024	0.0171911	0.0432021	0.0194059	0.0344062	0.0218424	0.0244798	0.00761581
0	1	0.0834414	0.0778643	0.00863619	0.0134445	0.0994154	0.0451393	0.0392809	0.0484156	0.0121442	0.0216244
0	1	0.115529	0.0302839	0.0185141	0.0140862	0.168563	0.0596703	0.0344747	0.0279287	0.0203569	0.0141763
0	1	0.0137882	0.0574733	0.0223999	0.0079503	0.0212316	0.0312411	0.00395321	0.0102952	0.00741577	0.0257669
0	1	0.00537987	0.00824828	0.00834024	0.0106939	0.0122223	0.0118215	0.00482098	0.00879096	0.0118548	0.0285324
0	1	0.074318	0.0336967	0.00842146	0.0629397	0.0765434	0.0243867	0.0339761	0.0298307	0.027165	0.0140733
0	1	0.13313	0.0975096	0.00896495	0.0103695	0.173559	0.0687523	0.0119684	0.0389451	0.0121442	0.0307506
0	1	0.00437131	0.00412414	0.00929766	0.0236702	0.00814821	0.00426703	0.00651619	0.00574345	0.0133432	0.00591452
0	1	0.267925	0.796401	0.010052	0.0134375	0.0227128	0.38513	0.385911	0.602461	0.0111106	0.0252495
0	1	0.209143	0.0991458	0.00467304	0.032273	0.0503018	0.182368	0.420061	0.129132	0.0527666	0.0115321
0	1	0.00347483	0.0105183	0.0220595	0.00641633	0.0113834	0.00589514	0.00331247	0.0107251	0.0212638	0.0103901
0	1	0.0505834	0.0601069	0.00942728	0.00915988	0.0796321	0.0297839	0.00751486	0.0164293	0.00715028	0.0309618
0	1	0.0227558	0.0114064	0.00988488	0.0070663	0.0398721	0.00956449	0.00470271	0.0112248	0.0199393	0.0111773
0	1	0.021271	0.00881579	0.0155528	0.0104762	0.0607139	0.0165813	0.00323997	0.0137726	0.013848	0.00888432
0	1	0.200299	0.228832	0.0106705	0.0120205	0.113004	0.0883447	0.0984366	0.0946867	0.014392	0.0140682
0	1	0.00908255	0.0012053	0.0130945	0.00576751	0.0129319	0.00317776	0.00391696	0.00611462	0.0143005	0.00887236
0	1	0.0073998	0.00811545	0.0101332	0.0122279	0.0243498	0.00569899	0.0163811	0.0149365	0.0115295	0.00788252
0	1	0.304879	0.526413	0.0113827	0.0351936	0.263412	0.139288	0.152232	0.16081	0.0268919	0.018666
0	1	0.00537987	0.00412414	0.0108392	0.0100891	0.00797037	0.0106237	0.00195848	0.00651671	0.0113499	0.0309641
0	1	0.0403561	0.0470604	0.00533838	0.011951	0.0491364	0.013587	0.00861967	0.0515115	0.00321611	0.0105076
0	1	0.0141253	0.00810447	0.0381231	0.00980872	0.032937	0.0173948	0.0132499	0.0149252	0.0258898	0.00977643
0	1	0.056425	0.046213	0.00774786	0.0132967	0.0644587	0.0270377	0.0104694	0.0371371	0.0131585	0.0196804
0	1	0.0571726	0.046213	0.00821841	0.0134814	0.0664387	0.0273123	0.0103804	0.0372331	0.0150709	0.0206619
0	1	0.0232051	0.0139312	0.0191388	0.00246319	0.0138487	0.0106151	0.00263547	0.0130048	0.0175428	0.00979138
0	1	0.140242	0.309203	0.00964909	0.0167858	0.0916059	0.0520717	0.00715693	0.0424507	0.00074419	0.0332235
0	1	0.00706265	0.00271576	0.031771	0.00213877	0.0140561	0.00368836	0.00131774	0.0107251	0.0328235	0.00696814
0	1	0.127794	0.0509046	0.00650664	0.0467524	0.0851444	0.0622957	0.0149236	0.0217311	0.00691093	0.0144363
0	1	0.242573	0.177419	0.0113421	0.0441791	0.203763	0.147103	0.162109	0.0745535	0.0420074	0.0209901
0	1	0.147537	0.0426563	0.0119262	0.00641633	0.164194	0.0812309	0.00722944	0.041023	0.0101271	0.0132392
0	1	0.00470844	0.00284529	0.0356327	0.00702111	0.00641589	0.00534341	0.00131774	0.0107055	0.0215923	0.0387089
0	1	0.169711	0.221728	0.0106775	0.0243497	0.0397206	0.206963	0.185046	0.184323	0.0136372	0.0161352
0	1	0.0134511	0.0123724	0.00120886	0.048795	0.0260733	0.00614094	0.0151358	0.00724766	0.0156377	0.00301126
0	1	0.0535025	0.0186931	0.00673544	0.0829011	0.0471601	0.0336843	0.0944078	0.0391411	0.0166621	0.00803066
0	1	0.0852293	0.04336	0.0172646	0.0116955	0.124246	0.0360132	0.00699805	0.0319846	0.02163	0.0159348
0	1	0.0356448	0.0136436	0.00767488	0.00427755	0.0657917	0.0236136	0.00470271	0.0141437	0.015097	0.00709593
0	1	0.0675924	0.0288689	0.0143846	0.00980872	0.0972843	0.0332387	0.00805687	0.0172108	0.0117808	0.0267478
0	1	0.042601	0.015929	0.00896495	0.00878739	0.0612745	0.0193067	0.0103125	0.00805186	0.00572961	0.0412777
0	1	0.164561	0.170489	0.00592251	0.0134375	0.106469	0.0625311	0.00711524	0.0539376	0.00345547	0.0303031
0	1	0.0258964	0.00687941	0.00852845	0.00581153	0.0541824	0.0166494	0.00929666	0.00689606	0.0120463	0.0157148
0	1	0.0527985	0.0174878	0.0143846	0.00548713	0.0831564	0.0279112	0.00854718	0.0164293	0.00964832	0.0122084
0	1	0.0487644	0.022747	0.00838082	0.00726152	0.0993995	0.0166961	0.00496838	0.0213025	0.00741577	0.00822874
0	1	0.170936	0.087232	0.00533838	0.105503	0.0767789	0.171114	0.152663	0.16186	0.0355643	0.0127619
0	1	0.0996347	0.235104	0.00654725	0.016225	0.105339	0.0475006	0.0150996	0.0670183	0.0112107	0.0123598
0	1	0.013114	0.00696944	0.0237714	0.0018584	0.0128128	0.00532748	0.00982867	0.0158471	0.031734	0.00324
0	1	0.0266046	0.0111726	0.00838082	0.0464008	0.0489291	0.0134796	0.0359659	0.00763836	0.0304985	0.0217127
0	1	0.0567757	0.0172002	0.00658785	0.0489995	0.0351589	0.0323941	0.112187	0.0330297	0.0353784	0.00375988
0	1	0.00403701	0.00341281	0.0236416	0.0121838	0.00972685	0.0108696	0.00466646	0.00879096	0.0185264	0.054476
0	1	0.00941407	0.00881579	0.0120543	0.00915469	0.0124128	0.00578785	0.00525316	0.00535273	0.0153244	0.0160701
0	1	0.0527985	0.0617029	0.00479485	0.0667102	0.0778576	0.0304619	0.0631387	0.024478	0.0265688	0.0115231
0	1	0.0171538	0.0285449	0.00421073	0.0543722	0.0440057	0.0182394	0.0183758	0.0179907	0.0306427	0.0169677
0	1	0.178846	0.062558	0.00713137	0.0768337	0.0631447	0.129068	0.444371	0.0646627	0.0440664	0.0278577
0	1	0.120636	0.398632	0.0137598	0.0162492	0.225317	0.0432181	0.0434404	0.0939377	0.00988767	0.0150959
0	1	0.0380019	0.0245933	0.0181657	0.011202	0.107474	0.0259411	0.00722944	0.0144953	0.0200147	0.0141462
0	1	0.0920276	0.167422	0.00408891	0.0207986	0.128003	0.0352041	0.0747254	0.0853345	0.0106188	0.0072864
0	1	0.368018	0.66428	0.0130931	0.0521387	0.0683098	0.391911	0.532937	0.653396	0.0189209	0.011244
0	1	0.0349705	0.00824828	0.0103603	0.00553115	0.0209287	0.0093187	0.00334872	0.013421	0.0039603	0.00437581
0	1	0.00907976	0.00142265	0.0247286	0.00427755	0.0173648	0.00508169	0.00270798	0.0156871	0.025198	0.0052145
0	1	0.0201795	0.00838694	0.0278602	0.0112546	0.0223462	0.0219849	0.00519845	0.0081447	0.0221415	0.0105741
0	1	0.0242136	0.00412414	0.0217593	0.00576751	0.0573934	0.0157916	0.00327622	0.014554	0.0281836	0.0141117
0	1	0.00874545	0.0090957	0.00838082	0.00609191	0.0178406	0.00649403	0.00203098	0.0107251	0.0115828	0.00864659
0	1	0.151015	0.0939232	0.00873774	0.00911585	0.0825425	0.0820117	0.0458516	0.0547066	0.0118286	0.0145769
0	1	0.0686057	0.0362155	0.0107986	0.0155094	0.16333	0.0335041	0.0169177	0.0259822	0.0165331	0.0119068
0	1	0.226133	0.129271	0.0339122	0.00576751	0.0302967	0.17882	0.0560811	0.123082	0.00542254	0.0192099
0	1	0.11702	0.0592967	0.0113827	0.0076259	0.103059	0.0377988	0.00918792	0.0176276	0.0120941	0.0138704
0	1	0.100046	0.132184	0.00954908	0.0149603	0.106693	0.0335908	0.0103149	0.0325267	0.0125576	0.0742466
0	1	0.108291	0.238905	0.00300186	0.0084375	0.139326	0.0535452	0.0123916	0.0627482	0.00815997	0.0409705
0	1	0.235866	0.347938	0.0113421	0.020871	0.119858	0.146341	0.313318	0.146017	0.0255123	0.041742
0	1	0.00639125	0.00469165	0.00998563	0.00306798	0.00557921	0.00902567	0.00169216	0.00916216	0.0158891	0.00427078
0	1	0.0036149	0.00134361	0.0155528	0.00680703	0.0169582	0.00684711	0.00395321	0.0130107	0.020785	0.00384995
0	1	0.253223	0.356757	0.00596311	0.0581269	0.125249	0.150453	0.139613	0.120596	0.0145922	0.016669
0	1	0.0141641	0.00696944	0.0321919	0.0076259	0.026641	0.0108696	0.00398947	0.0086792	0.0163199	0.0250499
0	1	0.0198395	0.0386683	0.00804507	0.0902633	0.0382912	0.0166967	0.0160442	0.0213155	0.0185264	0.0111092
0	1	0.205775	0.0588533	0.00500961	0.0401461	0.0785989	0.122416	0.173571	0.0696051	0.0236077	0.0131331
0	1	0.0141253	0.0214681	0.00779669	0.0551664	0.0175236	0.00518898	0.0263185	0.0110766	0.0264208	0.0069909
0	1	0.0269021	0.0463414	0.00721256	0.0290009	0.0684375	0.0133411	0.016097	0.0216953	0.0188038	0.00874863
0	1	0.0591897	0.0530078	0.00915966	0.00535453	0.0886278	0.0217593	0.00263547	0.0176016	0.00592739	0.0233181
0	1	0.0306394	0.0162594	0.0232277	0.0058851	0.05144	0.0196015	0.0042541	0.0141437	0.0157563	0.0232129
0	1	0.00773409	0.00341281	0.0178082	0.00548713	0.030193	0.0131266	0.00662495	0.00881052	0.014194	0.0109331
0	1	0.0825311	0.056031	0.00354538	0.0199939	0.0388169	0.0699849	0.0974879	0.0587879	0.0140906	0.0140337
0	1	0.015471	0.00963024	0.0259813	0.00665975	0.0135458	0.0109768	0.00519845	0.00457128	0.0104132	0.0252897
0	1	0.00941689	0.00341281	0.00479485	0.0107379	0.0193383	0.00589514	0.00534345	0.0141829	0.00914351	0.00927151
0	1	0.0275792	0.00619883	0.00975681	0.00807835	0.0489989	0.0172875	0.00993741	0.00911821	0.0229654	0.00959328
0	1	0.0443902	0.089293	0.00296125	0.0695603	0.0489474	0.019148	0.021797	0.0277486	0.0124956	0.00520851
0	1	0.219747	0.668026	0.00967885	0.0920182	0.0569957	0.432783	0.776709	0.578882	0.122842	0.0423746
0	1	0.0213561	0.024331	0.0175402	0.0110183	0.0588015	0.015904	0.00267173	0.0164293	0.0120941	0.0347526
0	1	0.385038	0.609109	0.0137598	0.084833	0.133064	0.251478	0.705269	0.269497	0.0291789	0.0187538
0	1	0.0359876	0.0201893	0.012551	0.00395314	0.0969648	0.0189144	0.0103498	0.0198172	0.00643223	0.0314733
0	1	0.017375	0.0109498	0.0131351	0.00976469	0.0283892	0.0210012	0.0178801	0.00856685	0.0153103	0.025706
0	1	0.00437131	0.006538	0.0132244	0.0131571	0.0100298	0.0132339	0.00444352	0.00804864	0.0190454	0.05271
0	1	0.00437131	0.00199017	0.0290506	0.00766993	0.00420145	0.00624823	0.00342531	0.00845236	0.0185679	0.0146428
0	1	0.00537987	0.00270149	0.0168429	0.00520675	0.00448206	0.00508169	0.00459396	0.00461042	0.0113149	0.0123788
0	1	0.0467473	0.01886	0.0178082	0.00624324	0.0801591	0.0153213	0.00602045	0.0249393	0.0153103	0.0281735
0	1	0.278518	0.444888	0.0113421	0.0168646	0.0997717	0.139852	0.0425558	0.152863	0.0101271	0.0165785
0	1	0.0788403	0.085065	0.00834024	0.074524	0.0984116	0.0409661	0.0217758	0.0156349	0.021477	0.0160523
0	1	0.22685	0.136893	0.0141956	0.0085551	0.14013	0.0999611	0.016329	0.0458961	0.0207066	0.018213
0	1	0.0757795	0.113937	0.00954908	0.0129942	0.105891	0.0427945	0.00587544	0.032022	0.00667158	0.0305277
0	1	0.0479815	0.0345519	0.00529778	0.00524035	0.0617127	0.0235339	0.0198748	0.0130303	0.0101271	0.0208582
0	1	0.0585183	0.0491131	0.00775611	0.0144107	0.123336	0.0203267	0.00591169	0.0241264	0.0101009	0.00891197
0	1	0.0200652	0.00469165	0.0373875	0.00915988	0.0522671	0.0169523	0.00199474	0.0115065	0.0284968	0.0445452
0	1	0.0174853	0.00341281	0.00617405	0.00585034	0.0229138	0.00766054	0.00263547	0.00955287	0.00732113	0.00566996
0	1	0.0174853	0.00341281	0.00654725	0.00613594	0.0243866	0.00766054	0.00322282	0.00955287	0.00882216	0.00647401
0	1	0.165002	0.124246	0.00752895	0.0182537	0.133947	0.0458424	0.00990116	0.0596329	0.00765512	0.0104566
0	1	0.220948	0.188511	0.0100325	0.124121	0.0655124	0.211687	0.386044	0.245088	0.0808041	0.0183219
0	1	0.0403589	0.0126073	0.0226597	0.00867269	0.0829573	0.0334753	0.00259923	0.0193808	0.0113018	0.012858
0	1	0.00571698	0.00871092	0.00864044	0.00492637	0.00315723	0.00847405	0.00259923	0.00574345	0.0135825	0.00333605
0	1	0.26918	0.357344	0.0113827	0.057385	0.0304562	0.47286	0.806638	0.677281	0.0423039	0.0211331
0	1	0.0239991	0.0102384	0.00693666	0.00274356	0.0274982	0.0119778	0.0103686	0.0163953	0.0182466	0.00869853
0	1	0.065581	0.105926	0.00929757	0.0122111	0.0903037	0.0399105	0.0118583	0.0286261	0.00847474	0.0206494
0	1	0.0262308	0.00895959	0.0132108	0.00641633	0.0278034	0.0141362	0.00794268	0.0152964	0.0133432	0.0154427
0	1	0.00739697	0.00540298	0.0159989	0.00488234	0.00748647	0.00650265	0.00334872	0.00879096	0.00866478	0.0180052
0	1	0.092883	0.0200455	0.0239337	0.00423352	0.0521475	0.0430041	0.0163297	0.0198676	0.0108231	0.00625617
0	1	0.0605298	0.0234583	0.0160963	0.0134814	0.0320679	0.0431563	0.0111464	0.0248883	0.00988767	0.0321359
0	1	0.258196	0.208885	0.0100926	0.0275562	0.118289	0.113236	0.0871047	0.0469016	0.0149836	0.0162564
0	1	0.033299	0.00796096	0.0185798	0.00334835	0.0381684	0.0129881	0.00726569	0.00692861	0.0148316	0.00736037
0	1	0.0958723	0.076143	0.00533838	0.010952	0.0828109	0.0294308	0.0119677	0.0323954	0.00836993	0.00593011
0	1	0.0830663	0.119803	0.00296125	0.0121838	0.066989	0.0451573	0.0125004	0.0319047	0.00518319	0.0277081
0	1	0.203983	0.177445	0.00537898	0.00734552	0.0605269	0.0930865	0.0397363	0.137982	0.00667158	0.0191426
0	1	0.207504	0.49198	0.010052	0.0085551	0.0991551	0.0868259	0.043707	0.23244	0.00387834	0.0204895
0	1	0.0215251	0.0701964	0.00748045	0.0801589	0.0821887	0.0178552	0.0143139	0.0309833	0.020829	0.0131919
0	1	0.00445442	0.0112374	0.0415954	0.00678478	0.00814821	0.0133411	0.00263547	0.00502391	0.00765512	0.0109411
0	1	0.0739893	0.0920858	0.00838082	0.0116519	0.13984	0.0463929	0.0117509	0.0314127	0.00693704	0.0592816
0	1	0.124096	0.233799	0.00233652	0.00999962	0.0965908	0.0451109	0.00787018	0.0412785	0.0039603	0.0241747
0	1	0.0877747	0.1053	0.00372733	0.0124561	0.10401	0.0337752	0.0058392	0.0321359	0.00321611	0.0474188
0	1	0.0862139	0.0786523	0.00662843	0.0079503	0.0752155	0.03257	0.00936918	0.0477106	0.0128645	0.015074
0	1	0.0260421	0.0126523	0.0261484	0.00274356	0.0254862	0.0115287	0.00334872	0.0149252	0.0155495	0.014177
0	1	0.0374471	0.0156305	0.0120074	0.0162832	0.0441254	0.0159824	0.0278175	0.0167875	0.015753	0.00530755
0	1	0.0326219	0.0313256	0.00796459	0.0104135	0.0565678	0.0198185	0.0323362	0.0187541	0.0150644	0.00771186
0	1	0.0289199	0.0211805	0.0125915	0.0252366	0.0392471	0.0146278	0.0235857	0.0210006	0.0242264	0.00955937
0	1	0.0232051	0.0100946	0.0351134	0.00455793	0.0374155	0.0121746	0.00527095	0.0124832	0.0167986	0.0083982
0	1	0.118304	0.644895	0.0137192	0.0160889	0.138003	0.0507418	0.0270961	0.15604	0.00693704	0.0201094
0	1	0.0460702	0.0261282	0.0109594	0.017423	0.0609043	0.0217703	0.00865593	0.0201759	0.0106319	0.0211521
0	1	0.0652439	0.126221	0.0095085	0.0164614	0.110152	0.0284789	0.00722944	0.0313545	0.00839931	0.0138982
0	1	0.0218594	0.0106088	0.0116829	0.0107431	0.0334333	0.0113299	0.00843844	0.0110961	0.0173254	0.0179381
0	1	0.00840552	0.000296385	0.0311377	0.00581153	0.0165993	0.0108696	0.00283126	0.0193967	0.0148316	0.00573138
0	1	0.0478081	0.0160399	0.0312354	0.00399717	0.138962	0.0254446	0.00733818	0.00760044	0.0331164	0.0285597
0	1	0.0904717	0.385924	0.00233652	0.0378932	0.146321	0.0412529	0.0569435	0.0680813	0.0123335	0.0430447
0	1	0.166384	0.516709	0.00775611	0.0131571	0.196439	0.0751268	0.0124279	0.124635	0.00815997	0.0175004
0	1	0.0131167	0.00241645	0.0404513	0.00488234	0.0204184	0.0134796	0.00398947	0.0122488	0.0228006	0.0157909
0	1	0.0566091	0.0705187	0.00358599	0.047627	0.0703692	0.0242941	0.0192505	0.0317844	0.0145661	0.0163435
0	1	0.118549	0.0911394	0.00896495	0.0112987	0.161037	0.0505544	0.0105782	0.0317648	0.00691093	0.0270364
0	1	0.0832934	0.103407	0.0133161	0.020827	0.162958	0.0421282	0.0292242	0.0656329	0.0107298	0.0126016
0	1	0.0943313	0.0170641	0.0259051	0.00613594	0.0166007	0.0795023	0.0105782	0.04669	0.00863867	0.0206946
0	1	0.0100883	0.0213243	0.00958972	0.0524732	0.024341	0.00896559	0.00927757	0.0206686	0.0212496	0.0123112
0	1	0.288488	0.46779	0.00713137	0.0202222	0.15651	0.112576	0.0651927	0.138838	0.0121943	0.0160201
0	1	0.00183161	0.00255769	0.00241773	0.0108115	0.00947169	0.00744599	0.00259923	0.00689606	0.0183286	0.00686719
0	1	0.0195024	0.00691342	0.034156	0.00274356	0.0345781	0.00899684	0.00452145	0.0091817	0.0197493	0.00729102
0	1	0.0225337	0.00326901	0.0142362	0.00362874	0.0285666	0.00864376	0.00334872	0.0126395	0.0103664	0.00638926
0	1	0.0701466	0.0178049	0.00819265	0.0129167	0.0868122	0.0201121	0.00199474	0.0139744	0.0133432	0.00818846
0	1	0.0346419	0.0126523	0.0097033	0.00581153	0.0364597	0.0185613	0.00199474	0.0152964	0.0136087	0.0127877
0	1	0.130408	0.123708	0.0058413	0.0165054	0.110881	0.0669234	0.0665535	0.0358608	0.0274305	0.0174551
0	1	0.0844176	0.125827	0.00892437	0.0349573	0.112008	0.0454133	0.168192	0.0573563	0.0213195	0.0135273
0	1	0.218554	0.466696	0.0101332	0.0516955	0.126477	0.0824575	0.381265	0.177272	0.033869	0.0118182
0	1	0.0190947	0.0100946	0.0214997	0.00702111	0.0577987	0.0151378	0.00398947	0.00723627	0.0160544	0.0302488
0	1	0.0198423	0.0122286	0.0188561	0.0076259	0.0305177	0.0110277	0.0052347	0.0202975	0.0140808	0.0176584
0	1	0.0359876	0.0228908	0.00596311	0.0301417	0.0562825	0.0171489	0.0105057	0.0209051	0.0142265	0.0060285
0	1	0.350861	0.559902	0.00926511	0.0732321	0.184015	0.18084	0.194558	0.201875	0.00914351	0.0206326
0	1	0.0410275	0.0373467	0.010758	0.0112987	0.0911915	0.0256323	0.0112552	0.0156871	0.0111367	0.0227015
0	1	0.0874044	0.0734705	0.00475425	0.0201448	0.100385	0.0321488	0.0943321	0.016087	0.0165331	0.0177245
0	1	0.0780207	0.044215	0.00687176	0.0440731	0.0992376	0.0416055	0.00982867	0.0145149	0.00938285	0.0114964
0	1	0.0211291	0.0128357	0.00506254	0.0735184	0.0488416	0.0188838	0.0341676	0.00574345	0.0163177	0.0791448
0	1	0.00571698	0.00483546	0.0550523	0.00827472	0.00249549	0.00483589	0.00527095	0.0168396	0.0225846	0.00366084
0	1	0.181437	0.345719	0.00838082	0.0124799	0.140652	0.0998216	0.101041	0.132294	0.0054193	0.0177802
0	1	0.0443902	0.020994	0.0112609	0.00766993	0.0767038	0.0196009	0.00678382	0.0187541	0.0118548	0.0272675
0	1	0.00706265	0.0071758	0.0269762	0.00180278	0.0201287	0.0107623	0.00263547	0.0096359	0.0216089	0.00991644
0	1	0.0242165	0.0193649	0.00896495	0.00460195	0.0508746	0.0118215	0.0179164	0.0280401	0.0308598	0.0101656
0	1	0.0934012	0.0442481	0.00904618	0.0128766	0.221988	0.0322856	0.0204417	0.0305633	0.0160489	0.0177543
0	1	0.00706265	0.0199389	0.00354538	0.080216	0.0176199	0.0118215	0.0158491	0.0160778	0.0165593	0.0143971
0	1	0.0615383	0.0694043	0.00600372	0.0165054	0.137632	0.0255669	0.0236885	0.0328978	0.0181575	0.0241362
0	1	0.0607118	0.06087	0.0062308	0.0730555	0.130426	0.0197002	0.0795525	0.0432517	0.0295597	0.0102032
0	1	0.0181595	0.00852817	0.00717198	0.00482036	0.0467975	0.00885833	0.0059842	0.0147592	0.0135825	0.00822275
0	1	0.00470844	0.00199017	0.0365041	0.015222	0.00697621	0.00518898	0.00466646	0.0106208	0.0226553	0.0178073
0	1	0.0133043	0.00326901	0.0191387	0.00920393	0.0207949	0.0132339	0.00331247	0.0103751	0.0206023	0.0110866
0	1	0.0117683	0.014716	0.0404517	0.00455793	0.0339163	0.0164428	0.00726569	0.0194964	0.0256767	0.0100328
0	1	0.0716641	0.0668583	0.0248584	0.0065307	0.0323078	0.0785891	0.0385163	0.070717	0.0160283	0.00841487
0	1	0.042036	0.00827952	0.0327769	0.0100891	0.0613199	0.0278628	0.00263547	0.00879096	0.0209069	0.0340342
0	1	0.206613	0.46468	0.00533838	0.0216931	0.158049	0.080545	0.117249	0.105852	0.011318	0.0180995
0	1	0.204452	0.0228908	0.0119262	0.0076259	0.0922671	0.115021	0.00787018	0.08832	0.0103283	0.0091476
0	1	0.00437131	0.00483546	0.0178487	0.00483831	0.0101334	0.00801364	0.00594795	0.00765794	0.0190051	0.0194726
0	1	0.0621061	0.110401	0.0132163	0.0673964	0.0981392	0.0418121	0.0614847	0.0474519	0.0229915	0.0197128
0	1	0.0608698	0.0207568	0.0243491	0.00766993	0.132227	0.0260269	0.0163811	0.0126199	0.02238	0.0385662
0	1	0.0279135	0.00696944	0.0157799	0.0104135	0.0363082	0.00861255	0.00395321	0.0160582	0.0153376	0.0131334
0	1	0.0627494	0.116877	0.00471364	0.0218802	0.103166	0.0241224	0.00971584	0.028307	0.0140874	0.0761962
0	1	0.0319506	0.131739	0.010052	0.00488234	0.0559376	0.0265081	0.00263547	0.0322385	0.00568804	0.0245298
0	1	0.0141253	0.00644472	0.0228869	0.00641633	0.0164479	0.00564935	0.00192223	0.00841982	0.0177822	0.0196417
0	1	0.0697021	0.00867197	0.0706689	0.00213877	0.0202669	0.0677377	0.0343337	0.0305926	0.014825	0.0376496
0	1	0.00605411	0.0090957	0.013638	0.00676989	0.016503	0.00554206	0.00384446	0.00691565	0.0161233	0.0106187
0	1	0.152327	0.10818	0.00455954	0.0446846	0.0686188	0.113073	0.0570886	0.0834325	0.0433637	0.0132015
0	1	0.0214952	0.0108059	0.0197635	0.00520675	0.0539392	0.011683	0.00580294	0.0156871	0.012599	0.0116758
0	1	0.107951	0.0952668	0.00592251	0.0155322	0.144832	0.0491899	0.0131036	0.0279163	0.00914351	0.0275001
0	1	0.0939369	0.0234659	0.00880257	0.00823069	0.0961684	0.0380544	0.0052347	0.020649	0.0162937	0.011221
0	1	0.172532	0.2173	0.00601986	0.0230098	0.0436689	0.14197	0.412728	0.18776	0.0173034	0.0144554
0	1	0.0195052	0.0059705	0.0101738	0.0088795	0.0395689	0.00714654	0.0059842	0.02145	0.0143267	0.00469462
0	1	0.00235422	0.00213397	0.0189763	0.00553115	0.00814821	0.00656989	0.00327622	0.011532	0.0150709	0.00563234
0	1	0.0936399	0.0910464	0.010758	0.0579173	0.22409	0.0472087	0.0515522	0.034643	0.0280627	0.00937689
0	1	0.00369989	0.0268788	0.00661207	0.0238949	0.00972685	0.0118215	0.00530721	0.00574345	0.0108712	0.0102873
0	1	0.0431875	0.0274386	0.00713137	0.0116231	0.0644124	0.0297839	0.00662495	0.0260018	0.00792058	0.015285
0	1	0.126779	0.0944006	0.00537898	0.0294597	0.119762	0.0886634	0.229799	0.0411939	0.0418454	0.0254259
0	1	0.125911	0.0925288	0.00571973	0.0287332	0.120004	0.085416	0.241117	0.0414153	0.0392287	0.0251671
0	1	0.0174881	0.00525918	0.0162182	0.00827472	0.0396463	0.0151378	0.0045755	0.0123215	0.0226999	0.0202203
0	1	0.0104254	0.00398033	0.0250207	0.00492637	0.0113054	0.00744599	0.00463021	0.0149252	0.0224606	0.00985254
0	1	0.0279135	0.00995082	0.0256502	0.00334835	0.0482195	0.00945722	0.00647994	0.0157717	0.0239489	0.00864359
0	1	0.321565	0.201793	0.00775611	0.0536782	0.0844622	0.216444	0.759356	0.204746	0.0575462	0.0163675
0	1	0.0127797	0.00284529	0.0171427	0.00952835	0.0127804	0.00940759	0.00463021	0.0160778	0.0145922	0.00281916
0	1	0.00100855	0.00199017	0.0258232	0.0079503	0.0123738	0.00327584	0.00259923	0.00549384	0.0232308	0.010021
0	1	0.0179352	0.00852817	0.0585847	0.00766993	0.0377327	0.013568	0.00259923	0.00611462	0.0314974	0.0188074
0	1	0.0447273	0.0591067	0.00842146	0.105696	0.119882	0.0251933	0.0381814	0.0305466	0.0592597	0.0116968
0	1	0.257126	0.16983	0.0131757	0.0355482	0.0456784	0.285439	0.417671	0.242177	0.0498203	0.013019
0	1	0.0181595	0.0201893	0.0142563	0.00799435	0.020571	0.0238999	0.00594795	0.0110766	0.0219818	0.00855353
0	1	0.0181595	0.0196218	0.0167534	0.00706514	0.0220176	0.0259	0.00594795	0.0129846	0.0224573	0.00803365
0	1	0.0538071	0.01521	0.0161635	0.00628714	0.0488519	0.0189144	0.00647994	0.0103148	0.0153016	0.0264549
0	1	0.0756693	0.0220357	0.0205423	0.0085551	0.0953784	0.0325013	0.00398947	0.0146924	0.0118548	0.0204794
0	1	0.0171509	0.00952713	0.00479485	0.0120285	0.0333113	0.0136862	0.00334872	0.0152964	0.0160806	0.0059356
0	1	0.199627	0.166693	0.00852142	0.0166618	0.0542789	0.183368	0.334238	0.280636	0.0295146	0.0126262
0	1	0.09954	0.108549	0.00510307	0.0197411	0.0989023	0.0514469	0.0118972	0.0301824	0.00684203	0.0219297
0	1	0.0591842	0.0801226	0.0181993	0.0138059	0.174647	0.0317079	0.0144897	0.0373541	0.0103664	0.0240599
0	1	0.248671	0.115604	0.00924079	0.00864313	0.24413	0.111019	0.0187636	0.0747152	0.0136238	0.0202678
0	1	0.0756721	0.07123	0.00658785	0.00920393	0.108518	0.023643	0.0158491	0.0463384	0.00148838	0.00595712
0	1	0.0524362	0.0103829	0.0119262	0.00553115	0.127109	0.02648	0.0105782	0.0232912	0.0292752	0.0132115
0	1	0.0676354	0.016384	0.0142384	0.00613594	0.151146	0.0353296	0.0125017	0.0313936	0.0296569	0.0137254
0	1	0.305423	0.855484	0.00767488	0.00915988	0.0820271	0.137212	0.0853587	0.284617	0.0133093	0.00918815
0	1	0.135443	0.280471	0.013208	0.019337	0.129864	0.053234	0.00854718	0.0646208	0.00419966	0.0292806
0	1	0.00975399	0.00660279	0.00717198	0.0797501	0.0110776	0.0126662	0.0550424	0.0145149	0.0495732	0.0119827
0	1	0.0376647	0.0415213	0.0162182	0.0181274	0.0698148	0.0244368	0.018048	0.0126199	0.0139989	0.0797209
0	1	0.0164823	0.00867197	0.00596311	0.0110183	0.0272909	0.00850524	0.00666119	0.00916216	0.0232308	0.00790994
0	1	0.00723075	0.0147358	0.00296125	0.0548365	0.0210323	0.00578785	0.0242875	0.00728947	0.0234963	0.00945762
0	1	0.192567	0.0714142	0.00784982	0.0367276	0.21161	0.0853467	0.0691683	0.04669	0.0207066	0.0376166
0	1	0.0339771	0.0210961	0.00709077	0.00859914	0.0497981	0.015435	0.00527095	0.0146175	0.0108451	0.00802466
0	1	0.177991	0.0842969	0.0101738	0.08372	0.0529076	0.180847	0.228079	0.200291	0.0657269	0.0102899
0	1	0.224427	0.254406	0.0121209	0.0697013	0.0286056	0.358716	0.548379	0.555702	0.076005	0.0153423
0	1	0.13956	0.14985	0.0150335	0.0217309	0.113253	0.0541198	0.0706017	0.063842	0.0145422	0.0142106
0	1	0.363785	0.649744	0.0130945	0.0257093	0.0536806	0.530591	0.647153	0.688015	0.0439778	0.0214308
0	1	0.23718	0.115849	0.0247126	0.016225	0.527552	0.129424	0.0394399	0.0477431	0.0283161	0.0304697
0	1	0.00489463	0.00341281	0.0185945	0.00274356	0.00761293	0.00956449	0.00195848	0.00613418	0.0195722	0.014477
0	1	0.013367	0.006538	0.0184195	0.00520675	0.022611	0.0109768	0.00466646	0.014554	0.0120941	0.00825942
0	1	0.0921713	0.108685	0.00417012	0.0439851	0.142157	0.0374763	0.0668342	0.0371175	0.0214508	0.0143066
0	1	0.0245507	0.0342105	0.0056386	0.0594641	0.0663526	0.0171489	0.0184846	0.0107169	0.0274131	0.0118806
0	1	0.0161424	0.0193342	0.00609118	0.0510339	0.0431808	0.00649403	0.0210476	0.0149056	0.020228	0.00365785
0	1	0.0292592	0.00938329	0.0113015	0.00766993	0.0576912	0.0165201	0.0017271	0.0106859	0.0261019	0.0187568
0	1	0.136865	0.160602	0.00834024	0.0125007	0.154392	0.0763558	0.0368241	0.0391037	0.00592739	0.105215
0	1	0.21306	0.464082	0.00475425	0.0424951	0.146165	0.107957	0.26378	0.135601	0.022726	0.0111457
0	1	0.289749	0.471993	0.00767488	0.0220472	0.0353079	0.431108	0.481316	0.490673	0.0343178	0.0168089
0	1	0.0514327	0.0169203	0.0256646	0.00609191	0.041848	0.0197054	0.00623411	0.00931192	0.0162551	0.00456192
0	1	0.0141253	0.0176316	0.00654725	0.00641633	0.0298972	0.0108696	0.00395321	0.00726722	0.00914351	0.015867
0	1	0.0891176	0.0344421	0.0042037	0.0104135	0.0472303	0.0425886	0.00530721	0.0310029	0.00345547	0.0196885
0	1	0.013255	0.0056906	0.00665267	0.0104135	0.0204971	0.0102706	0.00459396	0.00770239	0.0222354	0.00460156
0	1	0.0134511	0.0056906	0.00592251	0.00992306	0.0199877	0.0106237	0.00459396	0.00763836	0.0221784	0.00460156
0	1	0.0134511	0.0056906	0.00592251	0.0100891	0.0203229	0.00882829	0.00459396	0.00915998	0.0225955	0.00460156
0	1	0.0260538	0.010851	0.00896495	0.00581153	0.0512811	0.00885833	0.0125729	0.0188854	0.0171598	0.0143503
0	1	0.0127797	0.00341281	0.0286067	0.00868769	0.0140173	0.0100849	0.00323997	0.0149447	0.0199874	0.0118896
0	1	0.0144624	0.00525918	0.019776	0.00302395	0.0194787	0.00577745	0.00327622	0.00916216	0.0106331	0.0108157
0	1	0.155519	0.123623	0.012551	0.0276117	0.16465	0.068176	0.122007	0.0665694	0.0368128	0.00854156
0	1	0.0104254	0.0092395	0.00830779	0.00854874	0.0131392	0.00720019	0.00651619	0.0114136	0.0147706	0.0190193
0	1	0.00336277	0.00469165	0.00638491	0.00548713	0.0151127	0.00317776	0.00259923	0.00650534	0.00400164	0.012255
0	1	0.0262308	0.00540298	0.0682146	0.00723467	0.0213357	0.0151378	0.00323997	0.00228564	0.0343984	0.0268167
0	1	0.00941689	0.00213397	0.0207611	0.00980872	0.00707897	0.00484532	0.00156085	0.0134014	0.0136358	0.00353413
0	1	0.154381	0.202665	0.0119262	0.0337477	0.235165	0.0718151	0.152232	0.0794981	0.0110627	0.0141784
0	1	0.0285317	0.0255901	0.00479485	0.0656229	0.0369193	0.0108696	0.0178076	0.0187541	0.0234702	0.00980111
0	1	0.0110969	0.000711325	0.0343102	0.012239	0.0237538	0.00638673	0.00263547	0.016449	0.0153103	0.00820489
0	1	0.0113232	0.00398033	0.00116826	0.0866526	0.0157266	0.00624823	0.0181017	0.00611462	0.022788	0.00771784
0	1	0.0499231	0.0412337	0.00412952	0.0309329	0.0428611	0.0216023	0.0202276	0.0289728	0.015159	0.00738707
0	1	0.00941689	0.0159214	0.0101332	0.0223714	0.0393389	0.00720019	0.00651619	0.0168201	0.0195099	0.00605806
0	1	0.0188365	0.0197579	0.0124214	0.00980872	0.0348244	0.0115757	0.00706154	0.00935101	0.0305943	0.0043811
0	1	0.131493	0.110754	0.0095085	0.0113427	0.110039	0.0440765	0.0290614	0.0581964	0.0148053	0.00624227
0	1	0.0124426	0.00428221	0.019017	0.00576751	0.0443527	0.0059644	0.00530721	0.0164293	0.0301157	0.01033
0	1	0.129144	0.171623	0.00654725	0.0116231	0.16086	0.0589425	0.0118596	0.0473183	0.00890412	0.0310594
0	1	0.177943	0.158668	0.0092867	0.0818556	0.144193	0.102398	0.429977	0.0527536	0.0414416	0.0983147
0	1	0.0262308	0.0416849	0.0101332	0.0962722	0.0676185	0.0250155	0.0309244	0.0358499	0.0474278	0.00685707
0	1	0.0188337	0.00525918	0.0416882	0.00492637	0.0196052	0.00888956	0.00259923	0.0104303	0.0148467	0.00631271
0	1	0.0665868	0.00412414	0.0135974	0.00641633	0.0164479	0.0333148	0.00459396	0.024478	0.00988767	0.0292955
0	1	0.00302564	0.00326901	0.0208752	0.00428277	0.010021	0.00495299	0.00131774	0.0128088	0.0222212	0.0140924
0	1	0.11412	0.0411988	0.00417012	0.061035	0.0520783	0.0861055	0.117862	0.0574844	0.0408164	0.00447186
0	1	0.00616554	0.00780258	0.0113827	0.00637113	0.0102371	0.0254385	0.0101672	0.0103343	0.0310992	0.0523684
0	1	0.0423647	0.00796065	0.0129787	0.00427755	0.0444264	0.0174293	0.00452145	0.0181441	0.0119582	0.00531653
0	1	0.269799	0.0868968	0.00884318	0.0309601	0.139628	0.159494	0.549592	0.0855479	0.0987522	0.0130164
0	1	0.0329591	0.0328416	0.0067095	0.0236145	0.0370736	0.0190529	0.00858343	0.0239402	0.0192302	0.00760383
0	1	0.0174881	0.00469165	0.012551	0.0222729	0.0296349	0.00472861	0.00466646	0.0254206	0.032074	0.00719198
0	1	0.0225019	0.00668182	0.0256048	0.00460195	0.0556236	0.00755328	0.00587544	0.0107055	0.0299025	0.00706228
0	1	0.0127797	0.0223233	0.0143846	0.00892991	0.0160296	0.0159824	0.00669743	0.0161928	0.00988767	0.00690382
0	1	0.249468	0.0898627	0.0130133	0.0381232	0.0822506	0.19503	0.494356	0.126694	0.0609796	0.0113686
0	1	0.00840552	0.0090957	0.0184735	0.0106939	0.0074351	0.013921	0.00227953	0.00916216	0.0231068	0.0433205
0	1	0.26852	0.68057	0.0149687	0.0143226	0.207543	0.11094	0.176305	0.224906	0.00839931	0.0154424
0	1	0.0564928	0.0041439	0.0359128	0.0103254	0.0755296	0.0313348	0.00594795	0.00920129	0.0277416	0.0202453
0	1	0.0396846	0.00796065	0.0345292	0.00498314	0.056381	0.0186998	0.00327622	0.0141633	0.0286534	0.0112642
0	1	0.180771	0.28529	0.00477855	0.0205153	0.108954	0.0682993	0.09963	0.0798743	0.0192705	0.0146825
0	1	0.0709637	0.0537422	0.0138849	0.00697709	0.0953395	0.0345437	0.00858343	0.0309833	0.0161284	0.0131035
0	1	0.00638842	0.00127885	0.0113421	0.00581153	0.00896141	0.00673981	0.0058392	0.0114446	0.0259095	0.00531952
0	1	0.0359847	0.0223207	0.0114904	0.00706514	0.0688733	0.0179936	0.00908178	0.0163855	0.00756918	0.00326797
0	1	0.226331	0.259637	0.00821841	0.0929888	0.20588	0.124832	0.328628	0.0832411	0.0399559	0.0186961
0	1	0.0137882	0.031419	0.00479485	0.0376568	0.0439462	0.018454	0.00594795	0.0183438	0.0185264	0.00770887
0	1	0.145857	0.0394861	0.0095085	0.0112987	0.0814389	0.0814585	0.164328	0.0386745	0.014036	0.0123657
0	1	0.0932965	0.0448849	0.00860888	0.00920393	0.0609512	0.0598449	0.00979243	0.0634709	0.0106319	0.00687018
0	1	0.0309984	0.0553614	0.00596311	0.023607	0.0928082	0.0216014	0.053153	0.0290477	0.016828	0.00582478
0	1	0.0460731	0.0327859	0.00529778	0.00520675	0.0913407	0.0136452	0.0105419	0.0123041	0.0111106	0.0113579
0	1	0.0433817	0.0176316	0.0114233	0.00911585	0.0887533	0.0230753	0.00591169	0.0305926	0.0160544	0.0118806
0	1	0.0295935	0.0100661	0.0230168	0.0129566	0.0689489	0.0265277	0.0171306	0.0244666	0.020785	0.0138477
0	1	0.0289193	0.00986303	0.00688304	0.0820664	0.0276497	0.0140785	0.03102	0.0153035	0.039059	0.00427677
0	1	0.0403913	0.0282861	0.010758	0.0094843	0.0990058	0.0169903	0.0142231	0.0125174	0.0145661	0.0120817
0	1	0.0726381	0.0564261	0.0143846	0.0255691	0.100665	0.038535	0.0865086	0.0133623	0.0172773	0.0261408
0	1	0.011434	0.00611431	0.0143033	0.0104798	0.0372728	0.00885833	0.00463021	0.0164293	0.0219611	0.00858463
0	1	0.0171509	0.00753695	0.019301	0.00520675	0.0471584	0.0245189	0.00131774	0.0130303	0.0244864	0.0191499
0	1	0.00537987	0.00867197	0.0420823	0.012818	0.0105864	0.00626784	0.00640745	0.00613418	0.0183132	0.011138
0	1	0.00134567	0.00483546	0.023893	0.00799435	0.0184331	0.00568057	0.00543475	0.00804864	0.0135825	0.011957
0	1	0.121665	0.0133636	0.0124292	0.0115421	0.0508186	0.0558305	0.00395321	0.0198872	0.00598069	0.0160708
0	1	0.129627	0.0966782	0.0143846	0.0113427	0.132141	0.0578943	0.0177713	0.043193	0.013317	0.0254408
0	1	0.00100855	0.00383653	0.0343262	0.00520675	0.00198522	0.00930029	0.00388071	0.00800955	0.0109883	0.0147988
0	1	0.255897	0.426237	0.00713137	0.0269331	0.0771243	0.152371	0.323028	0.195991	0.0256505	0.0128217
0	1	0.0635554	0.0307154	0.00237712	0.00568248	0.048088	0.0152745	0.00463021	0.0126395	0.00785408	0.019777
0	1	0.0195052	0.0059705	0.0273166	0.0088795	0.0420351	0.0191602	0.00334872	0.0141242	0.0185525	0.0156155
0	1	0.0578974	0.0699895	0.00771551	0.0266578	0.105901	0.0310885	0.0973519	0.0352665	0.0215031	0.0179019
0	1	0.0613827	0.00978398	0.00475425	0.00669671	0.026374	0.0309333	0.0157766	0.0384992	0.00900752	0.0107201
0	1	0.154772	0.0777669	0.00829963	0.0294777	0.125962	0.0604874	0.0650866	0.0465336	0.0128645	0.010414
0	1	0.1436	0.00554679	0.052256	0.00706514	0.0353913	0.0679239	0.00594795	0.0271348	0.0226999	0.0141552
0	1	0.214883	0.0498584	0.0153904	0.00920393	0.0805656	0.109713	0.0110014	0.0803741	0.0215031	0.00787429
0	1	0.0439889	0.0572988	0.00460821	0.019293	0.0639116	0.0177152	0.0461209	0.0306122	0.022726	0.0123044
0	1	0.0823315	0.043776	0.00533838	0.0609893	0.0915477	0.0413065	0.0680327	0.0236428	0.0415331	0.0179074
0	1	0.0677222	0.135481	0.00475425	0.0175175	0.190997	0.027213	0.0280113	0.0529152	0.0121203	0.0103224
0	1	0.215991	0.295961	0.0124454	0.00766993	0.0521654	0.118451	0.198851	0.110942	0.0244798	0.00854454
0	1	0.0503813	0.0738461	0.0108392	0.0201515	0.121758	0.0245522	0.0352498	0.0352227	0.00778786	0.011147
0	1	0.252147	0.195653	0.00888375	0.064243	0.093058	0.193033	0.438925	0.175784	0.0413628	0.0169988
0	1	0.00874264	0.0120738	0.0257266	0.00674073	0.0180493	0.00600245	0	0.00920129	0.0215031	0.00511844
0	1	0.0729836	0.0673858	0.00958972	0.0244157	0.0878923	0.035918	0.0179164	0.0329175	0.00815997	0.00929618
0	1	0.00874264	0.000711325	0.02081	0.0102675	0.00997841	0.00988755	0.00323997	0.00994357	0.016986	0.0137314
0	1	0.00874264	0.00094843	0.0240937	0.0101331	0.0106915	0.0115261	0.00372053	0.0105573	0.0189973	0.0137314
0	1	0.0045956	0.0156414	0.00892437	0.0251485	0.00721229	0.00292248	0.00436193	0.0095724	0.0158151	0.00631186
0	1	0.0258936	0.00867197	0.00914613	0.0118443	0.0365634	0.0202108	0.00719318	0.0202584	0.00986156	0.00638144
0	1	0.0080712	0.00524491	0.012551	0.00879145	0.0110981	0.00921139	0.00662495	0.00843941	0.0258898	0.00728803
0	1	0.0121054	0.00540298	0.0191388	0.00427755	0.0207772	0.00907289	0.00323997	0.0176211	0.018287	0.00761881
0	1	0.013114	0.00524491	0.0191388	0.00427755	0.0207772	0.00910234	0.00323997	0.0176211	0.0182597	0.00761881
0	1	0.149724	0.110467	0.00623886	0.0396032	0.110006	0.0692235	0.309554	0.0498113	0.0475403	0.0139482
0	1	0.105422	0.241321	0.00853449	0.00777596	0.149842	0.0374659	0.0180765	0.0527263	0.00988767	0.0793398
0	1	0.0198395	0.0193034	0.0112609	0.00710919	0.0429107	0.014558	0.00131774	0.0141633	0.0170992	0.0343775
0	1	0.162482	0.119333	0.00669328	0.0178482	0.045321	0.218753	0.327875	0.191498	0.0324004	0.0171882
0	1	0.139613	0.0285846	0.00537898	0.0541486	0.0554884	0.0957803	0.361495	0.0381345	0.0548833	0.0172962
0	1	0.00840739	0.00611431	0.00892437	0.00674073	0.00631447	0.00815216	0.00356099	0.0107055	0.0162937	0.00686719
0	1	0.0471124	0.0394135	0.00628769	0.052603	0.0626058	0.0193748	0.0943033	0.0151872	0.0432836	0.0121964
0	1	0.119672	0.0768938	0.00954908	0.0299038	0.099004	0.0497377	0.233378	0.0500304	0.0419353	0.0183486
0	1	0.074658	0.159303	0.00300186	0.00968705	0.05396	0.0348379	0.00768349	0.0460892	0.00789447	0.0201493
0	1	0.28675	0.274686	0.0220188	0.0106498	0.0257154	0.343953	0.35818	0.320684	0.0254547	0.0144496
0	1	0.065581	0.0115172	0.0208506	0.00766993	0.066188	0.0221326	0.00199474	0.0149951	0.0116981	0.0130729
0	1	0.0198423	0.00341281	0.0268137	0.00823069	0.0179229	0.0126067	0.00128148	0.0133818	0.0155722	0.00897137
0	1	0.011434	0.00355662	0.0643365	0.00542791	0.00995779	0.0133129	0.00327622	0.00494304	0.0140111	0.010636
0	1	0.0145005	0.00895959	0.0410358	0.00613594	0.00789308	0.0230367	0.00331247	0.0122292	0.0148053	0.0173885
0	1	0.061769	0.040266	0.0135567	0.0263014	0.0545619	0.0314733	0.0299855	0.0238719	0.0206223	0.024302
0	1	0.0107625	0.00671906	0.0255805	0.0165494	0.0201544	0.00875105	0.00398947	0.00879096	0.0231449	0.0183626
0	1	0.00739697	0.00355662	0.0330282	0.00334835	0.026916	0.00960494	0.00737443	0.00726722	0.0217424	0.00900204
0	1	0.0712102	0.0486268	0.00801563	0.0141303	0.0943021	0.0361621	0.00649905	0.0172385	0.011078	0.0651456
0	1	0.0837059	0.0429023	0.0143196	0.0079503	0.0657871	0.0486984	0.0077067	0.0314132	0.00588605	0.0157545
0	1	0.0245797	0.0100946	0.0207521	0.00678478	0.0421007	0.0135876	0.0109919	0.021074	0.0229915	0.0129956
0	1	0.0100893	0.00469165	0.0218971	0.00706514	0.020472	0.0140785	0.0051622	0.0137921	0.0279354	0.00575776
0	1	0.0399638	0.017344	0.0101738	0.0190126	0.0726473	0.0147338	0.0101323	0.0149056	0.0140612	0.0758419
0	1	0.092823	0.0887516	0.00977624	0.0321439	0.130274	0.0407608	0.151198	0.0332886	0.0309632	0.00979429
0	1	0.260157	0.413138	0.00658785	0.0397393	0.0867563	0.168734	0.49051	0.180684	0.0165331	0.0149532
0	1	0.0113204	0.0221794	0.00120886	0.0668535	0.0242017	0.00991699	0.027141	0.00955287	0.0347939	0.00790395
0	1	0.152668	0.167116	0.0120074	0.0405568	0.127551	0.0704686	0.0766553	0.0740623	0.0444424	0.0192924
0	1	0.0242496	0.0594328	0.00292065	0.00548713	0.0326407	0.014097	0.00259923	0.00800955	0.00542254	0.0239743
0	1	0.00840834	0.00454785	0.00658785	0.00879665	0.0146141	0.00921139	0.00395321	0.0111922	0.00611019	0.0236632
0	1	0.00336277	0.00270149	0.00058413	0.0125963	0.00880995	0.00508169	0.00327622	0.00841982	0.00619289	0.0149736
0	1	0.00638842	0.00398033	0.00875022	0.0171542	0.00656961	0.0049744	0.00655244	0.00687649	0.0128318	0.00343509
0	1	0.100214	0.0889759	0.0150499	0.0293821	0.116099	0.0615655	0.0324477	0.0512221	0.0162937	0.0138461
0	1	0.0179007	0.000711325	0.0216963	0.00609191	0.00629388	0.00744599	0.00180803	0.00630019	0.0156304	0.0226681
0	1	0.0186455	0.0092395	0.0148145	0.00609191	0.0148693	0.0109822	0.00331247	0.00765794	0.013317	0.0346114
0	1	0.033072	0.0048329	0.0114233	0.0341068	0.0169818	0.0179446	0.029823	0.0132413	0.035325	0.00767355
0	1	0.0147968	0.00199017	0.014928	0.00892355	0.0106915	0.00857774	0.00327622	0.00574345	0.0143267	0.0205949
0	1	0.00627635	0.0083921	0.01793	0.00395314	0.00407411	0.0056788	0.00128148	0.00726722	0.00938285	0.00820402
0	1	0.00235422	0.00611431	0.00179299	0.0445089	0.00814821	0.01196	0.00128148	0.00498158	0.027968	0.00665341
0	1	0.0335212	0.00810447	0.0106357	0.00674073	0.035495	0.0120673	0.005325	0.0154819	0.018979	0.00926251
0	1	0.0359869	0.0567862	0.00358599	0.0232282	0.0721839	0.0202506	0.0194799	0.0302246	0.0131989	0.00418072
0	1	0.00437131	0.00469165	0.00838082	0.00520675	0.00183376	0.00307047	0.00263547	0.0053723	0.00683551	0.031114
0	1	0.00470844	0.00213397	0.0179705	0.00367276	0.00906511	0.00994881	0.00327622	0.0066915	0.0121203	0.0100252
0	1	0.00100855	0.00341281	0.00479485	0.0110067	0.00524612	0.00543477	0.000640745	0.00535273	0.00964832	0.026645
0	1	0	0.00199017	0.01191	0.00679589	0.00947169	0.0127735	0.00192223	0.0103088	0.0187134	0.0340894
0	1	0.0392345	0.0392435	0.00600372	0.0390448	0.0513826	0.0171975	0.252057	0.0275255	0.0385592	0.00823473
0	1	0.123234	0.20299	0.00713137	0.00883549	0.116624	0.0710432	0.0449115	0.172317	0.00741577	0.0210001
0	1	0.00100855	0.00270149	0.00354538	0.0474872	0.00748647	0.00769179	0.00487468	0.00879096	0.0186852	0.00447485
0	1	0.0020171	0.00469165	0.0208506	0.00474214	0.0113054	0.00951376	0.00587544	0.00765794	0.0243999	0.0125134
0	1	0.16983	0.071601	0.00537898	0.045274	0.121491	0.0789781	0.335929	0.0682902	0.0558184	0.00615222
0	1	0.00633332	0.00284529	0.0441596	0.00548713	0.00565273	0.00377663	0.00334872	0.00765794	0.01966	0.00528164
0	1	0.133773	0.0686855	0.00561422	0.0333221	0.0535465	0.115309	0.363934	0.108268	0.0465756	0.0109201
0	1	0.0973549	0.115599	0.00292065	0.0176918	0.0765332	0.0495378	0.126428	0.0452818	0.0278569	0.0154177
0	1	0.00624834	0.00398033	0.0224162	0.00553115	0.0194537	0.0107747	0.00466646	0.0139143	0.0219818	0.00741772
0	1	0.00285755	0.00270149	0.00896495	0.0125523	0.00738281	0.00258929	0.00859953	0.00459085	0.0209982	0.00282216
0	1	0.192666	0.0975069	0.0101332	0.0319333	0.0913354	0.115017	0.0674057	0.0504993	0.0179954	0.0278716
0	1	0.0316685	0.0917745	0.0107986	0.00399717	0.0819049	0.0190529	0.00655244	0.0393836	0.0129384	0.00644336
0	1	0.0249602	0.0269841	0.00241773	0.0519618	0.054095	0.0172563	0.0242151	0.0091817	0.019536	0.0209226
0	1	0.0161424	0.00412414	0.0497855	0.00455793	0.0136973	0.0104092	0.00131774	0.00772143	0.0160676	0.00731272
0	1	0.0110987	0.00412414	0.0102144	0.00241916	0.014973	0.00993719	0.00267173	0.00782886	0.0101271	0.00447485
0	1	0.016811	0.0904744	0.0282656	0.00427755	0.0171097	0.033467	0.00530721	0.0195356	0.00568804	0.0135113
0	1	0.00235422	0.00454785	0.0144658	0.00120958	0.00613664	0.0108696	0.00184429	0.00345781	0.00643223	0.0457534
0	1	0.293251	0.311106	0.0155122	0.0497363	0.058361	0.320261	0.509593	0.301778	0.0516449	0.0209082
0	1	0.0258086	0.0140827	0.00592251	0.0557275	0.0297614	0.0251655	0.0547405	0.0114869	0.0138219	0.0472733
0	1	0.00941689	0.00540298	0.00892437	0.0131571	0.0110503	0.0102278	0.00463021	0.00498158	0.00643223	0.0523782
0	1	0.0404998	0.0254216	0.0125915	0.0652926	0.0412072	0.0250149	0.125088	0.00907262	0.0219818	0.154069
0	1	0.0305189	0.00724932	0.0114233	0.0553937	0.025591	0.0170764	0.0332981	0.0172304	0.0565888	0.0120667
0	1	0.00437131	0.00398033	0.00838082	0.0085551	0.0050829	0.00818158	0.00602045	0.00535273	0.0140874	0.0265213
0	1	0.00437131	0.00398033	0.00838082	0.0085551	0.00499099	0.00836793	0.00602045	0.00535273	0.0140874	0.0264636
0	1	0.00437131	0.00398033	0.00838082	0.0084879	0.00499099	0.00831889	0.00602045	0.00535273	0.0140874	0.0261892
0	1	0.00437131	0.00398033	0.00838082	0.00748571	0.00499099	0.00815216	0.00602045	0.00535273	0.0140874	0.0260015
0	1	0.0222796	0.00796065	0.00237712	0.0244146	0.0183758	0.0139712	0.0596064	0.018155	0.034819	0.00385593
0	1	0.0829003	0.0491362	0.0218239	0.00883549	0.0947321	0.0488369	0.0152084	0.0197879	0.00923316	0.043923
0	1	0.0999869	0.060851	0.0112203	0.0143603	0.074595	0.0443368	0.0211563	0.030241	0.0166308	0.0431461
0	1	0.00605411	0.00525918	0.0148062	0.0147646	0.00870411	0.00836675	0.0203651	0.0080291	0.0115534	0.143914
0	1	0.00605411	0.00525918	0.0146116	0.0159998	0.00820778	0.00810194	0.020854	0.00788096	0.0116154	0.141317
0	1	0.0121624	0.00537773	0.0133866	0.0118971	0.0169591	0.00599383	0.0184318	0.019516	0.020228	0.00437581
0	1	0.0536223	0.0172002	0.0142221	0.00738956	0.0734461	0.0228172	0.0111102	0.0102708	0.0140874	0.0270154
0	1	0.0147968	0.00554679	0.0126322	0.0125082	0.0338605	0.01496	0.00463021	0.00994357	0.0101651	0.00563234
0	1	0.0522663	0.0524633	0.0287824	0.00883549	0.124811	0.0234016	0.0112189	0.0389928	0.0281747	0.0206722
0	1	0.0252222	0.00852817	0.0226577	0.00657473	0.0367626	0.00850524	0.00489485	0.0114869	0.020301	0.00915407
0	1	0.0968516	0.00895959	0.0207044	0.00854989	0.0602904	0.0483845	0.00805144	0.0203668	0.0325667	0.0166436
0	1	0.00269134	0.00284529	0.0192466	0.00455793	0.00972685	0.0107426	0.00320372	0.0134334	0.0167986	0.00168335
0	1	0.118158	0.12371	0.00705016	0.0281284	0.126743	0.0663487	0.0593344	0.0432517	0.0133432	0.0547775
0	1	0.0617643	0.0385158	0.010758	0.0137695	0.102109	0.0393725	0.0137819	0.0370101	0.0152255	0.0134373
0	1	0.0487615	0.0446542	0.0042037	0.0362678	0.0641571	0.0262218	0.0798685	0.0275451	0.0352249	0.0103714
0	1	0.00706265	0.00554679	0.0286067	0.00613594	0.00697621	0.0113409	0.00361472	0.00459085	0.0207415	0.00449952
0	1	0.0279107	0.00412414	0.0160558	0.0116671	0.0696545	0.0211714	0.00395321	0.0156871	0.0249586	0.0120304
0	1	0.0511185	0.0234583	0.0095085	0.0110183	0.109523	0.036924	0.00730194	0.0164365	0.0210636	0.0164762
0	1	0.0760568	0.0321303	0.012559	0.0076259	0.10724	0.0484231	0.00980307	0.0221728	0.0160544	0.0217931
0	1	0.0975229	0.0731487	0.00537898	0.0148237	0.133502	0.0384798	0.0548087	0.0304136	0.0181111	0.0205014
0	1	0.327298	0.323617	0.0120465	0.0105039	0.0436581	0.305177	0.260875	0.321299	0.0116154	0.0183987
0	1	0.00235422	0.00611431	0.0206882	0.00427755	0.00799674	0.00921139	0.00455771	0.00804864	0.0244625	0.00868428
0	1	0.0496561	0.00483546	0.024615	0.00544194	0.0213353	0.023996	0.0052347	0.0160582	0.0167986	0.0115588
0	1	0.280751	0.561049	0.011845	0.0247153	0.0384204	0.153776	0.454714	0.263979	0.00693704	0.0126142
0	1	0.359845	0.33679	0.00787777	0.0259729	0.0754399	0.226667	0.263744	0.250401	0.0211811	0.0148801
0	1	0.331039	0.564391	0.00705016	0.0112987	0.110823	0.217722	0.183827	0.352143	0.00914351	0.0125609
0	1	0.0147968	0.00341281	0.0256861	0.0085551	0.0277946	0.0147535	0.000676995	0.0101742	0.0167986	0.00897736
0	1	0.16133	0.334788	0.0064996	0.0425936	0.0185288	0.292127	0.548688	0.398647	0.0516532	0.0205459
0	1	0.0869958	0.0447826	0.0119342	0.0083515	0.0981213	0.0404607	0.00700241	0.0210202	0.0103925	0.0119085
0	1	0.011434	0.00454785	0.0216863	0.00574878	0.00723135	0.0093187	0.00270798	0.00726722	0.0227521	0.0106181
0	1	0.131979	0.114152	0.00896495	0.0444394	0.0771851	0.0606779	0.0809675	0.032377	0.00667158	0.0207087
0	1	0.0779114	0.00326901	0.0980707	0.00153398	0.0326407	0.0349281	0.00666119	0.00724766	0.0205196	0.0100013
0	1	0.21867	0.228558	0.0103441	0.00609191	0.117302	0.0983787	0.0419218	0.0779565	0.00419966	0.0221737
0	1	0.00907976	0.00398583	0.0178082	0.0052079	0.0168545	0.00649403	0.00851092	0.0172304	0.0125728	0.0100268
0	1	0.0161424	0.0136513	0.0233496	0.00809629	0.0432712	0.0098103	0.00323997	0.00997612	0.017639	0.0195267
0	1	0.10708	0.571205	0.0148875	0.0287332	0.00967723	0.384601	0.644457	0.685943	0.0375314	0.0159517
0	1	0.0906189	0.0635064	0.00713137	0.0830503	0.0408367	0.0656996	0.206028	0.0394032	0.0274044	0.0120742
0	1	0.0151311	0.0147863	0.00713137	0.0313819	0.00987829	0.0131266	0.00993741	0.0195356	0.0166654	0.00492035
0	1	0.0878155	0.0290051	0.0112609	0.00957233	0.0969295	0.0358009	0.0111102	0.0168282	0.0145661	0.0112354
[truncated: 8,040 more rows]
