# Supplementary material for: Relationship between histone modifications and transcription factor binding is protein family specific
Source: Genome Res. 2018 Mar;28(3):321–33. doi: 10.1101/gr.220079.116 (PMC5848611; doi:10.1101/gr.220079.116)
Supplement: Supplemental Material [file supp_gr.220079.116_Supplemental_Material.zip › Supplemental_Material/USF2/USF2.txt]

agaaactaacatcatgtgccccctgccgtga	0
acataaaattagcatgtgacctagcaaatcc	0
tgggcatggtggcatgtgcctgtaatcccaa	0
ccatttacatttcatgtgattattgatgtgg	0
atgacacaacaccaggtgattcataagtttg	0
aactcctgacctcaggtgatccacctgcctt	0
CTTCCCAAATGGCATGTGAGTTATTGACCAG	0
TGTGCATTGTATCATGTGGTCATCTGTCTGT	0
AAAGACATCCACCAGGTGGCTTTTTGCAGTC	0
aggtaactgaatcatgtgggcaggtctttcc	0
acccaaaaagtccacgtgacttattttactg	0
AATTAAAAGATCCATGTGACCTCATGCTCCT	0
ACAAAAATGTATCATGTGACTTCCAGCCTTA	0
TGGTCTTTGTGTCAGGTGGCTCTTGGTACCT	0
agtcaacaaaatcatgtggttgccaaaacag	0
gacttaaagttccatgtgactggggaagcct	0
CTGTAACCACATCATGTGACATCTTGACTCT	0
AACAGCAAGTATCAGGTGATTTTTGTCCACT	0
agagagagtaagcatgtggtctaagacctca	0
aatttctgacctcaggtgatccacccacccc	0
aactccctacctcaggtgatccgcctacctc	0
tgtgagtaagagcatgtgatatttgtctttt	0
tcagagtgatgtcatgtgagaaagactcgac	0
gaactgctgagtcatgtggcaactctttatg	0
cagtcacaggaacaggtgaccatgtcctcag	0
CAATGTTGgggccaggtggttcacacctgta	0
ACTAAGAAACAGCAGGTGGCCAGAACACAGC	0
AAATGTGGGATCCATGTGACAGCTCAGTTCC	0
tcgtcttgacctcaggtgatccacctgcctt	0
aactcctgacctcaggtgatccacccacctt	0
CAATGTTAAACACATGTGATTTTCCAAAAAT	0
AGAGGTTTGAAACATGTGACTATGACTAGTG	0
aactcctgacctcaggtgatccaccacgccc	0
ACCTGGAGTGGTCATGTGACCTTTCTGATGG	0
atgagtcaagatcatgtgactgcactccagc	0
ataaaaattagtcaggtgcctgtaatccctg	0
gctgcctgtggccatgtgactacggtgtgac	0
gtgtcgtggtgacatgtgcctgtagtcccag	0
aactgccgacctcaggtgatcggcccgcctt	0
CTCCGGCCTAGCCATGTGATTTCACTTCCAC	0
ATTGTGGGAAATCATGTGCCTAGAAACATGA	0
GAATACTGCCACCACGTGGCTACGTCATTTC	0
ccatttaccagtcatgtgatcttgattaagt	0
AAAATGAGTTAACATGTGACTTTATACTAGA	0
GGATGGTTTGGACATGTGACTCTTGGAAGAG	0
ataggtacacaccacgtgcctggctaatttt	0
tgctctcttcaccatgtgacaggctggctcc	0
acaatgtgttgccatgtgggccaggcttgtc	0
cctgtctgctgccatgtgagacatgcctttc	0
cagcgtccctctcatgtgacacccacagtta	0
CATCACCTGCGTCAGGTGGCAGTTTCAGTGA	0
GAGTGCGATGTTCATGTGGCCCAAACCACCA	0
agtctttttacccaggtggctgaggtaggag	0
accactagaggtcatgtgacttcccaaggcc	0
tgccctttgaagcatgtgatctactccctgt	0
ctttgacctcatcatgtgactgatagcgaga	0
TGGTGGGAGCACCATGTGGCCAAAGAGTTAG	0
cacagtaatggacatgtgactcagcctggtc	0
ttgctctgaaagcatgtgatctctgtgaccc	0
TTATTAAAAGACCATGTGACCTAACAAACAA	0
ATACCTGCCAACCAGGTGATTCGGTAAAACT	0
tcacctgaggaccatgtgataattgcattaa	0
tcacatggtcctcaggtgacatacatcttcc	0
CCTGGAATCCCCCACGTGGCCTCTTCTATCT	0
gaATGATCTCATCATGTGGCTAAATTCTGAC	0
ccacagatggcacaggtgacccatagtctca	0
aattctcaacctcaggtgatccgcctgcctc	0
gatgtgtgttaccacgtgcccagctaatttt	0
aactcctgagctcaggtgatccacctgcctc	0
aaatctatacagcatgtggccgtactgaata	0
tgggcatggtggcatgtgcctgtaatcccag	0
ccaggcaccagacatgtgagcaaataaaatt	0
cacacagcttgacacgtggcttgattcctta	0
GTGAGTGTTTGTCATGTGGTCACTGAATTTG	0
aggcaggagaatcatgtgagcctgggaggct	0
ctgtcccatgatcaggtgacttgcttgacct	0
GATCCTTTGGATCATGTGATTGATGTTGAGT	0
gctgcagtgagccaggtgacagagaccttgt	0
GAGTGGCATTACCATGTGACTATGCATGTGG	0
ACAAAAAACCAGCATGTGGCCTAAGAGCCCT	0
gggtgttgatgccatgtgatttctgcccagt	0
acttctggggctcaggtgatcctcccatgtc	0
aactatagttatcatgtggtacaTGATCATG	0
atttgtccaggacatgtgcctcttccctcct	0
GACCTCTAATGCCATGTGCTCAGTTGAATAA	0
aactcccgacctcaggtgatccactgcctcg	0
aactcctgacctcaggtgatctgcccgcctc	0
AAAGAAAACCACCATGTggcggggcctgatg	0
AATTCAAAAACTCAGGTGACTTAACTCCTGC	0
AGAGGTGAATTGCATGTGACTGCAGCTTCCC	0
CCATAATTGCATCATGTGGTTTCACTGATAT	0
CATATTAAGACACATGTGACTATCCTGGAGA	0
aactcctgacctcaggtgatctgcccgcctt	0
acttcgcaggctcaggtgatcctcccacctc	0
tgggcgtggtggcatgtgcctgcaggcccag	0
GAGGGGCAGAGTCATGTGACTGAAGACAGCA	0
aactcctgacctcaggtgatccgcccgcctt	0
AGAGATGCATCCCAGGTGGCCGTCAGCCCTG	0
CCAAGATTCACCCACGTGACAGAGCTAGAAA	0
CTCTGTTTCTGACATGTGATAGGGACACCGT	0
GACAGAGCTGGCCATGTGCCAGTCTGTGGAG	0
TAACAATATCGTCATGTGCCATCTGGTGGCA	0
agccaactgtggcatgtgcctgtagaaatta	0
cgggcgtggtggcatgtgcctgtagtctgag	0
gctcaagagacacatgtggctaatggctacc	0
ttgagcacttggcaggtggctaatgtgacta	0
AGGGCAAGGAGTCATGTGCCAACACCCCCAC	0
gttaagactaagcacgtgatttgcagtcagt	0
tttagctggagccatgtgatgaaatctgtcc	0
cctggagtgtggcatgtgctcaataaataat	0
CTCCAACCACATCATGTGATATACAGCAACT	0
GTATCTCCTACTCATGTGACACCTCTGTGTT	0
caagcatggtggcacgtgcctgaagtttcca	0
TTGGTTCCCAAACAGGTGACTGACTGGCTAA	0
cctacagaccagcaggtgacacttgctggta	0
TAGTCATCCCACCATGTGGCACAAAGGTCAC	0
tgggcacggtggcatgtgcccgtggtcctag	0
atttccttgtagcacgtgatagcattttatc	0
agaaatatttaccatgtgatccttcagagaa	0
aactagaaaattcatgtgactcactttattg	0
agaggagacagccatgtgaccacagaggcag	0
AGTTGTTTCACACACGTGGCTCATTCCTCAA	0
ataaaagctcatcatgtgactttcctgccaa	0
ttcagaagtaggcatgtgacccaCACTGAGT	0
ctcgtgttgtggcatgtgcctgtagtggcag	0
GTGAGGGTGACTCAGGTGACACACAGGGAGC	0
cttgctctttaccatgtgacaagtctgctat	0
AGACAGGTAGCACATGTGATCTGTCCATGGT	0
atctagtctccccatgtggttaccactgatg	0
TGACCTTCTGGTCATGTGAGCACTGTTGTTA	0
ctcagaatggagcaggtggccaggggTGACT	0
taaaacaaatatcatgtgcctgcaaacaatg	0
GGTCTTACTTGACATGTGAGTCAAACATATC	0
ACAGCCCAAGACCATGTGGTTTCTTGTCGGC	0
cacagacctagccatgtggttaccacagcca	0
aactcctgacctcaggtgatccacccacgtc	0
aactcatgacctcaggtgatccacctgcctt	0
gACTCAGTCACACACGTGACTTTATGCCATT	0
TGGTTAGATGGGCAGGTGACTGCAttttttg	0
tttaagctttgtcatgtgagtccggagctgc	0
TCCTCTGCCCGTCATGTGCTTCAGACTGGTT	0
ctaacaactgcccaggtgacacactgctggt	0
AAAGTCCATCTCCATGTGACTTTAAAGCACA	0
attgtgttgtaccatgtggtaccatgaatgc	0
CCAATATAAAAGCATGTGATTAAATAATCCA	0
aactcctgggctcaggtgatcaatccttccc	0
TTCCCCTCCAGTCATGTGGCTTTCAGAAAAC	0
aactcacagtttcacgtggctggggagcttc	0
attgaattcaatcatgtggccaatgattcac	0
TTGATGGTCAGCCAGGTGCCTTTACCTGCAA	0
CATTCATGAGGTCATGTGGTTTGCAAGTGCC	0
cccctgtgtcctcatgtggcctttccactgt	0
aactcctgacctcaggtgatccacccacctc	0
AAAGGGACATGTCATGTGGTTTCATAAGGTA	0
CCTGCAGGAGGCCAGGTGGCAGGGAGAGGGG	0
ATAGAGCAAAGACACGTGGTCCCCAATCAGC	0
ATTTATCCCTCCCATGTGATTACAACGTAAA	0
gggtctttgagtcatgtgatatcagtctggt	0
TGGGCTAGTGGGCAGGTGGCCCAGAGCTGCT	0
TGTAGCCTGGTTCACGTGACACCTCCTTCAG	0
aactcctggcctcatgtgatccacccacctg	0
TGTCATGGAAGTCAGGTGGCTGAGAGCTAAG	0
agccactaaccacatgtggctacctagcact	0
GAGATCTGCACCCATGTGACTAAGAGGCAGA	0
cacttgaattaccacgtgagctccgcctcat	0
ataccttgagcccaggtggctgaggctgtgc	0
taccaggaatgtcaggtgaccatcaggtgat	0
caggcatggtggcatgtgcctgtagtcccag	0
GAAGAAACTGGTCAGGTGAGTCTGTGGCTAC	0
GTGACCAAGACCCATGTGACTGTTTCTTTTT	0
GATGGATGGTATCATGTGGCTATGAGCCATG	0
CACAACGATAGCCATGTGCCTTATTAAAGCA	0
TTAGCCCAAACCCAGGTGACAACACTTCAga	0
ccctaCTCTAGTCATGTGCCCAGGGCCATTA	0
aacctctgacctcaggtgatccacctgccgc	0
CCCAGAAGATGGCAGGTGATTGACAACACTC	0
ccaggcctgggtcatgtggcccatccctgag	0
TTCAGTTATTCTCAGGTGGCTTAGGAAGGCT	0
CAAAGGAGTATTCATGTGATCATTGACACAG	0
gcccccctgcttcatgtgattctcgtacctc	0
TATAACTATTCTCATGTGATCAGAAATAAAT	0
TCTAAGTCCAGACACGTGGCATTTGGCCAGT	0
tctcataacagtcatgtgaccttggtaagtt	0
AGGACAGCCGAACATGTGGTCTCTCAGACTC	0
gtcaaagcaagtcatgtggccacttctaact	0
GCCTCTGAGTAGcatgtgacagtcctctggg	0
ttagtttggaaccatgtgactgcatttccac	0
tagccacctcgccatgtgataccctgtgctg	0
TTCTGTTTCAGACATGTGACAAGAGTCCATA	0
CTTCAGGCCAGACATGTGACATCTTCTTTAT	0
aattcctgacctcaggtgatccacccacctg	0
acttcgtgggctcaggtgatcttcccacctc	0
TTAAGCCCTTACCATGTGCCAAGCAATATAA	0
gcagtttcttgccatgtggcccactttatag	0
TGAGTTTCTTCACAGGTGACTGAATTCTGCC	0
ctctcattgggtcatgtgcccatccctgagg	0
caggtgtggtggcatgtgcctgtagtcccag	0
GGCAGCCAATCCCAGGTGACTTCCTGAGACT	0
tagtaaagccatcaggtgactgcagccctgg	0
ACAGAAAAATGTCATGTGCTTTTTGACTAAC	0
aactcctaaccccaggtgatccaccagcctc	0
atcccagctactcaggtggctgaggcagggg	0
cttggctggcctcatgtgatcgttcagtctc	0
aagaacatttaacatgtgatttactcttgaa	0
aaacaaatttaccatgtgaccctgcagtttc	0
caggtgtgatgacatgtgcctgtggtcccag	0
TCTGTCACATCCCATGTGACTCATAAGGGAC	0
aactcctgacctcaggtgacccactcacctc	0
ggggcatagtggcacgtgcctatagttcaga	0
ttcagtttaggtcatgtgctcctttctgaac	0
AGCCCAAGCTGCCAGGTGGCTGAAGCAGAGG	0
caagcaacttcccaggtgacttctactcaca	0
aggttgggaagacatgtgagctgaaccttga	0
TTTTGGCAGCATCAGGTGACAGGTTTGATGA	0
ccaggcaccagacatgtgacagatacatgac	0
GCAACCTTGGGGCAGGTGGCCCCAAGAGGCA	0
AACTGATGCCCCCATGTGGCAAAGGATTTAT	0
ATCAGTGGATACCATGTGGCTGAGAAAAGAA	0
AAGTCTGAATGGCATGTGGCCTATACTTGGA	0
ggatttctggatcatgtggtagctctatttt	0
CTCACTTTCTCCCACGTGGCCAGGGGAGAGT	0
agctcctggactcatgtgattctcctgcttc	0
ccctcccatgctcatgtgatcctcccacagc	0
TTACATTTGAATCATGTGACATGGTGACAGT	0
ttatcaggaagtcatgtggtagccacagaat	0
GGGAGAGAGGGCCATGTGACTCCCCGCCAAA	0
TCTCAGAGACCCCATGTGACCAGACCCATTG	0
GATGGGAGCCACCATGTGGTCACCTTCATAG	0
CACCGGCAGCCCCAGGTGACTGGGCAGTCCA	0
tctagacaaagccatgtgacccacaactctg	0
TTTCTTTTTTCTCACGTGGTTCTTTGTGAGC	0
TCATAGTCATGTCATGTGCCCCATCCTGGCT	0
CTACAggccaggcaggtggctcatgcctgtc	0
acctcctgggctcaggtgatcccttccacca	0
catgcatggtgacatgtgcccataataccag	0
aattcctaatatcaggtgatctctaccttca	0
ACCTTTGGGGACCATGTGACTGCATTATAAC	0
atggttacagagcaggtgactaaggatgact	0
ctaagaacacagcaggtgactaaggatgact	0
ctaagaacacagcaggtgactaaggatgact	0
tgtctacattctcatgtgcctcaaacctcag	0
ccaagtgcctaccatgtgccaagcaactgtt	0
atggggtttcaccatgtggccaggctggtct	0
ttcctctctcatcatgtgacacacctacttc	0
TGTGCCGAGAAGCAGGTGACAGTGAACTGCC	0
ACTCTCAGGGGGCAGGTGATTCAGTCATACC	0
TGCTGTTCTTATCATGTGGTATGAATCAGAA	0
ACATTCTAAAGCCATGTGATGCCAATTTCAG	0
gcgtttaataggcatgtgactttcctctagg	0
aGGAATGAAAAGCATGTGATTTGGCTTTATG	0
gtataatcctatcatgtgctccaaaaggcag	0
cctggagacaaccatgtgagtgaacctgaaa	0
AACGCAATGAATCAGGTGACCTCTCACACCT	0
ttcctttttcaccatgtgatctctgcatttg	0
tcttcctcctcccatgtgatttgtctacttc	0
acagcttggactcaggtggccactgtgctga	0
gctctgccacaccatgtgaccttgttgctat	0
TCTTGATCTGCTCAGGTGACCATTTTTATTC	0
tgtaaagctacccaggtgattccagagcaca	0
CCAGCCTGCAGACAGGTGGCCTCTGGTGGTT	0
TGATGGTTTTGTCATGTGATAGCTTTATTCT	0
GGCTAGACCATTCATGTGATTTCTTGATTTT	0
aactcctaacctcaggtgatcccccttcctc	0
tcctgcttttgccatgtgatgtgcctgaacc	0
gccaaggcaaggcatgtggccacacctaacc	0
agataatgccaccatgtggccaaaatggaaa	0
cttctcactaaccatgtggcttgaacatgtc	0
ttgcagggctgtcatgtgagttaaagctgtg	0
ctgtttagttagcaggtgactcatcctgcca	0
CTCATGCGGCCGCATGTGGCCGCACgtgtgt	0
AGCCACACTGCCCAGGTGACTTGGGGGTTCC	0
actgttcattgccatgtggccctctctgtta	0
gactcacaggtccatgtggctggggaggcct	0
CACACCAGCAGTCATGTGGTTTGCCTTCAGG	0
CAAGGAGAAAGCCAGGTGGCCACCCACTTGA	0
tctagctgttgtcatgtggcaatgtgagttc	0
cctctctcttggcatgtgatctctgcacatg	0
GAGGTCTCACATCATGTGACAAGTCTTTGGG	0
TGTTCTACATCCCATGTGAGCCTCCCTGGCT	0
GGGCTGAGCAATCAGGTGACTGCTGACATTT	0
gactcgcagttccatgtggctggggaggcct	0
ATTCCTGCCTCCCACGTGGCCGTGAAAACTA	0
gctaggcatagccatgtgactaaatgtgagc	0
CATGTTTATTACCACGTGACCCTCCCCCGAT	0
caggtgtggtggcacgtgcctgtaatcccag	0
AAATAAGCAACCCAGGTGGCTTCTGACACAG	0
ttcctttcacaccatgtgacctctgcacatg	0
acctggaactgacatgtgatactctactcat	0
TGTTGAAAGCCCCATGTGGTTCTTGTCCCTG	0
GCACCTTTCTGTCATGTGGTTTACGTGCACA	0
ACATGGCAATGACATGTGATTAAATGACTAG	0
caccaggtatgtcaggtgaccatcaagtgat	0
TCTGAATGCTGTCAGGTGACAGTGAAGGCAG	0
aaccgctgacctcaggtgatccaccgccccc	0
gcctgatgaggccatgtgacttgtctgaggt	0
ATGTCAtatggtcatgtgactacttctcacc	0
aactgatactggcatgtggccaatgctcagt	0
tgcactccagcccaggtgacagtgaggccct	0
tctgccagcagccatgtgaccatcttggagt	0
cctgccaccagccatgtgagtaagcctggaa	0
AGGGGAAGCTGACATGTGAGTGCTGTCATAT	0
CGCTTGCACACACATGTGACAGCTGGCTgag	0
AGCTAGAGGCCTCATgtggtcactcacacca	0
CGGTGGCCAGACCAtgtgagtgtcttgaaca	0
ggacctcgagaccatgtggtcattgtagagt	0
GTCAGCACTGCCCATGTGCCCCATCCACGCA	0
tggttgcacaaccatgtgatcatacttaaca	0
atgtcccaagctcaggtgatcttcccacctc	0
aactcctgacctcaggtgatccgcccgcctt	0
GGACATTAGCCCCAGGTGGCCTCATGTGACA	0
aactcctgacctcaggtgatccgcccgcctt	0
acctcctaggatcaggtgatcctcctatctc	0
cctcagttgggccatgtgccatagtttgtgg	0
TGGGCCAAGTGGCAGGTGACTTAGAAACAAA	0
AAATCTTGGGTTCAtgtgatcctgggtaact	0
aactcctgacctcaggtgatccgcccacctc	0
AACAGCATGGCCCAGGTGACACAGAGCAGGG	0
GTAAATGCAGGACATGTGATAGTGTCCATTT	0
TGTTTTTGACAGCATGTgacctcagtttaga	0
caggggtgatggcacgtgcctgtagtcccag	0
tgggcatggtggcacgtgcctgtgtcccagc	0
gtttaaagctcccaggtgattctaatatgca	0
AAGGAAGCCCACCAGGTGGCCTCAAGTGACA	0
GGAGGGAACAAGCATGTGGCCCTGGCTGCAA	0
TTTTGTTTTTTTCATGTGACTCAGCAATTTC	0
tagcataggaaacatgtgatttggaatcaga	0
TGCTTAGTGCAACAGGTGACCTCTCAATTGA	0
aactcctgacctcaggtgatccacccgcctc	0
gcctagggttaccatgtgacccagcaattcc	0
ACATACCAATAGCATGTGATCGATACCACGA	0
AGCTtatagcgccatgtgagaaatttcttct	0
gcctgaaatagccatgtgacttcaggaagtc	0
TTCAGCGAGCTTCATGTGGCCACCTGCAGAA	0
AAAAGGTGTTGCCATGTGAGAAGGATCAAGA	0
accttgaaataccatgtgctctctagaccaa	0
TCTATATCAAATCATGTGACAGAAACCACTT	0
ATTTGGAGGGATCATGTGAGTTGGCCTACTT	0
CATTGGTGTGTCCACGTGACTGACACCCCCC	0
CTCTTCTTAGAGCACGTGAGCAGGCAGCGCA	0
ctcagtgaaaagcaggtggccgtgtgcaggg	0
TGCACTCTCCAGCAGGTGGCCACCTGCAAAG	0
aaatttggtccccatgtggctgaattgggaa	0
cctgaattctgtcatgtgggccttctttttc	0
CACATTTTGTACCACGTGGTTCAAGTCTAAA	0
GACGCTCCCTGCCATGTGACTTGGCAGGAGC	0
ccaccagacagacatgtgagtgaatcattcc	0
ACCGTTGGGAGACAGGTGGCTGCAGTTTCAG	0
GTGATGTGTGGACATGTGATAATGTGGGAAA	0
CGAGAGCTTAACCACGTGCCTCTCTTTACAT	0
GCATGACTTAGCCATGTGCTCCCCAAAGCAT	0
TCACACTGAGGTCATGTGCCACCCACTTTCC	0
ACACCAGTGCACCAGGTGGCCCACGTCAGCG	0
AATGAAATACAACACGTGGCTGACATCAGAG	0
actcccagggctcaggtgatcctcctgcctg	0
AGCACAGTTTCTCAGGTGACATGGAGGTGCA	0
gatgagagtaaacaggtgactgagtgaattg	0
GTATGTGACCAGCACGTGATTGTTTTCTCAA	0
cttttaatcacccaggtgattttttaatgtA	0
AATGAAATGGGCCATGTGGCTCTCCcagtgg	0
GGCCTCTGGCTTCACGTGATTTCGGTCTAGG	0
CTCTGCTGCCCTCATGTGGCCACTATGACAT	0
ttcctctctcaccatgtgatctctgtacatg	0
aactcccgacctcaggtgatccacctgcctc	0
catgtgcaaccacatgtggctaagttttaaa	0
GGCGGATGCGGCCATGTGACTTGGGCGTGAG	0
ACTTGGGGaatccatgtgattttggggaggc	0
GCTGAGTACTGCCATGTGCCATCTCCCTCCC	0
TGGGGTATTGCTCATGTGGTCTCTTCCTGGA	0
ttcctctctcatcatgtgatctctgcacatg	0
AGGAAACCTTATCAGGTGCCCCACTTCAGTG	0
GCAAATTTCAGACAGGTGGCCACATGCACAA	0
TCAGCTTACAGTCATGTGACTTTCGGCTTCT	0
cccctcctctctcatgtgacgactttgcttt	0
CTCCTCCTCCAGCATGTGGCAGAGGGAGAAA	0
CCTCCCTGCACCCATGTGCCTGGGCTTCCCC	0
tttaagaatgagcatgtgacccagtcgtgac	0
ctctgaatttgacaggtggctaaagctaact	0
GTCTTTGTGTAGCATGTGGTCCCAGGGGGGC	0
TGTGAAGGAGAACATGTGACTTGGGCAGAGT	0
GCTCTCGGTTAGCAGGTGACAGGGCAAAAGC	0
cttccccctaaccatgtgataccctctgcca	0
TCATTCCACCACCATGTGGCTACTCTTGAGA	0
agtttcagacatcatgtgctcagccatcctg	0
TATTAAAGTCATCATGTGAGCAAGAACAAGG	0
CCCTTTACTTTTCATGTGACCACCATGACCT	0
acaaagaccgaccatgtgattacagcactgg	0
TCTTCCCTTGGTCAGGTGAGCTTGCTGTGTC	0
CTGATGAGAACCCACGTGGCATTGACCTGTC	0
TTTTTCTCTTTGCATGTGACTAAAGATGAAA	0
aactcctgacctcaggtgatccgcccgcctc	0
TGCAATTAAAAACAGGTGACTGTGAGGCAGG	0
ctctcgggatgccaggtggctgttacagctg	0
gggaCAGAAAGGCATGTGCCCTAAGCGGCTG	0
GGCAAGTAAAACCATGTGGTCATCTGTAATG	0
TCAGCTCGTTACCAGGTGACCCTTATAAGTT	0
atCAGTGACTATCATGTGCCATCACAAACTC	0
CAGAGACTTCCCCATGTGACCATCAGTGTGA	0
ACACTCTGTCTCCATGTGGCCCAGAAAGCGG	0
CTGAGCCTTGGCCATGTGCTTGCTCTgggaa	0
GTTGTAATAGAGCATGTGATAATGATGCAAG	0
AAAACATTTGAGCATGTGACTGTGAAACTGG	0
TTATGCTGCCCTCACGTGACAGACGTTGTGA	0
AAAATGCATTAGCACGTGATTCTGTGTTAAA	0
tgcaatgtgaatcatgtggtcagagtgagtc	0
gctcaaaagtcccatgtgattagtggcaacc	0
gttcagaaatgacacgtgaccagcaggcaca	0
CTCATCTACAGCCATGTGGCCTAAACTACCA	0
CATGGGGGTGGTCATGTGATCAGATCTGTCA	0
ACAGGGTCTTACCATGTGCTCTTGAGGGCAG	0
gtgttttctgagcatgtgataactgcagttg	0
gctgaagttagccatgtgatttgttttgacc	0
GTGTTGTCTAAGCATGTGGCCTTGAGTTGCT	0
CCTTGTGTATAGCAGGTGGCCTTACACCCAC	0
gaaaatctaactcaggtgatctggatctatg	0
catgatgtgtcacaggtgactcacatatagc	0
ctctggcgccctcacgtggtcctcatatagg	0
tgaccacgacaccatgtggccgctcGGTGCA	0
TTTCTTCTTCCTCAGGTGACATGGACATATC	0
AAGTACTTCTAACATGTGACAGTCATGCCAA	0
TAGAAAGGTCAGCATGTGACCTCATGTGAGT	0
ccagaactcagtcatgtggcctgcctagctg	0
acttcctgggctcaggtgatcctcccaccac	0
ttcaaagtgagacatgtgagtcttccttcta	0
CTagtaataaatcaggtgacatttattaggc	0
GATTATTCAAATCATGTGGCCGCCCAAGAGG	0
CAGACAAAGTGACATgtgcctgcctatagtc	0
tgtaagtcacatcatgtgatttgtctgctca	0
GCCCTGACTCGGCAGGTGACTCTTGCTGCAT	0
AATGGGCCCTGTCATGTGGGCTGTGTCATGC	0
GGCCACACAGGGCAGGTGACACCCATAGTCA	0
AGATCCTGGTGTCAGGTGAGCACTGAAAACC	0
CAAATTCTATGTCATGTGCCAAGATTCTGAG	0
CTGCTGGGTTCCCATGTGGCTTGGCCCATGC	0
gctggggatgaccatgtgacagattctgacc	0
CCTGACTGCCATCATGTGGCAGCAGTGGCTG	0
CCAGAGCTCTGTCATGTGGTCACTGCAACCT	0
ACCTTCACTATACATGTGACCTGAGACCCAC	0
ttagcagtgagacatgtggctcaaatccagg	0
CATGCAAAGAACCAGGTGGCTACTTTCCATT	0
ctcagaatggagcaggtgaccaggggtgact	0
ctcagaatggagcaggtgaccaggggaatag	0
tggcttcatgggcatgtgacctatgcagtca	0
CATGCATGCACACATGTGACTGTGTGTGATG	0
TAAAGCAGAAATCATGTGGTTATTGTCCAAC	0
ACATAGTGGTTCCATGTGGCTGGTTTTACAT	0
caagtgttttctcatgtgatctgtacaacaa	0
caagagtggaggcatgtgacaaacagaaaga	0
ctattcttatgccatgtggtttcagtgtgct	0
ACAGCAGGAAGCCATGTGGTCCTGGGGCTTG	0
AGCAATATCGGTCATGTGGCATAACTGGAAG	0
CCTTCTATTTAGCATGTGATACCCAAATGCC	0
gtttctctgtagcatgtgataccatttgata	0
gatgccaaccctcaggtgacagatacgttag	0
CCCGACCCTCCTCAGGTGGCCTTTACTTTGC	0
gccaaagaaagtcatgtggtcaagcccagtt	0
GGAGGGGTCAAGCAGGTGACTCTGCAGCAAT	0
CCCTCAGCCAGCCAGGTGATCATAAAGGTCC	0
TGGATTCATTGCCATGTGGGTGACACTGAGC	0
aattttgttgcccaggtgatctccaactccg	0
aatgtatagattcatgtgatcatcacttcta	0
aactcctgacctcaggtgatccgcccacctc	0
CTTTCTAAGGATCATGTGAGTGGAATGGGAT	0
GATGGGCTTAGGCAGGTGACCTGTGAGCATC	0
GTCCCTCCCACTCATGTGATCATTGCTGACA	0
TGTAAAACCAACCATGTGACAATTAACGTAT	0
ccctctcttgaccatgtgacacatgtgctcc	0
CTCGGGGTGGGGCATGTGAGTGCCCTTGTGC	0
GCAGCTCAAGACCATGTGGCCTCAGGCTGGG	0
CACTGCACAGGTCATGTGATTACAGCTTCCA	0
GTTAATAAACATCATGTGGTCTTGCCGCATG	0
cagtgactcatgcatgtgaccagcactttgt	0
CTCCAGATCCTCCATGTGGCCCAGGAGTTGC	0
TACCAGCCCTGCCATGTGATAGTGGAGGTTA	0
GTAATCACAGATCATgtgatcctgccactgt	0
ctcatcaccaggcatgtggctgcagacacac	0
ctgagcatctaccatgtgccaggtactcttc	0
TTTAAAAAGTCTCAGGTggctgcgtgtggtg	0
gaaatgcttttccacgtggcttcacttcctc	0
gcagtgtacagccATGTGACACCCTGTCTTG	0
aggcagcctgtccatgtggcttaggattctc	0
gactcgcagttccacgtggctggggaggcct	0
CCCCAGGATAGTCAGGTGGCCTTCATGTGGT	0
CTGCCCAGCGCACATGTGGCTAGCTGTAAGG	0
ggctttggaggccatgtggtctgtctcaacg	0
GGCTCTCCCTTCCACGTGGCTCTCCCACCAC	0
aactcctgacctcaggtgatcagccggtctc	0
cctccccaggctcaggtgatcccccgacctc	0
ttgaatgtctatcatgtgccaggcatagtgt	0
tctgacaacagccatgtgagtcatcgtggaa	0
gctagcaccagacatgtgagtgtgcagtctt	0
GCCATTGGTTGCCATGTGACACGAGCAGAAC	0
cttccttcaGACCAGGTGACCAAGGCCTGAC	0
CCCTCTACCGCTCAGGTGATCTCATTTCAAT	0
TGGTTGTCAAATCATGTGATATTGTGTGTGT	0
GCCTCACCCTGCCATGTGCCTGGTGAGTCAA	0
AGGAGACAGAACCATGTGCCTGGAGATAGCA	0
CCTTTCGGGAGTCATGTGGCTGTTATCTCCT	0
ggctagcttggtcatgtgctcatagctctga	0
aaagaaacctatcaggtgatttgaatgtggt	0
CTAAACAGAACTCATGTGAGCACAGGGAACG	0
CCACAAACTCCTCATGTGCCTCACCTACTAA	0
atctctgagtagcatgtgagctgtaagttgc	0
ATTCTCCACTATCAGGTGACCTTGCAGGAGC	0
TGGTGGCGTCCCCATGTGGCAAAAGTGTGAA	0
GGCCAAGCACACCATGTGGCAATCCTGCCAG	0
cttttgctcagccatgtgcctctcttggtat	0
gttggggaaacccatgtggctttctgccagt	0
AAAGTCACTTCACATGTGACTGTTCAGGAAA	0
AATATCTGCGAGCATGTGACAGAACACCAGA	0
GATTTCTTAAAGCATGTGCCCGGAACACAAA	0
CTAGGTTGAAAGCATGTGACTCAATCATAGT	0
CGCAGCAGAGCCCATGTGATCTGAAGGTTCC	0
AGTAGCCCCTATCATGTGGTTTGAGCCTTGC	0
CCCCGGGAGGAGCATGTGATCCTGTGTGTGA	0
ccccttcctcgccacgtgacctgtgcataca	0
tagtatcattgccaggtggcatgtggaccca	0
CTGTGTAGCCAACAGGTGACCGAAGGGCTTG	0
tgccattacgcccaggtgatttttttttttt	0
ggtaggctatgccatgtgggtctgtgcaagt	0
atctcccaggctcatgtgatcctcccaccac	0
catttctgctatcatgtgatatacctgttcc	0
CTTTTGAATAGGCAGGTGACAGGAAGCTGAA	0
AGAACTCAAAGCCATGTGCTCTACCCACTTC	0
CCGTGTGACACCCAGGTGACCTGTCTCTGCC	0
gctaaataccaccaggtggcctcagtcaacc	0
GGCCTGAGAAACCACGTGCCTTAGCTCCCCT	0
cgcagatataatcatgtggtatgtgcgctaa	0
gatcagcagaggcatgtgattctcataggag	0
taacaagatcctcaggtgacttgtgtgcaca	0
GGACTGAGGCCCCAGGTGATCTGCCCTCAAG	0
GTCCTTCCTGAGCATGTGCCCTTCAGCACCA	0
TGAAAAATAAACCAGGTGACTGGacatgggg	0
gatgtctggtaccatgtggcttcctttgaca	0
TAAAATGGACTGCACGTGACTCAGACATGGA	0
TGCATGAGGTGTCATGTGGTCAGTGGCCGCA	0
cccttcgcaaagcatgtgacagggctgtggc	0
CTGAGGCAGCAGCAGGTGGCCTTTGAGAAAC	0
aagggtggaagccatgtggccaagcctctgt	0
TCAGTTAACAGTCATGTGACACCATTGCCTG	0
aggagtactcagcaggtgacctcctctggaa	0
caaccagtcccccaggtggccccaggtcacg	0
actctgcctgggcaggtggctgggAGTCCAC	0
caacagcgaccccatgtggcagcagctaaag	0
TGGTGGTCAGCCCATGTGGCTTTCATTCATC	0
tttgggctcagccatgtgacttgctttagcc	0
GGACTTTGAGGCCAGGTGCCCCTAGGTCTTC	0
TTGTCTGAGAGGCAGGTGACAGCAGTGCTGT	0
gtgtgactcattcacgtggctggtaggttgg	0
TCATCCTAAAAACATGTGATTTAATTAAGGT	0
ctcccctgctgccaggtgacgatgtgctcgc	0
ttgagacatgagcatgtgactcaactagaac	0
tcctgctttcaccatgtgacatgcctgctcc	0
caactttctatccatgtgactggaccagtga	0
gccccttgaccccacgtgacttgctttggcc	0
TTGGTTTACTCTCATGTGCCTGGGCCACAGT	0
GCTCTGGGCAGGCATGTGGCCCTGGGGAGCT	0
TCCTCACCAAGACATGTGGCCCCTCACACAG	0
TTTTTACCACATCATGTGATTAACCAAACAA	0
CACTGATCCTGGCAGGTGACAGCTCTCAGTG	0
GAGTCCCGAACACATGTGACAATAGCTCATG	0
TCAGAACACAGACACGTGAGCTCATAACCTC	0
TTGTCTCCAACCCATGTGACTTACACACGCC	0
tgtatattatctcatgtgagccatatagcag	0
aggagattggaccaggtgacctctgacggcc	0
aggcctaaagaccatgtgactggtgtgttca	0
accacagaaaaacatgtgaccgctgtgtata	0
cagctgagctaccaggtgacagccagcactg	0
ATACATGTAAGCCATGTGCTCTGTGGTTAGG	0
tgtggatgaggccatgtggtcatgcccgttt	0
CTACCTACAACACATGTGATCATTTTCCCCG	0
CACCATACCTCCCAGGTGATCAGATGCTCCC	0
gtttcctgaagccatgtgaccttgagcaaat	0
tatgcgtgaaatcatgtggtatttgtctttc	0
TTTCTTAGCTGTCAGGTGGCCTCTGACAGTG	0
ctctgccctgggcaggtgactggctttgcca	0
GTGACATAGTGACAGGTGACCATGAGGACAT	0
tgggattcaaaccaggtgattctgagctgca	0
ctggttatgactcatgtggcttagtgtagtt	0
aactcctgacctcaggtgatccgcccacctc	0
CATGGCTGATACCAGGTGATCTGTGAATCTG	0
tttatgactgagcatgtggtcatttttagag	0
ACAGCAGACACTCATGTGACTGGGGAGTACT	0
caggtgctaggCCAGGTGCCCTGGGCCCTGC	0
tgtctctctcaccatgtgacatgcctacttc	0
AGATAAAGCTTTCATGTGATCACCCTTTCTG	0
GGGGTCCACCACCACGTGACTTCAGTTAACT	0
TGAAAGCTACAGCATGTGACTGCTCCCCGGC	0
CTGAAACAGTATCATGTGAGTGTGAGCTTTT	0
TGTTGATTTGGTCATGTGACTCTAGACCACA	0
ACAAGGGCCTACCATGTGGTAGACCCCAACA	0
tctagtagctatcaggtgattgcaggatggt	0
cctgtggaccatcacgtgagtacagaaacac	0
GCCTGGGTGCATCATGTGACCTCCTGAACCC	0
acctcctgggctcaggtgatcctccctcctc	0
TGTGGTCACTGTCATGTGGCATCCTCATTGC	0
caatgagcatctcatgtgagcatcttgttgg	0
ccctgaggctgacatgTGACACTACAAAGAG	0
aggtttcaaacccatgtgcctccacagccac	0
GTGGCCAATCACCAGGTGACAGGCGACCTTG	0
ATACCAGAGGGCCATGTGGCTTCCTATAGCA	0
gctgggtgagcccaggtgactgcctggcccc	0
CCTTTTTATCATCATGTGATTTATGAGTGCC	0
accactagcggacaggtggcctgttaggaac	0
CCTGACCAGTCTCATGTGCCTGCTGTGAGAG	0
TCTAGGGCCCAACAGGTGACTAAACTGGAGA	0
aggatgggagcccatgtgcctagaagccgct	0
AGGCCTAGACCTCAGGTGACCCACAACTCAA	0
ttttctactgggcatgtggccaagagccctg	0
ccagagccgagacacgtggctggaaatctcc	0
CACTGAGCCAGCCATGTGGGTTGGACAGAGG	0
ctggggcttccccatgtggccctgcatggcc	0
TACCTTGTGAACCATGTGGCAGATATCCTAT	0
GTAAGGGTCAGCCAGGTGGCCTGGACTCATC	0
TAGAGGGCTTCTCACGTGGTCAGCTTGCCCA	0
AGCAAAATTAGTCATGTGGTCGTTGAAGACA	0
agtgcaactaaccatgtgccccaaaggtgga	0
ACAGATGAACAGCATGTGGCAGTGTTTAAAT	0
cagagagtgagtcatgtgcctacctagtagg	0
ttaaaatttcctcatgtgattcttatattaa	0
tacaacccccaccatgtggccttccatggtg	0
gtgatgatatctcatgtggtccctctctgtg	0
AAAATTAGACCTCATGTGACAAATTAATGTG	0
tgtgacagagaccatgtggcccgtaaagcct	0
TGTGGCTTCAACCAGGTGACCACACCCCTGC	0
GAACTAGAATAGCAGGTGGCCTGGGAAGAGG	0
CAGataacagctcatgtgcctgtagtcctgt	0
aactaatgaggccaggtgacaggttcacttc	0
attcatactgagcatgtggtcacctcagaac	0
gaatgactcccccatgtggctgtattgaaga	0
CACCAGACATACCATGTGGCTTCTCTGCCTA	0
gaactccgacctcaggtgatccgcccgcctt	0
TGCAGGGGATGGCAGGTGGCTGTGTGTGAGA	0
agcactgaaggccaggtgaccagttcaaagc	0
aggtgtttgagtcatgtgggtggatccctga	0
AGTCCAGCAGGACATGTGAGTGTGGTAAAGA	0
CTtcattttatccatgtgacagccctctgag	0
GGCCACTGTGGTCATGTGGTCTTTGCGGTCT	0
tttcaaagctcccaggtgatcccaatgtgca	0
actttttttcaccaggtgacaggacagagaa	0
ctgagccaaagtcatgtgcttgcttcactct	0
gctaagtgtagccatgtgactaagttgtggc	0
GGAGCAGATGGCCATGTGGCTCAGCCCCTGC	0
aactcctgacctcaggtgatccacccacctc	0
TGTGTCCCTGAGCAGGTGACCTAATCCCTCC	0
tgcccttatcggcatgtgacattgggcaagc	0
tttggccactgacatgtgagctgatgtgaca	0
TGGGGGTTATCTCATGTGACCTCAGCCAACT	0
GAGTTTCACTTTCATGTGACACTGAACTTTC	0
tacccctagctccacgtggctcaaaaaagac	0
tctaagctcagccatgtggtttgctttgacc	0
ACCAGATTGCACCAGGTGATCATTACTCACT	0
TCCTGTCTCCTTCATGTGGCCTCAGCAGGCC	0
TTACCCACTTGCCAGGTGCCCCGGCTGGCAG	0
TTTGCTCCTCCCCACGTGGCTCCACCCCTTC	0
gttgaatgataccatgtgaccagttctagcc	0
CATTGCTTTTGGCATGTGACTTGtggtctcg	0
ttctattcaactcatgtggtctgcacaacaa	0
cctgggtgtctccatgtgatccccctgatgt	0
GGGGACTCCACTCACGTGCCTTTTTCAGGAG	0
gcttcctctcaccatgtgatctctgcacatg	0
TGATGgtgccaccatgtggcaggcactatac	0
AGGGTGCAATGGCAGGTGGCCAGCCAGCAAG	0
gaattcAAGTACCATGTGGCCCTATAGCCCT	0
TCCTGGCAGGGGCAGGTGACAGACTTTCTGA	0
GATCTTCTGGGTCATGTGACTGTGTATCCAG	0
ACTTTTTAAGACCAGGTGATCCGACAGTTCA	0
acaaactctgatcaggtgacagccccaatcc	0
cattgttttccccatgtggctatccctaaac	0
GGCAGCCTGTGCCACGTGCTCGTGGTTGAAG	0
cccactctaagtcatgtgattctgaagattt	0
agcccaggccagcatgtggcccaggcctgtg	0
aggcaggcagatcatgtgagtttgagtttga	0
tggcttcctcatcatgtggcagtctcagagt	0
AGACACATCAGTCATGTGCTTGCAGATCCCA	0
TTTTTTATttaccatgtgccaggctctgttc	0
GCAGGTGATAGGCAGGTGACAGCTGACACCA	0
CATTCAGGGAACCAGGTGGCTTTTGGTGTCA	0
CAGCTCAAGAACCATGTGGCAGTAGGTGGCA	0
ATAAAGCAGGACCATGTGGCTGAGATAAAGG	0
GGTACCACATACCAGGTGACTCCTTGGCAAA	0
TTTCTCACAGAGCATGTGCCCTTTGGTTCCC	0
GTAAATGGATGCCAGGTGGCAAAACCACACT	0
tttgatcttgggcaggtgacttaccctttct	0
ctgagcacccagcatgtggcagaccctCCTT	0
cactcatgccctcatgtggtcgtgtggtggg	0
TGCTGTTTCTGCCATGTGAGAATGTGATGGC	0
GGTGGTTAGAGGCATGTGCCTTCATTTTAGT	0
ATCCACACTTgtcaggtggctctgagaccag	0
ATGACTGCAAAACATGTGACCTCACCATTTC	0
gttgtgacagaccatgtgctctacaaagcct	0
tccccctctggccatgtgatgtgcctgctcc	0
CCTGAGTGCCCGCAGGTGACTTGCACATGGC	0
GATGAAGACGCCCATGTGACTACATGGCTCT	0
TTCATCAGGGAGCACGTGAGCTGGGATGACA	0
ACAGGTGTAAAACATGTGACTATGCCAATTT	0
TGTCAGTCATAGCACGTGGTCATCACTCTGA	0
tgtggacgtgaccatgtgacttgccttggcc	0
ctcacacagttccacgtggctggagaggcct	0
TGCCACCTGGGCCATGTGGGCCGGCACCAGC	0
ACAGCAAAGCCACAGGTGACTTTGAGAAACC	0
TGAGAAAGGGGGCAGGTGACAGGAAGAAGTG	0
GTAGGCCTCAGGCAGGTGACTTTTGTCTCAA	0
CTGTTTTTGTCTCATGTGGCCCTATTCAGGG	0
CTCTCCAATCTCCAGGTGACCACAAAGATTT	0
tgtggttttaggcatgtggcctcagtttcat	0
ctgcaggtggatcatgtggttttaggcatgt	0
TTGGTCTACTGGCACGTGCCTAGTTTTTCAT	0
acctcctgggctcaggtgatcttcccacctc	0
TGATGAAGGGGTCATGTGCCCACGGGAAGAG	0
ttagtttggaaccatgtgactgcatttccac	0
gaattgctgagtcatgtggtaactctgtgtt	0
cactccctctgtcatgtgatcaagcctgtta	0
tcagttaaaaggcaggtggctggggaaatgt	0
ccagtgcttccccatgtggccccctctggca	0
atggtgacatctcatgtgaccatggcatggc	0
cagtgaccatgccatgtgcttaaccatcagg	0
AGCTGTTGAAGCCATGTGGTTAAAAAACAAA	0
GGTCCCAGTCATCATGTGAGTTGCAGTTCAC	0
CTTCTTTACCACCAGGTGGCTCACTTTCTAT	0
TGACCACAGGGCCATGTGCTCACTGAACTAG	0
ttctgctcttgccatgtgataaacctgtccc	0
agaaagtactcacatgtgattcttcatgtgg	0
cttcatgtggatcatgtggctctttcttttt	0
gccttgaaatgtcatgtgcttttcagaccaa	0
GAGGTGGAGGAACAGGTGACTAAGTATCTGG	0
TTATAAATAGCTCATGTGACGTCTTGAGCCT	0
agcctccaaagtcatgtgagccaattcccct	0
TGACAAAGGCACCATGTGCCAGGCTCCTGGG	0
GGGGGTGTGTGACAGGTGACTGAATGTGTTT	0
GCCAGTCCTGGTCAGGTGACTGCCTGCTGTT	0
tctagtgcttctcatgtgactccgagtaaat	0
CAGAGGTTAAACCATGTGGTTTTGCTGACTG	0
gttggaaagtcccatgtggctaggaactgac	0
AAGGGAAGAGACCATGTGCCAGATAGATACC	0
AAATCGTAGGTCCATGTGACCCCAGCAGTCC	0
TCTGAGTCAAATCATGTGGGCTAGGTACTTA	0
TTGTAGGGTGACCATGTGGTCTTTAAGAAGG	0
GCCCGTCCTGGGCAGGTGACCTGGAGCATCC	0
ctttaactaagtcatgtgacctcctttaaac	0
CAATTCCAGGGGCATGTGAGTAGCATCCAGC	0
CCCAAGGGTACACACGTGGCTGGTCCTATCC	0
CTAGAGCGCCCTCATGTGACGCCCTGTTGTA	0
ctgagagataggcatgtgactcaaattagac	0
CCGGAAGTCTTTCACGTGACCATATTTACTT	0
gtagttcaagttcacgtggctgtaagtggtg	0
GCCCAAATTCATCATGTGATTTGAAAAGACC	0
ACATGATGCCCTCATGTGGCTCAAACTAGAT	0
ACATGAGGGCATCATGTGCCCTTCAGTGAAC	0
TGCAGAAGAGGACATGTGACTGAGGCAGGGG	0
CACAGTCAACTCCAGGTGACCTATGAGCCCC	0
agctcaaccagccatgtgatgagccatcttg	0
GTCTGTCCAGGCCATGTGGTAAGTGTGGTTT	0
ctgaggatctcccatgtggccaaggctgtag	0
CTGCTTTATAACCATGTGCCCTCTGGTGGTG	0
ACTCTGTGAGCCCATGTGACAGGCTTCACAC	0
acccagtgtagtcatgtgatttgcacatggc	0
ccaggtctaagtcatgtgctcatccttggag	0
gttcctgatgcccatgtgactcgggcctagc	0
CAAGAAGCTGAGCAGGTGGCCAGAGTGCAAT	0
GGAGTCCCTGTCCATGTGGCTCTGTGCGTGA	0
ACTGCAACCAACCATGTGACAGAGGGGATTC	0
TCAGAAGTAGACCATGTGACCCTGGCTGGAC	0
CTCCCCAAACACCATGTGATCCAGAGCTTCA	0
cgtgaaccaatccatgtggccaggaggatgg	0
GATGGAAAGAGGCAGGTGGCCCAGGCTTCAG	0
gaccaacttggtcatgtgcccatcccaaagc	0
CTCGGGGATGAGCATGTGACTGAGTCATAGG	0
ctctggctccatcatgtggctgcaggctggc	0
ggtgggtgtggtcatgtgactgacatctggc	0
atgggatgtaggcatgtgctcaatggcagtt	0
TCAAGATGATGGCATGTGGGCATATGTGTCT	0
GTTATGATGTCTCATGTGGTCTTGAGGATAA	0
gttgatcatagccatgtggctgcccactcct	0
TTCCCCGCGGCACATGTGGCTGTACGAGGGC	0
gggcttagTCATCAGGTGATTTTATTGATTT	0
CTGAGCAGAGTTCATGTGACTTCTAGACGTG	0
aactcctgacctcaggtgatccacctgcctt	0
GTGCTGGAGACACACGTGATCGTTGGACTCC	0
cccagcttgggtcatgtgactatgccttact	0
CTGGAGGCTTCCCAGGTGGCCCAGCGTGGTG	0
gattcttcctgccatgtgacatccagaatga	0
GTGAGACTTTCCCATGTGATCCACTCAAGAC	0
atgatgaactcccatgtgcccatcgccagct	0
ctaacttaccgccatgtgagtgagctcttgg	0
ACTGGAAACAAGCAGGTGGCCATTACCGCAA	0
TAAGCACACTCACAGGTGACTAATCTACAAA	0
aactgagcaagtcatgtgatggtcagaaagg	0
caggcatagtggcacgtgcctatagtccaag	0
CGAGAGAGCAGTCAGGTGGCCCATAAAGCAG	0
GCAGATGATTAACATGTGCCCTGAAAGCCAC	0
ATTTAATTCTACCATGTGGTCTGGCCATGAA	0
ATTTTCAATTGCCATGTGGCCATTTTTTTAA	0
gcctcgacctcccaggtgatcctcccatctc	0
cctttcacaagtcaggtggttttcagttgct	0
tccttctctggccatgtgacatgcctccttc	0
AAAATCCTTCACCATGTGATATAAAGTAGAA	0
GCTGACTATAGTCAGGTGATTGCATTTTTTT	0
aaatattgtgcacatgtggctgcatgtttgc	0
ctcagactcccccaggtgacattgataccgc	0
tcagaagctgggcaggtgactggagagctac	0
CTCAGAGTGTGCCATGTGCCCTACAGGAGGC	0
caggcgtggtggcacgtgcctgtagtctcag	0
TGGGAACAAAACCAGGTGACTTGTACAAAAT	0
aaatccccaggccaggtggcctcacgctgct	0
acctcccaggctcaggtgatcctcccacctc	0
atggaggagcctcaggtgactcttgaagtgg	0
GTGGTCCACGCACATGTGATCCCATGGGTCA	0
GATGTGAGGAAGCACGTGGTCCACGCACATG	0
GTTGATCCATGTCAGGTGAGTTAAGGGATGT	0
AGGAAACTAAAACATGTGATCTTACATCTGC	0
agagaaaacagacaggtgacttcacagaata	0
TTTTTCTTCCTTCATGTGATTTACGTTGAGG	0
ttctaatgagcacacgtggctggctgccctt	0
AAGCACTGCCCCCATGTGGTTAGAAATCCCA	0
acagagagatcccaggtgacacagttctgtg	0
CACAATGGCATCCATGTGACTTCTGGGTATA	0
GTGACCTTGTAGCATGTGATCATGTATAATG	0
CACCGTGGCAGCCATGTGGTTTTTGGCCCAT	0
tggctgatctaacatgtgattttacttctgc	0
CTAAAGTGTCCCCATGTGGCAGAAGAAAAAA	0
gtggagTTGTGTCAGGTGCCTGAACACAAGT	0
tcttcccacacacatgtgattcaggaaaaga	0
GATGCATTACAGCATGTGACCCCTGGAGGGC	0
TAAAGGTGAAATCATGTGGTTGAACAAAGTA	0
AGCCAGTCACAGCATGTGCCCACTGACAGGC	0
cagcctggcaagcatgtggcaaactgcagag	0
ttcaaaaaaggccaggtggttctggggaatg	0
caccacctcaggcaggtgactgtggtcaaca	0
CTGGATGACTGCCAGGTGACCTTGGGCTATG	0
CAATTGAGAAGTCATGTGCTTCATGTGTTCA	0
ACTTATGTAAACCATGTGGTAGGTTTCTGTC	0
CCCAGAGAGGGTCATGTGCTCAGGCTATTGT	0
TGATTGATGAGTCAGGTGGTTTCAGCCTTAG	0
gttgggctttgccatgtgactttttctggcc	0
ATCCAGGCAGACCATGTGGTAAGCACGGGGA	0
cttccactaagtcatgtggctctcacaatcc	0
AGCCTCTCCTCCCACGTGGCCCACACTGCTG	0
tagcaaaccttgcatgtgacctgcattttac	0
tgttaataaaatcatgtgccctttcttttgt	0
CTATCAGTGTGCCATGTGCCACCTCCTGGAG	0
aatgttagttttcatgtgactcagcaatttg	0
TTGGATTACTGCCATGTGCTCTAAATTGGGC	0
tgtgtcctgagtcATGTGGGCACTCAGTCAT	0
tgggactacagccatgtgccaccatgcctga	0
tctgaaactcaacatgtggcttagttaccca	0
gaaagcatagctcatgtggtcagagaaaaac	0
ATTTCCCCGGGGCAGGTGACCCATAGTCTTA	0
ATGGTTTCTGAACATGTGGCTCTTTCCTTTG	0
AAATCTCAGAACCATGTGGTTGTTTCTCTTA	0
TAACAGCCCTGGCAGGTGGCTTTCTGATTCT	0
AAAAATCCAGGGCATGTGCCCAGGCCTACCT	0
GCATGGCTGGGCCAGGTGGCCAAAAGTAGTT	0
TATTAAGCACATCATGTGACCTGATCAAGCC	0
TCTGTTGGGCAGCATGTGAGCATTCTGTGGT	0
AAGAGAGAAGGCCATGTGATGGTTGGCACTG	0
accacctgggctcatgtggtcctcccacttc	0
TTTTCCCTTCAGCAGGTGACATCACCTCACT	0
CTGCCTGCCAAACATGTGGCCTTTCTGTGCA	0
GCAGTTCCCACCCATGTGCCTCTGGAGCCTT	0
aactcctgacctcaggtgatccacccgcctg	0
AGGGAGATGAATCAGGTGCCCACATGTCCAA	0
TGTGGTTGGATTCATGTGACCATATTTGGCT	0
ATCTTTGCAAAGCAGGTGACAGCTGTGGAAA	0
CCCTGGTTCTGTCAGGTGACCTTCCTAGACA	0
GCTCTCTTTTTTCATGTGACTGAGTTTTTCC	0
aactctcgacctcaggtgatccgcccgcctc	0
GAGGTCACGTCCCATGTGGCTGTGGACATCT	0
GGAGGTTTCATCCATGTGGCTCTGAAGGTCT	0
GAGGTCGCGTCCCATGTGGCTGTGGAGGTCG	0
CAGAGTAGTCCACAGGTGACTAATTCTGAAG	0
CATCCCTGCTGTCATGTGGCACAGATGAGCA	0
cagtggcgccatcatGTGCCCAGCCGACACA	0
TTCACTCGGCACCAGGTGACAAAGTAAGCCA	0
tgtaaccttgagcatgtgactcaaggtcttg	0
TACTTGGAGGAACATGTGACACTTTCTCTct	0
caacactgacaccacgtggcaaccaccggga	0
GAGGAGGGCTATCATGTGATTATTGCAGCCC	0
gagaggggaaggcaggtggcccacgggcaca	0
ggagctagctcccaggtgattgcaatgggaa	0
gactaagatccccaggtgactcatatgtgtg	0
CTTTGTGATTTCCACGTGGCTTGACACGTAC	0
tcagttccttgtcatgtgacttccctctgct	0
ATCCCTGCAAGCCATGTGACTGCTGGCACCT	0
GGAAACACCTCTCAGGTGACTAGAAAGATTC	0
ttaagcacctaccatgtgccagccattgatc	0
CTGATGCAAGACCATGTGCCTTGAGTGGATT	0
GCCAAGTCAAATCATGTGGTTTAAGGTTTTT	0
TTTGTTGACGACCATGTGATCTTTTCACTTT	0
CTGCGGTGCTGTCATGTGGCATCCCCAGGGT	0
caggcgtggtggcacgtgcctgtaatcccag	0
aactcctgacctcaggtgatccactcgcctc	0
GTCAGGGAAGGCCATGTGATGCTGCCCGTCC	0
tgtactaggtaccatgtgccaTTAATCATAG	0
CCTGGGAGATGTCATGTGCTTGCAGGGTGAT	0
tcacacactaaccatgtgaccttgagcaagt	0
AAAAACTGGTTTCACGTGATTCCCAAGCTGC	0
CTTTTGCCACACCATGTGGTTTACCAAGCAG	0
GTTTAGCCCTGTCAGGTGACCACACTCAGTT	0
atttttacaagccatgtggcctcactgaaag	0
TCATCCGAAAGCCATGTGGTAAACAGACAAA	0
catagctcctaccatgtggctaaaatgcgtg	0
GTGATGTGCCACCAGGTGGCCATCACCTACA	0
GTTACGAGTAGCCATGTGCCATATGATTTAT	0
agctgcaacccccacgtggctctctgtgggg	0
gctgggtgggaccatgtgactagtttcagga	0
CTGGCTGGTAGCCATGTGATATTGATTTGTT	0
GCCCACTGCCATCATGTGCTCGCTGCCTGTT	0
CTCAAAGAATCCCATGTGCCTCTAGTTGAGA	0
TGTGACTGCCACCATGTGGCTGGGATTACCC	0
ttcagccaacggcacgtgagcaggtgtgaca	0
agtctgggcaggcaggtgacttgcttgtagc	0
CCCAGAGCTTACCATGTGCCTGGCCCTTGGT	0
ggcatagacagccatgtgactaagctgaaca	0
CCCCAGGGATAGCATGTGACCCCTGCTGAGG	0
aataatgtgtgacatgtgacattctgtttgt	0
CCTGGATTTATTCATGTGACAGAAGCACAGC	0
GAAAGGAGAAGCCACGTGCTCTATTTGTCCA	0
AAGTAGCTCCACCATGTGGCAGGAGTAAAAA	0
agccactagacacaggtgactatttaaactt	0
gttcaataaccacatgtggctagtggttacc	0
TCAGCTGAAAAGCATGTGACCCAGAGGTTAC	0
AGAACAATTATGCATGTGACTCCTTTTCTTG	0
tctaggtgggaccatgtgactagttctcatc	0
CTTCTGTGCCACCATGTGGCAGTCACCTAAA	0
TCATGTCACCACCAGGTGGCCTCCTATACTC	0
GATGGCAGAGAACATGTGGCCCTTTAACTGG	0
gtctcatgagaccaggtgattttataaaggg	0
tctggatttactcatgtgacttcctttggcc	0
CAGACAGATAGCCATGTGGGTGAGCAGACAG	0
AAGTGCTGCCACCATGTGGTAATTACATGAT	0
gtcaaggcaaaccatgtgaccatgcctaact	0
CCTCACAGTTACCATGTGGtctggctcaaga	0
AGCTTAAATTCTCACGTGATTGTTTTATTTA	0
AGAGTCTCCACCCAGGTGACTCACCAGGGAC	0
TTAGATGTTGTCCATGTGACAGACTTAATCA	0
CCCCCTAGTGGCCAGGTGACCCCAATCAGGT	0
ATCAACTGACCTCAGGTGGCTTTGGCCAAGT	0
GGAGTCTTCAATCAGGTGACTGGTCTGTTCC	0
caacttgttagccatgtgagtgagtcatctt	0
cttggcagatagcaggtgacataataaacac	0
gaacatctgactcaggtgatccacctgcctt	0
gacttgggtgatcaggtggctgggattgccc	0
TTTGTGGATGGCCAGGTGGTTCTTCGAAGAT	0
tcaagaactgaacatgtggtccggaaatcca	0
gacctaagcaagcatgtgagctcactcagcc	0
tcagcccctcaccatgtgattcccagtgtgg	0
GTTCCTtcctgccaggtggccctctctatca	0
CTGATGAATGGCCATGTGGGTATGAGACCAA	0
TTTATGTAAAATCATGTGATTCTGGCACCAC	0
GTACAATTTGGGCAGGTGACCAGGGTCCTAT	0
TCCCAGGAGAGGCAGGTGGCCTGCACAGCCA	0
gggatttgatgtcatgtgatttgagttggag	0
CCACAGCTTACACACGTGGCTGCTTCCCTAC	0
CTCTGGCCCTGACACGTGGCTGGCTTTGACT	0
AGCCTCAAGGTTCATGTGATTCTCTACTCAA	0
cttcagggtggtcatgtggttatgttatgta	0
TAACACTTCCCACAGGTGACCTTCTGTATAA	0
gcactctgctcccaggtggcctgtgtatggt	0
CTGGGACCTTACCATGTGGCTGAAGGAGGTG	0
AAGAGGGCCTCACATGTGACCAAGACATTTT	0
AGCTCAGGTGGACACGTGGTCATGTTTCTAC	0
GATGCCTTCAGCCAGGTGGCTGAGGGACAGG	0
GGCAGTCCTGGTCAGGTGATCCAGCTAACCA	0
gctggacttcagcatgtgattttgggaggat	0
cgggcatggtggcatgtgcctgtagtctcag	0
cagaaggaaaagcatgtgcccaggGTGGCCA	0
TAAAGACCGTGTCATGTGATGTGGAGGGTTG	0
TATCTCTTCTGCCATGTGCTTTGACAATCTC	0
AGAGGCAGAAATCAGGTGATTCAGAAAGCAA	0
TGCTCAGTCCACCAGGTGGCTGCACAGTCAC	0
AAGGAAGAGAATCATGTGATCCTATTTACAC	0
TCAAGAAGGTGGCATGTGGCTCCCTCAGCTA	0
actgaacttggccatgtgactggctttgccc	0
TAAAAGATTTACCAGGTGACAGTAGATGGCA	0
TTGCCTTTCCCTCAGGTGACATTTTGAGCTG	0
cccctccattgccatgtgatgccctgtgctg	0
tctaggtaaggtcatgtggccagttctgacc	0
TTTTTTCTCAGTCAGGTGACTGTTCAGTAAA	0
CACCCTCACACACATGTGACAGCTTCCTGTC	0
gccaggtacagccatgtgactcagttctggc	0
taaatgggtgatcatgtgactcgttctggcc	0
TCATTTCTCTCTCATGTGCCCTCCCTCCCCT	0
agtatccagtaccatgtgccaagcacggtac	0
ggtaattctcgtcaggtggcatgagagactg	0
GTGGCTGTGTCCCAGGTGACCTGCCCAATGG	0
CCAGTCTTGAGTCATGTGGTCATGCTTGGTC	0
CGGGAGGCAGGCCAGGTGGCCGTGAAGTCAT	0
CCTCAGTGGCGCCACgtgagcccctagaggc	0
GGCAGGGGGAACCATGTGACACATTGTCAGC	0
CACAGTGAGGGCCATGTGGCTCCAGTGGTGT	0
AAAACCTTCCACCAGGTGGCTCTCATGTTCC	0
ACCATGGCTGGTCATGTGCCAGATGATGTTG	0
TGTTTGGAGAAACATGTGCCCATTTCCCTTT	0
CTTCCTGCTAAGCATGTGGTCATCGCCCTCT	0
ctgcaaaggcctcacgtgatctgttctcagg	0
agcccagggagtcaggtgacctggatctatt	0
TTGGTCTGCTATCATGTGCTCAGTATGCTGC	0
TGAGAGGCAGGACACGTGGCTCTCCAGGTAT	0
gtggGGAGGTGTCATGTGGCATGTGTGGGGG	0
gtaacaggttcccaggtgatccatggcactt	0
ACCCAAACCTGCCATGTGGCTGTCCTTCCTG	0
atgtcatccaaccatgtggcacccccagagt	0
ctaacaacctcccacgtgatacccatgctgc	0
GTccttgctcagcatgtgacctatggactgg	0
TGAGAGCTGTGTCAGGTGGCTACTGTTTCTG	0
GGAATAACCTGTCATGTGCCttaaagcctca	0
cgtggatgctgccaggtggtttcctgcatta	0
CAGTGATTTAATCAGGTGCCCCCATGGGAAG	0
ATTTACTCTGGTCATGTGGCAGAGACCCAGG	0
TTTGTTAGTGATCAGGTGGCTCCAGCTCACC	0
GAGTCACTGTTTCATgtgacagaaaacccaa	0
GGATATAGAACACATGTGGCCACCAGTGGGC	0
TCTAGGTCTCATCAGGTGACCAGGAGTCCAC	0
ctagagtgaccccatgtggttagctgagccc	0
GTCTGTGAGCAGCATGTGCCCGGTACCAGAG	0
AAGTGGCGCCACCATGTGGCATTAGCGTCAC	0
tggggctacaggcatgtgacaccacacatgg	0
aaaactactgcccatgtggtctgatctggcc	0
ttgagtagggaccatgtgccatacctagatt	0
ACGCCACTGCCCCATGTGGCCTAACCCACCC	0
AGCTGACCTTGCCAGGTGACAAAAATGCTAA	0
TGTAGTGGGACCCATGTGATCCAGCCACATA	0
GGGTGACCAGGGCATGTGGCTTCTCAGGGAC	0
TTGTCACTGTGGCATGTGATTCTTCAACCAC	0
CTGTGCCTGGAGCAGGTGGCCCAGAAGCCTG	0
GTTTGGGCTTGACATGTGACCTCACTCAGCC	0
ATCCGAGAAAATCATGTGGTTCAGAAACACG	0
TGGCATGAGGGACATGTGGCTGCATGACTGT	0
tggcaattgtctcatgtgaccccaccacaga	0
gactcacagttccatgtggctgtggaggcct	0
GGCAGCCCGAGGCATGTGCTCATGTCTCATT	0
AGAGTATTTAAGCATGTGATATAATAGGCAC	0
ttcagaggtgatcatgtgatccacctgagct	0
aggggtgggccccatgtgcccaaggtgaggc	0
CACAACCCAAAACAGGTGACCAGAGGTTTTA	0
AAGGGTGTGAATCATGTGAGCTCTGTTTCAA	0
CCCCGGGAGCAACAGGTGACTGCTTGGATGT	0
TACCAGCCCTTCCAGGTGACCTCTGCGGCTG	0
GCTGAAACAGATCATGTGAGTCTTCCATTGT	0
tgagaacttagtcatgtggcaaagctggatg	0
GTAGCATGGGAGCAGGTGACACTTCCAGTCT	0
ggtcaagcaagtcatgtgatcatgggacggg	0
AGCAACCTTACTCATGTGATCACCCTTGCAA	0
AATTAGTAATCACAGGTGACCCttattaagc	0
AAGGAGATGAACCATGTGCTCTCCCCTTTGC	0
CTAAACCAAAACCATGTGATTACCCAAGAGA	0
TGCTGCGTCAATCATGTGCTCTTGCTGACAG	0
gttaggtgtagccatgtgacttgctttagct	0
gccgtgtgacatcaggtgattctcatctcta	0
TAATCTTCACaccatgtggcagacatgaagc	0
tcattgtgacaccatgtgacaaacccacaat	0
cataacccctgtcaggtggcttttgtgctgt	0
cagagtggggatcatgtgggccaacacttga	0
ACTATGATGAGTCATGTGGGTAGCAATGAAA	0
GAGATAGAGAAACATGTGACATCTTTCAACT	0
CCTGGAAATCACCAGGTGGCTGACTAAGTTG	0
AAAAATATCCACCAGGTGGCTCAGGGAGGCC	0
cctttagggattcacgtgattacactgtact	0
CCCTAGTGGTGGCATGTGACAACACGGTATA	0
CCCACTTACACTCAGGTGGCTTCTCTGCTAC	0
TTAGGGTGGTTCCATGTGGCTCAAGACCCAG	0
GGACCATGTACCCAGGTGACAGATTTAGGTT	0
tctacaggaccccacgtgcccgggcccctgc	0
GGCCCCAAATGTCATGTGACCCATGTGCACT	0
TAATTGGGCCATCACGTGGTTACTCTTCTAT	0
acctgggcgtgtcaggtgGCAACTGACTGAT	0
CCAGAGTGGCAGCAGGTGGCCACCGCCACCT	0
AGGGCTTCTTGGCAGGTGACCCATTAATGCT	0
cacacctgacttcacgtgacagattgtagta	0
TTCTAGTAGAAGCACGTGGTCGCTTCCTGTT	0
ATGCACAGAGAACAGGTGACTTGCAGGTTGC	0
ttacaatggagtcatgtgactaattctgacc	0
tccatgtgtaggcatgtgacccatcatgacc	0
GGGCTCCACTTCCATGTGACCGAAGACATTG	0
acttcctgggctcaggtgatcctcctacatc	0
GGTGGGCTGCATCACGTGGTCCCCAAGTGGA	0
CCTCCAGTTTATCATGTGATTGAATATGGGT	0
GGCTGCAGTTTGCATGTGACTGAGTGACTTG	0
ccgaatctgggacatgtgagcgctaaaaata	0
tgggactacagtcatgtgccaccatgactca	0
CCGCCCCCACGCCATGTGCTCAGGTGAACTC	0
gccagccaaagacatgtgactgccctgttgt	0
gctaagaatggtcatgtgacattattctggc	0
tcgctgtgtcctcacgtggcagaaggggtga	0
CCAGAGTGTGGTCATGTGACACTCAATGAAC	0
tcagaagctgaccatgtgattcttacaagca	0
TCTTTCAGCCGCCACGTGAGAGCTCTTCTAA	0
TGTGGCTCAGGTCATGTGCTTCTGTGAACTC	0
cagaaggaaggccatgtgacaacaaaggcag	0
tttgtttttattcatgtgactgaagctgact	0
tcagtttcttgccatgtgaccctcccagcat	0
tttaggggtgagcatgtgatctaatgagtct	0
ccagtcctgggccatgtgccctggagttggg	0
GGCCTGGTGAACCACGTGCCTAGGCTCCCGC	0
ttcctctctcaccatgtgatcggcatacacc	0
cttcataagaagcatgtgacccctgCCCTAG	0
gttaagcagggccatgtggttagcccagcca	0
ACTACAGTTTGACATGTGACACATTTGAGTG	0
gctaggtgtcatcatgtgactaagcggtggc	0
GACTTATGACCTCATGTGACATCAACTCTGA	0
aactcctgacctcaggtgatccgcctgtctc	0
TCCCCTAATTCCCATGTGACACTCCCAGGGA	0
CAGGAGGGGGACCAGGTGGCTCTCACATGGG	0
GAAATAGGGTCCCAGGTGACTGTTTAGTGGG	0
cagagcctatgtcatgtgggcagcccatgcg	0
GCTGCTGTGAGGCATGTGGGCAGTGTTTGGA	0
GCGACTAATGAACATGTGCCCTAGTACTCTA	0
actcaacagccacacgtggctcgtggttcca	0
CACCCGCCCCACCACGTGGCAACCCAATCAC	0
tgagaagcttgtcatgtgcttattggctatt	0
GGGACATAAAGACACGTGGTCGATGGGTGTC	0
ccctcaggggcccacgtgatatcaggcccct	0
tcagggaggGGGCATGTGGTCCAGGCACATC	0
gacacctcccaccaggtggcccttcctccac	0
gttaggtaggatcatgtgattagttctagcc	0
AAGGAGGTGGGGCAGGTGGCTCTGCTGTGAG	0
aactcctgacctcaggtgatctacctgcctc	0
ctcaggtcaaagcaggtgactgggatgagtc	0
cttacatcagagcaggtgaccaggggtgact	0
TTAAAACGAAACCATGtggttttgtttttat	0
tcccaaagcacacacgtgatcacaaaacccc	0
CTGCTTTGGACACATGTGATCTCAGGCCTCC	0
CAGGTCTTCCAGCAGGTGGCCCTGCTGCCTC	0
ctgtggtcaagtcaggtggctgtctgagttg	0
cagtccctcagccaggtgatcaaggtcagca	0
tcagatagtgaccatgtgacacagttctggc	0
TGCTCTTACCACCAGGTGGCCTCAGTTAACC	0
GTGGCGCTGTGGCACGTGATCTGAGCCTCCT	0
aactcctgaccccaggtgatctgcccacctc	0
ctaacaagctcccaggtgatcctgatgctgc	0
AGGCAGAAAGGCCAGGTGGTCTGTGAGGCCC	0
TTTCGCTCACCTCATGTGGTCATATTTCTTG	0
GGAAAGTAGTCTCACGTGATTTTAGCTTCCT	0
GCAAGCTGGGGGCATGTGCCTGAGGTATCTG	0
cactccctcagccaggtggtcagggtgagcc	0
GGGAAGGATAGCCATGTGGTTACGAATGTTG	0
GACCTAGGGGAGCAGGTGACTTCCAGGAGGT	0
ATCAGCCTTGGTCATGTGGCTTCTACCAGGC	0
GGAGAGCAGAGACAGGTGGCTGAGTTTCTCT	0
GCCTCCTCAAGCCATGTGAGCACGTCACAGA	0
tgtcttcatcctcatgtggcctcttcctgtc	0
gttccttcctttcatgtggcctgggctcggt	0
TGCAGTTGGCCCCatgtgactttcagttcct	0
agaaaagaagggcatgtgacgggagaggcag	0
ctgggtgacacccacgtgatcactgcagtcc	0
tgcataactgcacatgtggctatgatcttag	0
GCCAGGGTAGACCAGGTGACTCCATCACACT	0
GCCACATTAAGTCATGTGGGTGAAAGTGGTT	0
TGAGCTGACTCTCATGTGAGCTGTGGCAAAG	0
AGTCACACTCAGCATGTGGCACAGCAAGGTC	0
GCGTGTGAGACACATGTGACATGCAGGCGTG	0
CGAATAACAAGTCAGGTGGCAGACACACACA	0
CTGCATGTagcccatgtgactgcggggggcc	0
AGCTTGTCGCGGCACGTGATTTCGAATCCTC	0
tccaaaatgaatcatgtggttgttggcggga	0
aactcgtgacctcaggtgatctgcctgcctc	0
GATGGCCCAGCCCATGTGGCCTGCATGACAG	0
tcccctgctttccatgtgacctggcaggagc	0
gcacagagtaaccatgtgactcagcaatgtc	0
TGGGTCTCTGGGCATGTGGCCACCACACCAC	0
TGTGCCTGGTCCCAGGTGGCCCTTACACGTT	0
GATGTCTGAGGGCATGTGGCCAAACTGAACA	0
TCATAGGGTGACCAGGTGACAGGGCTGATGG	0
tgggcgtggtggcacgtgcctgtaaccccag	0
gaagtggtgtctcacgtggttttgatttgta	0
TGACTGCGTGGGCAGGTGACAGAGCGCTGGC	0
AAGGCGTCCCATCAGGTGACTGACCCCTGTA	0
TTACCTGAGTAGCACGTGCCCTTGGGAGGGC	0
ttacagtatgaacatgtggtcaaagccaagc	0
AAATTACAGTGACATGTGCCTCATACCATCA	0
CAGGATATGCATCATGTGGTTGGTGAGTGGG	0
ccagaacatagtcatgtggccatccctagct	0
AGCTTGTGGCCTCAGGTGGCCTTGGCCCAAA	0
tgaagtacttaccatgtgccaagcacttttc	0
TTGCACAGCCACCAGGTGGCCAGAGCATGCT	0
AATTGGTTTACTCATGTGGCCCAGTCTCTGC	0
TCTTGTGAGAAGCAGGTGACACTCCAGTGTT	0
ACAGCTGCATGCCATGTGGCGACCTCATTTG	0
CCAAGATTTTCCCAGGTGACACTGTGAAGGA	0
AATCTTGGTCAGCATGTGGTCCCTTTCCTTT	0
CCAGCCCCATCCCATGTGGCCTCTGTAATGC	0
gatagtgtctgacacgtggcaggcactcact	0
cctttaagaagccatgtgactgctccgagcc	0
TATTTGTGTCAACATGTGCCCAGGAAACAAA	0
acctcctgggctcatgtgatcctcccctccc	0
tttagggcaggacatgtgatctaagtgagag	0
attaggcttggacatgtgactcgcttcaggc	0
gaattgctgagtcatgtggtaactctgtaat	0
TAGGAATTGATTCATGTGACCTACCCTCCAC	0
ccactaaccacacatgtgactactgagtgct	0
TTACAGAGATAACATGTGGCTCGATTGCTTC	0
aggggaaccaagcatgtgattagagaagtag	0
ccctcctaggctcaggtgatcctgccacttc	0
AAGGAGAATGGCCATGTGATCCCTGGGACAT	0
CCAAGCTGCAGCCATGTGACTACCTGGCTGA	0
CCAGGTCCAGAGCATGTGACAGGCACTGCTG	0
ctgaggatcagacaggtggccggtgaggtga	0
cccattaatagccatgtgaccacagcaaatt	0
gaaaaagttccccaggtgattctaacaaaca	0
TCCTTTATGCTGCATGTGACTTGCATGATTT	0
TGATGAGGAAAGCATGTGATTGTAACTAACT	0
CCTTCAACTATTCATGTGATCCAATGCTGCC	0
GAGAAAGCACCACAGGTGACCACTAGAGGGT	0
GCTAGAACTAGTCATGTGATTTCATTCATGT	0
TCAAGATTGGATCATGTGAGCAGGACTTAAC	0
gctgaaactggtcatgtgaccaagttctgac	0
atggctgacagccaggtggcagccatgaagt	0
CTGCTCCTTCATCATGTGAGTCTAATATAAA	0
TGGGCAGTGAGGCATGTGCCCACCAGGGGCC	0
taaaaagctccccaggtgactgagtcatggc	0
CTAGAGAAGTTCCACGTGATCACTATTTAAC	0
ctgtggtactgtcatgtgacctggacaccac	0
gatgtggggtggcatgtgacactaactggcc	0
TAAAATACATCTCATGTGCCTTCTGTTTAAT	0
ttgaatgcctgccatgtgccagtccccaggg	0
aaacattccaatcaggtgacaaactccccag	0
AGCAGCACAGCACATGTGATTTTCAGGGATT	0
AACCACTGGGCACATGTGACATAAGCAGACA	0
GTGAAGGGATATCAGGTGACTGAAGCAGAAA	0
gacttacagttccatgtggctggggaagcct	0
ATTAGGTGCTCTCAGGTGGCTGTTCTCTATG	0
TTTCGACAGTAACATGTGATCAGATCCCATG	0
CTCCCCAGGTCTCATGTGACTCCAGCCAGCC	0
tcagggctcctccacgtggcctctcagcagt	0
AGGAGACAGGACCATGTGGCTGTCCCCATCT	0
ctcactactccccatgtggcctggttgaggc	0
CTCTCTTCACACCAGGTGGCTCTCAGCTACT	0
gagtccaggaatCATGTGGCCAGTCCAAGAG	0
ggccacaggccacacgtggctactgagcatg	0
CCATATGGCCACCAGGTGGCTGTAATTACCT	0
TTGCATGGGGCCCACGTGAGTGCTCACATCG	0
TCCTGGGATTCTCACGTGGTCCAGACACAAG	0
TGCTCTGAATGCCAGGTGGTCTTGGGCTTTC	0
GCGACTGCCTGGCATGTGACAGCTGTATGAC	0
atatttgctagccatgtgactttgggcaaat	0
ATTTGTGGTTCCCAGGTGACTCCAGTATGAC	0
AGAGGCAGCACACACGTGACCTCCGGGGTTG	0
TGAACCATGTCCCAGGTGATCAGTGATTCAT	0
aaggaagcacagcaggtgacacagctgacat	0
CTCCGGGGCCAGCAGGTGGCCCTCCTTGCAC	0
ACGATGATGTCCCATGTGGCATTAAACACAA	0
CTCACAAGCACACATGTGGCCACAGGGTTGA	0
GCAGCCGGAGGGCAGGTGGCTCATGCTTGCC	0
ctcatctgccgccatgtgagacatgccttgt	0
AAAAAATAGTAACATGTGGTCCCTGCCCTTT	0
tgtgaagctccccaggtgattctgaagtaca	0
CAACAGCGACATCATGTGGTCTCTCTGGTAG	0
GTCATGCGCCCCCATGTGGCAGCAGAACTGC	0
TCTTCTGAGTTTCATGTGGCCACAATTTCAT	0
CTGCACTCAAATCATGTGGTTTTTATGACTG	0
tcaaaaacgcaccaggtgatttcaatgcaca	0
cagaattattaacatgtgcccctgtgagaaa	0
AGCCAGCTCAACCATGTGCCTGCATGGTTAT	0
TGTGCTATGTGTCAGGTGACAACCTTACCCT	0
TTGTGAAAGGGACATGTGGCACTGCTTGTTG	0
TGCAGTTCTGATCAGGTGACAGACCCCATTT	0
gctctgtgacctcaggtgacctctccaggtg	0
TAAAAAGCTTCACATGTGACTCTGGACCACA	0
AAACAAGGCCACCATGTGGCCATTTGGGAGA	0
ATGAAGTTTCACCATGTGCCCACCAGTGGGC	0
GTGCTACAGTGTCAGGTGGCAAGTGAGAGAG	0
GAGCACCGAACCCATGTGGTCCAGCCTCAGG	0
GAGGTGAATAAGCATGTGAGCTAAAACTGCA	0
ATGGTTTTGTGGCATGTGACAAATCTGCTCA	0
gtttggcagggccatgtgactagttctagcc	0
TGTTATGGaggacatgtgattcctgcccttg	0
TCAGTGTATTGTCATGTGATTAATTATAACG	0
attaatgattatcatgtggttaactagtggc	0
AATGCGGTAAACCAGGTGGCTACATTGTGCA	0
gtcgctgattgccatgtgatcttgaacaaat	0
CCAAATCCCAGCCATGTGACTGCCTGCCCGC	0
ACTGTGAAGTTTCATGTGACTAGATTCAGTT	0
CTCTGAGATCAGCAGGTGGCCTCCTGTCCCT	0
TACAGAGCAAAACATGTGATTGAGAACAAGA	0
tttagatgggagcatgtgacccagttctggt	0
CTGCCTCCTGGCCATGTGATGAACATAGTTA	0
ctcagggatggacatgtgacataggacagcc	0
CTTAGCATGGTCCATGTGGCCTTCTTatttg	0
cctggaaaatgccatgtgctctccagaccaa	0
ATGTGGGGCAGCCATGTGGCTGGGTTAGGAC	0
GAACACGGTCACCAGGTGACAGCATTGCACT	0
TGGTTTACTGGTCATGTGGGCAGAGCCAAGG	0
AAGGATGAGCATCATGTGGGCTCAGGCTGCT	0
CTCATTCCTGACCATGTGGGCCTGAAGTCAA	0
agaatgaactgacatgtgatatggtggtcac	0
CTCTCATGCTCTCAGGTGACCTCAAAGTGAC	0
ggcccaaggaagcatgtgacatcatgtgtgt	0
aggtgaacaagtcatgtggttacctgtggag	0
AAAGGACAGGCTCATGTGACGGGAAAGCATT	0
aaacctcacagccatgtgcccctgccactca	0
tgggactacagtcatgtgccaccacacctgg	0
TCAGGGAAGGCTCAGGTGACTGACTGTAGAA	0
AGGTGTGAATTTCATGTGACAGAGACCTTGC	0
caactcctgacccacgtgatccacccacctt	0
CTGCCCCCTGGCCAGGTGGCCCATGGCCTGA	0
GAGCTTTAGACACATGTGACCACACAGGAAG	0
tctaccacccagcaggtgacagaagatttgc	0
TACAACACATCACAGGTGACTTTTCAACATT	0
GTCTGCTTTAATCATGTGACTGAGTGCAAAA	0
tctggagatggacatgtgaccagagtttggc	0
AGCAACATTGATCATGTGATACCTTTTTGGA	0
gttaaacgttgccatgtggcaagttctggcc	0
TTAGAGGGACATCATGTGGTAGTATAAGGTT	0
AATGCAAATAAACATGTGGTCAAAAGGAGGT	0
ATCACAAGATACCATGTGAGTGTCAGAGGCC	0
CTGATTTTCCAGCAGGTGGCCCTGCAAGTCC	0
ctgcagcatgaccatgtggtaggaatgcttc	0
CTCTGTACCTGTCAGGTGACATCTGCTACCT	0
CCAGCCGCTGCCCACGTGCCTGTCAACTTGC	0
tgcaccaagtcccacgtggtttcaagggaaa	0
CTCCCCTTGGGTCATGTGAGCCCTGGACTTC	0
CTGTGTGCCACCCATGTGGCCCAAGGCCTGT	0
gcctgctctggacaCGTGACCACACGTCTAC	0
tgagaactcagtcatgtgactccatctgact	0
tggaatgtggctcatgtgactgaggaactga	0
aacccctgacctcaggtgatccccctgcctc	0
ctcagccccgcccatgtgacccagccctacc	0
ATCCTTGCCTGCCAGGTGACTCACATTGGCA	0
ttgaaggatgcccatgtgactggctgtcaca	0
aacaaatattcacatgtgactgctctggtgg	0
gttcaaggtgtacatgtgacccaagctcagc	0
CGTGCATGGTGGCAGGTGGCCTGCTTTGGGG	0
tctcaaggatgtcatgtgacccagggctggc	0
TGGAACTGCAGCCAGGTGGCCCGTGGGAGCC	0
ttctactctggtcatgtgatctctacacact	0
ggctgacacagacatgtgagttccacagggc	0
TGAAAGCAACAGCACGTGAGCGCCCTCTGGA	0
CTCTCCGAGTCCCACGTGGTTCCCTTCCCCT	0
CAGAGGCCCAGGCAGGTGGCTCCTCCCGCAC	0
aatgcgctagcccatgtgaCTCTCCAGCATT	0
TCAGGGTCCAGTCAGGTGACAGAAGTCACAG	0
aactcctgacctcaggtgatccacccgcctt	0
aagtcctgacctcacgtgatccacctacctc	0
TTCGAGGAGTCCCAGGTGGCCGGCACCCCCA	0
GGACTCCTCGAACACGTGGCCCCGCTTCCTG	0
aactcctgacctcaggtgatccactgtcttg	0
gcttagaaataccatgtgctcaccagCGAAA	0
CCTGTGCCCACCCACGTGGCTGGTTAGTCTA	0
CTTGGCTGGCGGCAGGTGGCTTCTTGAGAAG	0
CACCAAAACTCCCACGTGCCCCAGCAGCACT	0
GTCAGCAATGAGCAGGTGACCTCAGTGACCT	0
agatcctgagaacatgtgcccccatccatga	0
GTTACTTTCAGTCATGTGGGCAGCTGTGATT	0
ACAGTCACAGCCCAGGTGATTAGTAGGACAG	0
cttcactgctaccatgtggttgaagaagatt	0
ccaccaaattaacatgtgacttatgctttcc	0
ttcatgaaaagtcatgtgatctgagttaagc	0
TCTCCTTCTGTCCACGTGGCTCCTGCCTCCC	0
ccagagccctgccatgtgcctcagtgccttc	0
ctgaggcccACACACGTGGCTTAACCCCAAT	0
ggtaagcagtgtcatgtgacttgctttggcc	0
AGCCCTCAGAAGCATGTGACCATCACTGATT	0
atagagtttacacatgtgatcaagttaaaat	0
TTGTATGGGGACCATGTGGTCACTGAAGTCC	0
gccagaattagtcatgtggcctctaccttgc	0
gtaaactgtgaccatgtgacctagtcctggc	0
cccagctggagtcatgtgaccatcccagagc	0
TGTCGTCAGTCCCAGGTGGCCGCCAGCCTTG	0
gattggttggctcaggtgatctctgaaagtc	0
tttctatacgcacaggtgaccgcaggacagc	0
ctttgcaagtttcacgtgattacattacatt	0
GTCCTACCGCGGCATGTGAGTTTCGCTCTGT	0
aactcccgacctcaggtgatccacccatcgt	0
cttgtctgccaccatgtgcctttcaccttcc	0
AGGACTCACCCTCATGTGGCCAGGCCCCCTG	0
CCACTCTCACCCCACGTGCCCCTGACTGAAT	0
AGAGGCCACCTTCATGTGACCTGCCTCACAG	0
cgggtccaattccatgtgacttgcttccttg	0
ccggcatggcatcatgtgcctgtagtcccag	0
GAGGTAAGAGAGCATGTGCCCCGCAGGTGAG	0
CAGATGCGTGGACATGTGGTTTGTGGTTTAT	0
gttatgtgttatcatgtgaccgagtcctagc	0
agaagtctgagacacgtggtctctacatggt	0
atggtctccacccatgtggtcctgggaggat	0
gttgggtaggaccatgtgactttttctagcc	0
ATTTCCTGCCACCATGTGGCCAGGCAACTCC	0
TAAACGCAGGCCCATGTGGCTGGAGTTCTGG	0
tggggacgaggacatgtgatacaccatgtgc	0
catgtgatacaccatgtgctcagaataggga	0
CTCTCTCTCTCACATGTGACAAAACCATTTT	0
atgatagtgaatcatgtgactataccaccta	0
gctaaactcagtcatgtgactactgacagtt	0
tagcagctgacacaggtgaccaccacctcct	0
ttcctgtcttaccatgtgatttttggatgca	0
aactcctgacctcaggtgatccactcacctc	0
TGCGCCTGCCACCATGTGGCTCCTGAAGATG	0
AAGCCAGGCAGGCAGGTGACTTCAGAACCCC	0
TGTTTTCGTTGCCATGTGAGACTGAAAGAGC	0
TTAGAGAAGTCTCATGTGGCCCCACACAAGT	0
tgaaatcattggcatgtgactgaactcaaat	0
ACTCAGAGGGAGCACGTGATTTAACCCTAGT	0
CAAAACCAAAAGCATGTGACACTGTGGGAAG	0
gacccccgctgtcatgtgatgaactaggctc	0
accttaaaatgccatgtgctctccagactgg	0
accttgacatgccatgtggtctccagaccaa	0
ATTCACAACTTTCATGTGGCCCCAACTACCT	0
aggtggcctcctcatgtggTCTCTCTGTAAA	0
CTCCCAGGCGCACACGTGGCTTCTTTGCTTT	0
tgtgttgggcatcaggtgatcccttgggcac	0
CTCCCCAGGCTTCATGTGACCATGCTGGGGA	0
CCCTCACGCTCGCACGTGGCTTAATATTTCA	0
cagttgggcaaccatgtgacaaggtcctgac	0
ctcagtttcagccatgtgacttgctttggtc	0
TTAGTTGCTGGACATGTGGCTTTTACTTTTG	0
caggcatggtggcacgtgcctataatcccag	0
CATGTTTGTGGTCATGTGCTTCATATGTTAA	0
GTCCATGGGTGGCAGGTGACTTATGAATCAT	0
GGCGGGCTGGGCCATGTGATCCCCAAGCATC	0
CCTATACTGTACCATGTGATTAGGGTCCCAG	0
ACACACTGATGGCATGTGACTTGTCTCCTAA	0
CAAAATGTAGCTCATGTGATTAAATGGTCAA	0
aaaattataggccaggtgccttggctcatac	0
cttgtctgctgtcatgtgagatgtgccttct	0
AGTTCCAACTCTCAGGTGATCCTCCCTAGAG	0
cgagggaccaaccatgtgattagagggttgg	0
caacataacagccatgtgagagagccatttt	0
AGAGCATTAGGTCATGTGATGCATGATTTTT	0
CAGCAAAACTGGCATGTGGCTGCTGAAGTCG	0
TGCCTGCTCAATCATGTGGTAGAAATATACT	0
gattttgctcctcacgtgcctccttagccag	0
AGACTGGGGGGGCAGGTGGCTGTGTTGCTGG	0
gattgagataatcatgtggtttttgtcAAGG	0
GCTGCCGTCGGGCAGGTGGCCGAGCCCCGCG	0
AGTAACCACTGTCATGTGCTCCAACCGCAGC	0
AACCACAGCCCTCAGGTGACATGTTTAGTAG	0
GAACAGTGCCACCATGTGGCAGAGTAAAGAA	0
ACAGAACAGCCCCATGTGATCTCTATCTTAT	0
AGGTCAGAAAGACATGTGACCCATGGCAACA	0
AGCGTTTTCAAACATGTGACACTGAGCTGAT	0
atgcttttggctcatgtgactgagaaatcta	0
AAAGAAAATTCTCATGTGACAATACTGAACT	0
tcatgtggtggtcatgtgcttaggggaatct	0
GTTGTTTTATCACATGTGACTTCCAGGCCAA	0
CACCTCACCTGGCATGTGACAAACTCAACGA	0
aactcctgacctcaggtgatccacccgcctc	0
TCTGTTGGCACCCAGGTGGCTTCTATGCACT	0
cctgacgtgggtcatgtgctcatctctgagc	0
GTTTCTAACCACCAGGTGGCCACAGAGTGCA	0
GCACCATTGCGCCAGGTGACGCTGCTGAGAA	0
GCACCATTGCGCCAGGTGACGCTGCTGAGAA	0
GGGGTAAGGGAACATGTGACATCCTGGACAT	0
TCTGAGTAAGCCCATGTGGTCTCCTTACTAT	0
AGTTGCTGGTGACATGTGACAACCAGAGGCT	0
GCTGTAATAAATCATGTGCCAAGTGAGGTGT	0
AGCCAAGCACCTCAGGTGGCCTCCCCTTTCA	0
TTAGAGCCATTCCAGGTGACCCATGGAGGTA	0
CTTTCCTCACCCCAGGTGGCCGTCTCCCAGT	0
ggagGGAGCAGCCAGGTGGTTTATGTATGTC	0
CTCTCCTTTACACACGTGACTAAGATATGGC	0
ATCTTCATATGTCATGTGACCAGGCTGCTCT	0
TGAGTCAGGAAACATGTGATTTAACTTAGTG	0
TCCCTGACCCCCCATGTGCCTTCTGATTGGG	0
ATCCACACACCCCATGTGCCTGTCCACAGAG	0
aaaataatgaatcaggtgatttcaaattctt	0
gcaaccggcagccatgtgcccgcataaagca	0
TGATTTCTCCAGCAGGTGACAGGCGAGTCTC	0
ccatttatttggcaggtgactgcggtgagct	0
ttaagttggagccatgtgactgtttgcagcc	0
CCAGGCGAGAGGCATGTGCTCACCCTGTTGG	0
GAGGATTACGGCCATGTGCTCTCTCAGGAGC	0
TTCCCACGCAGGCATGTGGGCAGGCAGTGCG	0
tagattcaatgacatGTGATACCAACCAGGG	0
gatctcagcttacatgtgaccttctgaggct	0
AGACATGACAGTCATGTGGTCCCCGCCCAGG	0
gctccaaaccaccatgTGACTGCCTCCTTGC	0
tttaaaagctcccaggtgattcttatgtgcg	0
aaaaaagcttcccaggtgattctgacaattg	0
GCTTAACTCTCTCATGTGACCTCGGTCACAT	0
GCGTGGGAGGGACAGGTGGCCCGTTCGCGTC	0
CCTGAGCTTCCTCACGTGGCTGATCATGTTC	0
ctcctttcatctcaggtgatccgcccacctc	0
CGTGCACCGTGGCAGGTGGCTCCTCCTGCCA	0
ATGAAGACAGCTCAGGTGGCTGTAGCTCTGC	0
GTAGGCTAGTGTCAGGTGACAGAGCAGCTGG	0
TGAGGCATATATCATGTGCCATAGAACATGA	0
acggggttttgccatgtggccaggctggtct	0
GAGTGTGGATGTCAGGTGGCAAGGGGCTGAG	0
GAGCCGAAGAACCATGTGGTATCCAGCCAGC	0
GCTAATTTTAGCCATGTGGTACTCACCCAGG	0
CTGCAGTTGGGCCATGTGGTCCGCATCGTAT	0
gagctttgaagtcaggtgatctctggtttga	0
CTAAGCCCTTCCCAGGTGACTGGTTGACCAT	0
ATGCAGGGCTCTCATGTGACCACCAGAGGGC	0
gcctggaactatcatgtggccatgcctgact	0
CCTGCCCTGGCCCAGGTGGCCATCCTCTCGC	0
GGCAGGACAGGACAGGTGACTCAGAGCAGAC	0
CCCCCAGGTGAGCATGTGACAGCGTGGAGCA	0
GGCCAGGGAAGGCATGTGATTCGTGGTCAGG	0
ATGGTCATTGGTCATGTGGCACAAAGATGCT	0
atgctgacctgccatgtgaccttgggcaagt	0
ACACTGCAGGGTCATGTGGGTCAACCACGGC	0
TACTCGTATCCTCAGGTGATCATCCTGCTCA	0
aactcctgacctcaggtgatccgcccatctt	0
AGAGGTTGGGAACAGGTGACTGGTTCCCACC	0
ctagtccaactccatgtgacagatgaAATGA	0
acatctatttgccatgtgaccttgggcaaat	0
taagtcttcaaccatgtggtagtgccagagt	0
GTAGGGTGACAGCATGTGATCACTCACGAGA	0
gctactggtaggcatgtgacctgggctcctc	0
cttctgagatgtcatgtgagcccaacctggt	0
TCTAATGGCAGCCAGGTGGCAATGCAGAAAC	0
TGTGGGGAGAGTCATGTGCCCTCTTAAATGC	0
gaggtaaaaatgcatgtgactgaaagggaac	0
AATCTTCTGCTCCATGTGGCTTAAGCCTTCC	0
TCAGATTGTGGTCAGGTGCCTCAGTAAATCA	0
GACGTTGAGGACCATGTGGTTATCCAGCACT	0
atgaccaatccccatgtgagcaggGCAACTT	0
TCAGCTGTGGGTCAGGTGGCCGTACTGGGGC	0
TTCCACTTGGGGCAGGTGGCCACTTGGACAC	0
atattgcttgaccatgtggcttattcttcaa	0
TTCAACTGCAGCCAGGTGGttttgtttttgt	0
AGGCACTGCCATCATGTGGCTATGTTTGGTA	0
ACAGTGTGGCCTCAGGTGGCCCAGCTGCTGA	0
catgacttgggtcatgtgcctgcccctgaaa	0
ATGCTTTCAGATCAGGTGATCTCACAAATGT	0
GAATGTGTTAATCATGTGCTCTAAGTGACTG	0
AACACAGCTACCCATGTGGTCAGTCACTTAG	0
gtagtcctaaaccaggtggccatgctccagc	0
tctttcccgtgccatgtgccctactggagaa	0
TAAGTGAAACTTCATGTGACATTTCTAGGCT	0
CGGCTGGGGTATCAGGTGACCCGGCTCCCCA	0
CATGAAATCACTCATGTGACTCAGGCGTCTC	0
TCACCACCAGAGCATGTGATAAGTGTCAAGG	0
CCAATTCTGCCCCATGTGGTCAAGAAATTAG	0
CCTCAGCAAAGCCAGGTGACAGCCTCTGCCT	0
TTCACCCAGTTCCATGTGGCTACTTTTGAGT	0
gactctcctccccaggtggctccgcatgtgg	0
GCTGAACAAAGCCAGGTGACCCAGGGGATTC	0
GTGCACCTACCCCAGGTGGCCCATGGAATGT	0
GCAACGCGGGTCCATGTGACTGAGACTCTGT	0
TTTGGAACATGACATGTGACACTGTGACCAC	0
TAGAGTCAAAAACATGTGGCCCTATAAATAT	0
AAATTAGTCAGCCATGTGCTCACGTCCACCA	0
gcctaggaaagccatgtgagtgcatagtgag	0
CACATTTCTGACCATGTGGCACACTGCATCA	0
AGGGGGAGCTGACATGTGGCAGGGAGAGGGA	0
gctaaatggcctcatgtggctagtggctgaa	0
ggacaatcctggcaggtggcctggtgtctgt	0
AATGGTATTTCCCATGTGGCTGTGTGCTGCT	0
GACCTTTTTTGCCATGTGCCTGATGGCAGAG	0
CTGATGACTCATCAGGTGATTTTATTTAAAA	0
aactcctgacctcaggtgatccaccaacctc	0
TGGAGTCCCCGCCAGGTGGCAGCTCCCAATC	0
cttcagtttgcccatgtgacattcttcttgg	0
ttcctttctcgccatgtgacacacctgctcc	0
CTCTGCTGCCCCCATGTGGCCCCCAAAGGCA	0
tctggccactcccatgtggctcccttcctca	0
TCCATTAAGAAGCATGTGACACACAAGAGAG	0
CACTACCACTGTCATGTGacagaaactgttt	0
aatgtagactgtcatgtgaccaccaccaAGT	0
gtgcagaaatgtcatgtgacctcaacttcct	0
GAAGGTGTTTCCCATGTGATTCTGACACACA	0
TGTCTCTGTTCCCATGTGGCTTATTTTGCAT	0
CGCTGCGACCGCCAGGTgcccgcgcgggccg	0
GGAGGACTTACCCACGTGGCCATGGTTGTAA	0
ccctgCGTTAGACACGTGGCCTCATGTTGCC	0
TTCCTGCCAAGTCATGTGCCAGCTCCAGAGA	0
gtggtctctctccatgtggcttgggcttcct	0
TTCTGCCCCTACCATGTGATTTTGTAGATGT	0
acccaaaacagtcatgtgacaaacaacataa	0
tgccctagaagccaggtggctcgaagttaaa	0
tttccctttggacatgtgagtggtagtggct	0
GTGCCATCGCCGCACGTGGCCTTGGGCTATC	0
GTAGAAAAAGGCCAGgtgacctttaacaagt	0
AACTGGGGAGGACATGTGCCTGGGTGTTGGT	0
AGGATTTAACACCATGTGCCACCTCTGTGCT	0
TTTACGGGGCaccatgtggcaggcttgatgc	0
accgcacccggccatgtgcttttactttcat	0
gccaggactagccatgtggtcccacccaacc	0
CATCCTAATTGCCATGTGCTCAGCTGGACCA	0
AGGGATTACTCTCATGTGGTCAATTtgagaa	0
GAACATCGCCATCATGTGGCCTTTTAGAATA	0
acttgtaaggttcatgtgacaagtaagtagc	0
caggtgtggtggcatgtgcctgtaaatccca	0
TTGCGGAAGGCACAGGTGACCCGGAGGCCCG	0
tgcacaaaatagcatgtgagcatggggaaaa	0
GCCCTCCTGTGACATGTGCCCTCTCCAGCAG	0
ACTCAAGaagggcaggtgactcagagacaaa	0
TGGTCACACCACCAGGTGATCTGCCATTTCT	0
AATACGGATTATCATGTGGCCTCCAGGCTGG	0
CCACATTATAGGCATGTGCTCTCGGCGCTGT	0
CCCGGTCATAATCATGTGCTCTGTCGCTCCT	0
TGGTCTCCTGCACACGTGGCTGCTGATCTTG	0
CACTGCTGAGGGCAGGTGACAGCCTAACCAG	0
TCTGGTGAATATCATGTGAGTCCATGTGGAG	0
acctacagggctcaggtgatccccccacgtc	0
cgggtgtgatggcacgtgcccatagtcacag	0
ccaccaagttaccacgtgacttgaatggctc	0
tcaactaccagacatgtgagtgaacaaatat	0
AGTGCGTGAAGCCAGGTGCCCTGGGCCGTAA	0
CTCACTCTGACTCATGTGGTCTCTGGTTTCT	0
GCTGAGGAGGCCCAGGTGATCTCCAACCACC	0
ttaagtgctcaccatgtgccaaactcatttc	0
ggctaaggaagtcatgtgattaggtctgctg	0
TTTTCAGAGAAACAGGTGACTGTGAAACAGA	0
TCTGGACCctcgcaggtgactgagtgggggc	0
agggaggggtgccatgtgacaggtgaggaga	0
gtaaatggatgccaggtggcaaaaccacaca	0
TCTGTGCATGGGCAGGTGACTAAGACAGTGT	0
ATCTATCTTTTCCATGTGGCTGATGCTTCCG	0
TGCTATTTCTGCCATGTGAGAATTTGATGGT	0
ctgccttgtggtcatgtggttaggcagaatg	0
CAGGCCTTTCTCCATGTGGCTCTTCCTTACC	0
CTGCCAGTCTCCCAGGTGGCTGCCAGATAAC	0
GAACTTCAAGGCCATGTGGCCATAATGAGAA	0
GTTGGGAGACACCATGTGGCAAGTGACAAAG	0
ATGACCTGAAGACATGTGCCTTCTTCTCTTC	0
AAGTGACCTTCCCATGTGAGCCCTGCCCACA	0
CTTCAGATGCACCACGTGCCTGGGCCTTGCC	0
cagacatgctagcacgtggcttctgggatga	0
gcaggggatggccatgtgactaagtcctagc	0
ttctttcttactcatgtgatttctgtgttat	0
AGAACAGTCTACCATGTGATAAAAGGGGAAG	0
CACTGCCCCACCCATGTGGCTCAGCTCCTCC	0
TATACTTTGGTTCACGTGATCACTTTAATTA	0
TAATGTTAAAACCATGTGCCTATCAGCTCCT	0
ttattttattctcatgtgacatgtagagaaa	0
AAGGACAGTGGGCATGTGGCTCAGCCTCCAG	0
TGTGTCTTGGGGCAGGTGGCCCTTTCTAAAC	0
TTCTGAACCTCCCAGGTGACACTTGTTATGT	0
tggccagatccccaggtgattcttttgacat	0
GCAACATGCAACCATGTGAGTAATTTGGGGA	0
ttacatgtttcccaggtgaccttaaccgggg	0
TAGCCAGTGAACCATGTGACATCCGAGTCCC	0
ccaattccacatcatgtgctcttAAGCACTG	0
CCAGCTAGTGGCCATGTGCCACCCCTACATA	0
ACTGGAAGTAACCATGTGACTATCTATTAGT	0
GAGCTACTGAACCATGTGCCCAAGAAAACCA	0
accatgcagccccatgtgagcaactctagtt	0
ttctgcttttatcatgtgggcaagttagtta	0
tgcatattgtagcatgtggcagtacttcatt	0
GGGTGGGGGAGACAGGTGGCCTCCAGAGGTG	0
agcaaaaggggtcatgtgatggaaatgacta	0
cctccccgggctcaggtgatcctaccccctc	0
tctaatgatagacatgtgacccagatatggc	0
TTTTTTTGGAGTCAGGTGACAATACAGGGAA	0
catgagctaccCCATGTGGCCAAAACCCATT	0
aagaagtaaagtcaggtggcagaaagacatc	0
ctggttcccaggcaggtgacctgggcctggc	0
CGTGGTGAATGCCATGTGCCCTCCCAGCCCC	0
cttgtggctgtgcacgtgacttcacttggtc	0
TGCTTGTGCTGTCATGTGGGCATGGTCCGTA	0
ggttggtaaccacatgtgatttccctattag	0
gcaaggtcgaatcatgtgactaagttctaac	0
gttagggatagtcatgtgacccagctggagc	0
GCTCTGAGATGTCAGGTGGCCCTGGGTCCAC	0
CGACTCCATACCCACGTGCCCCGCATTCCCC	0
CACACCTACCGGCAGGTGGCCCCACCCTGCA	0
TCAGGGCCATAGCATGTGACCATACCCTTGC	0
TTgtgcctttcccacgtgatcttatttaagc	0
agaggagaaggccatgtgaccctgaaggcag	0
TGACGGGGACGGCAGGTGACAGCTGGCTACT	0
gaccaggtgagtcatgtgcccatccctgagc	0
CACATCATGTGTCAGGTGGCCACTCAGATGG	0
gactggctgggccatgtggccagccctgcac	0
attctaagcagtcatgtgcccagctgaaaat	0
ATTCTTGCCTCTCATGTGGTCCTTCGTGTAA	0
GGTAGAGAGCAGCATGTGGCACACAGAGTTG	0
ATTTGTACAAGACATGTGATTGCCAAGAGCT	0
TCTGCCTTGACACAGGTGACTTCCCAGAATG	0
CTCTGTTTCATACATGTGACCTGAGGCATAA	0
tgagcagtcagacatgtgagttagtaagaac	0
aggatgcaaacccatgtggtctgacctcaca	0
AAACCCCTTTGGCAGGTGATTCAACTCGAAG	0
ACATCTGAGAATCATGTGAGCTGTGTTTCGG	0
GGAAGAGATAATCAGGTGATTAGCAGTTTAG	0
GGCGCTGGCAAGCACGTGCCCCGGGCTGTGT	0
AGATGCAAACAGCAGGTGACTCACACCCCTG	0
AGGTCTCCTCTCCAGGTGACCATCCAGATCC	0
ATCTCATCCAGACATGTGATAAAGGCACAAT	0
ACCAGTGTCCACCATGTGGCAGTGCCGTGCC	0
CCTTCATGACCCCATGTGCCTCAAGCACCTC	0
GGAAGGAATGAGCATGTGATTCCACCAGCAG	0
atcaagaaaaaacatgtgaccacgaggtggc	0
GGAGGGCACCGCCACGTGAGCTGTCCTCTCC	0
ttgtctttcccccatgtggtctaccttcttg	0
ACAAATCCCCCTCATGTGACCCTCTCCTTAT	0
tccaagttctctcatgtggctgttgacaggt	0
CCCATAGATTGCCATGTGCTTCTGGTTTTGA	0
TGTTATCTGCCCCAGGTGATTTCCTGTAAGG	0
gaaagaaaTTTGCATGTGACTTCTTTGAGGT	0
ttaagtgctccccaggtgattctaatctgca	0
CGGTGAGGGGTGCACGTGACTTCTCAGAGAT	0
TCCGCGGGTGCCCAGGTGACCGGCTCGGCAG	0
agtgaactcacccatgtgatcggcacccaga	0
CATCTGAGCAGACATGTGGCAGTCTTCTGAT	0
ATAAAAAAAGACCATGTGGCAGAGAACTATG	0
ttgctgtggtgacatgtgcctgaaatcccag	0
ACGCGCAGCACTCATGTGGCCTGAAATCTGG	0
CTCACCAAGGTCCATGTGACAGTCAGGCAGC	0
CCTGGATGGTGACAGGTGACCATTGTGGGGC	0
ATGAGGAAGTACCATGTGAGTTTTGCTAAAC	0
ccaatcattaaccatgtggccttggggaagt	0
actttccaaggtcatgtggctgaaattgacc	0
GTGTGATGGGGTCATGTGCTTCCTTCTCTGT	0
AAAAGACAGGACCAGGTGGCTTTTTGGGCGT	0
TCTGTGGTCTGACATGTGAGCACATGCTGTA	0
TGTCCTGCCACCCATGTGGTTTCTGAGAAGA	0
GGATGGTCAGCGCATGTGACCTGGGACAGTA	0
actTCTTTCTGCCATGTGATTTATCTGCTCC	0
TGTGGTTTGTGGCATGTGATTATGTATGTGC	0
AGGAAGTGACATCACGTGCCCAAGCTCGGCT	0
ctttcccaggctcaggtgaccctcccacctc	0
TGATAAACTCAGCATGTGAGCCACGTTGAGC	0
AGCTGAGATCCCCACGTGACCTTGAGCCTTA	0
gatcatactcaccatgtgacgatctagatgc	0
aaatgtaaatgtcatgtggtagagtcacaag	0
AAAATCACTTATCATGTGGCTTCATGTAGAC	0
CCTCTCTGGACCCATGTGGCAATAGAGCAGG	0
TCGTGGCCCAGACATGTGCCTTAGTAACCAC	0
aggcttggaggccaggtgcctgggccCTGCC	0
ctctcttgccgccatgtgagaaggtccaagc	0
tcaagccaccaccaggtgatttaaagggcca	0
aactcctgacctcaggtgacccacttgcctc	0
TTCAAAACCTCCCACGTGGTTTCCTTAACTG	0
TTGTGGACAGATCAGGTGGCTGAGGCCTGGA	0
AGGATGATGAGCCATGTGAGCCCTGGGGTGA	0
CCCAGTATTAGCCATGTGCTCACTTCCTCCG	0
TGGGGAAAACCCCAGGTGATTCATGCCTGCT	0
AGATTCTCATGTCATGTGGCCTCAACTCTTG	0
GATGACTCAACCCACGTGGCTAGGGGAACAG	0
TTAGGTACAAGGCATGTGGCCAGGGATGTCA	0
ctgactcagggtcaggtggctcattcagctt	0
TCAGGACTGACCCATGTGACTAGCCTTCAGG	0
TGCCTCCGTGATCATGTGCCTGGTGGATGTG	0
aggttgagaagccatgTGGTATATAACACAG	0
CAGGCCCCTTGACAGGTGACTGGATTCAGAT	0
CACATGTCCAGCCATGTGACCACGGGCTCCC	0
GTGTGAAGGGGTCAGGTGATCAAGAACCCAG	0
GATAGAAGAACCCAGGTGGCTGGTTTCTCTG	0
CACTTGTCAGCCCACGTGGTTTCTGTGGCAG	0
CGGCTGTCTGATCATGTGACCTTCCTGGCTC	0
tgctctgtgccccaggtggctcatctcaatg	0
TCTTTATCATACCATGTGGCTTGCTCAGGTT	0
tttgggggtgaacacgtgactggagtctggc	0
TGCAAAGATAACCATGTGGTTCTTATCTTCC	0
CCTTGCTGCCCCCATGTGGCATGAGGCTGTA	0
GAATCTTAGGTCCATGTGACTTCCTGAGTCA	0
ccctggttaggtcatgtgcccaacacggaaa	0
acagaggagacccatgtggtcctaagatcac	0
GGGAGTAATTACCAGGTGGCCGCGGAGCCAG	0
ctcagacatagtcatgtggcttgggctggtc	0
tcaaccactcagcacgtgagcaaggccatcc	0
gccaggtacagccatgtgactcagctctggc	0
gagcgagaggaacatgtggccagagacttta	0
cttgcctgtcgccatgtgagacgtgtcttgc	0
acagagtgacctcaggtggctcaagttgccc	0
GAGAGAGAGGGGCAGGTGACAGAGAGAAATA	0
CAGGTAGCGGCCCAGGTGGCTGCGCAGGCAC	0
CAGAACGTACACCAGGTGGCCCAAGGAGTTG	0
TTCCCACTGTGCCATGTGCTCCCTTGAGGAT	0
TGCGTGTCACACCATGTGGCGATGAGCAAAG	0
TTAGAAGATTTGCATGTGACTCATCACAGAA	0
TAACTGAAAGAGCATGTGGTCAGTACCTCTG	0
acttcccgggctcaggtgatcttcctgcctc	0
CCGCTTACCCTCCACGTGACTTTCTGTGGTC	0
AATTCACTCAACCAGGTGACTTCAAAATTAG	0
AGGCCTGGGTCCCAGGTGACTAGGAGTAGCC	0
ACGCTGAGGTCCCACGTGCCTGAAGGTCTGG	0
CCACACCCCCACCATGTGCCTCTGTATATGG	0
acttctagggctcaggtgatccacccaccta	0
caggcatggtggcacgtgcctgtagtccagt	0
ttcagaagatgtcatgtgatagcctgagggc	0
ATTGATTTACAGCATGTGGCCCGTGCAGCAC	0
ctgtgaagatagcatgtgatcgtgcacggca	0
tacaggggttatcatgtgaccagtgagtggc	0
TGGTGGAAGTATCAGGTGACAGTTCACTGTG	0
TATTCGCATTACcatgtggtccaagcctggc	0
attgtgagggggcatgtgggcgtccttcagg	0
AAAGGCGATGCACATGTGACCGTGGAAGTTG	0
CTGCATCCTCCACATGTGGCCCTGTTGCACA	0
CTCCAGCTTCCCCAGGTGACTTCCGTGGACA	0
ATCTAATATTAGCATGTGCCCACATCCGCTG	0
ccgtttgctaaccatgtggtcacggtccacg	0
acctcccagacccaggtgatccttccgcccc	0
AATACCTCTCTCCATGTGGCTTTGTGTCACC	0
tagaaagtttgacaggtggccaggcatagtg	0
CAATCACTCAGACATGTGGCACTCTCATAGA	0
cctgtaccttaacatgtgaccctacttgggg	0
GCAGTGAAGGCACATGTGGCTGGGGCAGGAG	0
AAAAAGGCACTCCATGTGGCCCACGACTCAG	0
CAGGCTGCCCCCCAGGTGGCCCCTTTTCACA	0
TTGCTCTAACCGCAGGTGACCCACACGAGGT	0
CGTATTTGGACCCAGGTGACAGGAAGGGAAA	0
tttttaagctctcaggtgatcacagtgcact	0
gtctgcagattccatgtgatcccagttggag	0
gcccagctttgtcatgtgctcatcacagagc	0
AGGAACTCGCAGCAGGTGACTGAGAGTGGAA	0
ctcaggaagaagcatgtgatcgaccacaacc	0
GTTTGTCCCAGCCAGGTGACTACTGCTTATC	0
CACTTTAAGGACCAGGTGACAGAAGGGGAAG	0
TCCTTCCCTCACCAGGTGACAGGCCGCTGCG	0
gtggggtttcaccatgtggccaggctggtat	0
TCACTGAGAAGTCATGTGGTAGTGTGATACC	0
ACCCAACCAAATCATGTGGTATCTGGTACAA	0
GGCTGGAGCAGCCATGTGGTTACAGAAAGCT	0
CATGGTGCTGACCATGTGCTCCTGCTCTTTC	0
CGGTAGAGGGAGCATGTGGTCTTTCCACACC	0
TCCTTTCAATATCATGTGGCCACACACACAC	0
TGACTTGGTGACCAGGTGACATGACAAGCAA	0
GCTAAGATATCACATGTGGCCTCTTCAACTT	0
caaatccaaaaccatgtgcctacagatttgg	0
GATTGTGCGCAACATGTGGCTGAAACTGGGA	0
AATTCTCAATCTCACGTGAGCAGCCAACAGA	0
ACCCAACCAAATCATGTGGTATCTGGTACAA	0
TCACAGCCCTTGCATGTGACCCTTGGGTCCA	0
ACTCCAGCTTGTCATGTGGCACAGTCCTTTT	0
TGTTATTGAAATCATGTGACATCACAAGGTC	0
TAGGAAGGTtatcatgtgaccctgcccctct	0
tccagctctgggcatgtgaccccagCTGCGG	0
CCTGTGGCAGGACAGGTGGCTGTTGCCCTTC	0
gccagcttgggtcatgtgcttgttcctgatc	0
ctcatggatgcccatgtggccgaagaggagc	0
tcactccagagGCATGTGATCGACTGGGCTA	0
tgttccctctgacaggtgactggcactctca	0
ttcaggggtgagcatgtgacccaggcctgcc	0
ttagtttagaaccatgtgactgcatttccac	0
CCTCATCCAGCTCAGGTGGCTGGGGCTTCTA	0
GGCATGAGGCTGCATGTGACTGGCAGGGCTG	0
ctccagttctcccatgtggcaggctgaagcg	0
TTTAAAAAGCAGCATGTGATAAGTACAGGAC	0
AACTTTCGTCACCACGTGGTCTATACATGAT	0
atagctcacacccaggtggctggagcaagcc	0
cctccagatacccacgtgacttcccccatcc	0
TGTTACCTTGAGCAGGTGACTGTCCAAGTCT	0
GCCTAGGGGAGACAGGTGGCTCAGTGGCACT	0
TGAATGGCATGCCATGTGCCTGTATAAACTA	0
CCTCGTCTTTGACATGTGATATATTCTCATT	0
ATCTTTACCTGTCATGTGGTTTTTGGGGGAG	0
ttgaggggctgtcatgtggtaagtgtggact	0
ACTTGTGTGAAACATGTGGCTCAGGGAAAGG	0
CAGCAGAGGTCTCAGGTGGCTTCTGTGTGGG	0
cccaatatgagccatgtgcctgacacagggc	0
gctatatgtggtcatgtgatgaattgctggc	0
GCAGGAAGAGGCCATGTGGGCCCATCTTCTA	0
gagacacacatgcatgtgacttatgcaggcg	0
CTGTGCAGCAGGCAGGTGGCTCTGTCTCCTC	0
aacttccgggctcaggtgatcctcccacctc	0
CAGGCACAGAGACACGTGGTCTTCAGCAGAG	0
CCCTCCTCAGACCAGGTGGCTGCTTTGTGTG	0
TGAGTTGAGAGTCAGGTGGCtgggctagttg	0
GGTGCCAGAGCCCACGTGAGCCTTTGCCAAG	0
GAGTCAAGCTGTCAGGTGATTTGAGTCAAGC	0
GTGATTAAGAATCATGTGATCAATAATCTTA	0
TGTACAGCCAGCCATGTGGGCTGCGATCGGC	0
AGTTTGGGTTGGCATGTGCCCAGCTAGGAGA	0
GCCCAGAGCGCCCACGTGAGTCCTCAGCCAC	0
TCTGACCAGCAGCATGTGGCACACCCACATA	0
GAAGTTCTGAACCATGTGGTAGGCTCAACTA	0
CCACTCCACAGCCATGTGCTTGACACCTGGC	0
CCTTCTGATAGCCATGTGGCCCAAAGAAGGG	0
ATCAGTTCAGGTCAGGTGGTTTCTTAGTTTA	0
GCCCTCCCTTGGCATGTGACAGAAAAAAGTA	0
AACATCAGATGCCATGTGGTTTGTCTCTGAC	0
tttgatggtcaacatgtggtctttgctcCTT	0
GCCACTTCTGCACATGTGGCTCTGGCCTTGT	0
TTCTGAGGTCACCATGTGGTCTGCCAACCCA	0
AAAGCAGGGGAACATGTGGTCTGTGTTTTAA	0
aaacattccaatcaggtgacaaactccctgg	0
TCCGCCCCCGCCCATGTGGCAGTGATGAGAA	0
TGCTTGAGTCTGCACGTGACTAGGTTCTGGC	0
ttgctctttcaccatgtgatacacctgcttc	0
agtcactagcagcaggtgactttagcagcag	0
gctcagagagggcaggtggcttgtgcattgc	0
cacacctgagctcatgtggctctcttgcctg	0
CCCAATTGGCCTCAGGTGGCCATCCCCCACT	0
ggagagttcaatcaggtggctgatttaatca	0
CCCTGGACATATCATGTGGCAAACTGAaggg	0
ccaaaggatagacatgtgactcaggcaggac	0
tgggtgtggtggcatgtgcctgtagtcccaa	0
aaggagaaaagccatgtggtcaacctgacag	0
AGGCGGGAATCACAGGTGACCAGCAAATCAC	0
GGTTGTGGCTGGCAGGTGGCTTTGCTTTTTA	0
atgaatttaggtcatgtgcctgcccctgaac	0
GCCTATGAGGCCCAGGTGACTGCAGCCCCCT	0
TCCTCATATCCACACGTGGCCCCTAGGAGGT	0
AAACACTGCCATCATGTGGCTCAATGGATGC	0
caatgcaaaattcatgtggccgctcatcatg	0
GTATTGCTATGACATGTGACACCCAGACCAC	0
AGTTGTCTGGACCATGTGCCCAACCTCCCTG	0
CTCTTCCTCTGTCATGTGATTATAACAAGCC	0
gtgatgagttgtcaggtgactaacccgaCAG	0
TTGTGGAGCAAGCATGTGACtttcttttttt	0
TGCTGAATGGCCCACGTGAGCTTAGAGGTTA	0
GCCATTTAGAATCAGGTGACAGCTGaagttg	0
ctaagctgataccacgtggttcaaagcccca	0
attgagctccatcatgtggccagtgactcaa	0
ACTTTCAGCCACCACGTGGCTTCCAGGATCC	0
AGACATCTATGTCAGGTGGTTTCTGGAAATC	0
GTCAGGAGGCAGCATGTGACCCTAGTCTGCC	0
gtgtcatgtgcacacgtggctgtgtaggagt	0
GTGTCATGTGCACATGTGGCTGTGTAGGAGT	0
acggggtttcaccatgtgggccaggctggtc	0
gctgaccttcggcatgtgctcaagcaggaag	0
agttggggtggtcatgtgactgagtcttggc	0
ACTGCCTCGAGTCATGTGATAGAGCTTGAGT	0
aatttgacctagcatgtgaccctcaccataa	0
taaagggaaacccatgtggtctggcatttgg	0
aggagagtagcccatgtggttcacagagcac	0
CAGGGAATAggccatgtggtctctgtcgcaa	0
CTCGGAAAAGGCCAGGTGGTTCGGCATGGTC	0
CATAGCGTGAAGCATGTGGTCCTTAAACGTG	0
TGAAATGTCAGACAGGTGACCTGCACTAAAA	0
GGATGGCTGTTCCAGGTGACCTTGAAAGTCA	0
AAATGCTGGTATCATGTGCCCAGGCAAACTT	0
CCCGGCGGCAGCCAGGTGGCAGAAAGGAGCA	0
AACTGTTCTTCACATGTGACAGAGAAGCGGT	0
caacaccctaagcaggtgacctagattgcac	0
GCACCCTGAGGCCATGtggtaggccaggcag	0
gactcacagttccacgtggctggggagtcct	0
TGGGCAGTCTAGCATGTGACCTTCTCTTCCT	0
AAGGAGCGCCCCCATGTGGCTGTACTGTGTT	0
CCGAAGTCCACCCATGTGGCAGTGTTACCCT	0
CAAATTTGGTCTCACGTGATTGGATCAGAGG	0
TCTTAGTAAAACCATGTGGTAGGTCATCCTT	0
TCCCCATTGACGCATGTGGCCCAAACGCGAT	0
cacacaatcaaccatgtggctgggggaagtt	0
CAACCCTAGAGCCAGGTGGTTCAGAAGCTCA	0
agccctgagcaacatgtggtctggtactgct	0
CAAGAAGATCCCCACGTGACATCTGCCAGAA	0
gccagaattggtcatgtggttcaactggaag	0
catccctaggcacatgtgacaggctggggtc	0
GCAGGCACTAAGCATGTGATAAGACCGCCAC	0
AGTTTGCACCATCATGTGACGGACTGCACGC	0
gtggaatttagtcatgtggcccaggctagct	0
CCCCAGCACCCTCAGGTGACCGAACTGCATG	0
CTCAGCTTAAGTCAGGTGACAACCACTAATC	0
CACACACACATGCATGTGACTCCTAGTACGT	0
ctcagggaagggcatgtgacccaagctggac	0
TAGACCGGAAGCCAGGTGGCTACAAAATCAA	0
TCTACCATGTCACAGGTGACTGAGGCTTCAG	0
gaggaagggaagcatgtgacccactgggggt	0
CCCAGGGCACGGCATGTGGCCCAACAGGACC	0
AACAGGCAGCGACATGTGACATGTGAATTCA	0
ctctggctccctcatgtggctgttggtggga	0
GGCCCTGCCTCTCACGTGGTCTGATCCCCTG	0
gcctagtaacagcacgtggctcagggcagct	0
tccaggtattagcatgtgacccaggcctgac	0
gccagggggcgccatgtgcttgccaggcagc	0
gcgaattcaaatcaggtgacagactgggcac	0
GGAGCCTCCTCCCAGGTGACACATCAGGGTC	0
aactcccgacctcaggtgatctgcccgcccc	0
ttcaagtagcaacacgtgactggtggttacc	0
ccgaaaacctcccatgtgagcctcgaaactc	0
TAACAGCGACAGCATGTGGCCGCGTCTGAGA	0
CTGCTTGCTCACCATGTGACCCTTCTCTGCC	0
TTAGGGACTTCCCAGGTGGCCAGGGAGTTGA	0
atgggaacaccccatgtggcttagccactta	0
GGATAGTGCCCGCAGGTGACCGCGACGAGGC	0
GAGTGCTGTGCCCATGTGGCAGGATCAAGCA	0
ttgataactccccaggtgattcccctgtgtc	0
CCTTGGGCCAGTCATGTGGCCTGTGGTTAGT	0
aactcctgacctcaggtgatccacccatctg	0
AGATGGTTTTGGCAGGTGACAAAACCTCTTT	0
caggcgtgggggcaggtgactgtgatcccag	0
tagtgcaacccccatgtggctctctgtggtg	0
AAAAACCCTGAACAGGTGACTTTACCAAGTC	0
cctccatcccAGCATGTGGCCTCCATCCCAA	0
CCTCCATCCCAACACGTGACCTCCATCTCAA	0
CCTCCATCTCAACATGTGGCCTCCACTCCCA	0
CTCCACTTTCAACATGTGGCCTCCATACCCA	0
CTCCTGAGCTGCCATGTGGCCATCACCACCT	0
GAACTCCATTACCAGGTGACTTTTTAGCTTT	0
ttttaaagtcctcaggtgatcatactgtgca	0
CCCGTCCACTCTCATGTGGCCTCCATGCTGT	0
GCCTGCCAAGGTCATGTGAGAATTCAGATCA	0
AACTCCTTCTCCCAGGTGGCCAGAGCATGTT	0
agttcctgccctcaCGTGCCTCTGTGCTAGA	0
TTTGCAAGCAGTCAGGTGGCCAGAAAGGCAG	0
AGGCCGACTTCCCACGTGCCTACCTAAGCCA	0
AACGCACACCCACATGTGGCCATTTGCTGGT	0
CAAGAGCAAAACCATGTGACCGTCCTGTTCA	0
AACCTGGGATCTCAGGTGACTTTCAGAGGGG	0
ctatacacaaaccatgtgacaaggctaccaa	0
TCCCTTAGTCCCCACGTGCCTCCCCCGGCCC	0
GGCTCCCCAGCCCATGTGACACCACATTTTG	0
TTCTGCTTGTGTCATGTGCCACAAGAAGGCC	0
AGAAACCAGAGGCAGGTGACCCACACAGGAG	0
AAACTGAGTCAACATGTGGTCAACCCAGAGA	0
TCTATTATATGGCAGGTGATTATGCTGTCCT	0
CTAATGGAGAGACAGGTGACTGGTGAAGAAA	0
GCATCCAGATGTCATGTGGTAGCCAGCAAGA	0
GCACCCTAGAAACAGGTGACTCATCCTTGAG	0
ccaccacaccaccatgtggccaaaatttaag	0
CCTTCCCCCCAGCATGTGGTCTGGCCATTTT	0
catgcatcaccacacgtggctaatattgtat	0
ACCGGTCAGAGGCATGTGATAAGATCAATTT	0
CTCTGCTGTAGCCATGTGATTCATTCTGTAC	0
GTTTTTTTCTAGCATGTGACAATCTCTTCAC	0
ttttaagctcctcaggtgacatcaatgtgca	0
CAGGTTCACCATCATGTGGCAGTGGAAAGCA	0
GGCCTACTGTTTCATGTGATTTTGAAGTGGT	0
ACTGCCTCTTCCCACGTGACCCCGGGCGGGC	0
GCGATGTTCGGCCAGGTGGCTCCAAGGAGAG	0
GGCTTCTAAAACCATGTGGTTTATTCCTCTG	0
GCTCTTTGTCCCCAGGTGGCTAGTTTACTCC	0
gacatctgggctcaggtgatcttcccacctc	0
CAAACCTCAGTCCATGTGATTTATAGCAGTA	0
tgagccccctcccatgtgaccccctctcagc	0
ATTTAAATAACCCATGTGACAGAGGCCACAA	0
[truncated: 8,040 more rows]
