# Supplementary material for: Relationship between histone modifications and transcription factor binding is protein family specific
Source: Genome Res. 2018 Mar;28(3):321–33. doi: 10.1101/gr.220079.116 (PMC5848611; doi:10.1101/gr.220079.116)
Supplement: Supplemental Material [file supp_gr.220079.116_Supplemental_Material.zip › Supplemental_Material/USF2/USF2_pwm.txt]

MEME version 4

ALPHABET= ACGT

strands: + -

Background letter frequencies (from
A 0.25 C 0.25 G 0.25 T 0.25 

MOTIF USF2
letter-probability matrix: alength= 4 w= 11 nsites= 20
0.287719806064115 0.15001085462045 0.515594471379984 0.0466748679354512
0.108184383819379 0.324914972139808 0.138143136261669 0.428757507779145
0 1 0 0
1 0 0 0
0 0.351906794992402 0.099138866777625 0.548954338229973
0 0 1 0
0 0 0 1
0 0 1 0
0.756422317099645 0.0539112815688545 0.185831102105796 0.00383529922570374
0 0.718503509660612 0.05275345538751 0.228743034951878
0.158043273753528 0.47999131630364 0.0329256820319849 0.329039727910847
