# Supplementary material for: Relationship between histone modifications and transcription factor binding is protein family specific
Source: Genome Res. 2018 Mar;28(3):321–33. doi: 10.1101/gr.220079.116 (PMC5848611; doi:10.1101/gr.220079.116)
Supplement: Supplemental Material [file supp_gr.220079.116_Supplemental_Material.zip › Supplemental_Material/YY1/BS.bed]

chr10	11209937	11209949	CAAAATGGTGTA	1	-
chr10	26733264	26733276	CAAAATGGAGGG	1	+
chr10	30714267	30714279	CAAGATGGTGAC	1	-
chr10	3222764	3222776	AAAGATGGAGGG	1	-
chr10	60994749	60994761	TAAAATGGCTTC	1	+
chr10	75939076	75939088	CAAGATGGAGTC	1	-
chr10	90654912	90654924	CAAAATGGCTGC	1	+
chr10	91102467	91102479	CAAAATGGCCCC	1	+
chr10	94675825	94675837	CAAAATGGAGGC	1	+
chr10	9723835	9723847	GAAGATGGAGGC	1	-
chr10	98504093	98504105	CAAAATGGATCT	1	-
chr10	99239810	99239822	CAACATGGCTGC	1	+
chr11	122929949	122929961	CAAGATGGCTGC	1	+
chr11	17191634	17191646	CAAAATGGCTGC	1	+
chr11	34669296	34669308	TAAAATGGCCAC	1	-
chr11	75691046	75691058	CAAGATGGCCGA	1	-
chr11	9682653	9682665	GAAGATGGCTAC	1	-
chr12	102563840	102563852	TAAGATGGCCTC	1	-
chr12	104330999	104331011	CAAAATGGCAGC	1	-
chr12	26889677	26889689	TAAAATGGCGGC	1	-
chr12	43853288	43853300	CAAGATGGCGGC	1	-
chr12	48067938	48067950	CAAGATGGCCGA	1	+
chr12	50601418	50601430	CAAAATGGTGGT	1	-
chr12	50943861	50943873	CAAAATGGCTGC	1	-
chr12	57098510	57098522	CAAGATGGCCAC	1	-
chr12	61412510	61412522	AAAAATGGTGGT	1	+
chr12	65587310	65587322	CAACATGGAGGA	1	-
chr12	75969035	75969047	CAAGATGGCTAC	1	-
chr12	80285584	80285596	CAACATGGCTGC	1	-
chr12	90144177	90144189	CAAGATGGCTGC	1	+
chr12	93633267	93633279	CAAGATGGCCGC	1	+
chr13	27712804	27712816	CAAGATGGTGTC	1	+
chr13	42971553	42971565	CAAAATGGCCAA	1	+
chr13	76259745	76259757	CAAAATGGCTGC	1	+
chr13	79546864	79546876	AAAGATGGCGGC	1	-
chr13	89104582	89104594	CAAAATGGCATC	1	-
chr14	102293875	102293887	CAAGATGGCCTC	1	+
chr14	23002157	23002169	AAACATGGCTCT	1	-
chr14	39515484	39515496	CAACATGGTGAA	1	+
chr14	55337093	55337105	CAAGATGGCCGA	1	+
chr14	60682400	60682412	CAAGATGGCGCC	1	-
chr14	65068649	65068661	CAAAATGGCCGC	1	-
chr15	57161983	57161995	CAATATGGCAGT	1	+
chr15	63502526	63502538	AAAGATGGCTTT	1	-
chr15	64938538	64938550	CAAAATGGCGGC	1	+
chr15	80311594	80311606	CAACATGGCGAA	1	-
chr16	10892950	10892962	CAAGATGGCGTC	1	-
chr16	29725860	29725872	CAAAATGGAGTT	1	+
chr16	9996219	9996231	CAAGATGGCTGC	1	-
chr17	28449755	28449767	CAAAATGGCTGC	1	+
chr17	29639484	29639496	CAAGATGGTGCC	1	+
chr17	5134824	5134836	CAAAATGGTGGC	1	-
chr17	57930685	57930697	AAACATGGAGTC	1	+
chr18	10988164	10988176	CAAAATGGCTGA	1	-
chr18	23556193	23556205	CAAGATGGCCAC	1	+
chr18	28923610	28923622	CAAGATGGCCGC	1	+
chr18	61050211	61050223	CAAAATGGAAGC	1	-
chr18	67850937	67850949	AAAAATGGCTCC	1	+
chr19	49032531	49032543	CAACATGGCAGC	1	+
chr1	161190683	161190695	CAAGATGGCTAC	1	+
chr1	173391773	173391785	GAAGATGGCGCA	1	+
chr1	187041592	187041604	CAAGATGGCACC	1	-
chr1	198894840	198894852	CAAAATGGATGT	1	-
chr1	221887776	221887788	CAAAATGGCGGC	1	+
chr1	226918000	226918012	TAAGATGGTTGC	1	-
chr1	227038839	227038851	CAAGATGGCCAT	1	+
chr1	35999335	35999347	CAAGATGGCTGC	1	+
chr1	54389993	54390005	CAAAATGGCTCC	1	-
chr20	46120115	46120127	TAAGATGGCCGG	1	+
chr21	21420663	21420675	CAAGATGGCGGC	1	+
chr21	30450200	30450212	AAACATGGCCTC	1	+
chr22	34253944	34253956	CAAAATGGCGGC	1	+
chr22	45649122	45649134	CAAGATGGCTGC	1	-
chr2	105658922	105658934	CAAGATGGCTCC	1	-
chr2	13517152	13517164	CAAGATGGCCGA	1	+
chr2	169392139	169392151	CAAGATGGCCGA	1	-
chr2	172268778	172268790	CAAAATGGCTGC	1	+
chr2	181188798	181188810	CAAAATGGCTGC	1	-
chr2	182331494	182331506	TAAAATGGCCCC	1	-
chr2	192529748	192529760	CAAAATGGCTGC	1	-
chr2	192893910	192893922	CAAAATGGCTGA	1	-
chr2	203539598	203539610	CAAAATGGCGAA	1	-
chr2	227617765	227617777	CAAAATGGCCCC	1	+
chr2	231072493	231072505	CAAAATGGCTGC	1	+
chr2	37847270	37847282	TAAAATGGCTCC	1	-
chr2	65071397	65071409	CAAGATGGCTGC	1	+
chr2	68596734	68596746	AAAAATGGCGAC	1	-
chr3	100122366	100122378	CAAGATGGCGCC	1	-
chr3	101538895	101538907	CAACATGGATGA	1	-
chr3	101609644	101609656	GAAAATGGCTGA	1	+
chr3	112155483	112155495	CAAGATGGCTGA	1	+
chr3	125235694	125235706	AAAAATGGTGGT	1	+
chr3	127452004	127452016	CAAGATGGCAAC	1	+
chr3	141103592	141103604	GAAGATGGTTCC	1	+
chr3	143367732	143367744	CAAGATGGCTGC	1	-
chr3	151612177	151612189	GAAAATGGCTGC	1	+
chr3	151990833	151990845	CAAGATGGCACC	1	-
chr3	152065521	152065533	CAAGATGGCGGC	1	-
chr3	174942181	174942193	CAAAATGGCTGA	1	+
chr3	178178030	178178042	CAAGATGGCGGC	1	-
chr3	185957312	185957324	GAAAATGGCTGC	1	+
chr3	189504443	189504455	AAAAATGGCGGC	1	-
chr3	196226842	196226854	CAGGATGGCTAC	1	+
chr3	49379599	49379611	CAAAATGGCTGA	1	+
chr3	67043655	67043667	TAAAATGGCCCC	1	-
chr3	69377609	69377621	CAAGATGGAGTC	1	-
chr3	98267667	98267679	TAAGATGGAAGC	1	-
chr3	98280122	98280134	AAAGATGGCCCC	1	-
chr4	105566535	105566547	CAAGATGGCTGC	1	+
chr4	111945252	111945264	CAAAATGGCAGT	1	-
chr4	114662215	114662227	TAAGATGGCTGA	1	-
chr4	117304181	117304193	CAAAATGGCGGC	1	+
chr4	125865248	125865260	GAAAATGGCGTG	1	+
chr4	138374034	138374046	CAAGATGGAGTC	1	+
chr4	147082595	147082607	CAACATGGCCAC	1	-
chr4	165795647	165795659	CAATATGGCGGC	1	-
chr4	53581305	53581317	GAGCATGGCTGC	1	-
chr4	74055171	74055183	CAAGATGGCGCC	1	-
chr4	83395117	83395129	CAAGATGGCGGC	1	-
chr4	89531194	89531206	CAAAATGGCCAC	1	-
chr5	106943968	106943980	CAGAATGGCGGA	1	-
chr5	142691754	142691766	CAAGATGGCCCC	1	+
chr5	142977646	142977658	CAAGATGGCAGC	1	+
chr5	158630617	158630629	CAACATGGCTGC	1	-
chr5	169194078	169194090	CAAAATGGCTAT	1	-
chr5	176602934	176602946	CGAGATGGCGCC	1	-
chr5	18733337	18733349	CAAAATGGCCGC	1	+
chr5	5062130	5062142	CAAGATGGCGAC	1	+
chr5	88135254	88135266	CAAAATGGCTGC	1	+
chr6	100984696	100984708	CAAAATGGCCGA	1	+
chr6	110008711	110008723	CAACATGGCAGC	1	-
chr6	124618847	124618859	CAAGATGGCCGA	1	-
chr6	14077759	14077771	TAAAATGGCGAT	1	+
chr6	146432297	146432309	CAAAATGGCTCC	1	+
chr6	14973062	14973074	CAAGATGGCTGC	1	+
chr6	159531149	159531161	CAAGATGGAGCC	1	-
chr6	16588537	16588549	AAACATGGCCCC	1	+
chr6	18242866	18242878	CAAGATGGCTGC	1	-
chr6	32560705	32560717	CAAGATGGCGTC	1	+
chr6	32570429	32570441	CAAGATGGCGCT	1	+
chr6	34632247	34632259	CAAAATGGTGCT	1	+
chr6	39590593	39590605	CAAAATGGCTGC	1	-
chr6	56618826	56618838	CAAAATGGCTCA	1	-
chr6	78197731	78197743	CAAGATGGCTGC	1	-
chr6	79744711	79744723	CAAGATGGCCAA	1	+
chr6	89626745	89626757	TAAGATGGTGGA	1	-
chr6	89721318	89721330	CAAAATGGCATC	1	+
chr7	107774270	107774282	AAACATGGCGTC	1	-
chr7	119826873	119826885	TAAGATGGCTGA	1	+
chr7	120038533	120038545	TAAAATGGCTGC	1	+
chr7	134270866	134270878	CAAGATGGCAGC	1	-
chr7	37802595	37802607	CAAGATGGCCGA	1	+
chr7	69475498	69475510	CAAGATGGTGGC	1	+
chr7	69690526	69690538	CAAGATGGCTGC	1	+
chr7	7702387	7702399	CAAGATGGCCGA	1	-
chr8	101592872	101592884	CAAAATGGCTGC	1	-
chr8	103207083	103207095	CAAGATGGCTGC	1	+
chr8	104460587	104460599	CAAAATGGCTGC	1	+
chr8	114214747	114214759	CAAGATGGTGGC	1	-
chr8	128193753	128193765	TAAGATGGCCTC	1	+
chr8	128203699	128203711	CAAGATGGCTGC	1	+
chr8	128220696	128220708	CAAAATGGTACC	1	+
chr8	130325854	130325866	CAAGATGGCCGC	1	+
chr8	58313105	58313117	CAAAATGGAGTC	1	-
chr8	63883680	63883692	CAAAATGGCTGC	1	+
chr8	6588309	6588321	TAAAATGGCTGC	1	+
chr9	112750080	112750092	CAAAATGGCTGC	1	+
chr9	132791586	132791598	CAACATGGTGAA	1	-
chr9	2146844	2146856	CAAGATGGTGAT	1	-
chr9	36559514	36559526	CAAGATGGCGAC	1	-
chr9	41954761	41954773	GGAGATGGCTGC	1	-
chrX	1021110	1021122	CAAGATGGCGGC	1	-
chrX	112790007	112790019	CAAGATGGCAGC	1	+
chrX	119564173	119564185	CAAGATGGCCCC	1	-
chrX	13102349	13102361	CAACATGGCGAT	1	-
chrX	42849226	42849238	GAAAATGGCTGA	1	+
chrX	6936007	6936019	CAAGATGGCCAC	1	+
chrX	7173996	7174008	CAAGATGGCTGC	1	-
chrX	74021236	74021248	CAAAATGGCCAC	1	+
chr10	102102385	102102397	GAATATGGCTCC	1	-
chr10	112032768	112032780	CAAAATGGCATT	1	-
chr10	112039424	112039436	CAAGATGGACTT	1	-
chr10	11594114	11594126	AAAGATGGCTGT	1	-
chr10	11648982	11648994	CAACATGGTGAA	1	-
chr10	116589473	116589485	CAAGATGGAGTT	1	+
chr10	11710139	11710151	CAAGATGGCGCC	1	+
chr10	121448879	121448891	CAAGATGGCAAT	1	+
chr10	124990830	124990842	CAAGATGGCTGC	1	+
chr10	129920517	129920529	GAAGATGGCTGC	1	+
chr10	14931454	14931466	AAAAATGGAGCC	1	+
chr10	15014207	15014219	CAACATGGTGAA	1	-
chr10	22183827	22183839	CAAGATGGCACC	1	-
chr10	24511978	24511990	CAACATGGCCAC	1	-
chr10	24936528	24936540	CAAGATGGTGGT	1	+
chr10	27018002	27018014	TAAGATGGCTGG	1	-
chr10	52432084	52432096	CAAAATGGAGCC	1	+
chr10	6434696	6434708	CAAGATGGCGGC	1	-
chr10	64602826	64602838	CAAGATGGCTAT	1	-
chr10	70625669	70625681	TAAAATGGCTGA	1	-
chr10	75853676	75853688	AAACATGGCTGC	1	+
chr10	85303946	85303958	CAAGATGGCTGA	1	-
chr10	89973357	89973369	CAAGATGGCGGC	1	-
chr10	97581666	97581678	CAAAATGGAGGG	1	+
chr10	99404370	99404382	CAAGATGGCCGC	1	+
chr11	107660674	107660686	CAAGATGGCAGC	1	-
chr11	120578442	120578454	CAAGATGGCACA	1	+
chr11	128568204	128568216	CAAGATGGCCTC	1	+
chr11	128583829	128583841	GAAAATGGCTTA	1	-
chr11	14337653	14337665	CAAGATGGTGGA	1	-
chr11	26631136	26631148	AAAGATGGCTGA	1	-
chr11	44578227	44578239	CAACATGGTGAA	1	-
chr11	75692639	75692651	CAAGATGGCTCA	1	-
chr11	76735732	76735744	CAAAATGGCTGA	1	-
chr11	77753031	77753043	CAAGATGGTGGC	1	-
chr11	82638540	82638552	AAAGATGGTTGT	1	-
chr11	83967807	83967819	CAAAATGGAAGC	1	+
chr11	94192975	94192987	AAAAATGGCAGC	1	+
chr11	9687229	9687241	CAAAATGGATTA	1	-
chr12	102324393	102324405	AAAAATGGCTAC	1	-
chr12	109088998	109089010	CAACATGGCAGC	1	+
chr12	111017765	111017777	CGAGATGGCGCC	1	+
chr12	111342358	111342370	CAAGATGGCTGC	1	-
chr12	11775089	11775101	CAAGATGGTGAT	1	+
chr12	118893362	118893374	CAAAATGGCTGC	1	-
chr12	12402247	12402259	CAAAATGGCAGA	1	+
chr12	12704247	12704259	CAACATGGCGAA	1	+
chr12	12726551	12726563	CAAGATGGCGCC	1	-
chr12	27296468	27296480	TAAGATGGAGTC	1	-
chr12	27395565	27395577	TAAGATGGCTGC	1	-
chr12	32044174	32044186	CAAAATGGCAGA	1	+
chr12	40011921	40011933	CAAAATGGCATT	1	-
chr12	41970795	41970807	TAAAATGGCCTC	1	-
chr12	44134441	44134453	TAAGATGGCCCC	1	+
chr12	63036596	63036608	CAAAATGGCTGC	1	-
chr12	66164302	66164314	CAAGATGGCTAC	1	-
chr12	68507569	68507581	AAAAATGGCTAC	1	-
chr12	69641822	69641834	CAAAATGGCTGA	1	+
chr12	90154034	90154046	TAAAATGGCAGA	1	+
chr12	92526264	92526276	AAAGATGGATGA	1	-
chr12	92857118	92857130	AAAGATGGCTGA	1	+
chr12	95179470	95179482	CAATATGGTGGC	1	+
chr12	96709731	96709743	CAAGATGGCCGA	1	+
chr12	98722425	98722437	CAAAATGGAAGA	1	+
chr13	24424229	24424241	CAAGATGGCCTG	1	+
chr13	28180131	28180143	CAAAATGGATGC	1	+
chr13	28986297	28986309	CAGGATGGCCGC	1	-
chr13	33767665	33767677	CAAAATGGCAAC	1	-
chr13	33778924	33778936	GAAAATGGCCAC	1	-
chr13	35487446	35487458	AAAAATGGCCTC	1	+
chr13	41589935	41589947	CAAGATGGCCAA	1	+
chr13	42849576	42849588	AAAAATGGATGA	1	+
chr13	43551698	43551710	TAAGATGGTTGC	1	-
chr13	47172412	47172424	CAAAATGGCCTC	1	+
chr13	69861356	69861368	CAACATGGCTGT	1	-
chr13	85153956	85153968	CAAGATGGTGGC	1	+
chr13	96037845	96037857	CAAGATGGAGTC	1	-
chr13	96156207	96156219	CAAAATGGTTAC	1	+
chr14	102284176	102284188	TAAAATGGCGCC	1	+
chr14	22949008	22949020	CAACATGGAAGC	1	-
chr14	22961072	22961084	AAAAATGGTCTC	1	+
chr14	22988914	22988926	CAAAATGGCTTC	1	-
chr14	23027714	23027726	GGAGATGGCTGC	1	-
chr14	25170467	25170479	CAACATGGAAGT	1	-
chr14	31160020	31160032	CAAGATGGCCGA	1	-
chr14	46813913	46813925	CAACATGGATGA	1	-
chr14	54841140	54841152	AAAAATGGCCAT	1	-
chr14	60518832	60518844	CAAGATGGCTGA	1	-
chr14	64856237	64856249	CAAAATGGTGAA	1	+
chr14	66393370	66393382	CAACATGGCTGC	1	+
chr14	68718618	68718630	TAACATGGCTGA	1	-
chr14	68805283	68805295	AAACATGGCTGC	1	+
chr14	71337159	71337171	CAAGATGGAGGC	1	+
chr14	75950733	75950745	CAAGATGGCGGC	1	+
chr14	75961330	75961342	GAACATGGCGGT	1	+
chr14	75983830	75983842	CAAGATGGCTCC	1	-
chr14	81529243	81529255	CAAAATGGCCAC	1	-
chr14	89912136	89912148	GAAGATGGCTGA	1	+
chr15	34618255	34618267	CAAAATGGCTGA	1	-
chr15	38962824	38962836	AAAGATGGCCAC	1	-
chr15	52731399	52731411	CAAAATGGCGGC	1	-
chr15	59821438	59821450	CAAGATGGAGTT	1	-
chr15	66082305	66082317	CAACATGGCGAA	1	+
chr15	66149263	66149275	AAAAATGGTTGA	1	+
chr15	80258355	80258367	TAAAATGGTGGT	1	+
chr15	83481038	83481050	CAAGATGGCGCC	1	-
chr15	89499791	89499803	AAACATGGCTGG	1	-
chr15	90621585	90621597	CAAGATGGCTGC	1	+
chr15	91207495	91207507	CAAGATGGCCAC	1	+
chr15	95995106	95995118	CAAGATGGCGGC	1	-
chr16	10947021	10947033	GAACATGGCTTC	1	+
chr16	13422864	13422876	GAAAATGGCTGC	1	+
chr16	13726637	13726649	CAAGATGGCAAC	1	-
chr16	14290651	14290663	TAAAATGGTGGT	1	-
chr16	18798045	18798057	CAAGATGGCGCC	1	+
chr16	22366914	22366926	CAAAATGGAGTC	1	+
chr16	23874088	23874100	CAAGATGGAGTC	1	-
chr16	26996786	26996798	CAAGATGGCGAT	1	+
chr16	28536319	28536331	CAAGATGGCTGT	1	-
chr16	5209321	5209333	GAAAATGGCTAC	1	-
chr16	57236201	57236213	CAAGATGGCGGC	1	+
chr16	72661184	72661196	CAAGATGGCCGA	1	+
chr16	75455234	75455246	AAAGATGGAGTC	1	-
chr17	20096517	20096529	CAAGATGGCCAC	1	-
chr17	25804181	25804193	CAAAATGGCCAC	1	-
chr17	28663509	28663521	CAATATGGTGGC	1	+
chr17	29637559	29637571	TAAAATGGAGGA	1	+
chr17	34396064	34396076	CAAAATGGCCGC	1	-
chr17	38016812	38016824	CAACATGGATGC	1	+
chr17	44364244	44364256	GAAAATGGATGT	1	-
chr17	5136200	5136212	CAACATGGCAAA	1	-
chr17	53510244	53510256	CAAAATGGAGTC	1	-
chr17	68301308	68301320	CAAAATGGCTTC	1	-
chr18	11004606	11004618	AGAAATGGCTGC	1	+
chr18	23770524	23770536	CAACATGGCGAA	1	+
chr18	40857238	40857250	AAAAATGGCTCC	1	-
chr18	42475484	42475496	GAAAATGGCAGT	1	+
chr18	52732587	52732599	CAAGATGGCAGC	1	-
chr18	55295727	55295739	CAAGATGGAGCT	1	-
chr18	5999938	5999950	AAACATGGCTCC	1	-
chr18	60451163	60451175	AAAGATGGCCAC	1	+
chr18	60801984	60801996	CAAAATGGCGGC	1	-
chr19	34683288	34683300	CAAGATGGCGCT	1	-
chr19	35711260	35711272	AAATATGGCTGC	1	-
chr19	38466945	38466957	AAAGATGGCTGC	1	+
chr19	38510201	38510213	AAGAATGGCTGC	1	+
chr19	45091393	45091405	CAAGATGGCGAC	1	-
chr19	47610382	47610394	TAAGATGGCTTC	1	+
chr19	49385525	49385537	CAAGATGGAGTC	1	-
chr19	49463256	49463268	AAAAATGGAAGC	1	+
chr19	6579538	6579550	TAAAATGGCAGC	1	+
chr19	6795028	6795040	CAACATGGCGAC	1	+
chr19	7171424	7171436	CAAGATGGCTGC	1	-
chr19	7186683	7186695	TAAAATGGCAGG	1	-
chr19	7518927	7518939	CAAGATGGCACC	1	-
chr1	101493166	101493178	CAAGATGGTGAT	1	-
chr1	101917556	101917568	CAAGATGGAGTC	1	+
chr1	111422670	111422682	CAACATGGAGGT	1	-
chr1	112039052	112039064	GAAGATGGCTCT	1	+
chr1	142891008	142891020	GAAAATGGCGGA	1	+
chr1	148000380	148000392	GAAGATGGCAGC	1	+
chr1	148241756	148241768	AAACATGGCCTC	1	-
chr1	155804419	155804431	CAAGATGGTGAT	1	+
chr1	157555743	157555755	CAAAATGGCTCC	1	+
chr1	16219877	16219889	CAAGATGGCTCC	1	-
chr1	184839792	184839804	AAAGATGGAAGC	1	+
chr1	192544931	192544943	GGAGATGGCTGC	1	-
chr1	199131124	199131136	GAAAATGGCTTC	1	+
chr1	204482250	204482262	CAAAATGGCTGA	1	-
chr1	205093903	205093915	CAACATGGTGAA	1	-
chr1	22108038	22108050	CAACATGGCGAA	1	+
chr1	226937335	226937347	CAACATGGCTAC	1	+
chr1	35625827	35625839	TAAAATGGCTGC	1	-
chr1	40841476	40841488	CAAAATGGCATC	1	-
chr1	46580793	46580805	CAAGATGGCTGC	1	-
chr1	51967027	51967039	CGAGATGGCACC	1	+
chr1	54968884	54968896	CAAAATGGCCAC	1	+
chr1	61707232	61707244	TAAGATGGCTGC	1	+
chr1	85412940	85412952	CAAAATGGCTGA	1	+
chr20	13318988	13319000	CAAGATGGCGAT	1	-
chr20	15883245	15883257	AAAGATGGCTTC	1	+
chr20	17871047	17871059	CAACATGGTGGC	1	-
chr20	31849445	31849457	CAACATGGCAGC	1	+
chr20	322578	322590	CAGCATGGCAGC	1	-
chr20	46151474	46151486	CAACATGGCCTC	1	-
chr20	5588313	5588325	AAACATGGCGGC	1	+
chr21	16401446	16401458	CATAATGGCCGC	1	+
chr21	19154739	19154751	CAAGATGGCCAG	1	+
chr21	26797807	26797819	GAAGATGGCCAC	1	-
chr21	26955238	26955250	TAAAATGGCTCA	1	+
chr21	27009315	27009327	CAATATGGTAGC	1	+
chr21	36007793	36007805	CAACATGGTGGA	1	+
chr21	45633783	45633795	TAAGATGGAGTC	1	-
chr22	39464228	39464240	GAAAATGGCCGG	1	-
chr22	40576572	40576584	CAAAATGGCAGT	1	-
chr22	46243049	46243061	CAATATGGCTGA	1	-
chr22	48503374	48503386	AAAAATGGCTGA	1	+
chr2	10258356	10258368	GAAAATGGCCTC	1	+
chr2	106409850	106409862	CAAGATGGCAGC	1	-
chr2	109248834	109248846	GAAGATGGCTGA	1	-
chr2	122294153	122294165	CAAAATGGAGTC	1	+
chr2	137631997	137632009	AAAGATGGCCGA	1	-
chr2	137714849	137714861	CAAGATGGCTGC	1	-
chr2	160747860	160747872	AAAAATGGCTGA	1	-
chr2	160749582	160749594	CAAAATGGAGTC	1	+
chr2	162004330	162004342	CAACATGGATGA	1	-
chr2	162160340	162160352	CAAAATGGAGCC	1	+
chr2	171068280	171068292	CAAGATGGAGGC	1	+
chr2	172264095	172264107	TAAGATGGTGGA	1	-
chr2	187874844	187874856	CAAAATGGAGGC	1	-
chr2	198074234	198074246	CAAGATGGAAAA	1	-
chr2	199771042	199771054	CAAAATGGTGAA	1	-
chr2	201727340	201727352	CAACATGGCTGT	1	-
chr2	202699995	202700007	CAAGATGGCTGC	1	+
chr2	203135318	203135330	CAACATGGCGGA	1	+
chr2	204107461	204107473	CAAGATGGCGCC	1	+
chr2	207968043	207968055	CAAGATGGCTGC	1	-
chr2	231670132	231670144	AAAAATGGCTTC	1	+
chr2	234126697	234126709	CAAGATGGCCGC	1	-
chr2	38190285	38190297	CAAGATGGCTGA	1	-
chr2	38487573	38487585	GAAGATGGAGGA	1	-
chr2	38948205	38948217	AAAGATGGCCAC	1	-
chr2	43059572	43059584	CAAAATGGCAGC	1	-
chr2	58110208	58110220	CAACATGGACTC	1	+
chr2	61192314	61192326	CAAAATGGCTGC	1	+
chr2	62518389	62518401	CAAGATGGAGTC	1	-
chr2	62574883	62574895	CAAAATGGCGGC	1	-
chr2	64913275	64913287	CAAGATGGCTGA	1	-
chr2	65069322	65069334	TAAAATGGCTGC	1	+
chr2	86623707	86623719	CAAAATGGAGAC	1	-
chr2	9699117	9699129	CAAGATGGCCCC	1	+
chr2	99973215	99973227	CAAAATGGCTGA	1	-
chr3	101657354	101657366	GAAGATGGAAGA	1	-
chr3	111851100	111851112	AAAAATGGTAGC	1	-
chr3	114147410	114147422	CAACATGGTGGG	1	-
chr3	114175842	114175854	AACAATGGCTGC	1	+
chr3	119383435	119383447	TAAGATGGCCCC	1	-
chr3	120334747	120334759	TAAAATGGCGTC	1	+
chr3	136800221	136800233	CAAGATGGTGAA	1	-
chr3	136938926	136938938	CAACATGGTGGC	1	+
chr3	141106676	141106688	AAAAATGGCTGA	1	+
chr3	143216414	143216426	CAAAATGGCTGC	1	-
chr3	148952654	148952666	CAAGATGGCCGA	1	+
chr3	150083414	150083426	AAAAATGGAGCC	1	-
chr3	150316187	150316199	CAAGATGGTGCC	1	+
chr3	152192437	152192449	AAACATGGCCAT	1	-
chr3	152628158	152628170	CAAGATGGCTCC	1	+
chr3	156338160	156338172	GGAAATGGCTGC	1	+
chr3	15787470	15787482	CACAATGGCTGC	1	-
chr3	163527368	163527380	CAAGATGGTGGT	1	-
chr3	169759727	169759739	TAAAATGGCTAT	1	-
chr3	170994948	170994960	TAACATGGCTGA	1	-
chr3	171183755	171183767	CAAGATGGCTGG	1	-
chr3	17902863	17902875	CAAGATGGCCGA	1	-
chr3	189008499	189008511	CAAAATGGCCTC	1	-
chr3	189744243	189744255	CAAGATGGCGCT	1	+
chr3	191009450	191009462	CAAGATGGCCTC	1	+
chr3	192621667	192621679	TAAAATGGCAGC	1	-
chr3	196171579	196171591	GAAGATGGAGTC	1	+
chr3	197436444	197436456	CAACATGGAGAA	1	-
chr3	24040541	24040553	TAAAATGGCCCA	1	+
chr3	27969424	27969436	TAAAATGGAGGT	1	+
chr3	31484566	31484578	CAAAATGGCTGC	1	-
chr3	63841207	63841219	TAAAATGGCTGT	1	-
chr3	69064120	69064132	CAAGATGGCCAT	1	+
chr3	73040309	73040321	CAAGATGGCCAC	1	+
chr3	75834728	75834740	GAAAATGGCGGA	1	+
chr3	81831766	81831778	CAAGATGGCAGC	1	-
chr3	9442478	9442490	GAAGATGGCCTC	1	+
chr3	98274649	98274661	CGAGATGGCGCC	1	+
chr4	103746681	103746693	TAAGATGGCGGC	1	-
chr4	114745671	114745683	CAAGATGGAGGG	1	+
chr4	116936462	116936474	CAAAATGGTGCA	1	-
chr4	117309267	117309279	CAAGATGGCGAT	1	-
chr4	146442632	146442644	CATGATGGCTGC	1	+
chr4	14789691	14789703	CAACATGGCTGG	1	-
chr4	151976869	151976881	CAAAATGGCAGC	1	+
chr4	154458775	154458787	CAAGATGGCCAC	1	-
chr4	154482220	154482232	TAAGATGGCTAT	1	-
chr4	155113996	155114008	CAAGATGGCGGT	1	-
chr4	15767038	15767050	CAAAATGGCCTC	1	+
chr4	160071660	160071672	TAAAATGGCCTC	1	-
chr4	164417389	164417401	CAAGATGGCAAC	1	-
chr4	185255490	185255502	CAAGATGGCCGA	1	+
chr4	186251621	186251633	CAAGATGGCGAT	1	+
chr4	22359130	22359142	CAAGATGGCCGA	1	+
chr4	27863738	27863750	CAAAATGGTGGC	1	-
chr4	36312459	36312471	AAAGATGGCAGA	1	+
chr4	36327760	36327772	CACAATGGCAGC	1	-
chr4	38783521	38783533	CAAAATGGCGGC	1	+
chr4	40198690	40198702	CAAGATGGTTGG	1	-
chr4	40211976	40211988	CAAAATGGCAGG	1	-
chr4	40684921	40684933	CAAGATGGCCTC	1	-
chr4	48199753	48199765	CAAAATGGATGC	1	-
chr4	68067315	68067327	CAAAATGGAAGA	1	+
chr4	69958791	69958803	AAAGATGGCGGC	1	+
chr4	71135609	71135621	CAAGATGGCTGC	1	+
chr4	74528535	74528547	TAAAATGGCAGA	1	-
chr4	86678443	86678455	CAACATGGCACA	1	-
chr5	112078248	112078260	CAAGATGGCTAA	1	+
chr5	118806089	118806101	CAAAATGGTGTC	1	+
chr5	121747865	121747877	TAAGATGGAGGT	1	-
chr5	127791209	127791221	CAAGATGGCCGA	1	+
chr5	130546738	130546750	CAAGATGGCCTA	1	-
chr5	130547486	130547498	CAACATGGCAAA	1	+
chr5	130566152	130566164	AAAAATGGTGTC	1	+
chr5	14210527	14210539	CAAAATGGCTGG	1	-
chr5	142415756	142415768	GAAAATGGCAGA	1	-
chr5	142588946	142588958	CAAGATGGCAAC	1	-
chr5	142642039	142642051	CAAGATGGCTAC	1	+
chr5	142879441	142879453	TAAAATGGCAGA	1	+
chr5	153621828	153621840	CAAGATGGCTGT	1	-
chr5	15702490	15702502	AAAAATGGCGGC	1	+
chr5	162889781	162889793	CAAGATGGCGCC	1	+
chr5	180240778	180240790	TAAAATGGCCTC	1	+
chr5	37872682	37872694	CAAAATGGCTGC	1	-
chr5	64355614	64355626	CAGCATGGCCAC	1	-
chr5	68387072	68387084	CAAAATGGTGCA	1	-
chr5	77067444	77067456	CAAAATGGCAGA	1	-
chr5	79544568	79544580	AAAGATGGCCAC	1	+
chr5	81407164	81407176	CAAAATGGTCAC	1	-
chr5	86529173	86529185	GAAGATGGCCAC	1	+
chr5	88126558	88126570	AAACATGGTGGC	1	-
chr5	89481399	89481411	AAAGATGGAGGA	1	-
chr5	89561317	89561329	AAAAATGGCTGG	1	-
chr5	94073577	94073589	CAACATGGTGAA	1	-
chr6	10531305	10531317	TAAAATGGAGGT	1	-
chr6	113602317	113602329	CAACATGGCTGT	1	+
chr6	113913181	113913193	CAAAATGGCCCC	1	+
chr6	113968966	113968978	CAACATGGCAGT	1	-
chr6	126139089	126139101	CAAAATGGTGGT	1	+
chr6	129973384	129973396	CAAGATGGAGGC	1	+
chr6	135425473	135425485	CAAGATGGCAAC	1	+
chr6	137051807	137051819	CAAGATGGCGCC	1	+
chr6	140427180	140427192	CAAAATGGTTCC	1	+
chr6	14077586	14077598	CAAGATGGAGTC	1	-
chr6	145044762	145044774	CAAGATGGCTGC	1	-
chr6	146186501	146186513	AAAGATGGTTGC	1	+
chr6	148979051	148979063	CAAAATGGCAGC	1	+
chr6	155648816	155648828	CAGCATGGCCAC	1	+
chr6	16475664	16475676	CATCATGGCTGC	1	+
chr6	21908553	21908565	CAAAATGGCCGC	1	-
chr6	26092770	26092782	CAAAATGGTGTC	1	+
chr6	29526700	29526712	CAAAATGGCCGC	1	-
chr6	30813189	30813201	CAGCATGGCCGC	1	-
chr6	36654762	36654774	TAAGATGGTGGC	1	+
chr6	4022745	4022757	TAAGATGGCTGG	1	-
chr6	43344313	43344325	CAAAATGGCCCC	1	+
chr6	5636644	5636656	CAAAATGGCTGC	1	-
chr6	7144129	7144141	CAAAATGGTGGT	1	-
chr6	797707	797719	CACAATGGCTGT	1	+
chr6	9505119	9505131	CAAGATGGCGAT	1	+
chr6	96027196	96027208	CAAGATGGCGCC	1	+
chr7	105824620	105824632	CAAAATGGAGTC	1	-
chr7	108054313	108054325	GAAGATGGTGGC	1	-
chr7	110743969	110743981	CAAAATGGTGTT	1	-
chr7	118230385	118230397	AAACATGGTGGA	1	-
chr7	122913442	122913454	CAAAATGGAGTC	1	+
chr7	137988189	137988201	CAAAATGGCTGC	1	+
chr7	138151292	138151304	CAACATGGCGGA	1	-
chr7	20281668	20281680	AAACATGGCAGA	1	-
chr7	26721557	26721569	CAAAATGGTGTC	1	-
chr7	32546008	32546020	TAAGATGGCTGT	1	+
chr7	35766095	35766107	GAAAATGGCCTC	1	-
chr7	37952624	37952636	CAAAATGGTTTC	1	+
chr7	38402229	38402241	TGAGATGGCGGC	1	+
chr7	67127980	67127992	CAAGATGGCTGC	1	+
chr7	69139131	69139143	CAAAATGGCACT	1	-
chr7	69272706	69272718	TAAGATGGCTCA	1	+
chr7	70115071	70115083	CAAGATGGCCGC	1	+
chr7	76835135	76835147	TAAAATGGCCCC	1	-
chr7	7859169	7859181	CAAAATGGCCCT	1	-
chr7	81212415	81212427	CAAAATGGCTGC	1	-
chr7	82345119	82345131	TAAAATGGCTGG	1	+
chr7	83605685	83605697	AAAAATGGCTGA	1	-
chr7	86957840	86957852	AAACATGGCTAC	1	-
chr7	92339703	92339715	CAAGATGGCTGC	1	-
chr7	92362166	92362178	CAAGATGGTTGC	1	-
chr7	92778307	92778319	CAAAATGGAGTC	1	-
chr7	93787179	93787191	CAAGATGGTGAC	1	-
chr7	93787367	93787379	CAAGATGGAGTC	1	+
chr8	101156193	101156205	CAACATGGCGAA	1	-
chr8	101510617	101510629	CAAGATGGAGTC	1	+
chr8	102921122	102921134	CAAAATGGAGTC	1	+
chr8	103422853	103422865	CAATATGGCTAC	1	+
chr8	103472977	103472989	CAAAATGGACTA	1	+
chr8	110274497	110274509	CAAAATGGACTC	1	+
chr8	11362395	11362407	AAACATGGCCAC	1	-
chr8	123935604	123935616	CAGCATGGTGGC	1	+
chr8	128191252	128191264	CAATATGGCAAC	1	-
chr8	129097472	129097484	CAAGATGGCGGC	1	-
chr8	37008826	37008838	CAAAATGGCTGA	1	+
chr8	38220863	38220875	GAAAATGGAGGA	1	+
chr8	59063442	59063454	CAAGATGGCGGC	1	+
chr8	64888924	64888936	CAAAATGGAGGT	1	-
chr8	70633376	70633388	CAAAATGGAAGG	1	-
chr8	72832509	72832521	CAACATGGCTGA	1	-
chr8	74975344	74975356	CAAGATGGCTGA	1	+
chr8	76481387	76481399	CAAAATGGATGC	1	+
chr8	81910558	81910570	CAACATGGTGAA	1	-
chr8	8783535	8783547	GAAGATGGCAGT	1	+
chr8	93347122	93347134	TAAGATGGCTGA	1	-
chr9	114729292	114729304	GAAAATGGCAGT	1	+
chr9	114797355	114797367	CAAGATGGCCAC	1	+
chr9	114799001	114799013	CAACATGGCGAC	1	-
chr9	114812584	114812596	CAAGATGGCTGA	1	+
chr9	117376705	117376717	CAAGATGGCGAC	1	-
chr9	117969281	117969293	TAACATGGCTGT	1	+
chr9	132749346	132749358	CAACATGGCTGT	1	-
chr9	132770435	132770447	CAACATGGCGAG	1	+
chr9	132800734	132800746	CGAGATGGCGCC	1	-
chr9	14779486	14779498	CAAGATGGCCGC	1	-
chr9	20288859	20288871	CAACATGGCAGC	1	-
chr9	20658780	20658792	AAAGATGGCCGA	1	-
chr9	32579805	32579817	CAAAATGGTGAT	1	-
chr9	35634543	35634555	CAACATGGCGAA	1	-
chr9	4466669	4466681	CAAGATGGCTGA	1	+
chr9	66553874	66553886	AAACATGGCTCC	1	-
chr9	79029696	79029708	CAAGATGGAGAT	1	-
chr9	79078628	79078640	CAAGATGGAGGG	1	+
chr9	94860404	94860416	CAAGATGGCTGC	1	-
chrX	12863541	12863553	CAAGATGGCTGC	1	-
chrX	130092916	130092928	CAAGATGGCCGA	1	+
chrX	130962729	130962741	GAAAATGGAGGA	1	-
chrX	146966486	146966498	TAAAATGGAGTC	1	+
chrX	19768371	19768383	CAACATGGCGAA	1	-
chrX	19815348	19815360	CAAGATGGAGGC	1	+
chrX	19870256	19870268	CAGCATGGCTGT	1	-
chrX	30085353	30085365	CAAAATGGCCCC	1	-
chrX	39876175	39876187	CAGCATGGTGGC	1	+
chrX	39986601	39986613	CAAGATGGCCTC	1	-
chrX	40074228	40074240	CAACATGGCAGC	1	-
chr10	102284582	102284594	CAAAATGGCTCC	1	+
chr10	104212752	104212764	CAACATGGCAGC	1	-
chr10	10719702	10719714	AAAGATGGCTGA	1	+
chr10	11218839	11218851	GAAGATGGTGGG	1	+
chr10	112307173	112307185	GAACATGGCCCC	1	+
chr10	112370254	112370266	AAAAATGGAGGG	1	-
chr10	112620747	112620759	CAGCATGGCTGC	1	+
chr10	116782665	116782677	CAAAATGGGTGC	1	-
chr10	11758891	11758903	CAAGATGGCGGC	1	-
chr10	11895684	11895696	CAAGATGGTGGC	1	-
chr10	120037544	120037556	CAGCATGGCAGC	1	-
chr10	121468337	121468349	CAACATGGCAAA	1	+
chr10	12285831	12285843	CAAAATGGACAT	1	-
chr10	12305356	12305368	CAAGATGGCTGA	1	-
chr10	123185979	123185991	CAGTATGGCTGC	1	+
chr10	12487415	12487427	CAAAATGGCAGA	1	-
chr10	14579262	14579274	CAAGATGGATTC	1	-
chr10	15546605	15546617	CAAAATGGTCAC	1	+
chr10	17697784	17697796	AAAAATGGAGAC	1	+
chr10	22754334	22754346	CAAAATGGCAGC	1	-
chr10	26746587	26746599	CAACATGGCCTC	1	-
chr10	27825485	27825497	GAAAATGGCAGA	1	+
chr10	30971472	30971484	AAAGATGGTGGC	1	-
chr10	31286762	31286774	CAAGATGGCAGC	1	-
chr10	38281301	38281313	GAAAATGGCCCG	1	+
chr10	3848241	3848253	AAAAATGGTAGC	1	-
chr10	3919856	3919868	TAAAATGGTGAC	1	+
chr10	4169620	4169632	CAAGATGGAGCC	1	+
chr10	46149181	46149193	CACAATGGCTGA	1	-
chr10	49923088	49923100	CAACATGGCAGC	1	-
chr10	52053674	52053686	TAAGATGGCTGA	1	+
chr10	52198109	52198121	CAAAATGGCAGC	1	-
chr10	61640893	61640905	GAAGATGGCTAT	1	-
chr10	64442569	64442581	GAAGATGGCCCC	1	+
chr10	6812232	6812244	CAGCATGGTGGC	1	-
chr10	73983668	73983680	GGAAATGGCTGC	1	+
chr10	75886970	75886982	CAAGATGGCAGT	1	+
chr10	76660231	76660243	GAAAATGGCTGC	1	+
chr10	76779241	76779253	CAAAATGGCTGC	1	-
chr10	76866077	76866089	AAACATGGAGGA	1	+
chr10	79462208	79462220	AAAAATGGAGTC	1	-
chr10	80777835	80777847	CAACATGGCAGC	1	+
chr10	81789122	81789134	TAAGATGGCTTC	1	-
chr10	82864527	82864539	CAAAATGGAGTC	1	-
chr10	85768711	85768723	TAAAATGGAGGT	1	+
chr10	88246818	88246830	CAAGATGGCCAA	1	+
chr10	90658609	90658621	AAAGATGGCCGA	1	-
chr10	91807452	91807464	CAAAATGGACTC	1	-
chr10	94194945	94194957	CAAGATGGAGAT	1	-
chr10	94599105	94599117	GAACATGGCCCC	1	-
chr10	97575670	97575682	CAAGATGGCCGC	1	-
chr10	97601668	97601680	AAAGATGGAAGC	1	-
chr10	97608358	97608370	CAAAATGGCGGC	1	-
chr10	98666704	98666716	TAAAATGGAGCC	1	+
chr10	99639097	99639109	AAAGATGGCTCC	1	-
chr10	99954538	99954550	TAAGATGGCCGC	1	+
chr11	10675941	10675953	CAAGATGGTGGT	1	-
chr11	107123733	107123745	CAAGATGGTGCC	1	-
chr11	108604440	108604452	CAGAATGGCAGT	1	-
chr11	109810037	109810049	GAAAATGGCCAA	1	-
chr11	111279656	111279668	CAAGATGGCAGC	1	+
chr11	111285808	111285820	CAAGATGGCCCC	1	+
chr11	112460765	112460777	CAAAATGGCGGT	1	-
chr11	114211125	114211137	CAAGATGGCTGC	1	+
chr11	115003702	115003714	AAACATGGCCTC	1	+
chr11	118115925	118115937	CAACATGGCGAA	1	+
chr11	118176551	118176563	CAAAATGGCTCG	1	+
chr11	11906787	11906799	CAAGATGGCCGA	1	+
chr11	123264219	123264231	CAAGATGGCACA	1	+
chr11	128373855	128373867	CAACATGGCACA	1	+
chr11	128574636	128574648	CAAAATGGTGGG	1	-
chr11	131455413	131455425	CAACATGGTGGT	1	-
chr11	131898699	131898711	CAAAATGGCTGC	1	+
chr11	13238362	13238374	TAAAATGGCAGG	1	-
chr11	22781844	22781856	TAAAATGGCCAA	1	+
chr11	22942804	22942816	GAAAATGGACAC	1	-
chr11	33682688	33682700	TAAAATGGCTGA	1	-
chr11	34388303	34388315	AAAAATGGCTTC	1	-
chr11	35990851	35990863	GAAAATGGCTGA	1	-
chr11	36732821	36732833	AAACATGGCTGC	1	-
chr11	3902189	3902201	TAAAATGGCAGG	1	+
chr11	44627663	44627675	CAAGATGGCTGC	1	+
chr11	47486163	47486175	CAAAATGGCTGC	1	+
chr11	5312628	5312640	CAAGATGGTGGA	1	-
chr11	58509499	58509511	CAAGATGGAGGC	1	-
chr11	5944455	5944467	CAAGATGGAAAC	1	+
chr11	60101615	60101627	CAACATGGCATC	1	-
chr11	60110729	60110741	TAAAATGGCTAA	1	-
chr11	60749246	60749258	GAAAATGGCGGC	1	+
chr11	63319557	63319569	AAAGATGGCGGA	1	+
chr11	6378591	6378603	GAGAATGGCCGC	1	+
chr11	64914990	64915002	CAGCATGGTGGC	1	-
chr11	6766453	6766465	GAAGATGGCTGA	1	-
chr11	68400514	68400526	AAATATGGCCTC	1	+
chr11	71622848	71622860	CAAGATGGAAGC	1	-
chr11	72163176	72163188	CAAGATGGCTAG	1	-
chr11	72685617	72685629	CAACATGGTAGA	1	+
chr11	73239258	73239270	CAAAATGGAGTC	1	-
chr11	73348231	73348243	CAAGATGGCTGC	1	+
chr11	7537841	7537853	TAAAATGGCGTC	1	+
chr11	7540375	7540387	GAAGATGGCAGC	1	+
chr11	75759948	75759960	GAACATGGCTGT	1	+
chr11	79866702	79866714	CAAGATGGCCCC	1	+
chr11	81699015	81699027	CTAAATGGCTGC	1	-
chr11	85028284	85028296	TAAAATGGAGCC	1	-
chr11	85854814	85854826	CAAGATGGTGGA	1	-
chr11	88062006	88062018	GAAGATGGAGTC	1	-
chr11	9230818	9230830	TAAAATGGCTGT	1	+
chr11	95311423	95311435	CAAGATGGCGTC	1	+
chr11	95433822	95433834	TAAGATGGTGGC	1	+
chr11	95445246	95445258	CAAAATGGTTCC	1	+
chr12	100723705	100723717	CAACATGGCAAC	1	+
chr12	102064021	102064033	CAAAATGGCATG	1	-
chr12	102189779	102189791	CAGAATGGCGGC	1	+
chr12	104794033	104794045	CAAGATGGCTGC	1	-
chr12	104854253	104854265	CAACATGGCGAA	1	+
chr12	107351651	107351663	AAAGATGGCCCC	1	-
chr12	107941186	107941198	GAAAATGGACAC	1	-
chr12	108484527	108484539	CAACATGGCTGC	1	-
chr12	1086563	1086575	CAAAATGGCAGC	1	-
chr12	111237802	111237814	CAACATGGCAGC	1	-
chr12	112219281	112219293	CAAGATGGCTTC	1	-
chr12	113154508	113154520	AAACATGGCTGC	1	-
chr12	113691435	113691447	CAAAATGGTTGC	1	+
chr12	114178701	114178713	CAACATGGCTCC	1	+
chr12	116108882	116108894	CAAGATGGACGC	1	+
chr12	117126050	117126062	CAAAATGGACAT	1	-
chr12	117222292	117222304	AAACATGGCTGC	1	+
chr12	117312558	117312570	CAGCATGGCAGC	1	-
chr12	118745949	118745961	CAAGATGGCAAT	1	+
chr12	11883515	11883527	CAACATGGCTCC	1	-
chr12	11885524	11885536	CACGATGGCAGA	1	-
chr12	11911648	11911660	AAAAATGGCCTC	1	+
chr12	11919723	11919735	GGAAATGGCTGC	1	-
chr12	120241372	120241384	CAACATGGCCAC	1	+
chr12	122350317	122350329	GAAAATGGAGCC	1	-
chr12	122897013	122897025	CAACATGGCGAA	1	+
chr12	122986941	122986953	CAACATGGTGGT	1	-
chr12	12529679	12529691	TAAGATGGCCTT	1	+
chr12	125507849	125507861	CAAAATGGCTGC	1	+
chr12	126932112	126932124	CAACATGGCCAC	1	+
chr12	12816739	12816751	CAAAATGGTGGC	1	-
chr12	12843571	12843583	CAAAATGGCTGC	1	+
chr12	129334601	129334613	CAAGATGGCAAT	1	-
chr12	131062061	131062073	AAACATGGCGGT	1	-
chr12	14607375	14607387	CAACATGGAGGA	1	-
chr12	15148937	15148949	CAAGATGGCAGT	1	-
chr12	15429203	15429215	CAAGATGGCAGG	1	+
chr12	25103326	25103338	CAAAATGGAGCC	1	+
chr12	26316065	26316077	AAATATGGCCAC	1	+
chr12	26876334	26876346	GAACATGGCTCA	1	+
chr12	27762666	27762678	GAAAATGGCTGC	1	-
chr12	31560641	31560653	CAACATGGCTGT	1	-
chr12	31876620	31876632	AGAAATGGCAGC	1	-
chr12	39861396	39861408	TAAAATGGCTTC	1	+
chr12	43604535	43604547	CAAAATGGCTCA	1	+
chr12	47791609	47791621	CAACATGGCTGG	1	-
chr12	5183149	5183161	CAAAATGGCTGA	1	-
chr12	53811154	53811166	CAACATGGTGAA	1	+
chr12	54623473	54623485	GAAAATGGAGGA	1	-
chr12	57094105	57094117	CAAGATGGCGCC	1	-
chr12	58225489	58225501	GAAAATGGATGC	1	+
chr12	64712589	64712601	CAAGATGGCTCG	1	+
chr12	68434515	68434527	CAAAATGGAGAC	1	+
chr12	6900162	6900174	CAAAATGGCCGC	1	+
chr12	78623429	78623441	CAAAATGGAGGA	1	+
chr12	79006149	79006161	TAAAATGGCTGC	1	+
chr12	8332962	8332974	CGAGATGGCGGG	1	+
chr12	88242182	88242194	TAAAATGGTAGC	1	+
chr12	89413528	89413540	CAAGATGGCAGA	1	+
chr12	92443385	92443397	AAACATGGCAAC	1	+
chr12	92733173	92733185	CAAGATGGCAGC	1	+
chr12	92802105	92802117	CAAGATGGAAGG	1	+
chr12	92828483	92828495	CAAGATGGCTGT	1	+
chr12	92855764	92855776	TAAAATGGCTGA	1	-
chr12	9288024	9288036	GAAGATGGCTCC	1	+
chr12	93368680	93368692	CAAGATGGAGTC	1	+
chr12	93492014	93492026	AAAAATGGCTTC	1	-
chr12	94666340	94666352	CAAGATGGCTGC	1	+
chr12	96908337	96908349	AAACATGGCTTC	1	+
chr12	97736100	97736112	CAAGATGGAGGT	1	+
chr12	9883562	9883574	CACAATGGCTGA	1	-
chr13	103465180	103465192	AACAATGGCTGC	1	+
chr13	103764647	103764659	CAAGATGGCAGC	1	-
chr13	112638848	112638860	TAAAATGGCTGC	1	-
chr13	22685709	22685721	CAAAATGGAGTC	1	-
chr13	22695747	22695759	CAAGGTGGCGGC	1	+
chr13	24142209	24142221	CAACATGGCACA	1	+
chr13	29370917	29370929	GAAGATGGCTTT	1	+
chr13	30421850	30421862	TAAAATGGAGGC	1	+
chr13	30882812	30882824	AAAAATGGCTCC	1	+
chr13	31348192	31348204	AAAGATGGCAGC	1	+
chr13	32738934	32738946	AAAGATGGCGGC	1	-
chr13	32989370	32989382	GAACATGGAGGT	1	-
chr13	33718867	33718879	AAAAATGGTGGA	1	+
chr13	39447016	39447028	CAAGATGGCGGT	1	-
chr13	41593432	41593444	TAAAATGGCTCC	1	+
chr13	43052813	43052825	GAATATGGAGGC	1	+
chr13	44765810	44765822	CAAAATGGAGAA	1	-
chr13	46756051	46756063	CAAGATGGAGCA	1	-
chr13	47198671	47198683	TAAAATGGTGGT	1	+
chr13	49673344	49673356	CAAAATGGTGGT	1	-
chr13	53270279	53270291	AAAGATGGAAGC	1	-
chr13	53825282	53825294	CAAAATGGATGC	1	-
chr13	59161546	59161558	AAAGATGGTGGC	1	+
chr13	61236946	61236958	CAAGATGGCTGA	1	+
chr13	76088732	76088744	CAAAATGGAGAA	1	-
chr13	78167499	78167511	CAAAATGGTTCT	1	-
chr13	80982492	80982504	AAAGATGGTGGC	1	+
chr13	97928520	97928532	CAAAATGGCTGA	1	+
chr13	99161826	99161838	CAAAATGGATGC	1	-
chr13	99525956	99525968	CAAGATGGAGGC	1	+
chr14	103894154	103894166	CAAGATGGCGAT	1	-
chr14	21966906	21966918	CAGAATGGCTGA	1	+
chr14	22856060	22856072	CAAAATGGAGGG	1	-
chr14	22976726	22976738	CAAAATGGCTCC	1	-
chr14	22980011	22980023	AAACATGGCCAC	1	-
chr14	34414743	34414755	CAAGATGGCTGC	1	-
chr14	46959768	46959780	AAAAATGGAAGC	1	+
chr14	50108464	50108476	TAAAATGGCCCC	1	+
chr14	52315977	52315989	CAACATGGCACC	1	+
chr14	55763841	55763853	CAAAATGGCGGC	1	-
chr14	58539516	58539528	AAAGATGGCTCT	1	-
chr14	67077251	67077263	CAAGATGGCTGA	1	-
chr14	67840345	67840357	AAAAATGGCTGA	1	-
chr14	68134064	68134076	CAAAATGGAGGA	1	+
chr14	70092291	70092303	GAACATGGCCGG	1	+
chr14	71794994	71795006	GAAAATGGCCTT	1	-
chr14	71821052	71821064	CAAGATGGCCAC	1	-
chr14	71841904	71841916	CAAAATGGCAGC	1	-
chr14	73111919	73111931	AAACATGGCCAC	1	-
chr14	75990210	75990222	CAAGATGGTGTC	1	+
chr14	76482201	76482213	TAAAATGGCTCC	1	-
chr14	77095913	77095925	CAAAATGGCTGC	1	+
chr14	78356706	78356718	CAGCATGGCGGC	1	+
chr14	81701562	81701574	CATCATGGCTGC	1	+
chr14	89097157	89097169	GAAAATGGCTGC	1	-
chr14	90816220	90816232	CAAAATGGAAAC	1	+
chr14	92574965	92574977	CAACATGGCCAC	1	-
chr14	93245487	93245499	TAAGATGGCTCC	1	-
chr14	94432851	94432863	CAAGATGGCTGC	1	-
chr14	96162337	96162349	CAAGATGGCAGA	1	+
chr14	97354665	97354677	CAAAATGGTTTC	1	+
chr14	97923607	97923619	GGAAATGGCTGC	1	+
chr15	101829269	101829281	GAAGATGGCAGC	1	-
chr15	31516945	31516957	CAAAATGGCAAC	1	+
chr15	34628846	34628858	CAAGATGGCTTC	1	-
chr15	36915088	36915100	CAAAATGGCCTC	1	-
chr15	38056972	38056984	CAAAATGGCTTC	1	+
chr15	38901924	38901936	CAAAATGGCTGC	1	-
chr15	39747736	39747748	CAAGATGGCCCT	1	-
chr15	40167315	40167327	GAACATGGAGCC	1	+
chr15	43207500	43207512	CAAGATGGCTAC	1	-
chr15	43527289	43527301	CAAAATGGCTGC	1	+
chr15	43544186	43544198	CAAGATGGCAAC	1	-
chr15	44987570	44987582	CAAGATGGCAGC	1	+
chr15	48377403	48377415	GAAGATGGTGCC	1	+
chr15	49527967	49527979	CAAGATGGCAGC	1	+
chr15	51917838	51917850	CAAGATGGCAGG	1	+
chr15	55818908	55818920	GAGCATGGCTGC	1	-
chr15	59449805	59449817	CAAGATGGCTGC	1	-
chr15	59661979	59661991	GAAAATGGCTAT	1	+
chr15	59705387	59705399	GAACATGGCTTA	1	+
chr15	60843668	60843680	AAAGATGGCTCT	1	-
chr15	63519234	63519246	CAAAATGGCCAC	1	-
chr15	64361932	64361944	AAATATGGCTCC	1	+
chr15	67409325	67409337	CAGAATGGCTTC	1	-
chr15	72634857	72634869	TAAAATGGCTGC	1	+
chr15	72754685	72754697	CAACATGGCGAA	1	-
chr15	79449247	79449259	CAAAATGGCTGC	1	+
chr15	80195639	80195651	TAAAATGGTGGT	1	+
chr15	80285907	80285919	CGAGATGGCGCC	1	-
chr15	80392152	80392164	CAACATGGTGAA	1	-
chr15	81274805	81274817	AAAAATGGCCAC	1	+
chr15	86250603	86250615	GAAAATGGAGAC	1	-
chr15	91658261	91658273	CAAGATGGCAGG	1	+
chr15	91669460	91669472	CAAGATGGAGAC	1	+
chr15	96277508	96277520	AAAGATGGCTGC	1	-
chr16	10617007	10617019	GAAGATGGCTGC	1	+
chr16	10881280	10881292	CAAAATGGCGGC	1	+
chr16	11205247	11205259	CAACATGGTGGA	1	+
chr16	11304324	11304336	CAAAATGGCCTC	1	-
chr16	12386544	12386556	TAAAATGGCGGG	1	-
chr16	12845387	12845399	CAAAATGGCTGC	1	-
chr16	13262213	13262225	GGAGATGGCTGC	1	-
chr16	13345015	13345027	AAAGATGGCGGC	1	+
chr16	15730583	15730595	AAAGATGGCTAA	1	+
chr16	16287030	16287042	CAAGATGGCTAC	1	+
chr16	17232970	17232982	CAACATGGCCTC	1	-
chr16	17308034	17308046	CAAGATGGCCTC	1	+
chr16	19514215	19514227	CAAAATGGTAGG	1	-
chr16	24011214	24011226	TAAGATGGCCCC	1	+
chr16	24967423	24967435	GAAAATGGCCAC	1	+
chr16	27297314	27297326	CAACATGGAGGA	1	-
chr16	27376665	27376677	CAAGATGGCAAC	1	-
chr16	27420073	27420085	TAAAATGGCCCT	1	-
chr16	31882314	31882326	CAAAATGGAATC	1	+
chr16	3911083	3911095	CAACATGGTGAA	1	+
chr16	50751558	50751570	TAAAATGGCGGC	1	-
chr16	54667985	54667997	GAAAATGGCTGC	1	+
chr16	5558561	5558573	CAAGATGGTGGC	1	+
chr16	56155169	56155181	CAAAATGGAGGC	1	+
chr16	67746980	67746992	CAAGATGGCGAA	1	-
chr16	67964693	67964705	CAAAATGGCGGC	1	+
chr16	69556882	69556894	AAATATGGCTGC	1	+
chr16	70559811	70559823	CAAGATGGCGCC	1	+
chr16	72276018	72276030	CAAAATGGCAGC	1	+
chr16	73073783	73073795	CAAAATGGCTTC	1	+
chr16	73422051	73422063	CAAAATGGCCAC	1	+
chr16	75613299	75613311	AAAGATGGCCCC	1	+
chr16	76687509	76687521	AAAGATGGCTCC	1	+
chr16	81462867	81462879	GGAAATGGCTGC	1	+
chr16	89200575	89200587	CAAAATGGCGGC	1	+
chr17	10121355	10121367	CAAGATGGCACA	1	+
chr17	15401616	15401628	CATCATGGCTGC	1	+
chr17	16171820	16171832	CAAGATGGCACC	1	-
chr17	27255117	27255129	CAAGATGGAGTT	1	-
chr17	27264035	27264047	CAAAATGGCTGC	1	-
chr17	28914075	28914087	CAAGATGGCTTC	1	+
chr17	29647443	29647455	CAACATGGATGC	1	+
chr17	42124464	42124476	TAAAATGGCTGA	1	-
chr17	43837396	43837408	CAAAATGGCAGC	1	-
chr17	4549170	4549182	CAAGATGGCTGC	1	-
chr17	53455471	53455483	TAAAATGGCCTC	1	+
chr17	53512242	53512254	CAAGATGGAGTG	1	+
chr17	56072882	56072894	GAACATGGCCAC	1	+
chr17	56199512	56199524	CACAATGGCTGA	1	-
chr17	56492127	56492139	CAAAATGGACAC	1	-
chr17	57082264	57082276	GAAGATGGAGAC	1	-
chr17	62645543	62645555	GAAGATGGCTCA	1	-
chr17	63889199	63889211	TAAGATGGTGGG	1	+
chr17	6412956	6412968	CAACATGGAGCC	1	+
chr17	65388404	65388416	CAAGATGGCTGC	1	+
chr17	65506711	65506723	AAAAATGGCCAG	1	-
chr17	65571024	65571036	CAGAATGGCAAC	1	-
chr17	67112191	67112203	CAACATGGCAAA	1	-
chr17	74204412	74204424	AAAAATGGCAGC	1	+
chr17	7426598	7426610	GAAGATGGCTGT	1	+
chr17	74731357	74731369	AAACATGGCTGG	1	-
chr17	75003380	75003392	TAAAATGGAAGC	1	-
chr17	76713179	76713191	AAGCATGGCTGC	1	-
chr17	8775998	8776010	CAAGATGGCTGG	1	+
chr18	10787563	10787575	CAAAATGGATGT	1	-
chr18	11310668	11310680	GAACATGGCCAC	1	+
chr18	19341480	19341492	AAAGATGGCCAC	1	+
chr18	20363569	20363581	AAAGATGGCTGC	1	+
chr18	21290243	21290255	CAAGATGGCGCC	1	-
chr18	21544456	21544468	AAAAATGGCTTC	1	-
chr18	23255250	23255262	CAAAATGGCTGC	1	-
chr18	24392275	24392287	CAAAATGGCTGA	1	+
chr18	2471750	2471762	CAAAATGGAAGC	1	-
chr18	29018605	29018617	AAAGATGGAGGG	1	+
chr18	2957690	2957702	TAAAATGGCCAC	1	-
chr18	31611935	31611947	GAAAATGGCAGC	1	-
chr18	3266219	3266231	CAAGATGGCTGA	1	+
chr18	4267842	4267854	CAACATGGCAGC	1	+
chr18	44711359	44711371	CAACATGGCTTT	1	-
chr18	46330205	46330217	TAAGATGGCGGT	1	-
chr18	46333363	46333375	TGAAATGGCTGC	1	+
chr18	48347670	48347682	AAAGATGGCTGC	1	+
chr18	51654316	51654328	AAAAATGGCCAA	1	-
chr18	52947875	52947887	CAAAATGGAGGC	1	-
chr18	53051935	53051947	CAAGATGGAGGA	1	-
chr18	57585703	57585715	TAAAATGGCCAT	1	+
chr18	60085546	60085558	CAAGATGGTGTC	1	+
chr18	60625348	60625360	CAACATGGTGAA	1	-
chr18	60855561	60855573	TAAGATGGCAGG	1	+
chr18	61576265	61576277	CAAAATGGGGGA	1	+
chr18	624314	624326	CAGGATGGCATC	1	-
chr18	69848815	69848827	CAAGATGGAGTC	1	+
chr18	73424387	73424399	CAAAATGGCTGC	1	+
chr18	73424593	73424605	CAAAATGGCTGC	1	+
chr19	10317938	10317950	CAATATGGCGGC	1	-
chr19	11489244	11489256	AATGATGGCTGC	1	-
chr19	13181463	13181475	TAAGATGGCTGC	1	+
chr19	14480703	14480715	AAAAATGGCTTT	1	+
chr19	16226467	16226479	CAAAATGGCTGC	1	-
chr19	16555151	16555163	CAAGATGGCTGC	1	+
chr19	2069956	2069968	CAGCATGGCAGA	1	-
chr19	2261970	2261982	CAAGATGGCAGG	1	+
chr19	23946073	23946085	CAAGATGGCGGC	1	+
chr19	3160402	3160414	CAATATGGCTGC	1	+
chr19	3253486	3253498	CAACATGGCATC	1	+
chr19	3303012	3303024	CAACATGGTGGC	1	+
chr19	35284645	35284657	GAAAATGGCTGC	1	+
chr19	35561579	35561591	CAATATGGCTAC	1	+
chr19	35685140	35685152	GAAAATGGTGGC	1	-
chr19	38404768	38404780	CAAGATGGCGGT	1	+
chr19	39516860	39516872	CACCATGGCGGC	1	-
chr19	40162881	40162893	CAAAATGGAGAA	1	-
chr19	40250738	40250750	CAAAATGGTGCA	1	+
chr19	41872205	41872217	CAAAATGGGGGC	1	-
chr19	4256812	4256824	CAACATGGCAGC	1	+
chr19	44162339	44162351	CAACATGGCTGC	1	-
chr19	44194932	44194944	CAAAATGGTCAC	1	+
chr19	45799681	45799693	AATGATGGCTGC	1	-
chr19	4781051	4781063	CAAGATGGCTGC	1	-
chr19	49395244	49395256	CATCATGGCGGC	1	-
chr19	49996751	49996763	CAACATGGTGAA	1	+
chr19	51751406	51751418	CAAGATGGCCGC	1	+
chr19	52391315	52391327	GAAAATGGCTGC	1	-
chr19	55773434	55773446	GGAAATGGCGGC	1	+
chr19	57350410	57350422	AAAGATGGCGCC	1	+
chr19	6491965	6491977	CAACATGGCTGC	1	-
chr19	6812139	6812151	GAAAATGGCTGC	1	-
chr19	6866101	6866113	CAAGATGGAGTC	1	+
chr19	6970734	6970746	GAACATGGCTGA	1	-
chr1	100173157	100173169	AAAAATGGCTAC	1	-
chr1	100217750	100217762	CAAAATGGTTAC	1	-
chr1	102657474	102657486	CACAATGGCTCC	1	+
chr1	110574217	110574229	CAAGATGGAGTT	1	+
chr1	111010369	111010381	GAAAATGGCAAA	1	+
chr1	111688378	111688390	CAACATGGTGCT	1	-
chr1	112942502	112942514	CAACATGGTGAA	1	+
chr1	119461372	119461384	TAACATGGAGGC	1	+
chr1	12105182	12105194	CAACATGGCCAC	1	+
chr1	12141948	12141960	CAAGATGGTGCC	1	-
chr1	12570834	12570846	CAAGATGGCAGC	1	+
chr1	14247407	14247419	CAAGATGGCGAT	1	+
chr1	145042479	145042491	CAAGATGGCTCC	1	-
chr1	148604973	148604985	GAAAATGGCAGG	1	+
chr1	160514676	160514688	CAAAATGGAAGT	1	-
chr1	160594328	160594340	CAAAATGGATAC	1	-
chr1	160611125	160611137	CAAAATGGCTCC	1	+
chr1	160696046	160696058	GAAAATGGAGGT	1	+
chr1	165571085	165571097	CAAAATGGAGTC	1	-
chr1	168282432	168282444	GAAAATGGTGGA	1	-
chr1	168479421	168479433	CAAGATGGAAGG	1	-
chr1	168606774	168606786	CAAAATGGTACC	1	+
chr1	169130858	169130870	CAAGATGGAGTC	1	-
chr1	170036684	170036696	CAAGATGGCAGC	1	+
chr1	170588469	170588481	CAAGATGGCTGC	1	-
chr1	171763320	171763332	AAAGATGGAACC	1	-
chr1	173389652	173389664	GAATATGGCCAC	1	+
chr1	17731597	17731609	AAAGATGGCCTC	1	-
chr1	177953534	177953546	CAATATGGTGGT	1	-
chr1	178633574	178633586	GAAGATGGCAGC	1	+
chr1	180477173	180477185	CAACATGGCCAC	1	-
chr1	181028764	181028776	CAACATGGTGGC	1	+
chr1	181143096	181143108	CAAGATGGAGTC	1	-
chr1	182140501	182140513	CAAGATGGCGGC	1	+
chr1	182399980	182399992	CAAGATGGCTGC	1	-
chr1	182687788	182687800	CAACATGGAATC	1	+
chr1	183624788	183624800	CAAGATGGCCAC	1	+
chr1	185378751	185378763	CAAGATGGCTGC	1	-
chr1	192528940	192528952	TAAAATGGCCGC	1	-
chr1	197716610	197716622	TAAGATGGCTGC	1	-
chr1	20287217	20287229	CAACATGGCCAC	1	+
chr1	203240384	203240396	AAACATGGCTGC	1	-
chr1	205323706	205323718	GAAGATGGCCAG	1	+
chr1	206733808	206733820	GAAAATGGCAGT	1	+
chr1	208067594	208067606	CAACATGGTTGG	1	+
chr1	20930119	20930131	CAGCATGGCCGC	1	-
chr1	211786587	211786599	CAAAATGGTGGC	1	-
chr1	211790162	211790174	CAAGATGGCCGC	1	-
chr1	211851201	211851213	AAAGATGGTGGT	1	-
chr1	211954608	211954620	AAAAATGGTTGT	1	-
chr1	212585860	212585872	GAAAATGGCCGG	1	-
chr1	219638844	219638856	AAACATGGCCTC	1	+
chr1	22118277	22118289	CAAGATGGTGAT	1	-
chr1	221899558	221899570	CAAAATGGCAGC	1	+
chr1	221901424	221901436	GAAAATGGAGGC	1	-
chr1	225110351	225110363	CAAAATGGCCTC	1	+
chr1	22530002	22530014	CAACATGGCCCC	1	+
chr1	226974224	226974236	CAACATGGCGAA	1	-
chr1	234492879	234492891	CAAGATGGCAGA	1	-
chr1	234742057	234742069	AAAGATGGCAGT	1	+
chr1	235146634	235146646	AAAAATGGTTAC	1	-
chr1	236074196	236074208	AAAAATGGCTCC	1	+
chr1	236322151	236322163	TAAAATGGCTGC	1	+
chr1	236438542	236438554	CAAGATGGCCCC	1	+
chr1	24225836	24225848	CAAGATGGAGTC	1	-
chr1	247531232	247531244	CAAGATGGAGTC	1	-
chr1	25073297	25073309	CAAGATGGCGAA	1	+
chr1	26228039	26228051	CAAAATGGAAGC	1	-
chr1	27376383	27376395	CAACATGGCTGC	1	-
chr1	28743995	28744007	TGAGATGGCTGC	1	+
chr1	30702957	30702969	CAAGATGGCCGC	1	-
chr1	39734172	39734184	TAAGATGGCTGT	1	+
chr1	40498136	40498148	CAAGATGGCAGC	1	-
chr1	41877154	41877166	CAACATGGCAGC	1	+
chr1	42348021	42348033	GAAGATGGCAGC	1	+
chr1	42391514	42391526	GAACATGGCTAC	1	+
chr1	42429793	42429805	CAAGATGGCTGC	1	+
chr1	42430236	42430248	AAAAATGGCAGT	1	-
chr1	43149992	43150004	CAAGATGGCTGC	1	+
chr1	52670443	52670455	CAAAATGGTTCC	1	+
chr1	55593846	55593858	TAAAATGGCCCT	1	-
chr1	58570823	58570835	AAAGATGGCTGC	1	+
chr1	60860249	60860261	CAAAATGGCAGA	1	-
chr1	66817882	66817894	CAACATGGCGAA	1	-
chr1	67640573	67640585	CAAGATGGCCAC	1	+
chr1	77134009	77134021	CAAAATGGACTC	1	-
chr1	77309927	77309939	GAAAATGGCGGG	1	-
chr1	78520839	78520851	CAAGATGGCTGT	1	-
chr1	78607770	78607782	CAAAATGGAGGA	1	-
chr1	8585928	8585940	CAAAATGGAGGC	1	+
chr1	89636386	89636398	CAAAATGGAGTC	1	+
chr1	89661375	89661387	AGAAATGGCTGC	1	+
chr1	8998651	8998663	CAAGATGGAGTC	1	+
chr1	90406820	90406832	AAGCATGGCTGC	1	-
chr1	9138476	9138488	CAAGATGGAGTC	1	+
chr1	94236399	94236411	CAAAATGGTGCT	1	-
chr1	99646070	99646082	CAAAATGGTGTC	1	-
chr20	13316906	13316918	CAAAATGGCAGC	1	-
chr20	15217618	15217630	CAAAATGGTCCC	1	-
chr20	16549962	16549974	CAAGATGGCTGC	1	+
chr20	17940114	17940126	CAAAATGGCTGC	1	-
chr20	19649512	19649524	CAAGATGGCTGC	1	+
chr20	20165031	20165043	AAAGATGGCAGT	1	-
chr20	23464945	23464957	CAAGATGGTGAA	1	+
chr20	35241272	35241284	CAAGATGGCAAG	1	+
chr20	35617142	35617154	GAAAATGGCTGT	1	-
chr20	38774355	38774367	CAAAATGGATGA	1	-
chr20	43215055	43215067	CAACATGGCAGC	1	-
chr20	43864956	43864968	CAAGATGGCACC	1	+
chr20	45980501	45980513	TAAAATGGCGTC	1	+
chr20	45982992	45983004	TAAAATGGCTCC	1	-
chr20	46039384	46039396	CAACATGGCTGG	1	-
chr20	46126919	46126931	CAACATGGAGAA	1	+
chr20	46204006	46204018	CAAAATGGCCTC	1	-
chr20	46641191	46641203	TAAGATGGAAGC	1	-
chr20	46658853	46658865	CAAAATGGCTGC	1	+
chr20	46979587	46979599	CAAAATGGAGTC	1	+
chr20	4942984	4942996	TAAGATGGCAGC	1	+
chr20	49509159	49509171	CAAAATGGCCAG	1	-
chr20	52556716	52556728	CAAAATGGCCCC	1	-
chr20	52557982	52557994	TGAAATGGCTGC	1	-
chr20	54723723	54723735	CAAAATGGAGGA	1	+
chr20	54975322	54975334	AAAGATGGCTGG	1	-
chr20	558176	558188	CAAAATGGAAGG	1	+
chr20	5623548	5623560	CAACATGGAGTC	1	-
chr20	57023158	57023170	AAACATGGCCCC	1	-
chr20	57449828	57449840	TAAGATGGAGGA	1	-
chr20	6121749	6121761	AAAGATGGCAGG	1	-
chr21	29889539	29889551	GACAATGGCGGC	1	+
chr21	30678615	30678627	CAAGATGGCTGC	1	+
chr21	34198910	34198922	AAAGATGGCACC	1	-
chr21	34294120	34294132	CAAGATGGTCCA	1	-
chr21	34531102	34531114	CAACATGGCCAC	1	-
chr21	34673130	34673142	CAAGATGGAGTC	1	-
chr21	34753027	34753039	CAGGATGGCAGA	1	+
chr21	34814348	34814360	CAAAATGGAGTC	1	-
chr21	36053873	36053885	CAAGATGGCTGG	1	+
chr21	36184593	36184605	CAAAATGGCTGC	1	-
chr21	42796742	42796754	CAAAATGGCTGC	1	+
chr21	42895335	42895347	CAAAATGGAGGC	1	+
chr21	43837824	43837836	GAACATGGTGGA	1	-
chr21	45083029	45083041	TAAAATGGCTTC	1	+
chr21	45619420	45619432	CAACATGGCGAT	1	+
chr21	9968587	9968599	GAAAATGGCGAA	1	+
chr22	21301129	21301141	CAAGATGGCTGC	1	+
chr22	24335990	24336002	CAACATGGCTGC	1	+
chr22	24827842	24827854	TAAAATGGCTCC	1	-
chr22	28276010	28276022	CAAAATGGTAGC	1	-
chr22	29156915	29156927	CAAGATGGCGCT	1	-
chr22	29305774	29305786	CAACATGGTAGA	1	-
chr22	29553824	29553836	CAAGATGGAAGC	1	-
chr22	29771647	29771659	CAAGATGGCTGC	1	+
chr22	30838591	30838603	CAAGATGGCAAA	1	-
chr22	36021851	36021863	CAAGATGGCTGC	1	+
chr22	37926106	37926118	CAACATGGTGGC	1	+
chr22	39092754	39092766	CAACATGGCGGC	1	-
chr22	39168228	39168240	CAAGATGGTGAC	1	+
chr22	39657488	39657500	CAGCATGGCAGC	1	+
chr22	39918854	39918866	CACGATGGCTGA	1	+
chr22	39923187	39923199	CAAGATGGCGTT	1	-
chr22	41295110	41295122	GAAAATGGCTCA	1	+
chr22	41318905	41318917	GAAGATGGCAGC	1	+
chr22	41445096	41445108	CAAGATGGATGC	1	+
chr22	42575142	42575154	CAAAATGGCTGC	1	-
chr22	42933651	42933663	CAAAATGGATTC	1	+
chr22	42935660	42935672	CAAAATGGATTC	1	+
chr22	48233590	48233602	CAAAATGGAAGT	1	+
chr2	103366518	103366530	AAAGATGGCTGC	1	+
chr2	109248174	109248186	GAACATGGATGC	1	-
chr2	111502441	111502453	CAAAATGGCTGC	1	-
chr2	112645486	112645498	GAAGATGGCAGC	1	+
chr2	12013094	12013106	GAAAATGGATGC	1	+
chr2	121449257	121449269	CAAGATGGCTGC	1	-
chr2	122080582	122080594	CAAAATGGCATC	1	+
chr2	12213682	12213694	TAAGATGGCTGA	1	-
chr2	122375135	122375147	CAACATGGCTGT	1	-
chr2	125676998	125677010	CAAAATGGCTGA	1	+
chr2	131139429	131139441	AAAGATGGCTCA	1	-
chr2	132431815	132431827	AAAAATGGATGT	1	-
chr2	132440717	132440729	CGAGATGGCGCC	1	-
chr2	134989863	134989875	AAATATGGTGGC	1	+
chr2	135008856	135008868	CAAGATGGAGTT	1	-
chr2	135341217	135341229	CAGCATGGCTGA	1	-
chr2	136231315	136231327	AAAGATGGCCAT	1	-
chr2	137136517	137136529	CAAGATGGCAGT	1	-
chr2	138786403	138786415	CAACATGGCTGC	1	-
chr2	142271523	142271535	TAAAATGGATGC	1	-
chr2	143672396	143672408	CAACATGGCTGC	1	-
chr2	143980187	143980199	CAAAATGGACAC	1	-
chr2	144995533	144995545	GAAAATGGCTCT	1	-
chr2	147974446	147974458	CAAGATGGCGAC	1	-
chr2	149938776	149938788	CAAAATGGCCGA	1	+
chr2	158175642	158175654	TAAGATGGCGGT	1	+
chr2	158327922	158327934	AAGCATGGCGGC	1	+
chr2	160664113	160664125	AAAAATGGAGTC	1	-
chr2	161993746	161993758	AAAAATGGCTGG	1	+
chr2	163747363	163747375	AAAGATGGATGA	1	-
chr2	166050257	166050269	CAAGATGGCGGT	1	+
chr2	169352314	169352326	CAAAATGGAAAC	1	-
chr2	171197378	171197390	AAATATGGCCCC	1	-
chr2	171702040	171702052	CATCATGGCTGC	1	+
chr2	172193570	172193582	CAACATGGTGAA	1	-
chr2	173784578	173784590	CAAAATGGCTGA	1	-
chr2	177598394	177598406	GAAAATGGCTGA	1	-
chr2	178107295	178107307	GAAAATGGCTGC	1	-
chr2	178146486	178146498	CAATATGGCTGC	1	+
chr2	178197295	178197307	CAAGATGGAGTT	1	+
chr2	178199897	178199909	GAAGATGGAGGC	1	-
chr2	178281108	178281120	GAAAATGGAGGC	1	-
chr2	179887572	179887584	CAAGATGGCTCT	1	-
chr2	180105647	180105659	CATCATGGCTGC	1	-
chr2	180139695	180139707	CATGATGGTGGC	1	+
chr2	182177591	182177603	GAAGATGGTGAC	1	-
chr2	182579944	182579956	GAAGATGGCGCC	1	-
chr2	183532041	183532053	AAATATGGCTGC	1	+
chr2	183954402	183954414	TGAGATGGCGGC	1	+
chr2	189099791	189099803	TAAGATGGCCAC	1	+
chr2	191545267	191545279	CAAGATGGCCAT	1	-
chr2	192702328	192702340	AAAGATGGCTCC	1	+
chr2	199174570	199174582	CAAAATGGACAC	1	+
chr2	202956173	202956185	AAAAATGGCGGC	1	+
chr2	204676728	204676740	CAAAATGGCTGC	1	+
chr2	206376615	206376627	CAAGATGGCCGC	1	-
chr2	208195705	208195717	CAACATGGACTC	1	+
chr2	213886742	213886754	CAGCATGGAGGC	1	-
chr2	216036178	216036190	GAATATGGCTGT	1	+
chr2	216146504	216146516	CAAGATGGCCGA	1	-
chr2	216785043	216785055	GAAGATGGCAGT	1	-
chr2	217004839	217004851	CAAGATGGTGTT	1	+
chr2	219968942	219968954	AAACATGGTGGC	1	+
chr2	223804013	223804025	TAAGATGGCTGG	1	-
chr2	224148229	224148241	CAAGATGGCTGC	1	-
chr2	225411219	225411231	CAAAATGGAAAC	1	-
chr2	225759103	225759115	AAAGATGGTGGG	1	+
chr2	225849522	225849534	AAACATGGCCTC	1	-
chr2	227737905	227737917	AAAAATGGCTTC	1	-
chr2	227769462	227769474	CAAGATGGTTCT	1	-
chr2	228173744	228173756	GAACATGGCTCC	1	+
chr2	231528288	231528300	GAATATGGCTGC	1	+
chr2	231600796	231600808	AAAAATGGTGGA	1	+
chr2	232407659	232407671	CAACATGGCAGC	1	-
chr2	235273710	235273722	AAAAATGGCCAA	1	+
chr2	24552633	24552645	TAAAATGGCTGT	1	-
chr2	25747600	25747612	GAAGATGGTGGA	1	+
chr2	30492445	30492457	CAAGATGGCAGC	1	-
chr2	38755401	38755413	AAAGATGGCGCT	1	+
chr2	38835321	38835333	CAAGATGGCGCC	1	-
chr2	38924852	38924864	CAAAATGGAGGA	1	-
chr2	39356684	39356696	TAAGATGGCCAC	1	+
chr2	44477651	44477663	CAAAATGGAGAA	1	+
chr2	45922723	45922735	CAACATGGTGAA	1	+
chr2	46067883	46067895	CAAGATGGGGTC	1	+
chr2	46326028	46326040	AAACATGGCCAA	1	-
chr2	47146169	47146181	CAGAATGGCCTC	1	+
chr2	54778366	54778378	CAACATGGAGGG	1	-
chr2	61064429	61064441	CAAAATGGAACC	1	-
chr2	61095176	61095188	CAAAATGGAAGT	1	-
chr2	6122093	6122105	TAAGATGGAGGC	1	-
chr2	62610086	62610098	CAAGATGGTTCA	1	+
chr2	62885229	62885241	CAAGATGGCCTC	1	-
chr2	62953678	62953690	CAAGATGGCCGA	1	-
chr2	64927168	64927180	CAGCATGGCTGA	1	-
chr2	65158215	65158227	AAACATGGATGA	1	+
chr2	68593494	68593506	CAAAATGGAAGC	1	-
chr2	68632040	68632052	CAAGATGGCCGA	1	+
chr2	69787106	69787118	CACAATGGCTGA	1	+
chr2	70351714	70351726	CAAGATGGCATC	1	-
chr2	75516171	75516183	TAAAATGGCCTC	1	-
chr2	75904545	75904557	CAAAATGGCACT	1	-
chr2	76124226	76124238	CAAGATGGTTGC	1	-
chr2	79206821	79206833	GAAAATGGTTGA	1	+
chr2	8285652	8285664	AAAGATGGTGCC	1	-
chr2	86074558	86074570	CAAAATGGTTGG	1	-
chr2	86426609	86426621	GAAGATGGCTGC	1	+
chr2	8661174	8661186	CAAAATGGGGGA	1	+
chr2	88906057	88906069	TAAGATGGCAGT	1	-
chr2	99088556	99088568	GAAAATGGAGTC	1	-
chr3	100981388	100981400	TAATATGGCTGA	1	+
chr3	101620907	101620919	CAGAATGGCTGC	1	-
chr3	101948117	101948129	CAAGATGGTTTC	1	-
chr3	107702273	107702285	AAAGATGGCTGC	1	+
chr3	108006226	108006238	CAAAATGGTTGC	1	-
chr3	111757899	111757911	CAAAATGGAGCT	1	-
chr3	112238536	112238548	CAACATGGCTGC	1	-
chr3	112627125	112627137	GAAGATGGCTTC	1	-
chr3	113874387	113874399	CAAAATGGTGCT	1	+
chr3	114819110	114819122	GAAAATGGACTC	1	-
chr3	118529662	118529674	AAAAATGGCAGT	1	-
chr3	119269551	119269563	AAAAATGGCAAA	1	-
chr3	119553878	119553890	CAAAATGGAAGT	1	+
chr3	121772001	121772013	CAAGATGGCAGA	1	-
chr3	121954187	121954199	GAAAATGGCCAC	1	-
chr3	122075501	122075513	AAACATGGCTTC	1	-
chr3	122296510	122296522	GAGGATGGCTGC	1	+
chr3	122388428	122388440	CAGCATGGTGGC	1	-
chr3	124754266	124754278	AAAAATGGCAAA	1	+
chr3	124873918	124873930	CAGAATGGCGGG	1	+
chr3	126927793	126927805	AACAATGGCTGC	1	-
chr3	131407173	131407185	CAAAATGGTGGC	1	+
chr3	133187340	133187352	AAAAATGGCTTC	1	+
chr3	134198510	134198522	AAAAATGGAGGT	1	+
chr3	134206305	134206317	TAAAATGGTGGA	1	+
chr3	136829575	136829587	CAAGATGGAGGA	1	+
chr3	140444947	140444959	CAAAATGGCCAG	1	+
chr3	141087698	141087710	CAAGATGGCGCC	1	-
chr3	141105853	141105865	TAAGATGGCAGG	1	+
chr3	142563422	142563434	CAACATGGTGGG	1	+
chr3	142804211	142804223	CAAAATGGACGC	1	+
chr3	143026976	143026988	CAAAATGGAGAT	1	-
chr3	143131175	143131187	GAAGATGGCTGC	1	-
chr3	146221873	146221885	CGAGATGGCGCC	1	-
chr3	150004543	150004555	AAAGATGGCTGA	1	+
chr3	150983867	150983879	AAAGATGGCAGC	1	-
chr3	151789844	151789856	CAGCATGGCTGA	1	+
chr3	153553567	153553579	AAACATGGAGGT	1	-
chr3	156796098	156796110	AAAAATGGTGGG	1	+
chr3	159905095	159905107	CAAGATGGCTGC	1	+
chr3	161570011	161570023	CAAGATGGCAAG	1	+
chr3	16413158	16413170	TGAAATGGCTGC	1	-
chr3	16415881	16415893	AAAGATGGCGGC	1	+
chr3	16424395	16424407	CAACATGGAAGA	1	+
chr3	16502482	16502494	CAAAATGGCTGA	1	-
chr3	16562615	16562627	CAGCATGGCGGG	1	-
chr3	167468222	167468234	CAACATGGAGCA	1	+
chr3	167765185	167765197	AAAGATGGCTTG	1	-
chr3	169672379	169672391	CAAAATGGAAGC	1	-
chr3	170973163	170973175	TAAGATGGTTGT	1	-
chr3	171212304	171212316	CAAAATGGCAGC	1	+
chr3	17194899	17194911	CAGCATGGTGGC	1	+
chr3	17274971	17274983	GAATATGGCTGT	1	-
chr3	172993726	172993738	AAAGATGGCGCC	1	-
chr3	178161662	178161674	CAAAATGGAGAC	1	-
chr3	178791801	178791813	AAAAATGGCTGA	1	+
chr3	183243646	183243658	AAAAATGGAAGC	1	+
chr3	186258472	186258484	CAAGGTGGCGGC	1	-
chr3	186327369	186327381	CAAGATGGCAGC	1	-
chr3	186757848	186757860	CAAGATGGCAGG	1	-
chr3	188988246	188988258	CAGAATGGCAGT	1	+
chr3	189428462	189428474	CAAGATGGCCAT	1	-
chr3	189668311	189668323	CAAGATGGCTGC	1	-
chr3	19271344	19271356	AAACATGGAGGC	1	-
chr3	194401967	194401979	CAAAATGGCTTC	1	-
chr3	194451411	194451423	CAAGATGGCGGC	1	-
chr3	197528884	197528896	CAACATGGCCCC	1	+
chr3	24028562	24028574	CAAGATGGCTGC	1	+
chr3	28332783	28332795	CAAGATGGCCTC	1	-
chr3	32745060	32745072	CAAGATGGCTAC	1	+
chr3	34151323	34151335	CAAAATGGCAGC	1	-
chr3	3707723	3707735	CAAAATGGAGGC	1	-
chr3	43433164	43433176	CAACATGGCTTC	1	-
chr3	43458740	43458752	CAAAATGGTGGC	1	+
chr3	462429	462441	CAAGATGGCTGC	1	-
chr3	46583810	46583822	AAAGATGGAGTC	1	-
chr3	47014135	47014147	GAAGATGGCTGG	1	+
chr3	47470396	47470408	CAAGATGGCCGA	1	+
chr3	5017912	5017924	CAAAATGGCAGG	1	+
chr3	5233722	5233734	CAAGATGGCCTC	1	+
chr3	5238786	5238798	CAAGATGGAGGG	1	-
chr3	56788939	56788951	CAGCATGGCTGA	1	+
chr3	57004680	57004692	CAAAATGGCTCT	1	-
chr3	58682649	58682661	CAAAATGGCCAC	1	+
chr3	59712132	59712144	CAAAATGGAAGA	1	+
chr3	63214568	63214580	CAAGATGGCGGC	1	-
chr3	64447975	64447987	GAAAATGGCTGC	1	-
chr3	64449452	64449464	AGAAATGGCAGC	1	+
chr3	65858816	65858828	CAAGATGGCGAG	1	+
chr3	69129496	69129508	CAATATGGCGGA	1	-
chr3	72543552	72543564	CAACATGGCAGC	1	+
chr3	72928285	72928297	TAACATGGCGGA	1	-
chr3	81539883	81539895	CAACATGGCAGT	1	-
chr3	8744379	8744391	CACAATGGCAGC	1	-
chr3	9824666	9824678	CAAGATGGATGG	1	+
chr3	9828734	9828746	GAAGATGGATGC	1	-
chr3	99792801	99792813	CAAAATGGCCAC	1	-
chr4	102204054	102204066	TAAAATGGCTGC	1	-
chr4	10673136	10673148	CAGAATGGCTGA	1	+
chr4	106780006	106780018	CAAGATGGCTGA	1	-
chr4	111440273	111440285	AAATATGGAGGC	1	+
chr4	113211757	113211769	TAAAATGGCTCC	1	+
chr4	113243197	113243209	CAAGATGGGGGT	1	+
chr4	115054219	115054231	CAAGATGGCTGC	1	-
chr4	119959440	119959452	CAAGATGGCTCA	1	+
chr4	122175093	122175105	CAAGATGGCCTC	1	+
chr4	122199006	122199018	CAACATGGACAC	1	-
chr4	126907206	126907218	CAACATGGCCAC	1	+
chr4	132897426	132897438	AAAAATGGCGGC	1	+
chr4	138782988	138783000	AAAAATGGCTGT	1	+
chr4	146531189	146531201	CAACATGGTGCC	1	+
chr4	148440214	148440226	CAACATGGAAGA	1	+
chr4	152722898	152722910	GAAGATGGCGCT	1	+
chr4	153493805	153493817	AAACATGGCTGC	1	+
chr4	156708418	156708430	CAATATGGCAGC	1	-
chr4	162194914	162194926	CAACATGGCTCC	1	-
chr4	16226510	16226522	TAAAATGGTGGC	1	+
chr4	163418904	163418916	CATGATGGCAGC	1	+
chr4	164509113	164509125	TGAAATGGCTGC	1	+
chr4	165857634	165857646	CAAGATGGTGCC	1	-
chr4	170332670	170332682	CAACATGGTGAA	1	-
chr4	17810463	17810475	CAACATGGCGAA	1	+
chr4	182503978	182503990	CAAGATGGCCGC	1	-
chr4	183468755	183468767	CAAAATGGCCTG	1	-
chr4	184465475	184465487	CAAAATGGCTGC	1	-
chr4	185303509	185303521	CAGAATGGAGGC	1	+
chr4	185384495	185384507	CAAGATGGTAGC	1	+
chr4	20424206	20424218	TAAGATGGCTTT	1	+
chr4	26348060	26348072	TAAGATGGCACC	1	-
chr4	30382293	30382305	CAAGATGGCTGA	1	-
chr4	36211880	36211892	AAAAATGGCATC	1	+
chr4	36575469	36575481	CAAGATGGTGGG	1	+
chr4	37955796	37955808	CAAGATGGCTGC	1	+
chr4	38319087	38319099	CAAGATGGAGTT	1	-
chr4	38788068	38788080	CAAGATGGAGCG	1	+
chr4	39717628	39717640	CAAAATGGATGA	1	-
chr4	40312435	40312447	CAAAATGGCTGC	1	+
chr4	40623954	40623966	AAACATGGCAGC	1	+
chr4	46978288	46978300	AAAGATGGCAGT	1	-
chr4	48066447	48066459	CAAAATGGATGT	1	-
chr4	48816160	48816172	CAAGATGGCTCC	1	+
chr4	54467940	54467952	CAAGATGGCATC	1	+
chr4	56051016	56051028	AAACATGGCGGG	1	-
chr4	68442406	68442418	CAACATGGTGAA	1	-
chr4	69364271	69364283	AAAAATGGATTC	1	+
chr4	69991789	69991801	CAAAATGGCTGA	1	+
chr4	71781797	71781809	TAAAATGGAGTC	1	-
chr4	71791974	71791986	AAAAATGGCTGT	1	-
chr4	74088754	74088766	AAACATGGCAGT	1	-
chr4	77008517	77008529	CTAGATGGCGGC	1	-
chr4	78156583	78156595	CAAAATGGCTGC	1	+
chr4	798662	798674	CAAAATGGCTGC	1	-
chr4	84092318	84092330	CAAAATGGTGGA	1	-
chr4	88418601	88418613	AAAAATGGCAGC	1	+
chr4	88894988	88895000	CAAGATGGCTGG	1	+
chr4	89165825	89165837	CAAAATGGAGGA	1	-
chr4	89201455	89201467	AAAGATGGCCAC	1	+
chr4	89333115	89333127	GAAGATGGCAGC	1	-
chr4	93012682	93012694	CAAGATGGCCAC	1	-
chr5	105508645	105508657	CAAGATGGTGAT	1	-
chr5	106998902	106998914	CAAGATGGCTGC	1	+
chr5	109076239	109076251	CAGCATGGCTTC	1	+
chr5	109257471	109257483	CACCATGGCTGC	1	-
chr5	114314057	114314069	CAAAATGGATGA	1	+
chr5	114915858	114915870	AAAAATGGCCCC	1	-
chr5	115181342	115181354	CAACATGGTGAA	1	+
chr5	122886177	122886189	GAAAATGGCTGC	1	-
chr5	126111452	126111464	CGAGATGGCACC	1	-
chr5	130601340	130601352	AAAGATGGCAGG	1	+
chr5	130614248	130614260	CAGCATGGCAGA	1	+
chr5	131538956	131538968	CAAGATGGGGTC	1	-
chr5	133481758	133481770	CAGAATGGCAGT	1	+
chr5	140464226	140464238	TAAGATGGAGTC	1	-
chr5	140873907	140873919	CAAGATGGCTGC	1	-
chr5	140937546	140937558	TAAAATGGCTGA	1	+
chr5	14111071	14111083	CAAAATGGCTGC	1	-
chr5	141397715	141397727	CAAGATGGCTCC	1	-
chr5	142399590	142399602	CAAAATGGCATT	1	-
chr5	142807180	142807192	CAAGATGGCTGC	1	+
chr5	142949657	142949669	CAAAATGGCTTT	1	+
chr5	143180357	143180369	CAAGATGGATTC	1	+
chr5	145205440	145205452	CAAGATGGCGTC	1	-
chr5	14690730	14690742	CAACATGGCAGC	1	+
chr5	149021025	149021037	CAAGATGGCCGA	1	-
chr5	149163915	149163927	AAACATGGCAGC	1	-
chr5	150284511	150284523	CAAGATGGCGGC	1	-
chr5	153455020	153455032	GAAAATGGCAGC	1	+
chr5	153777367	153777379	GGAAATGGCTGC	1	-
chr5	154030100	154030112	CGAGATGGCGCC	1	-
chr5	157857187	157857199	CAGCATGGTGGC	1	-
chr5	158202398	158202410	CAAAATGGAACC	1	+
chr5	158467372	158467384	CAAAATGGCTAT	1	+
chr5	159877397	159877409	TAAAATGGCACC	1	+
chr5	159897852	159897864	CAAAATGGAGGC	1	-
chr5	171405688	171405700	AAAAATGGCCAT	1	+
chr5	171611573	171611585	GAAAATGGTGGA	1	+
chr5	172932810	172932822	CAACATGGCTGC	1	-
chr5	173352668	173352680	CAAGATGGCGCT	1	-
chr5	17344071	17344083	CAAAATGGTGGC	1	-
chr5	175056994	175057006	CAACATGGCTGC	1	-
chr5	33380036	33380048	CAAAATGGCGAA	1	-
chr5	35797404	35797416	AAAGATGGCTGA	1	+
chr5	37807124	37807136	CAAGATGGCGGC	1	-
chr5	41843752	41843764	CAAAATGGAGCC	1	+
chr5	49724519	49724531	TAAAATGGCTGA	1	+
chr5	51303311	51303323	AAATATGGCTCC	1	+
chr5	52653383	52653395	TAAGATGGCCAC	1	+
chr5	52722028	52722040	CAAGATGGCGGT	1	+
chr5	53394263	53394275	CAAAATGGCCAC	1	+
chr5	55151582	55151594	AAAGATGGAAGC	1	-
chr5	55189614	55189626	CAAAATGGCTGC	1	+
chr5	56115086	56115098	CAAAATGGAGTT	1	-
chr5	56136608	56136620	AAACATGGCGGC	1	-
chr5	56871935	56871947	CAACATGGCAGG	1	-
chr5	59800495	59800507	AAAGATGGTGGA	1	-
chr5	63934120	63934132	CAAGATGGAAGG	1	+
chr5	64329142	64329154	CAAGATGGCTGC	1	-
chr5	65732756	65732768	AAAAATGGCTCC	1	-
chr5	6676319	6676331	CAAAATGGCAGC	1	+
chr5	71036377	71036389	TAACATGGCGGA	1	+
chr5	71805972	71805984	CAAAATGGCGTC	1	+
chr5	72114958	72114970	CCAGATGGCGGC	1	-
chr5	72951801	72951813	CAACATGGCAGT	1	+
chr5	73856193	73856205	TAAAATGGCCTA	1	+
chr5	77845252	77845264	AAAAATGGTTGC	1	-
chr5	7801445	7801457	CAAGATGGCTGA	1	-
chr5	78317016	78317028	CAAGATGGCAGT	1	+
chr5	78496512	78496524	AAAAATGGAGTC	1	-
chr5	78852121	78852133	TAAAATGGTGGT	1	-
chr5	7897338	7897350	AAATATGGCCGT	1	-
chr5	83113606	83113618	CAAAATGGCCCC	1	-
chr5	88042566	88042578	GAAGATGGCTGA	1	+
chr5	94376602	94376614	CAAGATGGCTGC	1	-
chr5	94960278	94960290	CAAAATGGCTGC	1	+
chr5	95563818	95563830	CAAGATGGCCGC	1	-
chr5	96258828	96258840	CACAATGGCTGT	1	+
chr5	96478656	96478668	GAAGATGGAGGG	1	-
chr5	99815002	99815014	GAAAATGGAGGT	1	+
chr5	99886653	99886665	CAGGATGGCTCA	1	-
chr5	99983070	99983082	CAAAATGGCTTC	1	-
chr6	10256561	10256573	AAAAATGGTTCC	1	-
chr6	103571047	103571059	CAAGATGGTGTG	1	-
chr6	107014570	107014582	CAAGATGGCACC	1	-
chr6	108285980	108285992	CAAGATGGAGTC	1	+
chr6	109745930	109745942	CAAGATGGCGAT	1	+
chr6	109801673	109801685	CAATATGGTGGC	1	-
chr6	11139783	11139795	CAGAATGGCCAC	1	+
chr6	11185506	11185518	CAAGATGGCCGC	1	-
chr6	112072576	112072588	CAAAATGGCCAT	1	-
chr6	11224941	11224953	GAAAATGGCAGT	1	-
chr6	112350581	112350593	CAAAATGGCTGC	1	-
chr6	11467730	11467742	AAACATGGCTCA	1	-
chr6	116038336	116038348	CAAGATGGCATC	1	-
chr6	116708678	116708690	GAATATGGCTGC	1	-
chr6	11815281	11815293	CAAGATGGCTGA	1	-
chr6	12606115	12606127	GAAAATGGCAGG	1	-
chr6	126132829	126132841	AAAGATGGCGGC	1	-
chr6	130257772	130257784	TAAAATGGAGGA	1	+
chr6	132787092	132787104	TAAGATGGCAGC	1	-
chr6	133833749	133833761	GAAGATGGCAGC	1	-
chr6	134557576	134557588	CAAGATGGCGAA	1	+
chr6	13625214	13625226	CAAAATGGTTGG	1	+
chr6	137488882	137488894	CAACATGGCTGA	1	+
chr6	138033109	138033121	CAAAATGGTAGC	1	+
chr6	138771807	138771819	CAAAATGGACTC	1	-
chr6	140248735	140248747	CAAAATGGCTTC	1	-
chr6	140260569	140260581	CAAGATGGCTTC	1	+
chr6	141218728	141218740	CAAGATGGAGGC	1	+
chr6	142796099	142796111	CAAAATGGCTTA	1	+
chr6	142859168	142859180	GAAGATGGCGCC	1	-
chr6	142993168	142993180	CAAGATGGAAGC	1	+
chr6	144067453	144067465	CAAAATGGCTGC	1	-
chr6	144535359	144535371	CAGCATGGTGGC	1	+
chr6	149151911	149151923	TAAAATGGTGGT	1	+
chr6	149228754	149228766	GAAAATGGCCAC	1	-
chr6	149240398	149240410	CAACATGGCTGC	1	+
chr6	149402574	149402586	CAACATGGCAGT	1	-
chr6	149587986	149587998	TAAGATGGCTGG	1	-
chr6	151227076	151227088	CAAGATGGCGGT	1	+
chr6	15365665	15365677	CAGCATGGCAGC	1	-
chr6	154551046	154551058	AAACATGGATGA	1	+
chr6	156566595	156566607	CAAGATGGCTGC	1	+
chr6	15678312	15678324	TAAGATGGCATC	1	-
chr6	160449671	160449683	CAACATGGCCCC	1	-
chr6	163591500	163591512	CAAAATGGAGGC	1	-
chr6	164123788	164123800	GAAAATGGCTAC	1	-
chr6	164174653	164174665	CACCATGGCAGC	1	-
chr6	166749616	166749628	CAAGATGGCTTC	1	-
chr6	167371353	167371365	GAAAATGGCTGA	1	+
chr6	1869306	1869318	CAAGATGGTGCT	1	-
chr6	21611913	21611925	CAAAATGGCCGC	1	-
chr6	221409	221421	GAAAATGGCCAC	1	+
chr6	22364060	22364072	CAAAATGGACTC	1	+
chr6	22373267	22373279	CAAAATGGAGTT	1	+
chr6	24518176	24518188	CAACATGGCTGC	1	-
chr6	24522860	24522872	GAAAATGGCAGT	1	+
chr6	24960549	24960561	CAAGATGGCGCC	1	+
chr6	25139927	25139939	CAAAATGGCCGC	1	+
chr6	25556835	25556847	CAAGATGGCGCA	1	-
chr6	26550567	26550579	CAAAATGGAGTC	1	+
chr6	27095013	27095025	CAAGATGGCGAT	1	+
chr6	28749798	28749810	GGAAATGGCTGC	1	+
chr6	30731708	30731720	GAACATGGAGCC	1	-
chr6	33072811	33072823	CAAGATGGCCAC	1	+
chr6	340933	340945	AAAGATGGTGGA	1	-
chr6	34173366	34173378	CAAGATGGCTGC	1	-
chr6	34605858	34605870	CAACATGGTGAA	1	-
chr6	347431	347443	CAGAATGGCTGT	1	-
chr6	40637363	40637375	CAAGATGGCTCC	1	-
chr6	42277695	42277707	CAACATGGCAGA	1	-
chr6	52151892	52151904	AAAAATGGCAGT	1	-
chr6	56625971	56625983	CAAGATGGCTCA	1	-
chr6	56703960	56703972	CAAGATGGCTGC	1	-
chr6	6315984	6315996	AAAAATGGAGAC	1	+
chr6	6851677	6851689	CAAGATGGTTGC	1	-
chr6	73334572	73334584	AAAGATGGCCTC	1	-
chr6	74224627	74224639	CAAAATGGTGGA	1	+
chr6	74385400	74385412	CAGAATGGCAGC	1	+
chr6	74443048	74443060	AGAAATGGCTGC	1	+
chr6	7615828	7615840	GAAAATGGCAAA	1	-
chr6	76541091	76541103	GAATATGGCTGA	1	+
chr6	787131	787143	CAGTATGGCTGC	1	-
chr6	7961170	7961182	CAAAATGGATGC	1	-
chr6	82715999	82716011	CAACATGGCTGG	1	-
chr6	84002981	84002993	CAAGATGGCCGA	1	-
chr6	85138240	85138252	CAGGATGGAGGC	1	+
chr6	88888035	88888047	GAAGATGGCAGT	1	+
chr6	99932750	99932762	TAACATGGCAGA	1	-
chr7	100514332	100514344	GAGAATGGCTGC	1	-
chr7	102665903	102665915	CAAGATGGCTGC	1	-
chr7	104604586	104604598	GAACATGGCTGT	1	-
chr7	106007742	106007754	GAGAATGGCTGC	1	-
chr7	108446373	108446385	CAAAATGGAGGC	1	+
chr7	112784206	112784218	AAAGATGGCCAT	1	+
chr7	114505814	114505826	GGACATGGCTGC	1	-
chr7	115051323	115051335	CAAAATGGCCTA	1	+
chr7	12428875	12428887	CAACATGGCAGT	1	-
chr7	126197499	126197511	CAAGATGGAAAC	1	-
chr7	128911727	128911739	CAAGATGGCTGA	1	+
chr7	130636575	130636587	CACGATGGCCCC	1	+
chr7	137685322	137685334	CAAAATGGCCTG	1	-
chr7	150483350	150483362	CAAAATGGCCCC	1	-
chr7	151182639	151182651	CAAGATGGCTGG	1	-
chr7	155431090	155431102	GAGAATGGCAGC	1	-
chr7	22401067	22401079	CAAGATGGCGGC	1	+
chr7	22465205	22465217	CAAAATGGCTGC	1	-
chr7	23584752	23584764	CAGGATGGCCCC	1	+
chr7	24627616	24627628	AAAGATGGCTTC	1	-
chr7	24636755	24636767	AAAGATGGTGCC	1	-
chr7	25003070	25003082	CACCATGGCAGC	1	+
chr7	25932664	25932676	TAAAATGGCGCC	1	-
chr7	28042389	28042401	AAACATGGCTTC	1	+
chr7	28590076	28590088	CAAAATGGCCAC	1	+
chr7	28930042	28930054	CAATATGGAGGT	1	-
chr7	38836663	38836675	TAAAATGGATGA	1	+
chr7	39726262	39726274	CAAAATGGCTGC	1	+
chr7	41670560	41670572	CAAGATGGCAAC	1	-
chr7	43774853	43774865	CATAATGGCCGC	1	-
chr7	44657348	44657360	TAAAATGGTTGC	1	+
chr7	50266393	50266405	GAAGATGGCTCC	1	+
chr7	50306817	50306829	CAGAATGGCTGC	1	-
chr7	55594553	55594565	AAAGATGGAGTC	1	-
chr7	55663409	55663421	CAAGATGGCCGC	1	+
chr7	55718977	55718989	GAAAATGGCAGA	1	-
chr7	6290189	6290201	CAACATGGATGA	1	+
chr7	65965237	65965249	CAAGATGGCTCA	1	+
chr7	7091034	7091046	CAAGATGGAGGA	1	-
chr7	72015620	72015632	CAAGATGGCCAC	1	-
chr7	76876647	76876659	CAAAATGGTGAC	1	-
chr7	77042607	77042619	CAAAATGGCCAG	1	+
chr7	7759021	7759033	CAAAATGGTGAC	1	+
chr7	7860222	7860234	CAAAATGGCCTG	1	+
chr7	83965884	83965896	TAAAATGGAGGT	1	-
chr7	87046204	87046216	TAAGATGGCAGC	1	-
chr7	89252507	89252519	TAACATGGCTGG	1	-
chr7	90338587	90338599	CATGATGGTGGC	1	+
chr7	94296593	94296605	CAAAATGGAGTC	1	-
chr7	95496844	95496856	CACCATGGCGGA	1	-
chr7	98446727	98446739	CAACATGGCTGC	1	-
chr8	100872179	100872191	CAAGATGGCACT	1	-
chr8	101393915	101393927	GAAGATGGTGGA	1	+
chr8	102768773	102768785	AAAGATGGCCCT	1	-
chr8	103001088	103001100	GAAGATGGCTGG	1	+
chr8	103629998	103630010	TAAAATGGCTGG	1	-
chr8	103938160	103938172	CAAGATGGCTGC	1	-
chr8	107868907	107868919	CAAGATGGCAGG	1	-
chr8	111038846	111038858	CAAAATGGAAGT	1	+
chr8	11367807	11367819	AAATATGGCCGT	1	-
chr8	116231264	116231276	CAAGATGGAAGA	1	+
chr8	120992603	120992615	CAAGATGGCAGC	1	-
chr8	126050755	126050767	CAAAATGGTAGC	1	-
chr8	128227493	128227505	CAGAATGGCAGA	1	-
chr8	129671857	129671869	TAAAATGGAGGC	1	-
chr8	130551566	130551578	CAGCATGGCTGC	1	-
chr8	130564987	130564999	CAACATGGCTGT	1	-
chr8	134366140	134366152	CATCATGGCCGC	1	+
chr8	135051741	135051753	AAACATGGCTGC	1	-
chr8	144103595	144103607	AAACATGGCCCC	1	-
chr8	145056775	145056787	CAAGATGGCATC	1	+
chr8	20238482	20238494	GAGAATGGCAGC	1	-
chr8	25367524	25367536	GAAGATGGCAGC	1	+
chr8	26105823	26105835	CAACATGGCAAA	1	-
chr8	27188080	27188092	GAAAATGGTGGC	1	+
chr8	27235254	27235266	TAAAATGGAGAC	1	+
chr8	2852047	2852059	AAACATGGCAGT	1	-
chr8	29038688	29038700	CAAGATGGCTCT	1	-
chr8	29505051	29505063	AAGAATGGCTGC	1	+
chr8	31107137	31107149	CAACATGGCTTC	1	-
chr8	38654650	38654662	CAGCATGGCAGC	1	+
chr8	38725270	38725282	CAAGATGGCGGC	1	+
chr8	39749710	39749722	CAAGATGGCGCT	1	+
chr8	55464408	55464420	CAAGATGGAGCC	1	+
chr8	56687512	56687524	CAAAATGGCTGG	1	+
chr8	60173540	60173552	AGAAATGGCTGC	1	+
chr8	63655444	63655456	AAACATGGTGGA	1	+
chr8	64058405	64058417	AAAGATGGCACC	1	+
chr8	65776660	65776672	GAAAATGGAAGC	1	-
chr8	67830206	67830218	CAGGATGGCGGT	1	-
chr8	76217717	76217729	TAAAATGGCTTC	1	-
chr8	77910917	77910929	CTAAATGGCTGC	1	+
chr8	8096548	8096560	CAACATGGTGAA	1	+
chr8	8130857	8130869	CAAAATGGTTGT	1	+
chr8	8141372	8141384	CAAGATGGTTCA	1	-
chr8	8407719	8407731	CAACATGGCTGC	1	+
chr8	8433257	8433269	CAACATGGCTTC	1	+
chr8	8475833	8475845	GAAAATGGATGT	1	-
chr8	87905283	87905295	AAAAATGGCTTC	1	-
chr8	90838451	90838463	CGAAATGGCTCC	1	+
chr8	95232754	95232766	CAAAATGGAGTT	1	+
chr8	95887256	95887268	CAAAATGGTGTA	1	+
chr8	96086860	96086872	CAAAATGGCTAG	1	-
chr8	96130029	96130041	TAAGATGGTGGA	1	+
chr8	98657628	98657640	TAAAATGGAAGC	1	-
chr9	101903036	101903048	CAACATGGTAGA	1	-
chr9	102057403	102057415	CAAGATGGAAGA	1	-
chr9	102173943	102173955	CAACATGGCCGT	1	-
chr9	109683769	109683781	TAAAATGGCTGC	1	+
chr9	109875273	109875285	AAATATGGCTGC	1	+
chr9	114522411	114522423	GAAGATGGCTGG	1	-
chr9	114793346	114793358	CAAAATGGCAGG	1	-
chr9	119434115	119434127	GAAAATGGCTAC	1	+
chr9	123885188	123885200	CAAAATGGAGGG	1	-
chr9	123981160	123981172	CAAAATGGAGTC	1	-
chr9	124012114	124012126	GAAAATGGCTGC	1	+
chr9	124875501	124875513	CAAGATGGCAAC	1	-
chr9	124913792	124913804	AAAAATGGCCAC	1	-
chr9	126657364	126657376	CAATATGGCAGC	1	-
chr9	127471735	127471747	GAAAATGGCTGC	1	-
chr9	128188408	128188420	CAAGATGGCTGC	1	-
chr9	130210202	130210214	GAGGATGGCGGC	1	+
chr9	130831676	130831688	GAAAATGGCAGC	1	-
chr9	131526889	131526901	TAAGATGGCTGC	1	-
chr9	132093322	132093334	CAATATGGCGGC	1	+
chr9	132835429	132835441	GAATATGGCTGT	1	+
chr9	134594761	134594773	GAAAATGGTGAC	1	-
chr9	137353634	137353646	CAACATGGAGGC	1	+
chr9	140326979	140326991	CAAGATGGCGCC	1	+
chr9	16039824	16039836	GAAGATGGCTGC	1	-
chr9	16044664	16044676	CAAAATGGCTGC	1	-
chr9	1922183	1922195	AAAGATGGCACT	1	+
chr9	19514063	19514075	CAAGATGGCTGC	1	-
chr9	20659353	20659365	CAAGATGGCGCC	1	+
chr9	21144822	21144834	TAAAATGGCCAA	1	+
chr9	21986982	21986994	GAAAATGGTGGC	1	+
chr9	27785625	27785637	CAAGATGGCTGA	1	-
chr9	3480121	3480133	TAAAATGGTGGT	1	-
chr9	36187505	36187517	CAACATGGAGGA	1	-
chr9	36450339	36450351	CAACATGGCTGC	1	+
chr9	37380482	37380494	CAACATGGTGAA	1	+
chr9	38170460	38170472	CAAGATGGCTGC	1	-
chr9	38708108	38708120	AAACATGGCGTT	1	+
chr9	6429524	6429536	CAACATGGCTAA	1	-
chr9	66553839	66553851	CAACATGGAGGT	1	-
chr9	6777724	6777736	AAACATGGTGGA	1	-
chr9	71160456	71160468	CAAGATGGCTGA	1	-
chr9	76896745	76896757	CAAGATGGCTCC	1	-
chr9	85341937	85341949	CAAGATGGAGTT	1	+
chr9	86264291	86264303	CAAAATGGATGG	1	+
chr9	86788069	86788081	GAAGATGGTGGG	1	+
chr9	90239276	90239288	CAGCATGGCAGC	1	+
chr9	92094033	92094045	CAGCATGGCTGC	1	+
chr9	92332702	92332714	CAACATGGCAGC	1	+
chr9	92446467	92446479	CAGCATGGTGGC	1	+
chr9	94351591	94351603	GAAGATGGCTTC	1	-
chr9	95724130	95724142	TAACATGGCAGC	1	+
chr9	95848145	95848157	CAACATGGCAGC	1	+
chr9	96226981	96226993	TAAAATGGCAGA	1	+
chr9	97524018	97524030	CACAATGGCTGC	1	-
chr9	97545582	97545594	CAACATGGTACC	1	-
chr9	99183038	99183050	GAAAATGGAGCC	1	-
chr9	99183334	99183346	CAAAATGGCCAT	1	+
chrX	100150537	100150549	CAAGATGGCGAG	1	+
chrX	107408784	107408796	GAAAATGGAAGC	1	+
chrX	110411826	110411838	CAAAATGGTTTC	1	+
chrX	11257453	11257465	GAAAATGGAGGC	1	+
chrX	117670839	117670851	CAAAATGGCCAC	1	-
chrX	11782918	11782930	GGAGATGGCGGC	1	-
chrX	119424102	119424114	TAAAATGGCTTC	1	-
chrX	120703572	120703584	CAAGATGGCTGA	1	+
chrX	12729495	12729507	CAAGATGGCTGC	1	-
chrX	12987307	12987319	CAAAATGGCGGC	1	+
chrX	130875132	130875144	CAATATGGCTAC	1	-
chrX	130956536	130956548	AAACATGGCAGC	1	+
chrX	130965119	130965131	AAATATGGCTGA	1	+
chrX	131747297	131747309	CAAGATGGTGAT	1	-
chrX	131765742	131765754	CAAAATGGAGTC	1	+
chrX	13768572	13768584	CAGGATGGCTGG	1	+
chrX	138877411	138877423	CAAAATGGTATC	1	+
chrX	148206420	148206432	AAAAATGGAGTC	1	-
chrX	148288880	148288892	CAAAATGGCTGC	1	+
chrX	1562375	1562387	CAAGATGGCGGC	1	-
chrX	15901572	15901584	CAAGATGGAGTT	1	+
chrX	16844568	16844580	TAAGATGGCAGC	1	-
chrX	17036793	17036805	CAAAATGGCAGC	1	-
chrX	18872804	18872816	TAAAATGGCCCC	1	+
chrX	19024191	19024203	GACAATGGCTGC	1	-
chrX	19780231	19780243	CAAGATGGAGTC	1	-
chrX	19825826	19825838	TAAAATGGCACC	1	+
chrX	2467413	2467425	CAAGATGGCCAC	1	-
chrX	2533510	2533522	CAAGATGGCAGC	1	-
chrX	25987302	25987314	GGAGATGGCGCC	1	-
chrX	27902916	27902928	CAAGATGGCGGC	1	+
chrX	27933845	27933857	GAAAATGGAGGC	1	-
chrX	2807897	2807909	CAAGATGGTGAC	1	-
chrX	3707191	3707203	CAAGATGGCCAC	1	-
chrX	38671297	38671309	CAAAATGGTGGA	1	-
chrX	40433347	40433359	CAAAATGGCAGC	1	+
chrX	40544766	40544778	CAAAATGGAGGA	1	+
chrX	40856447	40856459	TAAAATGGCTTC	1	-
chrX	41581508	41581520	CAAGATGGCTCC	1	+
chrX	42804143	42804155	CAAAATGGCCAC	1	+
chrX	44765389	44765401	AAAGATGGAGGA	1	-
chrX	45631175	45631187	CAACATGGCTCT	1	-
chrX	46564645	46564657	GAAGATGGCCAG	1	+
chrX	47239978	47239990	CAAAATGGCCGA	1	-
chrX	47373038	47373050	GAAGATGGCGGC	1	-
chrX	65146239	65146251	CAACATGGCTGC	1	-
chrX	67682689	67682701	CAAGATGGTGAT	1	+
chrX	7363274	7363286	AAAGATGGCTTC	1	-
chrX	74742833	74742845	GAAGATGGCTCT	1	-
chrX	92928295	92928307	CAAGATGGCAGA	1	-
chrX	96658027	96658039	CAAGATGGCAGC	1	+
chr10	101152559	101152571	CAACATGGTGAA	1	+
chr10	101908714	101908726	TAAGATGGCATC	1	-
chr10	108465458	108465470	CACGATGGCAGC	1	+
chr10	11208320	11208332	TAAAATGGAGGC	1	-
chr10	116126824	116126836	TAAGATGGCTGG	1	+
chr10	116258597	116258609	AAAAATGGCCAC	1	+
chr10	120610128	120610140	AAAGATGGCAGA	1	+
chr10	120730830	120730842	CACAATGGCTGC	1	-
chr10	121111768	121111780	CAAGATGGCAGA	1	+
chr10	12350363	12350375	CAGGATGGCTGC	1	-
chr10	124803038	124803050	CAAGATGGGGGT	1	+
chr10	124909461	124909473	CAACATGGCGCA	1	+
chr10	13873867	13873879	CAAAATGGAGAC	1	+
chr10	22895451	22895463	AAACATGGCAGC	1	+
chr10	22999297	22999309	AAACATGGCAGC	1	-
chr10	3021212	3021224	CAAGATGGCGCC	1	+
chr10	31372722	31372734	CAAGATGGAGAC	1	-
chr10	3803445	3803457	GAAGATGGCAGG	1	+
chr10	45462331	45462343	TGAAATGGCTGC	1	+
chr10	46948836	46948848	CAAAATGGAGGC	1	+
chr10	5860971	5860983	CAAGATGGCACA	1	+
chr10	61385906	61385918	CAAGATGGATGC	1	+
chr10	61834339	61834351	TAAAATGGCTGA	1	-
chr10	69532794	69532806	GAAAATGGCAGT	1	-
chr10	69548392	69548404	CAAGATGGAGCT	1	+
chr10	7302427	7302439	CAAGATGGCTGC	1	+
chr10	73049776	73049788	CAAGATGGCTGC	1	-
chr10	90694753	90694765	CAGGATGGCTCC	1	-
chr10	91597334	91597346	AAAAATGGCTTT	1	-
chr10	94147309	94147321	CAACATGGCTGC	1	+
chr10	96990871	96990883	CACAATGGCAGC	1	-
chr10	97597189	97597201	CACAATGGCCAC	1	+
chr11	102665406	102665418	AAAAATGGCCCT	1	-
chr11	10747267	10747279	CAACATGGCAGC	1	+
chr11	107800692	107800704	AAACATGGCTTC	1	+
chr11	108031817	108031829	AAATATGGCTGC	1	-
chr11	108568851	108568863	GAAGATGGCCAC	1	+
chr11	111435886	111435898	TAAGATGGAGTC	1	-
chr11	115902218	115902230	AAACATGGCTAC	1	+
chr11	11809607	11809619	AAGGATGGAGGC	1	-
chr11	121462345	121462357	CAATATGGTGAC	1	-
chr11	122891802	122891814	GAAAATGGAGAC	1	-
chr11	124514332	124514344	CAAAATGGCAGT	1	+
chr11	125384217	125384229	CAAAATGGAGTA	1	+
chr11	131449852	131449864	GAAGATGGCAGA	1	-
chr11	134132071	134132083	AAACATGGCAGA	1	-
chr11	15135654	15135666	CAAGATGGCGGA	1	+
chr11	1728430	1728442	CAAGATGGAGTC	1	+
chr11	26109327	26109339	CAAGATGGCTCT	1	+
chr11	30218474	30218486	AAAAATGGCCAC	1	+
chr11	32206115	32206127	GGAAATGGCTGC	1	+
chr11	32830875	32830887	GAAAATGGCAGA	1	+
chr11	33181988	33182000	TAAAATGGAGGC	1	-
chr11	35057632	35057644	CAATATGGCGGA	1	+
chr11	4117255	4117267	AAAGATGGAGAC	1	+
chr11	5497527	5497539	CAAAATGGAGCC	1	+
chr11	60451645	60451657	CAAAATGGTGCA	1	+
chr11	62434646	62434658	CAATATGGCACC	1	-
chr11	67214015	67214027	CAAGATGGTTGG	1	-
chr11	71702627	71702639	AAAGATGGCTTC	1	+
chr11	71750722	71750734	GGAAATGGCTGC	1	+
chr11	72542851	72542863	AAACATGGTAGC	1	-
chr11	85871082	85871094	CAAAATGGCAGA	1	+
chr12	102330198	102330210	CAGGATGGCTCA	1	+
chr12	104278965	104278977	CAAGATGGCGGC	1	-
chr12	104319284	104319296	CAGCATGGCAGC	1	-
chr12	104867533	104867545	CACAATGGCCCC	1	-
chr12	104891144	104891156	CAAGATGGTGGC	1	+
chr12	105127694	105127706	CATGATGGCTGC	1	+
chr12	105503596	105503608	CAACATGGCAAA	1	-
chr12	106670079	106670091	AAAAATGGATAC	1	+
chr12	106676433	106676445	CAAGATGGATTT	1	-
chr12	10711027	10711039	CAAAATGGTGGC	1	-
chr12	108713153	108713165	GAAAATGGAGGA	1	+
chr12	109913978	109913990	CAAAATGGCTGA	1	-
chr12	110540145	110540157	CAAGATGGCAAC	1	+
chr12	110776790	110776802	AAAGATGGCCCC	1	-
chr12	111108238	111108250	CACAATGGCAGC	1	+
chr12	111289155	111289167	CGAGATGGCTGT	1	+
chr12	112568322	112568334	AAAGATGGCTGA	1	+
chr12	117080728	117080740	AAACATGGCCTC	1	-
chr12	117652807	117652819	GAACATGGCCGT	1	-
chr12	11856503	11856515	AAACATGGCCGC	1	-
chr12	119120604	119120616	GAAGATGGTGGA	1	+
chr12	11919489	11919501	CAAGATGGAGCT	1	-
chr12	121714873	121714885	GAAAATGGCCCT	1	+
chr12	12187454	12187466	AAAGATGGAAGC	1	+
chr12	12354382	12354394	CAAGATGGTGGG	1	-
chr12	125089860	125089872	AAAGATGGCTGC	1	+
chr12	125398975	125398987	CAAAATGGCGGC	1	-
chr12	12868523	12868535	GAAAATGGCTCC	1	-
chr12	129340768	129340780	CAAGATGGCAAC	1	-
chr12	14538248	14538260	CAAAATGGCTGC	1	+
chr12	15115320	15115332	AAACATGGCCTC	1	-
chr12	16036621	16036633	CAAGATGGCTAA	1	+
chr12	24281586	24281598	CAAAATGGAAGT	1	+
chr12	31556338	31556350	CAACATGGCAAA	1	+
chr12	31716064	31716076	AAACATGGCCCC	1	-
chr12	31985846	31985858	CAAGATGGAGTC	1	-
chr12	3945802	3945814	CAAGATGGTGGC	1	+
chr12	40586796	40586808	AAAAATGGCTCA	1	-
chr12	41008582	41008594	CAAGATGGCCGA	1	-
chr12	42491877	42491889	TAAAATGGCAGC	1	+
chr12	4465323	4465335	GAAGATGGCAGC	1	+
chr12	45969880	45969892	AAAAATGGCAGA	1	+
chr12	46660662	46660674	CAAAATGGCCTT	1	-
chr12	46867938	46867950	GAAAATGGCCTC	1	-
chr12	48279230	48279242	CGAGATGGCCCC	1	-
chr12	50097694	50097706	GAATATGGCTGC	1	-
chr12	52901062	52901074	CAAAATGGTTCT	1	+
chr12	53720823	53720835	TAAGATGGCAGC	1	+
chr12	58819700	58819712	CAAGATGGTTTC	1	-
chr12	63124959	63124971	TAAAATGGCAGA	1	-
chr12	65277205	65277217	CAAAATGGTGGC	1	+
chr12	66216854	66216866	TAAAATGGCAAC	1	+
chr12	67846387	67846399	GAAGATGGAGGA	1	+
chr12	68933008	68933020	CAAAATGGAGCC	1	+
chr12	68981215	68981227	GAAAATGGCAGA	1	+
chr12	69034984	69034996	CAACATGGTGAA	1	-
chr12	7372471	7372483	AGAGATGGCAGC	1	-
chr12	75728398	75728410	CAGGATGGAGCC	1	+
chr12	76132543	76132555	AAAGATGGCTGC	1	+
chr12	76577538	76577550	TAAAATGGTGGC	1	+
chr12	77947792	77947804	CAAGATGGCCAG	1	-
chr12	8380075	8380087	AAACATGGCGGG	1	-
chr12	89936882	89936894	GAGGATGGCGGT	1	-
chr12	92839097	92839109	AAAGATGGCACT	1	-
chr12	92946789	92946801	CAAGATGGCTCT	1	-
chr12	93985165	93985177	CAAGATGGGAGC	1	+
chr12	94699112	94699124	CAAAATGGCTGC	1	+
chr12	95942560	95942572	TAAGATGGCCGC	1	-
chr12	96972542	96972554	AAAGATGGCTGA	1	-
chr12	98884888	98884900	GAAAATGGCTGT	1	+
chr13	100289088	100289100	CAAGATGGAGTA	1	+
chr13	107863557	107863569	AAAGATGGCCCA	1	+
chr13	111572610	111572622	TAAAATGGCTTC	1	+
chr13	113938828	113938840	AAAAATGGCTCT	1	-
chr13	25462629	25462641	TAAAATGGTGGT	1	-
chr13	31190391	31190403	CAAAATGGAGGC	1	-
chr13	33721264	33721276	CAACATGGCAGT	1	+
chr13	37574938	37574950	GAAGATGGCGGC	1	+
chr13	42552163	42552175	AAACATGGTAGC	1	+
chr13	45883580	45883592	GAAGATGGCTAG	1	-
chr13	46269834	46269846	CAAGATGGCTAA	1	-
chr13	46734831	46734843	GAAAATGGATGA	1	+
chr13	51209811	51209823	CAATATGGCCAA	1	+
chr13	51700158	51700170	CAAGATGGAGAG	1	+
chr13	52188685	52188697	CACGATGGCTGC	1	+
chr13	52279212	52279224	CAACATGGCAGC	1	-
chr13	52367887	52367899	CAAAATGGAAGG	1	-
chr13	73414048	73414060	CAAAATGGACAC	1	+
chr13	78003796	78003808	AAACATGGCAGG	1	+
chr13	91669743	91669755	GAAGATGGCAAT	1	-
chr13	95014882	95014894	CAAGATGGTCCA	1	-
chr13	95933375	95933387	CAACATGGTGAA	1	+
chr13	96132742	96132754	CACAATGGCTGC	1	-
chr13	99988219	99988231	CAACATGGCAAC	1	+
chr14	102569465	102569477	CAAGATGGTGCC	1	+
chr14	23138448	23138460	AAACATGGCTGC	1	-
chr14	23287641	23287653	AAAGATGGTGCC	1	-
chr14	50429609	50429621	CAAAATGGCACC	1	-
chr14	50444040	50444052	AAAGATGGCCAC	1	-
chr14	52406223	52406235	CAACATGGCTTC	1	-
[truncated: 2,358 more rows]
