# Supplementary material for: Relationship between histone modifications and transcription factor binding is protein family specific
Source: Genome Res. 2018 Mar;28(3):321–33. doi: 10.1101/gr.220079.116 (PMC5848611; doi:10.1101/gr.220079.116)
Supplement: Supplemental Material [file supp_gr.220079.116_Supplemental_Material.zip › Supplemental_Material/YY1/non-BS.bed]

chr1	142585543	142585555	AAATATGGCTGA	1	+
chr1	142843501	142843513	CAAGATGGAGTC	1	-
chr1	143159707	143159719	AAAAATGGAGCC	1	-
chr1	145634415	145634427	CAAGATGGTGTT	1	+
chr1	146703654	146703666	CAAGATGGCTGA	1	-
chr1	151410039	151410051	CAACATGGTGAA	1	+
chr1	153609060	153609072	GAAGATGGCTGC	1	+
chr1	159039528	159039540	CAACATGGTGAA	1	-
chr1	172326474	172326486	TAAGATGGTGTC	1	-
chr1	183445605	183445617	CAAGATGGCTGT	1	+
chr1	191480792	191480804	CAACATGGTGAA	1	-
chr1	198881015	198881027	TAACATGGTGGC	1	+
chr1	203767140	203767152	CAAGATGGCTAC	1	-
chr1	205714438	205714450	CAACATGGTGAA	1	+
chr1	225438354	225438366	CAGGATGGAAGC	1	+
chr1	226366963	226366975	CATAATGGCTGC	1	-
chr1	226367031	226367043	CAAAATGGAGCT	1	-
chr1	235322676	235322688	CAATATGGTGAC	1	+
chr1	236756751	236756763	CAAAATGGCAAA	1	+
chr1	236765830	236765842	CAAGATGGTTGG	1	-
chr1	24973577	24973589	CAAAATGGAAGT	1	+
chr1	25571233	25571245	CAAGATGGCACC	1	-
chr1	27769327	27769339	CAACATGGTGAA	1	+
chr1	28838685	28838697	CAACATGGCGAA	1	-
chr1	29075057	29075069	AAAAATGGCTGT	1	-
chr1	33381504	33381516	CAAAATGGTTAC	1	+
chr1	39495375	39495387	GAAGATGGAGGT	1	+
chr1	40352571	40352583	AAAGATGGCAGG	1	+
chr1	40843954	40843966	AAAAATGGCTGG	1	-
chr1	53313065	53313077	CAACATGGAGAA	1	-
chr1	67447567	67447579	GAAGATGGCACT	1	+
chr1	86165970	86165982	CAAAATGGAGCT	1	-
chr1	89113180	89113192	CATGATGGCAGC	1	+
chr1	89452168	89452180	CAACATGGCAAA	1	-
chr10	109753096	109753108	AAAGATGGCTGC	1	-
chr10	119128538	119128550	CAACATGGTGAA	1	-
chr10	121288443	121288455	GAAAATGGATGA	1	+
chr10	18697361	18697373	CAACATGGTGAA	1	-
chr10	31843593	31843605	CAAAATGGTTCC	1	-
chr10	32339405	32339417	CAAGATGGATGC	1	-
chr10	65012205	65012217	AAAAATGGATTC	1	+
chr10	67578932	67578944	AAACATGGCCAC	1	+
chr10	69646823	69646835	CAACATGGAGAA	1	-
chr10	71919261	71919273	CAACATGGCGGA	1	+
chr10	74781732	74781744	CAAAATGGCCAG	1	+
chr10	8405426	8405438	CAAGATGGCTGG	1	+
chr10	85928177	85928189	AAAGATGGCTTA	1	+
chr10	97447355	97447367	AAAGATGGTGGT	1	+
chr10	97520189	97520201	CAAGATGGACAT	1	-
chr10	98344383	98344395	CAACATGGCGAA	1	+
chr11	10824116	10824128	AAAAATGGCAGA	1	+
chr11	126171804	126171816	GAAAATGGAGAC	1	+
chr11	4070370	4070382	CAACATGGCAAA	1	-
chr11	47571071	47571083	CAACATGGATGA	1	+
chr11	47784827	47784839	CAACATGGCAAA	1	+
chr11	58883084	58883096	AAACATGGTGAC	1	+
chr11	59331358	59331370	CAACATGGCGAC	1	+
chr11	71508559	71508571	CGAGATGGCACC	1	-
chr11	72796411	72796423	CAAAATGGTTAC	1	-
chr11	73207332	73207344	TAAAATGGTGGT	1	+
chr11	73281598	73281610	CAACATGGTGAA	1	+
chr11	89952245	89952257	CAACATGGTGAA	1	+
chr11	9223476	9223488	TAAGATGGTGTC	1	-
chr11	93971671	93971683	CAAGATGGCCGA	1	-
chr11	9690970	9690982	CAACATGGTGAA	1	-
chr12	11319945	11319957	GAAAATGGCTGA	1	-
chr12	120111781	120111793	CAGGATGGCTAC	1	-
chr12	121338223	121338235	CAACATGGCGAA	1	+
chr12	125396331	125396343	GAAGATGGACGC	1	-
chr12	125397243	125397255	GAAGATGGTCGT	1	-
chr12	46372820	46372832	CAAGATGGCACC	1	+
chr12	62700939	62700951	CAAAATGGCAGT	1	-
chr12	65268722	65268734	CAAGATGGATGT	1	+
chr12	69204941	69204953	CAAAATGGAGGC	1	-
chr12	90097395	90097407	GAAAATGGCAGA	1	+
chr12	901675	901687	CAACATGGTGAA	1	-
chr12	93387998	93388010	CAACATGGTGAA	1	+
chr12	95881085	95881097	AAAAATGGTGTC	1	-
chr12	9909486	9909498	CAACATGGTGAA	1	+
chr13	20432009	20432021	CAACATGGTGGC	1	+
chr13	29240917	29240929	GAAGATGGCCAT	1	+
chr13	30409703	30409715	CAACATGGTGAA	1	+
chr13	33771999	33772011	TAAGATGGCCTT	1	-
chr13	42958660	42958672	CAGAATGGCTGC	1	+
chr13	46746889	46746901	CAAAATGGTTTC	1	-
chr13	46752433	46752445	CAAGATGGAGCA	1	+
chr13	59535185	59535197	AAAAATGGACCC	1	+
chr13	66028375	66028387	CAAAATGGTCAA	1	-
chr13	81028643	81028655	CAGGATGGCTGT	1	+
chr13	95905465	95905477	CAAAATGGAAAC	1	-
chr14	102288207	102288219	CAACATGGTTTC	1	-
chr14	21730839	21730851	CAACATGGATGC	1	-
chr14	21730919	21730931	GAAGATGGCTTT	1	+
chr14	21733779	21733791	CAACATGGCGAA	1	+
chr14	55611057	55611069	CAACATGGTGAA	1	-
chr14	62168892	62168904	CAAAATGGTGGG	1	-
chr14	64243996	64244008	AAAGATGGTTTC	1	-
chr14	65675323	65675335	CAAGATGGAGAC	1	+
chr14	73528075	73528087	TAAAATGGCAGC	1	+
chr14	73534845	73534857	CTAGATGGCTGC	1	+
chr14	75236321	75236333	CAAGATGGTGAA	1	-
chr14	93263773	93263785	CATGATGGCAGC	1	-
chr15	23029164	23029176	CAACATGGTGAA	1	+
chr15	41959637	41959649	CAACATGGTGAA	1	-
chr15	44071436	44071448	AAAAATGGAAGC	1	-
chr15	44620489	44620501	CAACATGGCTAA	1	+
chr15	52855266	52855278	CAAGATGGTGAA	1	-
chr15	63827323	63827335	CAACATGGTGAA	1	-
chr15	63881043	63881055	AAAAATGGCTCT	1	+
chr15	65279570	65279582	CAAGATGGAGAG	1	+
chr15	80254665	80254677	GAAAATGGCTTT	1	-
chr15	80971851	80971863	CAAGATGGCAGT	1	-
chr15	83481973	83481985	CTAAATGGCTGC	1	-
chr15	83482605	83482617	CAACATGGTGAA	1	-
chr16	11942828	11942840	CAACATGGCGAA	1	-
chr16	18934594	18934606	CAAAATGGACTC	1	+
chr16	21813521	21813533	CAACATGGTGAA	1	+
chr16	21944849	21944861	CAAGATGGCTTT	1	+
chr16	23658624	23658636	CAAAATGGCAAA	1	-
chr16	30024796	30024808	CAAGATGGTCTC	1	+
chr16	30137687	30137699	CAACATGGTGAA	1	-
chr16	30714388	30714400	GAAAATGGAGGG	1	+
chr16	58340408	58340420	GGAGATGGCGCC	1	-
chr16	70272848	70272860	TAAGATGGAGGG	1	+
chr16	71838731	71838743	CAACATGGCGAA	1	+
chr17	16286935	16286947	AAAGATGGCTTG	1	+
chr17	17171326	17171338	AAAGATGGCAGC	1	+
chr17	2039548	2039560	CAACATGGTGAA	1	-
chr17	27612420	27612432	CAACATGGTGAA	1	+
chr17	28095483	28095495	CAACATGGCAAG	1	-
chr17	33858316	33858328	TAAAATGGTGGT	1	+
chr17	37622037	37622049	CAGCATGGCTGT	1	-
chr17	38015739	38015751	GAAGATGGCTTG	1	-
chr17	57178195	57178207	CAACATGGTGAA	1	+
chr17	62550717	62550729	CAAGATGGCCTC	1	-
chr17	66034417	66034429	CAACATGGTGAA	1	-
chr17	73169627	73169639	CAAGATGGTACC	1	-
chr17	73396788	73396800	CAACATGGTGAA	1	-
chr18	10965328	10965340	TAAGATGGCTAT	1	-
chr18	19196977	19196989	CAAGATGGATGA	1	-
chr18	20519869	20519881	GAAGATGGTGGA	1	+
chr18	3881309	3881321	CAACATGGTGAA	1	-
chr18	47009362	47009374	CAACATGGTGAA	1	-
chr18	57588766	57588778	GAAGATGGCTAG	1	+
chr18	9172613	9172625	TAAAATGGAGGA	1	-
chr19	10769960	10769972	CAAAATGGTGAA	1	-
chr19	23865802	23865814	CAACATGGTGAA	1	+
chr19	37055842	37055854	CAACATGGATGC	1	+
chr19	38400392	38400404	CAGGATGGCCAC	1	-
chr19	40856462	40856474	CAACATGGTGAA	1	+
chr19	41542903	41542915	CAAAATGGAGTC	1	+
chr19	49382704	49382716	CAACATGGTGAA	1	-
chr19	53352232	53352244	CAATATGGCTTC	1	+
chr2	102646665	102646677	CACAATGGCCAC	1	-
chr2	105661292	105661304	CAAAATGGAAGA	1	+
chr2	109341389	109341401	CAAGATGGGCGA	1	+
chr2	113302554	113302566	GAAAATGGACAC	1	-
chr2	133038483	133038495	CAGAATGGCGGA	1	-
chr2	133039007	133039019	CAGGATGGTGGC	1	-
chr2	135813969	135813981	CAAGATGGTGAA	1	-
chr2	136694852	136694864	CAACATGGCGAA	1	-
chr2	143680541	143680553	CAAGATGGTGCT	1	+
chr2	153570854	153570866	AAAGATGGTCAC	1	+
chr2	158272485	158272497	GAAGATGGCTAC	1	-
chr2	160573551	160573563	CAAGATGGCATC	1	+
chr2	162169587	162169599	CAAAATGGAGAT	1	-
chr2	166095831	166095843	TAAGATGGTTCC	1	+
chr2	171044998	171045010	CAAAATGGCAGA	1	-
chr2	192526136	192526148	CAAAATGGATTC	1	-
chr2	196962782	196962794	AAAAATGGATGA	1	-
chr2	198297405	198297417	CAACATGGCGAA	1	+
chr2	198360760	198360772	CAAAATGGCTAA	1	+
chr2	20106432	20106444	CAACATGGATGA	1	+
chr2	201987132	201987144	CAAGATGGAGCT	1	-
chr2	225900544	225900556	CAAGAAGGCGGC	1	-
chr2	230050006	230050018	CAAGATGGAGTC	1	-
chr2	232323274	232323286	CAACATGGAGGG	1	-
chr2	25750203	25750215	CAACATGGTGAA	1	+
chr2	44221090	44221102	TAAGATGGCTGA	1	+
chr2	54193233	54193245	CAACATGGCAAA	1	+
chr2	55915671	55915683	CAACATGGTGAA	1	+
chr2	64322366	64322378	CAAGATGGCTCG	1	-
chr2	64358812	64358824	CAAGATGGCACC	1	-
chr2	70309310	70309322	CAACATGGCAAA	1	-
chr2	70523985	70523997	GAAGATGGTGGG	1	+
chr2	74401429	74401441	GAAAATGGTGGA	1	+
chr2	75636805	75636817	CAATATGGAGGA	1	-
chr2	7761713	7761725	CAAGATGGTGGA	1	+
chr20	13616704	13616716	TAAGATGGATGA	1	-
chr20	25368008	25368020	CAACATGGTGAA	1	+
chr20	25679594	25679606	CAAAATGGATTA	1	-
chr20	29584208	29584220	CAGCATGGTGGC	1	+
chr20	43519521	43519533	TAAAATGGCCCT	1	-
chr21	30360599	30360611	CAACATGGCAAA	1	+
chr21	30434547	30434559	GAAGATGGCGCC	1	-
chr21	37910141	37910153	CAACATGGTGAA	1	-
chr21	9668392	9668404	CAACATGGAAAC	1	-
chr22	24375104	24375116	CAACATGGCAAG	1	+
chr22	31807082	31807094	CAGGATGGTGGC	1	-
chr22	41027945	41027957	CAAGATGGCCCC	1	+
chr3	101402749	101402761	CAACATGGTGGA	1	-
chr3	108304888	108304900	AAAGATGGCAAA	1	+
chr3	111327497	111327509	AAAAATGGTGTC	1	-
chr3	129894182	129894194	CAGGATGGCCTC	1	-
chr3	133302599	133302611	CAACATGGCGAA	1	-
chr3	169505810	169505822	CAGCATGGCAGA	1	-
chr3	196192793	196192805	CAACATGGTGAA	1	-
chr3	31271046	31271058	CAACATGGTGAA	1	+
chr3	32467760	32467772	GAAAATGGAAGC	1	-
chr3	33487979	33487991	CAAAATGGACCA	1	+
chr3	45734000	45734012	CAACATGGCGAA	1	-
chr3	47819507	47819519	CAACATGGTGAA	1	+
chr3	49126250	49126262	CAAGATGGCAAG	1	-
chr3	75784549	75784561	AAAGATGGCTTG	1	+
chr3	81796643	81796655	CAACATGGTGAA	1	+
chr3	84124095	84124107	GAACATGGCTAC	1	+
chr3	88105009	88105021	GAAGATGGAGGA	1	-
chr3	93785479	93785491	GAACATGGAGGC	1	-
chr3	98246221	98246233	GAAAATGGAAGC	1	+
chr4	103712814	103712826	CAACATGGCGAG	1	+
chr4	106377294	106377306	AAAAATGGTGGT	1	-
chr4	106388084	106388096	CAAAATGGCAGA	1	-
chr4	110374582	110374594	TAAAATGGCCAC	1	-
chr4	110742459	110742471	CAATATGGCAGC	1	-
chr4	114647742	114647754	CAAGATGGGGTC	1	+
chr4	119345402	119345414	CAAGATGGCAGT	1	+
chr4	120992473	120992485	AAAAATGGCAGT	1	+
chr4	122737307	122737319	CAACATGGTGAA	1	-
chr4	152027040	152027052	CAACATGGCGAA	1	-
chr4	174175970	174175982	CAAGATGGACAT	1	+
chr4	177927114	177927126	CAAGATGGTGAT	1	-
chr4	178593169	178593181	AAAAATGGTTGA	1	-
chr4	185640935	185640947	CAAGATGGAAAA	1	-
chr4	22746191	22746203	AAAAATGGAGGA	1	-
chr4	26328443	26328455	CAAGATGGACTT	1	+
chr4	39012601	39012613	CAAAATGGAAGA	1	+
chr4	39704805	39704817	CAACATGGTGAA	1	-
chr4	48775754	48775766	CAACATGGCAAG	1	+
chr4	68408402	68408414	CAAAATGGTCAA	1	+
chr4	68546364	68546376	TAAGATGGCCAC	1	+
chr4	75573100	75573112	CAAGATGGCTTC	1	-
chr4	83961690	83961702	AGAAATGGCAGC	1	+
chr5	118586004	118586016	CAACATGGTGAA	1	+
chr5	125974699	125974711	TGAGATGGCAGC	1	+
chr5	127304996	127305008	CAATATGGTGGT	1	-
chr5	132292744	132292756	AAAAATGGCCAG	1	+
chr5	132390089	132390101	CAACATGGTGAA	1	-
chr5	132437812	132437824	CAACATGGCAAA	1	-
chr5	134262224	134262236	CAACATGGCTTT	1	-
chr5	137366534	137366546	CAACATGGCAAA	1	+
chr5	139791816	139791828	CAACATGGTGAA	1	-
chr5	149944080	149944092	CAACATGGTGAA	1	+
chr5	150134337	150134349	CAACATGGCAAA	1	+
chr5	156527286	156527298	CAAAATGGCCTT	1	+
chr5	167997907	167997919	TAAGATGGCCTC	1	-
chr5	55293695	55293707	GAACATGGATGC	1	-
chr5	68856778	68856790	CAACATGGTGAA	1	-
chr5	79947265	79947277	GAAGATGGCGGT	1	+
chr5	99384564	99384576	CAACATGGCTTT	1	-
chr6	109697701	109697713	AAAAATGGCTTT	1	-
chr6	111810725	111810737	CAACATGGTGAA	1	+
chr6	116209959	116209971	CAAGATGGTGAT	1	-
chr6	122784903	122784915	CAAAATGGTTGT	1	-
chr6	137103661	137103673	AAAAATGGTTGA	1	-
chr6	137111020	137111032	CAACATGGTGAA	1	-
chr6	139005948	139005960	CAAGATGGCGGT	1	+
chr6	149799935	149799947	GAAGATGGCAGG	1	-
chr6	149808593	149808605	CAACATGGCATC	1	-
chr6	154561029	154561041	CAACATGGTGAA	1	-
chr6	154564273	154564285	AAAGATGGCACT	1	-
chr6	16599049	16599061	CAAAATGGTGTC	1	-
chr6	31328164	31328176	CAACATGGCAAG	1	-
chr6	34656217	34656229	CAACATGGATGA	1	+
chr6	37132562	37132574	CAACATGGTGAA	1	+
chr6	70631912	70631924	CAATATGGCCTC	1	+
chr6	75982826	75982838	CAAAATGGATGG	1	-
chr6	84577618	84577630	CAACATGGCTTT	1	-
chr6	86348737	86348749	CAACATGGTGAA	1	+
chr6	90546654	90546666	CAACATGGCGAA	1	-
chr7	102942088	102942100	CAAAATGGAAGT	1	+
chr7	110725568	110725580	CAGAATGGCTAC	1	-
chr7	115855701	115855713	TAAAATGGCCCT	1	+
chr7	116666630	116666642	AGAAATGGCAGC	1	+
chr7	1195236	1195248	TAAGATGGCATC	1	+
chr7	120373346	120373358	CAAGATGGACTC	1	-
chr7	127296570	127296582	CAACATGGTGAA	1	-
chr7	20252447	20252459	AAAGATGGCAGC	1	+
chr7	25160813	25160825	GAACATGGCAGT	1	+
chr7	25161573	25161585	CAAGATGGAAGG	1	+
chr7	27845898	27845910	CAACATGGCAAA	1	-
chr7	43771399	43771411	CAACATGGTGAA	1	-
chr7	44651593	44651605	CAACATGGCACA	1	-
chr7	56124012	56124024	CAAAATGGAGTC	1	-
chr7	65545521	65545533	CAACATGGTGAA	1	+
chr7	66210566	66210578	CAAGATGGCAAA	1	+
chr7	69368750	69368762	GAAAATGGAGGA	1	+
chr7	72358177	72358189	CAACATGGTGAA	1	+
chr7	87840870	87840882	CAACATGGTGGG	1	+
chr7	92216995	92217007	CATGATGGCGAC	1	+
chr7	92265450	92265462	GAAAATGGAGGC	1	-
chr7	95313565	95313577	TAAAATGGCCCC	1	+
chr7	98728459	98728471	AAAGATGGAACC	1	+
chr8	101313403	101313415	CAATATGGTAGC	1	-
chr8	101957247	101957259	AAAGATGGCAGC	1	-
chr8	128810750	128810762	CAGCATGGCAGC	1	-
chr8	130431096	130431108	CAAAATGGAAGG	1	-
chr8	135572381	135572393	TAAAATGGCAGA	1	+
chr8	26153827	26153839	CAATATGGCCTC	1	+
chr8	56984613	56984625	CAACATGGCAAA	1	+
chr8	61998261	61998273	CAAAATGGTGAA	1	+
chr8	68360576	68360588	AAAAATGGCTTT	1	+
chr8	82195370	82195382	TAAAATGGAGAC	1	+
chr8	86569916	86569928	GAACATGGCTTC	1	+
chr8	91067462	91067474	CAGCATGGCAGA	1	+
chr8	94748630	94748642	CAGCATGGCTGT	1	-
chr9	100829623	100829635	CAAAATGGCTGC	1	+
chr9	110055629	110055641	CAAGATGGCCCC	1	-
chr9	114531943	114531955	CAACATGGTGAA	1	-
chr9	114662967	114662979	AAACATGGCAGA	1	-
chr9	129633017	129633029	CAACATGGTGAA	1	+
chr9	132797405	132797417	CAACATGGAGAA	1	+
chr9	132798722	132798734	CAAAATGGCAAT	1	+
chr9	33029631	33029643	CAAGATGGCCAC	1	+
chr9	34181001	34181013	CAACATGGTGAA	1	-
chr9	5707898	5707910	CAAAATGGCAGA	1	-
chr9	67301477	67301489	CAGAATGGCAGT	1	-
chrX	135955739	135955751	CAAAATGGCCAG	1	+
chrX	16004177	16004189	CAAGATGGTTCA	1	+
chrX	37624950	37624962	CAAAATGGCTGA	1	+
chrX	78202522	78202534	CAACATGGCGAA	1	+
chr1	100508030	100508042	AAGGATGGCTGA	1	+
chr1	110944148	110944160	CAAAATGGCCTC	1	-
chr1	111418367	111418379	CAGCATGGCTGC	1	+
chr1	111504960	111504972	AAAAATGGCTCT	1	+
chr1	111767912	111767924	AAAAATGGCTTT	1	-
chr1	114352499	114352511	CAATATGGTAGC	1	-
chr1	115288150	115288162	AAAAATGGCAAA	1	+
chr1	118220949	118220961	CAAGATGGCCCT	1	-
chr1	143534177	143534189	CAAAATGGCAAG	1	-
chr1	144933832	144933844	CAAGATGGAGCG	1	-
chr1	145440879	145440891	AAATATGGCCAC	1	-
chr1	145441535	145441547	AAAAATGGCCTC	1	+
chr1	155901197	155901209	CAACATGGCAAA	1	+
chr1	16014058	16014070	GAAGATGGCTCA	1	+
chr1	160304661	160304673	CAAAATGGCATC	1	+
chr1	160406941	160406953	CAATATGGCACC	1	-
chr1	160512402	160512414	GAAAATGGCCAA	1	-
chr1	161740225	161740237	CAAGATGGCCGC	1	+
chr1	16710693	16710705	CAACATGGAGGT	1	+
chr1	173958374	173958386	CAACATGGCAAA	1	-
chr1	173958407	173958419	CAAGATGGATGG	1	-
chr1	185283138	185283150	CAATATGGCCTC	1	+
chr1	196117704	196117716	CAAGATGGTGCT	1	+
chr1	200397793	200397805	TAAGATGGCAGA	1	+
chr1	203768369	203768381	AAAGATGGTGGT	1	+
chr1	205083006	205083018	CAACATGGTGAA	1	-
chr1	215756803	215756815	CAAGATGGCAAC	1	-
chr1	225967041	225967053	CAAGATGGTGAA	1	-
chr1	235284200	235284212	AAAAATGGCCTC	1	-
chr1	243898874	243898886	AAAAATGGTGGA	1	-
chr1	27980302	27980314	GAAAATGGACTC	1	-
chr1	28494962	28494974	CAACATGGATGA	1	+
chr1	28564161	28564173	TAAGATGGCTAC	1	+
chr1	34551196	34551208	CAAGATGGTGAG	1	+
chr1	35655673	35655685	CAACATGGTGAA	1	+
chr1	39469764	39469776	AGAGATGGCTGC	1	+
chr1	46006543	46006555	TAACATGGCAGC	1	+
chr1	46456397	46456409	GAAGATGGAGGA	1	-
chr1	52093468	52093480	CAAGATGGACTA	1	-
chr1	53310814	53310826	CAAGATGGACAT	1	-
chr1	55348365	55348377	CAACATGGATGA	1	+
chr1	59939486	59939498	TAAAATGGCTCC	1	-
chr1	64041083	64041095	GAAAATGGATGT	1	+
chr1	70824747	70824759	CAACATGGTGAA	1	+
chr1	76253369	76253381	TAAAATGGCATC	1	+
chr1	78596623	78596635	AAAAATGGCCAC	1	+
chr1	8534610	8534622	GAAAATGGTAGC	1	-
chr1	99170209	99170221	CACCATGGCGAC	1	+
chr10	106092455	106092467	CAAGATGGACAT	1	+
chr10	106094095	106094107	CAGCATGGAGGC	1	-
chr10	120832160	120832172	CAACATGGTGAA	1	-
chr10	18953716	18953728	CAAAATGGTGCA	1	+
chr10	28905822	28905834	CAACATGGTGAA	1	+
chr10	30631338	30631350	AAACATGGATGA	1	+
chr10	38315456	38315468	CAACATGGTGAA	1	-
chr10	60760274	60760286	AAGAATGGCTGC	1	+
chr10	63157573	63157585	TAAAATGGCGTC	1	-
chr10	70851244	70851256	CAAAATGGTAGC	1	-
chr10	70862406	70862418	CAAAATGGCCAG	1	-
chr10	71097038	71097050	AGAAATGGCAGC	1	-
chr10	73909383	73909395	TAAGATGGCAGT	1	-
chr10	74399477	74399489	AAACATGGAGCC	1	-
chr10	76973031	76973043	CAACATGGTGAA	1	-
chr10	82726445	82726457	CAAGATGGAGTG	1	-
chr10	88843793	88843805	AAACATGGCCTA	1	+
chr10	91053384	91053396	GGAGATGGCAGC	1	+
chr10	93991286	93991298	GAAAATGGAGGG	1	-
chr10	97448606	97448618	GAAGATGGCAGG	1	+
chr10	98026374	98026386	CAAGATGGTCCA	1	+
chr10	99404333	99404345	AAAGATGGCTGA	1	-
chr11	102309356	102309368	CAAGATGGCCGA	1	+
chr11	118710049	118710061	CAACATGGTGAA	1	+
chr11	118970585	118970597	CAAAATGGCCAA	1	-
chr11	120336796	120336808	AAACATGGCCGC	1	+
chr11	128113604	128113616	CAAAATGGTCCC	1	+
chr11	131752941	131752953	AAAGATGGCAGC	1	+
chr11	18352796	18352808	CAACATGGTGAA	1	-
chr11	3967120	3967132	AAAGATGGAGCA	1	+
chr11	4069763	4069775	AAAAATGGTGGG	1	-
chr11	4118326	4118338	CAACATGGTGGA	1	+
chr11	46528155	46528167	CAAGATGGAAGG	1	+
chr11	48138468	48138480	TAAAATGGTGCC	1	+
chr11	58340530	58340542	CAACATGGAGAA	1	+
chr11	6254214	6254226	CAAGATGGAGGG	1	-
chr11	63451481	63451493	CAAGATGGCTCC	1	-
chr11	66389580	66389592	CAACATGGTGAA	1	-
chr11	73627664	73627676	CAAGATGGAAAC	1	+
chr11	88068394	88068406	CAAGATGGAGCC	1	-
chr11	9413917	9413929	CAACATGGAGAA	1	-
chr11	9480875	9480887	CAACATGGTGAA	1	+
chr11	95986032	95986044	GAAAATGGAGAC	1	-
chr11	96063824	96063836	CAAGATGGCCTC	1	+
chr11	96950370	96950382	CAAAATGGAAAC	1	+
chr12	100713494	100713506	CAACATGGTGAA	1	-
chr12	113418799	113418811	CAAAATGGCCAA	1	-
chr12	120604626	120604638	CAACATGGTGAA	1	+
chr12	122328431	122328443	CAAGATGGTGCC	1	-
chr12	12364180	12364192	CAACATGGTGAA	1	+
chr12	131358587	131358599	CAACATGGTGAA	1	-
chr12	14553679	14553691	AAAAATGGATGT	1	+
chr12	15675619	15675631	AAAGATGGTAGA	1	-
chr12	17137683	17137695	CAACATGGTTGG	1	-
chr12	19642273	19642285	AAAAATGGCAGG	1	-
chr12	31962067	31962079	CAAAATGGTAGC	1	-
chr12	42754671	42754683	TAAGATGGAGTC	1	+
chr12	51711896	51711908	CAGCATGGCTGT	1	+
chr12	60174692	60174704	AAGAATGGCAGC	1	+
chr12	62661163	62661175	AAAAATGGCTCC	1	+
chr12	65027821	65027833	GAAGATGGCTTG	1	+
chr12	6541813	6541825	CAACATGGTGAA	1	+
chr12	66486417	66486429	AAAAATGGCATA	1	-
chr12	69983596	69983608	AAAAATGGTTGC	1	-
chr12	83292340	83292352	TAAGATGGCGCC	1	+
chr12	868865	868877	AAAAATGGCCTC	1	-
chr12	93833074	93833086	CAACATGGCGAA	1	+
chr12	95236250	95236262	CAGGATGGCTGC	1	-
chr12	96780292	96780304	AAGCATGGCGGC	1	+
chr12	98993024	98993036	CAACATGGAGTC	1	-
chr13	113865362	113865374	CAAGATGGAATC	1	+
chr13	20093318	20093330	CAAAATGGTTGC	1	-
chr13	20338661	20338673	AAACATGGTGAC	1	+
chr13	33217213	33217225	GAATATGGCCAC	1	-
chr13	33777295	33777307	AAATATGGCAGC	1	-
chr13	41235855	41235867	AAAGATGGCTGC	1	-
chr13	42986343	42986355	GAAGATGGCCAG	1	+
chr13	43189983	43189995	CAAAATGGTGGC	1	+
chr13	47195399	47195411	AAAGATGGATGT	1	-
chr13	59530653	59530665	AAAAATGGAGTC	1	+
chr13	79975633	79975645	CAAAATGGAGAG	1	+
chr13	79978012	79978024	AAAAATGGAGGC	1	-
chr13	99951599	99951611	GAAAATGGCAAC	1	+
chr14	32675166	32675178	TAAAATGGCAGG	1	-
chr14	35622884	35622896	CAAGATGGAAAC	1	-
chr14	39652870	39652882	TAAAATGGCCCC	1	-
chr14	49610416	49610428	CAATATGGCAGT	1	-
chr14	50050078	50050090	CAACATGGTGAA	1	+
chr14	50458474	50458486	CAAGATGGCTGC	1	+
chr14	55039213	55039225	CAAAATGGAAAC	1	-
chr14	64975899	64975911	CAACATGGCGAA	1	+
chr14	66981724	66981736	GAAGATGGCAAT	1	+
chr14	67832397	67832409	TAAGATGGCTGA	1	-
chr14	78179216	78179228	CAATATGGCAGC	1	+
chr14	78179267	78179279	TAAGATGGCATC	1	+
chr15	101475101	101475113	CAAAATGGCCAC	1	-
chr15	22443509	22443521	TAACATGGCCGT	1	+
chr15	23026431	23026443	CAACATGGTGAA	1	-
chr15	23078841	23078853	CAACATGGAGGA	1	-
chr15	25663867	25663879	AAAGATGGTCAC	1	+
chr15	38962408	38962420	TAAAATGGTGGT	1	-
chr15	40066992	40067004	AGAGATGGCTGC	1	-
chr15	41121571	41121583	AAACATGGCTTC	1	-
chr15	41281629	41281641	CAAAATGGCCCT	1	+
chr15	42789065	42789077	CAGGATGGCAGG	1	+
chr15	42795416	42795428	TAAGATGGAGTC	1	+
chr15	45019768	45019780	CAAGATGGCCCT	1	+
chr15	50608432	50608444	CAAGATGGCCAT	1	+
chr15	50623155	50623167	CAAAATGGCAAT	1	-
chr15	59693719	59693731	CAAGATGGCTTT	1	-
chr15	61147595	61147607	CAACATGGCTCT	1	-
chr15	64120472	64120484	AAAGATGGAGGG	1	+
chr15	64670921	64670933	CAACATGGTGAA	1	+
chr15	65474408	65474420	CGAGATGGCACC	1	+
chr15	66081007	66081019	CAACATGGCAAA	1	+
chr15	67364962	67364974	CATGATGGCAGC	1	+
chr15	68459221	68459233	TGAGATGGCAGC	1	-
chr15	72791510	72791522	CAACATGGTGAA	1	-
chr15	78360118	78360130	GAAAATGGCCAA	1	+
chr15	81248342	81248354	CAACATGGCAAA	1	+
chr15	85558308	85558320	AAACATGGATGA	1	-
chr15	85931469	85931481	CAACATGGTGAA	1	-
chr15	94010732	94010744	CAAGATGGTCAC	1	+
chr16	11823763	11823775	CAACATGGTGAA	1	+
chr16	14444633	14444645	CAACATGGCAAA	1	-
chr16	24553594	24553606	CAAGATGGCCCA	1	-
chr16	27218540	27218552	CAACATGGCGAA	1	+
chr16	29093425	29093437	GAAGATGGCTTC	1	-
chr16	46843021	46843033	CAACATGGTGAA	1	+
chr16	46862373	46862385	CAAAATGGCTCA	1	+
chr16	67096506	67096518	CAACATGGTGAA	1	+
chr16	69172334	69172346	CAACATGGTGAA	1	-
chr16	69416547	69416559	CAACATGGCAGC	1	-
chr16	75663158	75663170	CAAGATGGTGAC	1	-
chr16	81038837	81038849	CAACATGGTGAA	1	+
chr16	81752788	81752800	GAAGATGGAGGT	1	-
chr16	84145847	84145859	CAAAATGGTTAC	1	+
chr16	8893164	8893176	AAAGATGGAGGA	1	-
chr16	89552949	89552961	TGAGATGGCAGC	1	+
chr16	9190375	9190387	CAAAATGGCCAC	1	-
chr17	1296918	1296930	CAACATGGTGAA	1	-
chr17	16880693	16880705	TAAGATGGTGAC	1	+
chr17	17173418	17173430	AGAGATGGCGCC	1	+
chr17	18686115	18686127	CAAGATGGCCAC	1	-
chr17	29148168	29148180	CAACATGGCAAA	1	+
chr17	57917876	57917888	AAAAATGGTGTC	1	-
chr17	62181421	62181433	CAAGATGGGGTC	1	-
chr17	65499540	65499552	CAAGATGGAACC	1	-
chr17	70017757	70017769	CAAAATGGCTAT	1	+
chr17	7389703	7389715	AAAAATGGTCTC	1	-
chr17	74789927	74789939	GAAGATGGAGGC	1	+
chr17	7776438	7776450	TAAAATGGCAAC	1	-
chr18	23667077	23667089	CAACATGGATGA	1	+
chr18	32227367	32227379	AAAAATGGCATA	1	+
chr18	32758444	32758456	CAACATGGTGAC	1	+
chr18	33167314	33167326	CAACATGGCAAG	1	-
chr18	34004878	34004890	CACAATGGCTCC	1	-
chr18	44347305	44347317	CAAGATGGAGGA	1	+
chr18	46982516	46982528	CAAGATGGCTGC	1	-
chr18	52973617	52973629	CAAGATGGTGGC	1	+
chr18	55958560	55958572	TAAGATGGCCTT	1	+
chr18	8587134	8587146	CAGGATGGCAGC	1	+
chr19	10309565	10309577	CAACATGGATGA	1	+
chr19	10767672	10767684	CAACATGGAGAA	1	-
chr19	11076185	11076197	CAAAATGGAGGA	1	-
chr19	33184497	33184509	CAAAATGGACCA	1	-
chr19	35954845	35954857	CAACATGGTGAA	1	-
chr19	36406969	36406981	CAACATGGCAAA	1	-
chr19	41776255	41776267	CATGATGGCAGC	1	+
chr19	41900616	41900628	CAACATGGTGAA	1	-
chr19	42371193	42371205	CAACATGGCAAA	1	+
chr19	44801252	44801264	CAAGATGGCTGC	1	+
chr19	4862732	4862744	GAAGATGGCTCT	1	-
chr19	51396569	51396581	CAACATGGTGGC	1	+
chr19	52595383	52595395	CAAAATGGAGTC	1	-
chr19	54059862	54059874	CAACATGGTGGC	1	-
chr19	54708790	54708802	CAAAATGGAAAC	1	-
chr19	58456694	58456706	CAAGATGGAGAA	1	+
chr19	58902610	58902622	CAACATGGTGAA	1	+
chr19	7074598	7074610	GAAAATGGCTGG	1	+
chr19	7186017	7186029	CAACATGGTGAA	1	+
chr19	7200916	7200928	AAAAATGGTTGT	1	+
chr2	10227159	10227171	GAACATGGCTGG	1	-
chr2	111613391	111613403	AAAGATGGCTTG	1	+
chr2	114413739	114413751	CAAGATGGCCCA	1	+
chr2	122356634	122356646	CAACATGGTGAA	1	-
chr2	123274567	123274579	CAAAATGGTGAT	1	+
chr2	128050113	128050125	CAACATGGAGCA	1	+
chr2	128125180	128125192	CAACATGGTGAA	1	+
chr2	136778636	136778648	CAAGATGGCTGA	1	-
chr2	137011178	137011190	CAAGATGGTGAG	1	-
chr2	161925341	161925353	TAAAATGGCAGC	1	-
chr2	169395277	169395289	GAAAATGGCAAA	1	-
chr2	170941588	170941600	TAAGATGGCAGG	1	-
chr2	171009050	171009062	TAAGATGGCAGT	1	-
chr2	171009139	171009151	AAAGATGGCTTG	1	+
chr2	174825909	174825921	CAACATGGACTC	1	-
chr2	178213845	178213857	CAAAATGGAGAA	1	+
chr2	181917285	181917297	GAAAATGGTTGA	1	+
chr2	187355153	187355165	AAAGATGGAGCA	1	+
chr2	190527531	190527543	CAGCATGGTGGC	1	+
chr2	191992960	191992972	CAAAATGGCATG	1	+
chr2	196552651	196552663	CAAGATGGCAGT	1	-
chr2	197070248	197070260	GAAAATGGCTGA	1	+
chr2	217046869	217046881	AACAATGGCTGC	1	+
chr2	225445212	225445224	CAACATGGCGAA	1	+
chr2	227705356	227705368	AAATATGGAGGC	1	-
chr2	230765389	230765401	CAACATGGTGAA	1	+
chr2	232043744	232043756	AAAAATGGCTTT	1	-
chr2	233929862	233929874	TAAAATGGAGTC	1	+
chr2	242262778	242262790	CAACATGGTGAA	1	-
chr2	26259847	26259859	CAACATGGTGAA	1	-
chr2	28976797	28976809	CAAGATGGTGAA	1	-
chr2	38375820	38375832	TAACATGGCTGT	1	-
chr2	42547214	42547226	AAAGATGGCTGG	1	+
chr2	43606752	43606764	CAAAATGGCTTT	1	-
chr2	45670370	45670382	GATGATGGCTGC	1	+
chr2	55271143	55271155	CAACATGGCGAA	1	+
chr2	58252815	58252827	CAAGATGGCTTA	1	+
chr2	64756151	64756163	CAAGATGGTAGC	1	+
chr2	71506255	71506267	AAAAATGGCTTT	1	+
chr2	80726352	80726364	AAATATGGTGGC	1	-
chr2	8432301	8432313	CAACATGGTGAA	1	+
chr2	86111054	86111066	CAGGATGGAGCC	1	+
chr2	86408894	86408906	AAACATGGCGTT	1	+
chr2	96407570	96407582	CAAAATGGATTA	1	-
chr20	1371263	1371275	CAAGATGGATTC	1	+
chr20	14725313	14725325	AAAAATGGCTCA	1	+
chr20	1519565	1519577	TAAGATGGTTGT	1	+
chr20	23176517	23176529	CAAGATGGAGAG	1	+
chr20	34243236	34243248	CAGCATGGCTGT	1	-
chr20	34332309	34332321	CAATATGGCAAC	1	+
chr20	35817219	35817231	CAACATGGCAAC	1	-
chr20	36003833	36003845	CAACATGGTGAA	1	-
chr20	36663637	36663649	AAAGATGGACAC	1	+
chr20	37179081	37179093	AAAAATGGAGGA	1	-
chr20	3878159	3878171	CAACATGGTGAA	1	+
chr20	39609674	39609686	CAAGATGGCTGA	1	-
chr20	39623018	39623030	GAACATGGCTCA	1	-
chr20	47892087	47892099	CAACATGGCAAT	1	-
chr20	49536340	49536352	CAGAATGGTTGC	1	+
chr20	5098234	5098246	CAATATGGCTGA	1	+
chr20	6597207	6597219	CAAGATGGCTTC	1	+
chr20	8740340	8740352	CAACATGGCGAA	1	-
chr21	10163849	10163861	GAAAATGGCGGA	1	-
chr21	10642926	10642938	TAAAATGGCACC	1	-
chr21	16460958	16460970	CAAGATGGCATA	1	-
chr21	26936991	26937003	AAAAATGGAGAC	1	-
chr21	37689421	37689433	CAAGATGGCCGA	1	-
chr21	40712746	40712758	CACGATGGAGGC	1	-
chr21	40713384	40713396	CAAGATGGTGAA	1	-
chr22	30504811	30504823	CAAAATGGCCAC	1	+
chr22	31559411	31559423	GAAGATGGCTTC	1	-
chr22	39710512	39710524	CAGGATGGCACC	1	+
chr22	41872223	41872235	CAACATGGTGAA	1	+
chr22	44463036	44463048	GAAAATGGCGTG	1	+
chr22	51195728	51195740	CAAGATGGCCCA	1	-
chr3	100187536	100187548	CAAAATGGAGAA	1	-
chr3	104283060	104283072	AAACATGGCTGC	1	+
chr3	111848283	111848295	CAACATGGTGGT	1	+
chr3	112179861	112179873	AAAGATGGCCCT	1	-
chr3	12091306	12091318	AAACATGGCTTA	1	+
chr3	127841436	127841448	CAAAATGGAAAC	1	+
chr3	133156581	133156593	GAAGATGGCTGA	1	+
chr3	135932726	135932738	CAAGATGGCTCA	1	+
chr3	135985442	135985454	TAAAATGGCTAT	1	-
chr3	136468161	136468173	CAACATGGCTGT	1	-
chr3	136650773	136650785	CAACATGGTGAA	1	+
chr3	141108317	141108329	GAAAATGGCTCC	1	-
chr3	155273953	155273965	CAACATGGTGAA	1	+
chr3	160991584	160991596	TAAAATGGCCAC	1	+
chr3	171515707	171515719	CACGATGGCTGT	1	+
chr3	172527143	172527155	CAAGATGGCAGC	1	+
chr3	178183818	178183830	CAAGATGGATGC	1	-
chr3	178264621	178264633	CAAAATGGAGAA	1	+
chr3	195801864	195801876	CAACATGGTGCC	1	+
chr3	23259472	23259484	GAAGATGGCTGT	1	+
chr3	28092534	28092546	AAAGATGGCTCT	1	+
chr3	29468147	29468159	GAAAATGGCAAA	1	+
chr3	37190466	37190478	CAAGATGGGGAC	1	-
chr3	40500477	40500489	CAACATGGCGAA	1	+
chr3	47202381	47202393	GAAAATGGCTGT	1	-
chr3	49389243	49389255	AGAAATGGCTGC	1	-
chr3	51530251	51530263	CAACATGGTGAA	1	+
chr3	75747624	75747636	GAACATGGCTCC	1	+
chr3	97633401	97633413	GAAAATGGTGGA	1	-
chr4	114357177	114357189	CACCATGGCAGC	1	+
chr4	121009829	121009841	CAAGATGGCTCA	1	+
chr4	121009943	121009955	CAAGATGGCAAC	1	+
chr4	129834712	129834724	CAGAATGGCTGT	1	+
chr4	148661402	148661414	CAACATGGTGAA	1	-
chr4	167768270	167768282	CAAAATGGAAGA	1	+
chr4	184218934	184218946	GGAGATGGCCGC	1	+
chr4	185208153	185208165	CAACATGGTGAA	1	-
chr4	190896109	190896121	CAAAATGGCTGG	1	+
chr4	26254029	26254041	CAACATGGCAAA	1	+
chr4	36189573	36189585	CAAAATGGTTCA	1	-
chr4	39029570	39029582	CAAAATGGTGAA	1	-
chr4	39770639	39770651	CAACATGGCGAA	1	-
chr4	40172294	40172306	AAAAATGGATGA	1	-
chr4	40193361	40193373	AAACATGGCAGC	1	+
chr4	40320357	40320369	CAAGATGGAGTG	1	-
chr4	48212507	48212519	AAAAATGGAGGA	1	+
chr4	52715407	52715419	GAAAATGGCCAC	1	-
chr4	54567562	54567574	AAACATGGCGGG	1	+
chr4	57777805	57777817	CAAAATGGAACC	1	-
chr4	65171459	65171471	CAAGATGGAGTA	1	+
chr4	70849748	70849760	GAAAATGGATGT	1	+
chr4	71547663	71547675	GAAAATGGATGA	1	-
chr4	76592282	76592294	CAACATGGCAAA	1	+
chr5	10587320	10587332	CAACATGGTGAA	1	-
chr5	10587406	10587418	CAACATGGTGAA	1	-
chr5	10600140	10600152	CAGGATGGCTAC	1	-
chr5	106364747	106364759	CAAGATGGCATG	1	-
chr5	110071365	110071377	GAACATGGCAGA	1	+
chr5	110751006	110751018	CAAGATGGCTGC	1	-
chr5	118933738	118933750	AAATATGGAGGC	1	-
chr5	128781241	128781253	AAAGATGGCCAG	1	+
chr5	130555165	130555177	AAAAATGGCCAG	1	-
chr5	131820291	131820303	GAAAATGGCCAA	1	-
chr5	132391291	132391303	AAAAATGGCTAC	1	-
chr5	134190098	134190110	CAAGATGGACAC	1	-
chr5	145588016	145588028	AAAAATGGTGGT	1	-
chr5	149745495	149745507	CAACATGGCAAA	1	+
chr5	149825465	149825477	CAACATGGTGAA	1	+
chr5	158386493	158386505	CAACATGGTGAA	1	-
chr5	159850300	159850312	GAGAATGGCAGC	1	-
chr5	170824990	170825002	CAACATGGCGAA	1	-
chr5	171432004	171432016	AAATATGGAGGC	1	-
chr5	274306	274318	AAACATGGCCTC	1	-
chr5	32511099	32511111	CAAAATGGAGAC	1	+
chr5	33848498	33848510	AAAGATGGAGGG	1	+
chr5	43581757	43581769	GAAAATGGCTGG	1	-
chr5	43599835	43599847	GAAGATGGAGGC	1	+
chr5	56125208	56125220	CAACATGGCGAA	1	-
chr5	56477093	56477105	CGAGATGGCAGT	1	+
chr5	60455071	60455083	GAAAATGGCAGT	1	+
chr5	78051723	78051735	CAAGATGGATGC	1	-
chr5	79418573	79418585	GAAGATGGCAGC	1	+
chr5	81035135	81035147	CAACATGGAGGC	1	-
chr5	96107253	96107265	AAAGATGGCAGT	1	-
chr5	98261508	98261520	CAATATGGTAGC	1	+
chr6	109692646	109692658	CAACATGGTGAA	1	-
chr6	111201353	111201365	CAACATGGCGAA	1	-
chr6	111807377	111807389	CAACATGGTGAA	1	-
chr6	114011631	114011643	CAAAATGGAATC	1	+
chr6	11666074	11666086	GAAAATGGCTGC	1	+
chr6	130437600	130437612	TAACATGGAGGA	1	-
chr6	131380707	131380719	AAACATGGCATC	1	+
chr6	138270842	138270854	CAAGATGGCTAT	1	-
chr6	146051245	146051257	AAACATGGCTGG	1	-
chr6	16632435	16632447	GAACATGGTGCC	1	-
chr6	20564606	20564618	AAAGATGGCACT	1	+
chr6	2344907	2344919	CAATATGGTGAC	1	-
chr6	28364575	28364587	CAACATGGTGAA	1	-
chr6	29886082	29886094	CAAAATGGAGCC	1	-
chr6	31468541	31468553	CATGATGGCTGA	1	+
chr6	32946663	32946675	GAAGATGGCTGT	1	+
chr6	34659207	34659219	CAGCATGGCTGC	1	+
chr6	36571145	36571157	GAAAATGGCAGG	1	+
chr6	38284108	38284120	TAAAATGGCAGG	1	-
chr6	43348846	43348858	CAACATGGTGAA	1	-
chr6	4821237	4821249	AAAGATGGCTCC	1	-
chr6	4865420	4865432	CAAGATGGAGCA	1	-
chr6	52976186	52976198	CAAAATGGCAGA	1	-
chr6	57284930	57284942	GAAAATGGCCAT	1	-
chr6	86347492	86347504	CAGAATGGCAGT	1	-
chr6	86386272	86386284	TAAGATGGCAGT	1	-
chr6	89014338	89014350	GAAAATGGCTGT	1	-
chr6	99881803	99881815	CAAGATGGCTGA	1	+
chr7	105185709	105185721	CAACATGGCAAA	1	+
chr7	116707740	116707752	AAAGATGGACAC	1	+
chr7	1196583	1196595	AAAAATGGCTGG	1	+
chr7	121140990	121141002	CAACATGGTGAA	1	+
chr7	128538302	128538314	CAACATGGTGAA	1	-
chr7	129484092	129484104	TAAGATGGCAGA	1	-
chr7	130758693	130758705	CAACATGGCAGA	1	-
chr7	132763679	132763691	GAACATGGTGCC	1	-
chr7	149366278	149366290	CAACATGGTGAA	1	-
chr7	152102193	152102205	CAAAATGGCAGG	1	+
chr7	22888832	22888844	CAAAATGGCCTT	1	-
chr7	23083204	23083216	CAAAATGGAAGT	1	+
chr7	24788465	24788477	AAAAATGGCCAC	1	-
chr7	35741156	35741168	AAACATGGCAGC	1	+
chr7	37972203	37972215	CAACATGGTGGG	1	+
chr7	38384394	38384406	GGAGATGGCAGC	1	+
chr7	39623306	39623318	TAAAATGGAGGT	1	+
chr7	55435229	55435241	CAACATGGCAAA	1	+
chr7	56166240	56166252	AAACATGGCTCA	1	+
chr7	63784805	63784817	AAACATGGCATC	1	-
chr7	65543679	65543691	AGAGATGGCGCC	1	-
chr7	65581759	65581771	CAGAATGGCTGA	1	-
chr7	66054648	66054660	CAACATGGTGAA	1	-
chr7	66348729	66348741	CAACATGGTGAA	1	-
chr7	66458672	66458684	CAACATGGTGAA	1	+
chr7	66565096	66565108	CAACATGGCTGG	1	-
chr7	69416190	69416202	TAAAATGGCTTC	1	+
chr7	75429446	75429458	AAAGATGGAGGG	1	-
chr7	76313870	76313882	AAAAATGGCCAT	1	+
chr7	76454729	76454741	GAACATGGAGGC	1	+
chr7	76965693	76965705	CAGGATGGAGGA	1	-
chr7	92454876	92454888	CAAGATGGAATC	1	+
chr7	95040619	95040631	TAAGATGGAGGG	1	+
chr8	101317965	101317977	GAAAATGGTCCC	1	+
chr8	101730638	101730650	CAAGATGGCTAG	1	+
chr8	103870597	103870609	TAAGATGGCTAT	1	-
chr8	11394110	11394122	CAACATGGTGAA	1	-
chr8	123485190	123485202	CAGAATGGCTAC	1	+
chr8	12446258	12446270	CAAGATGGCAAA	1	-
chr8	125489808	125489820	CAAAATGGTGCT	1	+
chr8	12730565	12730577	CAAAATGGCTAT	1	-
chr8	130913656	130913668	CAACATGGTGAA	1	-
chr8	145588324	145588336	CAAGATGGTTTT	1	+
chr8	18613341	18613353	AAAAATGGTGAC	1	-
chr8	29852698	29852710	AAGCATGGCTGC	1	-
chr8	53743240	53743252	AAAAATGGCACA	1	-
chr8	56983106	56983118	CAACATGGCAAG	1	+
chr8	59067320	59067332	CAGCATGGCGGT	1	-
chr8	65707094	65707106	GAAGATGGCCAT	1	-
chr8	72868283	72868295	CAAGATGGCCAC	1	-
chr8	7404982	7404994	CAAAATGGAGTC	1	-
chr8	76374611	76374623	CAAGATGGCTAC	1	+
chr8	80968450	80968462	CAACATGGATGA	1	+
chr8	96114972	96114984	GAGCATGGCTGC	1	-
chr8	99479591	99479603	AAAAATGGTGGG	1	+
chr9	100802512	100802524	GAAAATGGACCC	1	-
chr9	108018828	108018840	CAAAATGGCTGG	1	+
chr9	108282180	108282192	CAATATGGCGGA	1	-
chr9	110517709	110517721	GAACATGGCAGT	1	+
chr9	113015118	113015130	CAACATGGCGAA	1	-
chr9	114777065	114777077	CAACATGGCAGA	1	+
chr9	128026667	128026679	CAACATGGTGAA	1	-
chr9	130675181	130675193	AAATATGGCTGA	1	-
chr9	14691291	14691303	GAAAATGGCTTA	1	+
chr9	15505130	15505142	CAACATGGTGAA	1	-
chr9	19120242	19120254	CAACATGGCGAA	1	-
chr9	20659166	20659178	CAAGATGGCACC	1	+
chr9	32543360	32543372	CAGAATGGCTGC	1	+
chr9	32543422	32543434	TAACATGGCAGC	1	-
chr9	33034812	33034824	AAAGATGGATGA	1	+
chr9	3479689	3479701	CAAGATGGACTA	1	-
chr9	37146441	37146453	AAAAATGGCTGT	1	+
chr9	37798891	37798903	AATGATGGCTGC	1	-
chr9	6563515	6563527	GAACATGGAAGC	1	+
chr9	68455766	68455778	CAACATGGCGCT	1	-
chr9	74817002	74817014	CAAGATGACTGC	1	+
chrX	111981728	111981740	GAATATGGAGGC	1	-
chrX	128924237	128924249	CAAAATGGTAGC	1	+
chrX	13108266	13108278	CAAAATGGCCAT	1	-
chrX	154088742	154088754	CAAGATGGCCAT	1	-
chrX	18459046	18459058	GAAGATGGTGGA	1	+
chrX	19860969	19860981	AAAGATGGCAAC	1	-
chrX	24084531	24084543	CAAAATGGCCTC	1	+
chrX	78887150	78887162	GAAGATGGACGG	1	+
chrX	84396067	84396079	CAAGATGACTGC	1	+
chr1	100215694	100215706	CAGGATGGCTAA	1	-
chr1	100851534	100851546	CAACATGGTGAA	1	+
chr1	10573414	10573426	CAGGATGGTGGC	1	+
chr1	108017599	108017611	GAAAATGGCAAA	1	-
chr1	108725266	108725278	CAACATGGTGAA	1	+
chr1	112301193	112301205	TAAGATGGCAGT	1	-
chr1	114300681	114300693	CAACATGGTGAA	1	+
chr1	11437091	11437103	AGAGATGGCTGC	1	+
chr1	117598165	117598177	TAAAATGGCAGG	1	+
chr1	119890701	119890713	AAAAATGGCTCA	1	-
chr1	12717860	12717872	CAACATGGCACC	1	-
chr1	12717941	12717953	TGAAATGGCTGC	1	-
chr1	143467642	143467654	GAAAATGGCGAA	1	+
chr1	145281529	145281541	CAGCATGGTGGC	1	+
chr1	145383744	145383756	CAACATGGTGAA	1	-
chr1	146642354	146642366	CAACATGGTGAA	1	-
chr1	148767003	148767015	GAAAATGGCAGG	1	+
chr1	150943519	150943531	CAAGATGGTCCA	1	+
chr1	155122464	155122476	TAAAATGGCAGA	1	-
chr1	155296461	155296473	GACAATGGCTGC	1	-
chr1	155902531	155902543	CAACATGGTGAA	1	+
chr1	157203195	157203207	CAACATGGCACA	1	-
chr1	160458331	160458343	CAGGATGGCTGG	1	-
chr1	160804898	160804910	AAAAATGGCTTT	1	-
chr1	16157438	16157450	CAACATGGTGAA	1	-
chr1	167573468	167573480	CAAGATGGAGGA	1	-
chr1	169618092	169618104	AAACATGGTGGA	1	+
chr1	171579676	171579688	TAACATGGCAGA	1	+
chr1	173210723	173210735	CAGGATGGCTGA	1	+
chr1	173831100	173831112	CAACATGGCAAA	1	-
chr1	174927147	174927159	AAAAATGGCAAA	1	+
chr1	175379889	175379901	CAAGATGGTGGC	1	+
chr1	180455273	180455285	GAAGATGGCTTC	1	-
chr1	180997941	180997953	CAACATGGCAAA	1	+
chr1	181143273	181143285	CAAGATGGTGAC	1	+
chr1	182353872	182353884	AAAGATGGCAGT	1	+
chr1	183654426	183654438	CAAGATGGCACT	1	-
chr1	183775605	183775617	CAAGATGGCTAG	1	+
chr1	185536365	185536377	AAACATGGCTGT	1	-
chr1	186274292	186274304	CAAGATGGCACC	1	+
chr1	198276780	198276792	TAAGATGGCTCA	1	-
chr1	202433491	202433503	TAAGATGGCAGC	1	+
chr1	203281027	203281039	GAAGATGGAAGC	1	-
chr1	204568785	204568797	CGAGATGGCTCC	1	+
chr1	205569426	205569438	CAGAATGGCAGA	1	+
chr1	207378561	207378573	CAGAATGGCAGA	1	-
chr1	20927723	20927735	AAACATGGCGGC	1	+
chr1	211749916	211749928	CAGAATGGTTGC	1	-
chr1	21794395	21794407	AAAGATGGTGCC	1	+
chr1	221911567	221911579	CAAGATGGAGTA	1	-
chr1	223230654	223230666	CAAAATGGGGGA	1	-
chr1	223414548	223414560	CAAAATGGCTCA	1	+
chr1	223422197	223422209	AAAAATGGCTTC	1	+
chr1	224025012	224025024	AAACATGGTGAC	1	+
chr1	22419057	22419069	GAGGATGGAGGC	1	+
chr1	226347984	226347996	CAACATGGTGAA	1	-
chr1	229645596	229645608	CAAGATGACTGC	1	-
chr1	233500635	233500647	CAAGATGGCACT	1	+
chr1	234715925	234715937	GAATATGGCTGT	1	+
chr1	235115521	235115533	CACGATGGCAGC	1	-
chr1	236310047	236310059	TAACATGGCAGA	1	-
chr1	236541545	236541557	CAAAATGGTTCT	1	+
chr1	23667493	23667505	TAAAATGGCTAA	1	-
chr1	23878591	23878603	CAGGATGGCCTC	1	-
chr1	241051570	241051582	GAAGATGGCAGC	1	+
chr1	245331534	245331546	AAACATGGCAGC	1	-
chr1	24553400	24553412	TGAGATGGCGGC	1	+
chr1	246058125	246058137	AAAGATGGTAGA	1	+
chr1	25347507	25347519	CAACATGGAGGC	1	-
chr1	26226804	26226816	AAAAATGGTTGT	1	+
chr1	29070003	29070015	AAACATGGCCGG	1	+
chr1	32799040	32799052	AAAAATGGCTGA	1	-
chr1	33498933	33498945	CAACATGGCAGG	1	+
chr1	35696432	35696444	CAACATGGCCTT	1	-
chr1	35739729	35739741	AAACATGGCGGT	1	+
chr1	36557561	36557573	CAGGATGGCGCC	1	-
chr1	3697889	3697901	GAAAATGGCAGA	1	-
chr1	37208467	37208479	TAAGATGGTTGC	1	+
chr1	3809392	3809404	AAAAATGGACCC	1	+
chr1	38759421	38759433	CAGCATGGTGGC	1	+
chr1	39035532	39035544	CAGGATGGCTCA	1	-
chr1	40862256	40862268	CAAGATGGCCCA	1	+
chr1	42618789	42618801	TAAAATGGCCTC	1	+
chr1	42810170	42810182	CAGCATGGTGGC	1	+
chr1	45178964	45178976	CAACATGGTGAA	1	-
chr1	46053036	46053048	CAACATGGCAAA	1	-
chr1	47639196	47639208	TAAAATGGAAGC	1	-
chr1	47639683	47639695	CAAGATGGCAGA	1	-
chr1	52593288	52593300	GAAGATGGCAGT	1	+
chr1	57175141	57175153	CAAGATGGCAGT	1	-
chr1	60345474	60345486	CAGTATGGCTGC	1	-
chr1	62127342	62127354	AGAAATGGCAGC	1	+
chr1	62641431	62641443	GAAGATGGCGCA	1	+
chr1	64380893	64380905	AAAAATGGTGAC	1	-
chr1	65311023	65311035	GAAGATGGTCGT	1	-
chr1	65726714	65726726	CAAGATGGCCTT	1	+
chr1	66796602	66796614	AAAAATGGAGGA	1	+
chr1	70203452	70203464	CAAGATGGCAGT	1	-
chr1	77296418	77296430	CAAAATGGCTAA	1	+
chr1	7828790	7828802	CAAAATGGAGTC	1	-
chr1	82147484	82147496	TAAAATGGATGA	1	+
chr1	85439418	85439430	CAAGATGGCAGA	1	+
chr1	85755308	85755320	CAGGATGGAGGA	1	-
chr1	88058053	88058065	AAAGATGGAACC	1	-
chr1	9138305	9138317	CAAGATGGTGAT	1	-
chr1	93630397	93630409	CAACATGGCAAA	1	+
chr1	94176806	94176818	CACGATGGCCCC	1	-
chr1	94210393	94210405	CACCATGGCAGC	1	-
chr1	94801538	94801550	CAAGATGGTGCT	1	-
chr1	94929454	94929466	CAAGATGGCAGT	1	-
chr1	95267724	95267736	GAAGATGGAGCC	1	-
chr1	97222604	97222616	CAAAATGGAGAG	1	-
chr1	9840759	9840771	AAAAATGGCAAA	1	+
chr10	100002773	100002785	CAAGATGGTGCC	1	+
chr10	101687941	101687953	CAAAATGGTGCC	1	+
chr10	104945214	104945226	CAACATGGCAAA	1	+
chr10	106216678	106216690	GAAGATGGAGGA	1	-
chr10	109194145	109194157	CAAAATGGCTTT	1	+
chr10	11133598	11133610	GAAGATGGAGGC	1	+
chr10	111738234	111738246	AAACATGGAGGA	1	+
chr10	112752967	112752979	CAAGATGGCTCA	1	+
chr10	115214440	115214452	CAAGATGGCAGC	1	-
chr10	118605459	118605471	CAAAATGGTTTC	1	+
chr10	11910078	11910090	AGAGATGGCTGC	1	-
chr10	119409333	119409345	CAACATGGTTCC	1	-
chr10	120507905	120507917	CAAGATGGATGC	1	-
chr10	124804098	124804110	CAAGATGGCACC	1	+
chr10	125968016	125968028	AAAGATGGAGCA	1	+
chr10	12606268	12606280	TAAGATGGCAGA	1	+
chr10	12636853	12636865	CAATATGGCTGC	1	-
chr10	127466854	127466866	CAAGATGGAGGA	1	-
chr10	130066436	130066448	CAAGATGGCGCT	1	+
chr10	13742550	13742562	CAAGATGGCCCT	1	-
chr10	14924040	14924052	CAAGATGGCAGG	1	-
chr10	14981247	14981259	CAACATGGTGAA	1	+
chr10	22036230	22036242	CAAAATGGGGGA	1	-
chr10	22282519	22282531	CAAGATGGAGAT	1	+
chr10	22511246	22511258	AAAAATGGCTAA	1	-
chr10	25113243	25113255	CAGAATGGCAGT	1	-
chr10	2744170	2744182	GAGAATGGCCGC	1	+
chr10	30904163	30904175	CAACATGGAAGA	1	+
chr10	35425391	35425403	CAGAATGGCATC	1	+
chr10	35770638	35770650	CAGGATGGATGC	1	-
chr10	3784532	3784544	GAAGATGGATGT	1	-
chr10	3874861	3874873	GAAAATGGAGAC	1	-
chr10	43454816	43454828	CAAAATGGCTGG	1	+
chr10	43845563	43845575	GAAGATGGCTGG	1	+
chr10	43884613	43884625	CAACATGGTGAA	1	-
chr10	44754929	44754941	CAGGATGGCTCC	1	+
chr10	45407738	45407750	CAGGATGGTGGC	1	-
chr10	49781443	49781455	AAAAATGGCAGA	1	-
chr10	49834066	49834078	GGACATGGCTGC	1	-
chr10	49886256	49886268	CAAAATGGTTTA	1	-
chr10	60766408	60766420	GAAGATGGTGAC	1	-
chr10	6397147	6397159	CAGGATGGAGGC	1	+
chr10	69539852	69539864	CAAGATGGCAGC	1	-
chr10	70784152	70784164	CAACATGGTGAA	1	-
chr10	70784202	70784214	CAACATGGTGAA	1	-
chr10	7173607	7173619	CAGGATGGCATC	1	+
chr10	71813521	71813533	GGAAATGGCGGC	1	+
chr10	71981461	71981473	CAAGATGGAGCT	1	+
chr10	72172356	72172368	CAAGATGGCTAG	1	-
chr10	73128584	73128596	GAAAATGGAGGA	1	-
chr10	74839765	74839777	AAAGATGGTCAC	1	-
chr10	76052747	76052759	CAACATGGTGAA	1	+
chr10	79914371	79914383	TAAAATGGCTAA	1	-
chr10	82227913	82227925	GAGGATGGAGGC	1	-
chr10	86101893	86101905	CAGGATGGAAGC	1	-
chr10	88520765	88520777	AAAAATGGATGC	1	+
chr10	88847649	88847661	CAACATGGCAAA	1	+
chr10	92048997	92049009	AAAAATGGATGT	1	+
chr10	92492458	92492470	AAAGATGGCGAA	1	+
chr10	94881391	94881403	CAGGATGGTGGC	1	-
chr10	95618849	95618861	CAAAATGGAAGG	1	+
chr10	98960610	98960622	CAACATGGCAAA	1	-
chr10	99839532	99839544	CAATATGGAGGT	1	+
chr11	102320997	102321009	GAAAATGGCTGT	1	-
chr11	102665262	102665274	CAACATGGTGCT	1	-
chr11	10293800	10293812	GGACATGGCGGC	1	+
chr11	10371457	10371469	AAACATGGCTGC	1	+
chr11	103886990	103887002	CAGGATGGCAGA	1	-
chr11	107123582	107123594	CAAAATGGAGCA	1	+
chr11	10817432	10817444	CAACATGGAGAA	1	-
chr11	109816002	109816014	CAACATGGCATT	1	+
chr11	110209612	110209624	GAAAATGGCATC	1	-
chr11	11044099	11044111	CAAGATGGCGCT	1	-
chr11	11229214	11229226	GAAGATGGAGGT	1	-
chr11	112491847	112491859	GAAAATGGTGGT	1	+
chr11	115205808	115205820	CAAGATGGCAAT	1	+
chr11	116962882	116962894	TAAAATGGCCAT	1	+
chr11	118095620	118095632	AAAAATGGCTTA	1	+
chr11	119553952	119553964	TAAAATGGTAGC	1	+
chr11	121392521	121392533	AAAAATGGTAGC	1	-
chr11	123303076	123303088	CAACATGGCGAA	1	+
chr11	15925008	15925020	CAGGATGGAGCC	1	-
chr11	18351162	18351174	TAAGATGGAGGC	1	-
chr11	22575965	22575977	CAACATGGAAGT	1	+
chr11	30939605	30939617	CAAGATGGCGCT	1	-
chr11	34758102	34758114	CAAGATGGTGCA	1	+
chr11	36289268	36289280	CAAGATGGAAGG	1	+
chr11	44578671	44578683	AAACATGGCAGT	1	+
chr11	47186045	47186057	GAAGATGGCACC	1	+
chr11	48329500	48329512	CAAAATGGAGCA	1	-
chr11	57372017	57372029	TAAAATGGACCC	1	-
chr11	57443101	57443113	AAAGATGGAGCC	1	-
chr11	58281407	58281419	CAAGATGGCAGC	1	-
chr11	60849520	60849532	AAAGATGGAGGA	1	+
chr11	61733060	61733072	CAAGATGGTCTC	1	+
chr11	62092633	62092645	CAGGATGGCTGA	1	+
chr11	64187847	64187859	CAACATGGCTCC	1	-
chr11	6547841	6547853	AAAGATGGCTTA	1	+
chr11	67163734	67163746	GAAGATGGCGGG	1	-
chr11	68668387	68668399	CAAGATGGCCCT	1	+
chr11	71090534	71090546	CAAAATGGCCTC	1	+
chr11	71654745	71654757	AAAAATGGCAGG	1	+
chr11	71714841	71714853	CAAGATGGGGCC	1	-
chr11	7540083	7540095	AAAGATGGCGCT	1	+
chr11	77183480	77183492	CAGGATGGAGGC	1	+
chr11	80184713	80184725	TAAGATGGTTCC	1	+
chr11	82766379	82766391	AAAGATGGCTGG	1	+
chr11	82828575	82828587	AAAGATGGCCTT	1	+
chr11	83531181	83531193	CAAGATGGCAGT	1	-
chr11	83539138	83539150	GAAGATGGAGGG	1	-
chr11	83681282	83681294	AAAAATGGCAAA	1	-
chr11	89953741	89953753	CAGCATGGCAGC	1	+
chr11	93347786	93347798	CAGAATGGCCAC	1	+
chr12	103296085	103296097	CAAAATGGCCTT	1	-
chr12	103576203	103576215	GAAAATGGCAAA	1	+
chr12	103849310	103849322	CAAGATGGTGAT	1	-
chr12	104322105	104322117	CAAGATGGTAGG	1	-
chr12	104854701	104854713	TAAAATGGAGTC	1	-
chr12	107885303	107885315	GAAAATGGCTCA	1	-
chr12	108112525	108112537	CAAAATGGAGTC	1	+
chr12	108965724	108965736	AAAGATGGACGT	1	+
chr12	109088906	109088918	CAAGATGGCTCA	1	+
chr12	109537570	109537582	CAAGATGGATGA	1	-
chr12	109896640	109896652	CAAAATGGCTTA	1	+
chr12	111014374	111014386	CAACATGGATGA	1	+
chr12	111403539	111403551	CAAGATGGACTC	1	-
chr12	116035057	116035069	TAAGATGGTTGT	1	-
chr12	116389615	116389627	AAAAATGGAAGC	1	-
chr12	11663780	11663792	AAGGATGGAGGC	1	-
chr12	1190176	1190188	AAAGATGGTGAC	1	+
chr12	120906047	120906059	CAACATGGTGAA	1	+
chr12	121260835	121260847	CAGCATGGAGGC	1	+
chr12	121597409	121597421	GAAAATGGCCTC	1	-
chr12	122772518	122772530	GAACATGGCTTA	1	+
chr12	122938580	122938592	GAAAATGGAAGC	1	-
chr12	125732190	125732202	GAACATGGCCCC	1	+
chr12	125890838	125890850	GAAAATGGAAGC	1	+
chr12	12725741	12725753	GAAAATGGCTGT	1	+
chr12	128826262	128826274	CAAAATGGCTGC	1	-
chr12	129163042	129163054	CAAAATGGGGGA	1	+
chr12	132442918	132442930	GAAGATGGAGTC	1	-
chr12	133390123	133390135	CAAGATGGCTGT	1	-
chr12	133401552	133401564	AATGATGGCTGC	1	+
chr12	133403480	133403492	AAACATGGCTCT	1	+
chr12	1387291	1387303	CAGAATGGCTGT	1	-
chr12	14071465	14071477	AAAAATGGCCAC	1	+
chr12	14391318	14391330	GGAGATGGCAGC	1	+
chr12	16040658	16040670	CAACATGGCAGC	1	-
chr12	19596222	19596234	CAACATGGTGAA	1	-
chr12	19609394	19609406	GAAGATGGCCCT	1	-
chr12	19609417	19609429	CAACATGGCGAT	1	+
chr12	24326188	24326200	CAAGATGGTTTC	1	+
chr12	25075264	25075276	CAAGATGGTTTT	1	+
chr12	2747025	2747037	AAAGATGGCAGG	1	-
chr12	28046566	28046578	CAAGATGGTTTC	1	+
chr12	32120057	32120069	TAAAATGGCCAC	1	+
chr12	38493617	38493629	CAAGATGGTGGC	1	+
chr12	39712197	39712209	CAAGATGGCACT	1	+
chr12	3994848	3994860	CAAGATGGCGCT	1	+
chr12	41621609	41621621	CAAAATGGCCAA	1	+
chr12	46659912	46659924	CAAGATGGCCTG	1	+
chr12	47003173	47003185	TAAAATGGTAGC	1	+
chr12	4912149	4912161	CAAGATGGTGGC	1	-
chr12	51745952	51745964	GAGCATGGCTGC	1	-
chr12	55117627	55117639	CAAGATGGCAAT	1	-
chr12	56769014	56769026	CAAAATGGAAAC	1	-
chr12	56769642	56769654	CAACATGGCAAA	1	-
chr12	57055469	57055481	CAACATGGCAAA	1	-
chr12	57911181	57911193	AGAGATGGCAGC	1	-
chr12	57911558	57911570	AAAAATGGCTGA	1	-
chr12	6556062	6556074	CAACATGGCAAA	1	+
chr12	66534702	66534714	AAAGATGGCAGA	1	+
chr12	6701361	6701373	TAAAATGGTGGT	1	-
chr12	6773779	6773791	CGAGATGGATGC	1	+
chr12	69922910	69922922	GAAAATGGCTAA	1	+
chr12	70173812	70173824	TGAAATGGCTGC	1	-
chr12	70975153	70975165	AAAAATGGAGAC	1	+
chr12	72411031	72411043	GAAGATGGCAGC	1	+
chr12	77464325	77464337	CAAGATGACTGC	1	-
chr12	80581596	80581608	AAAGATGGTGCC	1	-
chr12	82923085	82923097	CAAGATGGAGCT	1	+
chr12	83292427	83292439	CAAGATGGCTCA	1	+
chr12	85969665	85969677	CGAGATGGCACC	1	+
chr12	91353518	91353530	CAAGATGGCGTT	1	-
chr12	92532210	92532222	AAAGATGGCCAA	1	+
chr12	92535682	92535694	AAAAATGGTTGA	1	+
chr12	94766365	94766377	TAAGATGGCTCT	1	-
chr12	95119585	95119597	CAAGATGGCTCT	1	-
chr12	9541046	9541058	CAACATGGCGCG	1	+
chr12	96431331	96431343	GAAGATGGAAGC	1	+
chr12	96582712	96582724	AAAGATGGGGGC	1	+
chr12	96721178	96721190	GAAGATGGAGGG	1	+
chr12	9768071	9768083	AAAGATGGTTGT	1	-
chr12	9910914	9910926	TAAAATGGCTGC	1	+
chr13	100180783	100180795	CAAAATGGCAAA	1	-
chr13	100263310	100263322	CAGCATGGCAGC	1	-
chr13	111369986	111369998	CAACATGGAGAC	1	+
chr13	112626749	112626761	AAAAATGGAGGG	1	+
chr13	21755035	21755047	CATGATGGCGCC	1	-
chr13	24317494	24317506	CAAGATGGTGAG	1	-
chr13	26324631	26324643	CAACATGGAAGC	1	-
chr13	28279047	28279059	CAAGATGGAAAA	1	+
chr13	29315458	29315470	CAGGATGGCTCC	1	+
chr13	30778972	30778984	CAAAATGGCTAG	1	+
chr13	35416820	35416832	CAGCATGGCTGT	1	+
chr13	35731479	35731491	CAAGATGGCACC	1	-
chr13	36918488	36918500	CAAGATGGCTAC	1	+
chr13	41006321	41006333	AAAAATGGCTCT	1	+
chr13	42532740	42532752	CAAGATGGAAGT	1	-
chr13	43227495	43227507	GAAAATGGCTGC	1	-
chr13	44942359	44942371	TAAGATGGTTGA	1	+
chr13	45890586	45890598	CAAAATGGCACC	1	+
chr13	45973113	45973125	CGAGATGGCAGA	1	-
chr13	46732984	46732996	CAAGATGGAAGG	1	-
chr13	46947302	46947314	CAACATGGTGAA	1	-
chr13	61023228	61023240	CAAGATGGCTTC	1	+
chr13	80253579	80253591	GAAGATGGCCAC	1	+
chr13	95313141	95313153	CAAAATGGCTTA	1	-
chr13	99921991	99922003	TAACATGGAAGC	1	-
chr14	102285757	102285769	GAATATGGCGCC	1	+
chr14	102286837	102286849	CAACATGGTTTC	1	+
chr14	103247163	103247175	CAAGATGGCCTA	1	-
chr14	103349841	103349853	GAAGATGGATGT	1	+
chr14	103500060	103500072	GAGGATGGCTGA	1	+
chr14	104429419	104429431	AAAGATGGCCTT	1	-
chr14	105481899	105481911	CAAAATGGCCAG	1	+
chr14	106321193	106321205	CAGAATGGCGAA	1	-
chr14	106322698	106322710	CAGAATGGCTGA	1	+
chr14	106397857	106397869	CGAGATGGCAGC	1	-
chr14	107177251	107177263	TAAAATGGCTGA	1	-
chr14	107285653	107285665	CACAATGGCAGC	1	+
chr14	21058597	21058609	GAAAATGGCCGA	1	+
chr14	21769225	21769237	CGGGATGGCGGC	1	+
chr14	22336816	22336828	CAAGATGGCAGT	1	+
chr14	22386203	22386215	CAAGATGGCAGT	1	+
chr14	23324303	23324315	CAGGATGGCCCA	1	-
chr14	25473036	25473048	CACAATGGCAGC	1	+
chr14	30018188	30018200	TAAAATGGCTCC	1	-
chr14	32904236	32904248	AAAGATGGCTGG	1	-
chr14	34542330	34542342	CAAAATGGTACC	1	-
chr14	34793735	34793747	TAAAATGGCGCC	1	+
chr14	36330841	36330853	AAAGATGGCTTA	1	-
chr14	45715843	45715855	CAAAATGGACAA	1	-
chr14	50050884	50050896	CAACATGGCGAA	1	-
chr14	50153066	50153078	CAACATGGCTTC	1	-
chr14	50407609	50407621	AAAAATGGCCAC	1	+
chr14	51132047	51132059	GAAAATGGAGAC	1	-
chr14	51726009	51726021	CAAAATGGATGA	1	-
chr14	55000069	55000081	GAAGATGGCTGT	1	-
chr14	56013387	56013399	GAAAATGGCAGA	1	+
chr14	60409129	60409141	CAGGATGGCGTT	1	-
chr14	64975143	64975155	CAAGATGGAGCA	1	+
chr14	65116520	65116532	AAGGATGGCTGA	1	+
chr14	68303033	68303045	CATGATGGCTGA	1	+
chr14	68303075	68303087	CAAGATGGAAGT	1	+
chr14	71789854	71789866	GAAGATGGGGGC	1	-
chr14	73204880	73204892	TAAGATGGTGGC	1	+
chr14	73761995	73762007	GAAGATGGTCCC	1	+
chr14	74841305	74841317	GAACATGGATGC	1	+
chr14	74955869	74955881	CAAGATGGCAGA	1	+
chr14	76093274	76093286	GAAAATGGTGAC	1	+
chr14	76122589	76122601	GGAGATGGCAGC	1	+
chr14	77539280	77539292	TAAGATGGCAGA	1	+
chr14	78278545	78278557	CAACATGGAAAC	1	-
chr14	78758519	78758531	CATGATGGCCAC	1	+
chr14	79224827	79224839	AAAAATGGCCAA	1	+
chr14	93230712	93230724	TAAGATGGCTCC	1	+
chr14	93539153	93539165	CAACATGGCAAA	1	-
chr14	93626795	93626807	CACCATGGCAGC	1	-
chr14	93648654	93648666	CAAGATGGTCAT	1	+
chr14	96067417	96067429	CAACATGGCAGG	1	+
chr14	96093822	96093834	AAAAATGGCCAA	1	+
chr15	102046499	102046511	CAACATGGCTGC	1	+
chr15	29712260	29712272	AAAGATGGATCC	1	+
chr15	30367670	30367682	CAAGATGGCACT	1	-
chr15	31578281	31578293	CAACATGGCTGA	1	+
chr15	38916637	38916649	CAAGATGGAGAA	1	-
chr15	41763165	41763177	TAAGATGGCAGC	1	+
chr15	43411175	43411187	TAAAATGGCAAC	1	-
chr15	43442886	43442898	TAAGATGGAGGA	1	-
chr15	45906607	45906619	CAAGATGGCAGC	1	-
chr15	50167948	50167960	CAAGATGGAAGA	1	+
chr15	50777033	50777045	CAACATGGATGA	1	+
chr15	50779807	50779819	CAAGATGGTGGG	1	-
chr15	51358744	51358756	AAAGATGGAGCA	1	-
chr15	51882478	51882490	CAAAATGGCTTT	1	+
chr15	59294220	59294232	TAAAATGGCGAA	1	+
chr15	59467118	59467130	TAAAATGGCCGG	1	-
chr15	59560788	59560800	AAAAATGGCATC	1	-
chr15	63504483	63504495	AAACATGGTGAC	1	-
chr15	64175296	64175308	CAACATGGTGAA	1	+
chr15	64755405	64755417	CAACATGGCAAA	1	+
chr15	67294990	67295002	TAACATGGCATC	1	-
chr15	68393431	68393443	CAACATGGTGAA	1	-
chr15	71944209	71944221	CAAGATGGCACC	1	-
chr15	73073875	73073887	CAAGATGGTGGC	1	+
chr15	75085080	75085092	CAAGATGGCTCA	1	-
chr15	75500215	75500227	CAACATGGTGTC	1	+
chr15	77695153	77695165	CAACATGGCTTT	1	-
chr15	78443558	78443570	CAGGATGGTGGA	1	+
chr15	80974593	80974605	CAGGATGGCAGG	1	-
chr15	81693173	81693185	CAAGATGGAGAC	1	-
chr15	83418030	83418042	CAACATGGCGAG	1	-
chr15	83734515	83734527	CAGGATGGCTGT	1	+
chr15	83737910	83737922	TAAGATGGCAGG	1	+
chr15	85255615	85255627	CAGAATGGCTGT	1	-
chr15	85587683	85587695	CAAGATGGCACC	1	-
chr15	89463619	89463631	CAAGATGGAGTC	1	-
chr15	92479548	92479560	CAATATGGCATC	1	+
chr15	92556637	92556649	CACCATGGCAGC	1	-
chr16	10742616	10742628	CAAGATGGCCAA	1	-
chr16	12072943	12072955	CAACATGGTGAA	1	+
chr16	12349913	12349925	TAAGATGGCTGT	1	-
chr16	12435486	12435498	CAAGATGGGAGC	1	-
chr16	13033818	13033830	AAATATGGCCTC	1	-
chr16	16853371	16853383	CAAGATGGCTGC	1	-
chr16	17084074	17084086	GAAAATGGCATC	1	-
chr16	17649431	17649443	CAGGATGGCCCC	1	-
chr16	18967408	18967420	CAACATGGAGTA	1	-
chr16	21577089	21577101	AAAAATGGATTC	1	-
chr16	24201418	24201430	AAAGATGGAGGG	1	+
chr16	28249461	28249473	CAAAATGGCTCT	1	+
chr16	29621906	29621918	CAAGATGGTGCC	1	-
chr16	30677959	30677971	GAACATGGAGGC	1	+
chr16	31199015	31199027	AAAGATGGTCTC	1	+
chr16	3606498	3606510	AAAGATGGCAGG	1	-
chr16	3923075	3923087	CAAGATGGTTCT	1	+
chr16	4083105	4083117	CAAGATGGCCAT	1	+
chr16	47405381	47405393	GAAAATGGCAGA	1	-
chr16	47499182	47499194	CAAGATGGAAAA	1	-
chr16	56940254	56940266	GAAAATGGCCAA	1	+
chr16	56973281	56973293	CAGCATGGCGGG	1	-
chr16	56976578	56976590	CAACATGGTGAC	1	+
chr16	57007934	57007946	AAAGATGGACCC	1	-
chr16	57016969	57016981	CACAATGGCCAC	1	-
chr16	58280206	58280218	CAAAATGGAAAC	1	-
chr16	58637637	58637649	CAATATGGCTAA	1	+
chr16	65572963	65572975	TAAAATGGCAAC	1	+
chr16	67118512	67118524	AAAAATGGCTAA	1	+
chr16	67802101	67802113	CAACATGGCAAA	1	+
chr16	68368531	68368543	CAAAATGGACGG	1	-
chr16	69117662	69117674	CAGCATGGCTGA	1	+
chr16	70440158	70440170	CAACATGGTGAA	1	+
chr16	71021248	71021260	CAAAATGGTGTT	1	-
chr16	71319140	71319152	CAGCATGGCTAC	1	-
chr16	72669208	72669220	CAGAATGGCTGA	1	-
chr16	74758263	74758275	CAGGATGGCTCC	1	-
chr16	75606800	75606812	GAAGATGGCCTC	1	-
chr16	78959238	78959250	TAAAATGGCAAC	1	+
chr16	81752405	81752417	AAAGATGGCCAG	1	+
chr16	81996668	81996680	CAACATGGCTTC	1	-
chr16	84099322	84099334	GAAGATGGCGTC	1	-
chr16	84738404	84738416	CAGAATGGCAGT	1	-
chr16	86052344	86052356	GAACATGGCAGG	1	+
chr16	87276991	87277003	TAAAATGGCCTA	1	-
chr16	8774581	8774593	AAAAATGGAGGT	1	-
chr16	90036585	90036597	GAAGATGGTCCC	1	-
chr17	10718106	10718118	CAACATGGTGGA	1	+
chr17	1438238	1438250	GAAGATGGCCCA	1	-
chr17	1724323	1724335	AAAAATGGAGGT	1	+
chr17	17997442	17997454	TAACATGGAGGA	1	+
chr17	20137848	20137860	CAAGATGGAAAC	1	-
chr17	2406182	2406194	TAGGATGGCTGC	1	+
chr17	25787413	25787425	CAGCATGGCAGA	1	-
chr17	25802363	25802375	CAGGATGGAGGC	1	-
chr17	25891750	25891762	GAAGATGGAAGA	1	+
chr17	27049390	27049402	CAACATGGTGAA	1	-
chr17	2720122	2720134	CAGAATGGTGGC	1	-
chr17	27531486	27531498	GGACATGGCGGC	1	+
chr17	28163172	28163184	CAAAATGGCATG	1	+
chr17	2943213	2943225	CAACATGGCACT	1	+
chr17	31514307	31514319	GAATATGGCGGA	1	-
chr17	32726100	32726112	CAAGATGGTGTA	1	-
chr17	33033283	33033295	CAGAATGGCAGA	1	+
chr17	3336700	3336712	CATGATGGCGGT	1	+
chr17	35596812	35596824	CAAGATGGCAGT	1	-
chr17	37174851	37174863	CAAGATGGAAGT	1	+
chr17	38707567	38707579	CAAAATGGAGAG	1	-
chr17	4043379	4043391	CAAGATGGACGA	1	+
chr17	40815322	40815334	CAAAATGGCACA	1	+
chr17	41758593	41758605	CAAGATGGTGTG	1	+
chr17	43392434	43392446	GAAGATGGCTTG	1	-
chr17	46131337	46131349	CAAAATGGCCTT	1	+
chr17	46513825	46513837	CAAAATGGCACT	1	+
chr17	46989123	46989135	CAACATGGCATC	1	-
chr17	47289954	47289966	CAGCATGGCCTC	1	+
chr17	4845835	4845847	CATGATGGCTCC	1	+
chr17	48751022	48751034	CAGGATGGCAGA	1	-
chr17	48865637	48865649	CACCATGGCGAC	1	-
chr17	49127710	49127722	AAAAATGGCTGT	1	-
chr17	49248813	49248825	AAACATGGCAAC	1	+
chr17	5130295	5130307	CACAATGGCTGC	1	+
chr17	53249527	53249539	TAAGATGGTGCC	1	-
chr17	53529993	53530005	CAGGATGGCCAC	1	-
chr17	54976432	54976444	CAGCATGGCTGT	1	-
chr17	55503514	55503526	AAAAATGGTGGC	1	+
chr17	55570820	55570832	CAAAATGGCCAG	1	-
chr17	55735537	55735549	CAAGATGGTCCA	1	+
chr17	56413356	56413368	GGAGATGGCAGC	1	+
chr17	57919986	57919998	CGAGATGGCGCC	1	+
chr17	62092523	62092535	CAAGATGGAAAA	1	+
chr17	62471824	62471836	CAAAATGGTGAT	1	-
chr17	62923828	62923840	GAAAATGGATGT	1	+
chr17	65239799	65239811	AAAGATGGCCCC	1	+
chr17	65307868	65307880	GAAGATGGCTCC	1	+
chr17	65569527	65569539	CAGGATGGAGGA	1	+
chr17	65959523	65959535	GAAAATGGATGT	1	+
chr17	7478211	7478223	AAACATGGCTGT	1	-
chr17	75140457	75140469	GAACATGGCAAC	1	+
chr17	76727135	76727147	AAAAATGGAGAC	1	-
chr17	8658554	8658566	AGAAATGGCTGC	1	+
chr17	8695305	8695317	CAAGATGGGGGC	1	+
chr17	9432528	9432540	CAAGATGGAGAT	1	-
chr18	10880648	10880660	TAAGATGGTTCC	1	+
chr18	19617656	19617668	CAAAATGGCCCA	1	-
chr18	23761700	23761712	CAACATGGCAAA	1	+
chr18	2960712	2960724	CAGGATGGCAGC	1	-
chr18	3172390	3172402	AAACATGGATGA	1	+
chr18	3277905	3277917	AAACATGGAGCC	1	+
chr18	32848860	32848872	GAAGATGGAAGA	1	+
chr18	33656252	33656264	CACGATGGCTGT	1	-
chr18	34242149	34242161	CAAGATGGAGAT	1	-
chr18	3790950	3790962	AAACATGGAGGC	1	+
chr18	39756824	39756836	CAAAATGGAGTT	1	-
chr18	40851982	40851994	CAAGATGGCAGG	1	-
chr18	4182380	4182392	GAAGATGGCACC	1	+
chr18	42492026	42492038	GAAGATGGAGTC	1	+
chr18	48091214	48091226	GAAAATGGCAGA	1	+
chr18	48393273	48393285	CAAAATGGATAA	1	-
chr18	50319092	50319104	TAAAATGGAGGC	1	+
chr18	51094516	51094528	CAAAATGGCAAA	1	+
chr18	54414415	54414427	AAACATGGAGGA	1	+
chr18	551927	551939	GAAGATGGCTGA	1	+
chr18	56688911	56688923	CAGAATGGCCTC	1	-
chr18	60807446	60807458	CACAATGGCTGC	1	-
chr18	6161655	6161667	GAAAATGGCACA	1	-
chr18	650459	650471	GAAGATGGACGG	1	-
chr18	67660285	67660297	CAACATGGTGGC	1	+
chr18	67753976	67753988	CAAGATGGCAGT	1	-
chr18	73424661	73424673	TGAAATGGCTGC	1	+
chr18	73424694	73424706	TGAAATGGCTGC	1	+
chr18	73439570	73439582	AAAGATGGCTTG	1	-
chr18	77873212	77873224	AAAAATGGCTGG	1	-
chr18	8614955	8614967	AAGGATGGCAGC	1	+
chr18	9066036	9066048	GAGCATGGCTGC	1	-
chr18	9722838	9722850	GAAGATGGAGGT	1	+
chr19	10089444	10089456	AAAAATGGTGGA	1	-
chr19	11811197	11811209	GAAAATGGCTAA	1	+
chr19	11923087	11923099	GAAAATGGCTCA	1	-
chr19	13477498	13477510	GAATATGGCTCC	1	-
chr19	13477541	13477553	GAAAATGGCTCC	1	-
chr19	13817188	13817200	CAAAATGGAGGA	1	+
chr19	14020570	14020582	CATCATGGCTGC	1	+
chr19	14067540	14067552	CACCATGGCTGC	1	+
chr19	14414512	14414524	CAACATGGTGAA	1	-
chr19	14496908	14496920	GAAGATGGCAGG	1	+
chr19	14797448	14797460	GAAGATGGCACT	1	-
chr19	14982629	14982641	CAAGATGGCAGT	1	+
chr19	15906569	15906581	CAAAATGGAGTT	1	-
chr19	16996023	16996035	CAAGATGGAAGA	1	-
chr19	22604828	22604840	TAAGATGGCGGC	1	-
chr19	24179642	24179654	CAAGCTGGCGGC	1	+
chr19	2787090	2787102	CAAGATGGTGAA	1	-
chr19	35705411	35705423	TAAGATGGAGGG	1	-
chr19	39233070	39233082	CAGCATGGCTAC	1	-
chr19	39940473	39940485	CAACATGGTGAA	1	-
chr19	40199473	40199485	GAACATGGCCTC	1	+
chr19	44094131	44094143	CATCATGGCCGC	1	-
chr19	44256631	44256643	GAACATGGCCAC	1	+
chr19	45506836	45506848	CAGGATGGCAGT	1	-
chr19	46121098	46121110	CACCATGGCAGC	1	+
chr19	47024001	47024013	CAAGATGGCAGC	1	+
chr19	49311481	49311493	AAGCATGGCTGC	1	-
chr19	49540278	49540290	CACAATGGCTCC	1	-
chr19	53938749	53938761	CAACATGGAGAA	1	-
chr19	54611893	54611905	CAGAATGGTTGC	1	-
chr19	54963281	54963293	CAGCATGGTGGC	1	+
chr19	55914417	55914429	CGAGATGGCTCC	1	-
chr19	57626447	57626459	AAAAATGGAGTC	1	-
chr19	57977267	57977279	TGAAATGGCTGC	1	-
chr19	6601076	6601088	CAAGATGGCTCG	1	+
chr19	6672207	6672219	GAAGATGGTTCC	1	-
chr19	6778582	6778594	AAAAATGGCACC	1	+
chr19	7102500	7102512	GAAGATGGCAGT	1	+
chr2	100865590	100865602	CAGGATGGCCCA	1	-
chr2	100895375	100895387	AAACATGGCCCC	1	+
chr2	101031666	101031678	CAAAATGGTTCA	1	-
chr2	102353601	102353613	CAGAATGGCAGC	1	-
chr2	102776506	102776518	CAATATGGTGGA	1	-
chr2	106546674	106546686	CAAAATGGCCCT	1	-
chr2	108888510	108888522	AAAGATGGAACC	1	+
chr2	109149387	109149399	CAACATGGTGAA	1	-
chr2	109560137	109560149	AAGGATGGCTGC	1	-
chr2	110369286	110369298	CAAGATGGCTCA	1	-
chr2	114740347	114740359	AAAGATGGCTGC	1	+
chr2	119027169	119027181	CGAAATGGCCAC	1	-
chr2	122290655	122290667	CAGGATGGCAGT	1	+
chr2	122304393	122304405	TAGCATGGCTGC	1	+
chr2	122328026	122328038	CAACATGGTAGA	1	+
chr2	122355756	122355768	CACCATGGCGGT	1	-
chr2	123495477	123495489	CAAGATGGGGAC	1	-
chr2	12467134	12467146	AAAGATGGTGGT	1	+
chr2	128113183	128113195	CAACATGGAGGC	1	-
chr2	128540880	128540892	AAACATGGCTGT	1	+
chr2	128642338	128642350	CAAGATGGCCTG	1	-
chr2	130431639	130431651	GAAAATGGCCCT	1	-
chr2	130480986	130480998	AAAAATGGTTCC	1	-
chr2	136576569	136576581	CAGGATGGATGC	1	-
chr2	139585201	139585213	GAAGATGGCAGC	1	-
chr2	148764646	148764658	CAAAATGGCTGC	1	+
chr2	149017433	149017445	GGAAATGGCTGC	1	-
chr2	149945716	149945728	AAACATGGATGA	1	+
chr2	152665022	152665034	CAGGATGGCAGC	1	+
chr2	15723014	15723026	CAAAATGGCTCT	1	+
chr2	157394891	157394903	GAAGATGGTGGG	1	+
chr2	16166386	16166398	AAAAATGGCACC	1	-
chr2	168407090	168407102	AAACATGGTAGC	1	+
chr2	16848542	16848554	CAAGATGGTGAA	1	-
chr2	169489882	169489894	CAAGATGGCTTA	1	-
chr2	171092654	171092666	CAAGATGGCGCT	1	+
chr2	171825612	171825624	AAAGATGGCTCT	1	+
chr2	172082341	172082353	AAAAATGGCTGA	1	-
chr2	175105018	175105030	CAATATGGTGAC	1	-
chr2	175457527	175457539	CAACATGGTGAA	1	-
chr2	178036383	178036395	CAAAATGGAGTC	1	+
chr2	178072046	178072058	CAAGATGGCAAG	1	+
chr2	178494081	178494093	GAAAATGGCCCT	1	+
chr2	180275880	180275892	CAAGATGGCTCT	1	-
chr2	180860573	180860585	GAGAATGGCTGC	1	-
chr2	182043008	182043020	AAAAATGGAGCC	1	-
chr2	191142415	191142427	AAACATGGCTGT	1	-
chr2	196396983	196396995	GAAAATGGTGGC	1	+
chr2	197031862	197031874	CAGAATGGCCTC	1	+
chr2	198134135	198134147	AAAGATGGCCAA	1	+
chr2	198169703	198169715	AAACATGGAGTC	1	+
chr2	20103032	20103044	AAAAATGGAGGG	1	+
chr2	201717091	201717103	CAACATGGTGAA	1	-
chr2	201808405	201808417	AAAAATGGGGGC	1	-
chr2	202112101	202112113	CAGCATGGATGC	1	-
chr2	203002528	203002540	CAACATGGAGGG	1	+
chr2	20447217	20447229	GAATATGGCTCC	1	+
chr2	206722287	206722299	GAAAATGGCACC	1	-
chr2	207988244	207988256	GAGGATGGCTGA	1	-
chr2	208602316	208602328	CAAGATGGTTTC	1	+
chr2	208648489	208648501	GAAAATGGCTTC	1	+
chr2	208817032	208817044	GAAAATGGAGGG	1	-
chr2	209159382	209159394	CAGAATGGCTGG	1	+
chr2	211060373	211060385	CAAGATGGTGCT	1	-
chr2	216154043	216154055	AAAGATGGACTC	1	-
chr2	217369100	217369112	CAAAATGGCTTT	1	-
chr2	217832768	217832780	GAAAATGGCTGT	1	+
chr2	218477624	218477636	TAGCATGGCTGC	1	-
chr2	219130613	219130625	CAGGATGGCAGC	1	-
chr2	222709155	222709167	GAAAATGGTAGC	1	+
chr2	224835186	224835198	CAAGATGGTGCT	1	+
chr2	225685664	225685676	CAAGATGGTAGC	1	-
chr2	227514947	227514959	CAGGATGGCTGG	1	+
chr2	233534020	233534032	GAACATGGCTGA	1	+
chr2	234259497	234259509	CAAGATGGCAGT	1	-
chr2	234290213	234290225	GAAAATGGCTCC	1	+
chr2	241436700	241436712	CAAGATGGCCAG	1	-
chr2	24554655	24554667	GAAAATGGCAGA	1	-
chr2	25394002	25394014	GAGAATGGCAGC	1	-
chr2	26147263	26147275	AAACATGGCAGT	1	+
chr2	28917971	28917983	CAAGATGGGGGA	1	+
chr2	29412044	29412056	AAAGATGGCACT	1	-
chr2	29518865	29518877	AAAGATGGCCCT	1	-
chr2	30848644	30848656	AAAAATGGCATA	1	-
chr2	32290282	32290294	CAACATGGTGAA	1	-
chr2	3365171	3365183	CAGAATGGCTGC	1	-
chr2	34085260	34085272	GAAGATGGTCAC	1	-
chr2	34321823	34321835	GAGAATGGCCGC	1	+
chr2	37668364	37668376	CAAGATGGGAGC	1	+
chr2	38487778	38487790	CAGGATGGTGGA	1	-
chr2	40406301	40406313	AAAGATGGAAGC	1	+
chr2	43651615	43651627	AAAGATGGATGG	1	-
chr2	44334677	44334689	CAAGATGGCAAG	1	+
chr2	45385848	45385860	AAAGATGGTTAC	1	+
chr2	45565040	45565052	AAAAATGGCAGC	1	+
chr2	54932019	54932031	GAAGATGGCGAC	1	-
chr2	55818212	55818224	AAAGATGGATGT	1	-
chr2	57777041	57777053	CAAGATGACTGC	1	+
chr2	60559669	60559681	CAAAATGGACCA	1	-
chr2	61466281	61466293	GAATATGGAGGC	1	-
chr2	62639391	62639403	CAAGATGGCACT	1	-
chr2	62889892	62889904	CAGGATGGCAGC	1	+
chr2	64877994	64878006	GAAAATGGCCTC	1	-
chr2	65221586	65221598	CAAGATGGTGGC	1	-
chr2	67960960	67960972	GAAGATGGCAGC	1	+
chr2	68646075	68646087	GGAAATGGCTGC	1	+
chr2	70009267	70009279	AAACATGGCTGT	1	+
chr2	70348871	70348883	CAACATGGCAAA	1	-
chr2	7575738	7575750	CAACATGGTGAA	1	-
chr2	79446696	79446708	CAAGATGGCGGT	1	-
chr2	85444173	85444185	GAAGATGGCTTG	1	-
chr2	85896792	85896804	CATGATGGCAGC	1	-
chr2	86190392	86190404	GAAAATGGCTGG	1	-
chr2	88754460	88754472	AAAAATGGCAGA	1	+
chr2	88993299	88993311	CAATATGGTGAC	1	+
chr2	8901879	8901891	CAAGATGGGAGC	1	-
chr2	894230	894242	GGAGATGGCAGC	1	-
chr2	95785383	95785395	TAAGATGGCTAT	1	+
chr2	97431056	97431068	CAACATGGCGAA	1	-
chr2	99119273	99119285	AAAGATGGCCCT	1	+
chr20	10384000	10384012	TAAGATGGTTCC	1	-
chr20	13759502	13759514	CAACATGGCAAA	1	+
chr20	1603247	1603259	AAAAATGGCAAA	1	+
chr20	17440955	17440967	CAACATGGCTGA	1	-
chr20	17499515	17499527	CAAGATGGTGGT	1	-
chr20	17946840	17946852	CAACATGGTGAA	1	+
chr20	18898136	18898148	CAACATGGCACA	1	+
chr20	19896341	19896353	GAAAATGGCTGA	1	+
chr20	23003076	23003088	AAAGATGGTGAC	1	+
chr20	23500223	23500235	GAACATGGAGGA	1	-
chr20	25379940	25379952	GAAGATGGCGAC	1	-
chr20	2627700	2627712	CAAGAGGGCGGC	1	-
chr20	32579448	32579460	GGAGATGGCAGC	1	-
chr20	33061269	33061281	GAGAATGGCGCC	1	+
chr20	33192467	33192479	AAATATGGCCCC	1	+
chr20	34329149	34329161	CAACATGGTGAA	1	-
chr20	35518618	35518630	CAAGATGGAGAT	1	+
chr20	36417930	36417942	TAAAATGGCCAC	1	-
chr20	36418047	36418059	TAAGATGGTTGC	1	+
chr20	36644578	36644590	CAAGATGGAAGA	1	+
chr20	37037408	37037420	AAAGATGGCGCT	1	-
chr20	39663725	39663737	CAACATGGCGAG	1	-
chr20	39679476	39679488	GAAGATGGCTTC	1	-
chr20	39932845	39932857	AAAGATGGAACC	1	-
chr20	40057186	40057198	CAAGATGGAGAA	1	-
chr20	40367413	40367425	CAAGATGGTGCT	1	+
chr20	43216520	43216532	AATGATGGCCGC	1	-
chr20	43515931	43515943	CAAAATGGAAGG	1	+
chr20	44483742	44483754	AGAAATGGCTGC	1	+
chr20	45032371	45032383	AAAAATGGCTTA	1	+
chr20	45448921	45448933	CAAAATGGACAA	1	-
chr20	45982638	45982650	AAAGATGGTAGA	1	+
chr20	46117065	46117077	CAACATGGCTAC	1	+
chr20	47798113	47798125	CAACATGGCAAA	1	+
chr20	47906968	47906980	CAACATGGCAGC	1	-
chr20	48318060	48318072	CAAGATGGTCCC	1	-
chr20	509963	509975	AAACATGGCTGG	1	-
chr20	52355070	52355082	CAGGATGGCAGC	1	+
chr20	52523165	52523177	CAACATGGAGAA	1	+
chr20	5471555	5471567	AAAAATGGCTTT	1	-
chr20	55582252	55582264	AAACATGGAGGT	1	+
chr20	56203172	56203184	CAAGATGGTGAG	1	+
chr20	57513842	57513854	AAAAATGGCTGA	1	-
chr20	57545387	57545399	TAAAATGGCTGT	1	+
chr20	58138324	58138336	CAAGATGGGGGC	1	-
chr20	5914633	5914645	TGAGATGGCAGC	1	-
chr20	6003277	6003289	CAACATGGCCGG	1	-
chr20	6024824	6024836	CAAGATGGAGCC	1	-
chr20	7331976	7331988	CAAAATGGTAGG	1	+
chr20	888164	888176	CAAAATGGACAC	1	-
chr20	9462989	9463001	AAAAATGGTTCC	1	+
chr21	15468681	15468693	CAAGATGGCTTA	1	+
chr21	17702955	17702967	CAAAATGGCAAA	1	+
chr21	26412251	26412263	GAAGATGGCACT	1	-
chr21	32481474	32481486	GAAGATGGCACC	1	+
chr21	33041671	33041683	GAAGATGGAACC	1	+
chr21	34580274	34580286	AAAGATGGAGCA	1	+
chr21	37695549	37695561	CAGAATGGCAGT	1	-
chr21	37829555	37829567	CAAGATGGAATC	1	-
chr21	37987739	37987751	AAAGATGGAACC	1	-
chr21	42810097	42810109	AAAGATGGAGCA	1	+
chr21	44524141	44524153	GAAGATGGCAGG	1	+
chr21	45301374	45301386	AAACATGGCTGG	1	+
chr21	47003158	47003170	GAACATGGCCTC	1	-
chr21	47670464	47670476	CAGCATGGCAGC	1	-
chr22	17959427	17959439	CAAGATGACTGC	1	-
chr22	18587652	18587664	CAAAATGGTTCA	1	+
chr22	21981234	21981246	CAAGATGGAAGA	1	+
chr22	22603365	22603377	TAACATGGCAGA	1	-
chr22	23248225	23248237	CAGGATGGCAGG	1	+
chr22	24612616	24612628	GAGAATGGCCGC	1	-
chr22	28798150	28798162	TAAAATGGTGGT	1	-
chr22	30748804	30748816	CAACATGGCACT	1	-
chr22	31136589	31136601	CAAGATGGAGTC	1	+
chr22	31746527	31746539	GAACATGGCGGT	1	-
chr22	36552980	36552992	CAACATGGCCCA	1	+
chr22	36607533	36607545	CAGCATGGCTTC	1	+
chr22	36771237	36771249	CAAGATGGCTGA	1	+
chr22	39093753	39093765	CAAGATGGATTC	1	-
chr22	42198364	42198376	CAACATGGCAAG	1	-
chr22	42319859	42319871	CAAAATGGCATC	1	+
chr22	42348117	42348129	CAGGATGGCAGG	1	-
chr22	45561800	45561812	GAAAATGGCAAA	1	+
chr22	45718441	45718453	GAAAATGGCCCT	1	-
chr22	49830716	49830728	AAAGATGGCACC	1	+
chr22	49830767	49830779	AAAAATGGCAGA	1	+
chr22	50236560	50236572	CAGAATGGCTGT	1	-
chr3	100035587	100035599	CAAGATGGTGAT	1	+
chr3	100326656	100326668	CAAAATGGAAGA	1	-
chr3	101661915	101661927	AAACATGGCCAT	1	-
chr3	104241449	104241461	CAACATGGTGAA	1	+
chr3	107574728	107574740	CGAGATGGCAGT	1	+
chr3	111972234	111972246	GAGCATGGCTGC	1	+
chr3	113522153	113522165	CAAGATGGAAAA	1	+
chr3	114759719	114759731	CTAGATGGCGGC	1	+
chr3	118485316	118485328	CAAAATGGCTCT	1	+
chr3	121865528	121865540	GAAGATGGCTCT	1	-
chr3	122227564	122227576	AAAAATGGCCAC	1	+
chr3	12688911	12688923	CAACATGGAGAA	1	+
chr3	128256269	128256281	AAACATGGAGGT	1	-
chr3	12872491	12872503	AAACATGGCTGC	1	-
chr3	12877965	12877977	TAAAATGGAGGT	1	-
chr3	128900306	128900318	CAACATGGTGAA	1	+
chr3	129574812	129574824	CAAAATGGCCAA	1	+
chr3	131025312	131025324	CAAGATGGCTAA	1	+
chr3	138297335	138297347	CAAAATGGACAT	1	+
chr3	140617242	140617254	GAAGATGGCAGG	1	-
chr3	140617282	140617294	CGAGATGGCAGT	1	+
chr3	14168721	14168733	AAACATGGAGGA	1	-
chr3	148892886	148892898	TAACATGGAGGC	1	-
chr3	158250088	158250100	GAAGATGGCACT	1	-
chr3	168229391	168229403	CAAGATGGCACT	1	+
chr3	17016687	17016699	AAAGATGGACCC	1	+
chr3	171001656	171001668	GAAGATGGCTGA	1	-
chr3	182689495	182689507	CAAGATGGTTCC	1	+
chr3	183100354	183100366	CAACATGGCATC	1	+
chr3	183229332	183229344	AAATATGGCCTC	1	-
chr3	183278541	183278553	CAAGATGGCAGG	1	-
chr3	186740107	186740119	AAAGATGGCTAC	1	+
chr3	186749416	186749428	CAACATGGTGAA	1	-
chr3	189919758	189919770	AAAGATGGCTTA	1	+
chr3	189919771	189919783	CAAGATGGCAGA	1	-
chr3	192284658	192284670	CACGATGGCAGC	1	+
chr3	193179624	193179636	AAACATGGCCAC	1	+
chr3	196167137	196167149	CAACATGGTGAA	1	+
chr3	23861695	23861707	GAGCATGGCTGC	1	-
chr3	23878166	23878178	TAAAATGGCTCA	1	+
chr3	29795880	29795892	CAACATGGTTGG	1	-
chr3	31138462	31138474	CAAAATGGTGAT	1	+
chr3	31261235	31261247	CAACATGGAGAC	1	+
chr3	3212851	3212863	CAAGATGGCAGT	1	-
chr3	341727	341739	GAAAATGGCAGC	1	+
chr3	37366657	37366669	TAACATGGCTGA	1	+
chr3	397417	397429	CAAAATGGAGAT	1	+
chr3	41878414	41878426	CAGAATGGCTCC	1	+
chr3	42128102	42128114	GAAAATGGCTGG	1	-
chr3	44102952	44102964	AAAGATGGGGGC	1	+
chr3	45021293	45021305	AAACATGGCCAC	1	+
chr3	45097220	45097232	GAAGATGGCACC	1	-
chr3	46320662	46320674	TAGGATGGCTGC	1	+
chr3	47870529	47870541	TAAAATGGCCCA	1	+
chr3	49351609	49351621	AAACATGGCAGC	1	+
chr3	50394048	50394060	CAGGATGGCAGC	1	-
chr3	55352896	55352908	GAAAATGGAGGG	1	-
chr3	55658444	55658456	GAACATGGCTGG	1	+
chr3	55660093	55660105	CAAGATGGACTC	1	-
chr3	55781020	55781032	CAAGATGGCAGA	1	-
chr3	57637997	57638009	CAACATGGCAGC	1	-
chr3	58469185	58469197	AAACATGGCTCT	1	+
chr3	59102093	59102105	AAAGATGGCTTA	1	-
chr3	618183	618195	CAAAATGGAGTT	1	+
chr3	66304640	66304652	GAAGATGGCAGA	1	+
chr3	67133836	67133848	TAAAATGGATGA	1	+
chr3	71133178	71133190	CAGAATGGCATC	1	-
chr3	71702184	71702196	AAAAATGGTGGT	1	-
chr3	72057995	72058007	CGACATGGCAGC	1	-
chr3	79317719	79317731	CAAGATGGCACT	1	+
chr3	82213208	82213220	TAAAATGGCTGC	1	-
chr3	8399098	8399110	CAACATGGCACT	1	+
chr3	87553189	87553201	AAAGATGGCCCA	1	-
chr3	9444671	9444683	CAATATGGCCAA	1	+
chr3	9776890	9776902	CAACATGGTGAA	1	-
chr3	98283192	98283204	CAACATGGTGAA	1	-
chr3	9841725	9841737	CAAGATGGGGGC	1	-
chr3	9943814	9943826	AAAGATGGAGCC	1	+
chr4	100864760	100864772	TAAAATGGAGAC	1	-
chr4	10113208	10113220	CAGGATGGAGGC	1	-
chr4	10317440	10317452	AAATATGGCGCC	1	-
chr4	103184379	103184391	CAAGATGGCAAC	1	-
chr4	109096273	109096285	GAAAATGGCTCC	1	-
chr4	110516346	110516358	GAACATGGCTGG	1	-
chr4	111145511	111145523	AAAGATGGAGCC	1	+
chr4	113141001	113141013	CATGATGGCCAC	1	+
chr4	113554759	113554771	CAAGATGGCCCC	1	+
chr4	124024229	124024241	CAAGATGGTGAT	1	+
chr4	127093426	127093438	CAACATGGAGTC	1	-
chr4	129141624	129141636	CAAGATGGAGTA	1	-
chr4	129703607	129703619	AAAGATGGAGGC	1	-
chr4	129768634	129768646	CAGGATGGCCCC	1	+
chr4	148600397	148600409	CAACATGGCAAA	1	+
chr4	151882151	151882163	GAACATGGCGCC	1	+
chr4	151934110	151934122	CAACATGGTGAA	1	-
chr4	152021911	152021923	CAAGATGGTGCT	1	+
chr4	153104991	153105003	CAGAATGGAGGC	1	-
chr4	154462675	154462687	CAAGATGGTGAA	1	+
chr4	159114560	159114572	CATGATGGAGGC	1	+
chr4	159177061	159177073	CAAGATGGCAGG	1	-
chr4	165655785	165655797	AAAGATGGAGGG	1	-
chr4	168998282	168998294	GAACATGGAGGT	1	-
chr4	168998321	168998333	CAGCATGGCTGC	1	-
chr4	185490189	185490201	CAACATGGCCTT	1	+
chr4	185928789	185928801	CAGGATGGCACC	1	+
chr4	186929537	186929549	CGACATGGTGGC	1	-
chr4	190511279	190511291	GAGGATGGAGGC	1	+
chr4	22073617	22073629	CAAGATGGAGGA	1	-
chr4	2417026	2417038	CAATATGGTGGA	1	-
chr4	25381147	25381159	CAAAATGGCCAC	1	+
chr4	31372674	31372686	CAAGATGGTGGT	1	+
chr4	35914056	35914068	TAACATGGCAGA	1	-
chr4	37563717	37563729	CAAGATGGCACT	1	-
chr4	39627254	39627266	CAACATGGTGAA	1	-
chr4	39948089	39948101	CATGATGGCAGC	1	+
chr4	40684621	40684633	CAAAATGGCCCT	1	+
chr4	41220849	41220861	CAATATGGCAGT	1	+
chr4	42304593	42304605	AAAAATGGAAGC	1	+
chr4	4254642	4254654	GAAGATGGCCTC	1	-
chr4	4254726	4254738	TAAAATGGCAGT	1	-
chr4	4493358	4493370	GAAAATGGCTAT	1	+
chr4	55011171	55011183	GAAGATGGCCAG	1	+
chr4	57695150	57695162	AAAAATGGCCAT	1	+
chr4	65450793	65450805	AAAAATGGATGC	1	-
chr4	664379	664391	AAAAATGGATGA	1	-
chr4	71621178	71621190	TAAAATGGCACC	1	+
chr4	73921281	73921293	TAAAATGGCCTC	1	-
chr4	74393033	74393045	GAAAATGGTGAC	1	-
chr4	75055165	75055177	CATGATGGCAGC	1	+
chr4	75397773	75397785	AAAGATGGCAGT	1	-
chr4	75930335	75930347	CACGATGGTGGC	1	+
chr4	75961437	75961449	CAAAATGGTGCT	1	+
chr4	77694155	77694167	AAACATGGCATC	1	-
chr4	82749091	82749103	AAAAATGGTGAC	1	+
chr4	94685969	94685981	CAAGATGGCAGT	1	-
chr4	95225713	95225725	CAAGATGGCAGC	1	+
chr4	99560840	99560852	CAATATGGTGAC	1	+
chr5	110634830	110634842	GGAAATGGCTGC	1	+
chr5	110797767	110797779	CAACATGGCTGG	1	-
chr5	114314177	114314189	TAAAATGGTGGT	1	+
chr5	121531664	121531676	AAACATGGAGCC	1	+
chr5	122851743	122851755	GAAGATGGAAGA	1	-
chr5	122933927	122933939	AAATATGGCTGA	1	+
chr5	127121504	127121516	CAAGATGGCCTA	1	-
chr5	127416435	127416447	AAAAATGGCAGA	1	+
chr5	128241399	128241411	CAAGATGGCAGC	1	+
chr5	129534749	129534761	CAAGATGGCATC	1	+
chr5	131190000	131190012	TAAAATGGTGGT	1	+
chr5	131308997	131309009	GAAGATGGTGGG	1	+
chr5	131819712	131819724	GAACATGGATGC	1	-
chr5	133194982	133194994	CAGCATGGCAGC	1	-
chr5	137087725	137087737	CAGAATGGCAGA	1	-
chr5	138050566	138050578	CAAAATGGAAGC	1	-
chr5	139310258	139310270	AAAAATGGCTGA	1	+
chr5	141268987	141268999	AAAAATGGATGT	1	+
chr5	142721579	142721591	GAACATGGCATC	1	-
chr5	142826658	142826670	CAACATGGTCCC	1	-
chr5	148731350	148731362	AAAGATGGCTAA	1	-
chr5	149368610	149368622	CAAGATGGCTGA	1	-
chr5	149784032	149784044	CAAGATGGGGGT	1	+
chr5	150233509	150233521	CAAAATGGCAGA	1	-
chr5	150764409	150764421	CAAAATGGCTTC	1	-
chr5	154482497	154482509	AAAGATGGCTTT	1	+
chr5	157021805	157021817	AAACATGGTGGA	1	+
chr5	159088554	159088566	CAAGATGGAGAG	1	-
chr5	167730556	167730568	AAACATGGCTCA	1	-
chr5	170834413	170834425	AAACATGGCAAC	1	-
chr5	171486824	171486836	CAAGATGGCAGT	1	-
chr5	173991468	173991480	TAAGATGGAGGA	1	+
chr5	175662335	175662347	CAGGATGGCTGA	1	+
chr5	175811238	175811250	GAAGATGGAGGT	1	-
chr5	179040112	179040124	TAAGATGGCTGC	1	+
chr5	20305867	20305879	CAAAATGGCCGC	1	-
chr5	31937391	31937403	TAACATGGAGGA	1	+
chr5	32540327	32540339	CAAGATGGCCTC	1	-
chr5	32542440	32542452	TAAGATGGCAGA	1	+
chr5	33878936	33878948	TAAAATGGACCC	1	-
chr5	35130393	35130405	CAAAATGGCTCG	1	+
chr5	35319935	35319947	TAAGATGGTTGA	1	+
chr5	37182927	37182939	AAGAATGGCAGC	1	+
chr5	38209062	38209074	CAAGATGGCACC	1	+
chr5	39302812	39302824	CAAGATGGAGGC	1	+
chr5	43285756	43285768	GAAGATGGTGGA	1	-
chr5	54620833	54620845	CAAGATGGTGGT	1	+
chr5	58146311	58146323	CAAGATGGCACT	1	-
chr5	58258012	58258024	AAAGATGGTTGC	1	-
chr5	64275529	64275541	CACAATGGCTGA	1	-
chr5	65447052	65447064	AAAGATGGCTGG	1	-
chr5	6734989	6735001	TAACATGGCATC	1	-
chr5	68391222	68391234	CAACATGGAGAA	1	-
chr5	71504281	71504293	GAAAATGGAGGA	1	-
chr5	72799808	72799820	GAAAATGGCATC	1	+
chr5	72802412	72802424	GAAGATGGTGGG	1	+
chr5	73926155	73926167	GAAGATGGCAAC	1	-
chr5	742657	742669	GAAAATGGCGCC	1	-
chr5	86417308	86417320	AAAAATGGATGA	1	-
chr5	88483848	88483860	TAAAATGGAGTC	1	-
chr5	8950242	8950254	GAACATGGCAGA	1	+
chr5	89881481	89881493	CAATATGGCTTC	1	-
chr5	90715493	90715505	CAAGATGGCTGT	1	+
chr5	9156470	9156482	CAAGATGGGGGC	1	+
chr5	93250980	93250992	CAAGATGGCAGT	1	-
chr5	94304389	94304401	CAAGATGGCAAT	1	+
chr5	96497853	96497865	AAAAATGGCCAC	1	-
chr5	96754407	96754419	AGAAATGGCTGC	1	+
chr6	10534568	10534580	CAACATGGTGAA	1	-
chr6	105582789	105582801	CAGGATGGCGGG	1	+
chr6	107087894	107087906	AAGGATGGCTGA	1	-
chr6	108848061	108848073	CAAGATGGTGCC	1	-
chr6	109629329	109629341	AAAGATGGTTGC	1	+
chr6	110093337	110093349	TAAGATGGAGTC	1	-
chr6	110686615	110686627	CAGAATGGCTGC	1	-
chr6	111370582	111370594	CAACATGGTGAA	1	-
chr6	111688826	111688838	AAAAATGGATGT	1	-
chr6	112186173	112186185	TAAAATGGCAGG	1	+
chr6	112349285	112349297	CAAGATGGAACA	1	-
chr6	114257455	114257467	CAAGATGGCAGA	1	-
chr6	116768607	116768619	AAAAATGGCTGA	1	+
chr6	119767314	119767326	AAAGATGGAGCC	1	-
chr6	120177430	120177442	CAGCATGGCCCC	1	-
chr6	130945326	130945338	CAAAATGGAGTA	1	+
chr6	131072851	131072863	TAAAATGGCCAT	1	+
chr6	133137164	133137176	CAACATGGCGAA	1	-
chr6	13681984	13681996	GAAAATGGAAGC	1	-
chr6	138338653	138338665	CAGCATGGATGC	1	+
chr6	138500499	138500511	CAAAATGGCTGG	1	-
chr6	140962808	140962820	AAAAATGGCAGC	1	+
chr6	14134529	14134541	CAGGATGGCTGG	1	+
chr6	143890443	143890455	CAGGATGGTGGA	1	+
chr6	144700542	144700554	CAAGATGGCTTA	1	+
chr6	145349551	145349563	GAAGATGGCAGT	1	-
chr6	147543843	147543855	AAAAATGGTTGC	1	+
chr6	148487679	148487691	CAAGATGGCAGT	1	-
chr6	148719393	148719405	CAAAATGGCAAT	1	-
chr6	149838758	149838770	AAAAATGGATGT	1	-
chr6	151819628	151819640	GAAGATGGCTTG	1	-
chr6	153274459	153274471	CAAGATGGTGCT	1	-
chr6	155059818	155059830	TAAGATGGTGGC	1	+
chr6	155832320	155832332	GAAAATGGCTGT	1	+
chr6	155851553	155851565	CAAGATGGCATT	1	-
chr6	156956433	156956445	CAAAATGGCAAG	1	-
chr6	157161975	157161987	GGAGATGGCTGC	1	+
chr6	157294843	157294855	AAAGATGGAACC	1	+
chr6	158191025	158191037	CAAGATGGTGAC	1	-
chr6	158809960	158809972	CACCATGGCAGC	1	-
chr6	158983521	158983533	AAAAATGGCTTC	1	-
chr6	159016382	159016394	CAGAATGGCAGA	1	+
chr6	160031381	160031393	AAAAATGGCACA	1	+
chr6	160074510	160074522	AGAAATGGCTGC	1	+
chr6	160362928	160362940	CAAGATGGCAGA	1	-
chr6	163721197	163721209	TAAGATGGCAGG	1	+
chr6	166751354	166751366	GAAGATGGCCCT	1	+
chr6	166752510	166752522	CAGGATGGCGGG	1	-
chr6	21992537	21992549	CAGGATGGAGGA	1	+
chr6	27096026	27096038	CAACATGGTGAA	1	-
chr6	271163	271175	CAAAATGGCCAA	1	-
chr6	27526339	27526351	GAAAATGGCGTT	1	+
chr6	27868601	27868613	AAGAATGGCAGC	1	+
chr6	30226021	30226033	CAAAATGGTAGA	1	+
chr6	30691921	30691933	CAAGATGGCAGT	1	+
chr6	30703840	30703852	CAACATGGTGAA	1	+
chr6	3075955	3075967	CAGGATGGCATC	1	+
chr6	31166636	31166648	CAAAATGGTGAA	1	+
chr6	31503036	31503048	CAAGAAGGCGGC	1	-
chr6	31780589	31780601	AAAAATGGTTGT	1	-
chr6	31785624	31785636	TAAGATGGCAGT	1	-
chr6	33112423	33112435	TAAAATGGCCAT	1	-
chr6	33303847	33303859	CAATATGGCATC	1	-
chr6	33496430	33496442	GAAGATGGCCCC	1	-
chr6	34385819	34385831	AAAGATGGAGGA	1	+
chr6	34560267	34560279	CAAAATGGAATC	1	-
chr6	36571114	36571126	GAATATGGAGGC	1	+
chr6	37508300	37508312	AAACATGGCTGG	1	+
chr6	40649452	40649464	CAACATGGCACC	1	-
chr6	41458106	41458118	TAAAATGGTGAC	1	-
chr6	41458161	41458173	AAAAATGGTGGT	1	+
chr6	41905843	41905855	CAGGATGGCTCC	1	+
chr6	42710348	42710360	CAAAATGGATAC	1	-
chr6	42899292	42899304	CAACATGGTGAA	1	-
chr6	43344520	43344532	CAACATGGCAGG	1	-
chr6	44154232	44154244	AGAGATGGCAGC	1	+
chr6	4553868	4553880	GACGATGGCTGC	1	+
chr6	46315641	46315653	AAAAATGGCTTT	1	-
chr6	47133710	47133722	TAAAATGGCCTC	1	-
chr6	49817460	49817472	CAAGATGGCAGC	1	-
chr6	52027844	52027856	CAAAATGGATTC	1	-
chr6	5581571	5581583	CACGATGGCCGA	1	-
chr6	57213396	57213408	AAAGATGGCCAA	1	-
chr6	6379976	6379988	CAACATGGCTCT	1	-
chr6	6644568	6644580	CAACATGGTGAA	1	+
chr6	6730317	6730329	GAAAATGGCAGC	1	-
chr6	72612052	72612064	CAGCATGGCTTC	1	-
chr6	73116472	73116484	GAAAATGGTGGT	1	-
chr6	74058190	74058202	CAGGATGGTGGC	1	-
chr6	74232519	74232531	CAACATGGTGAA	1	-
chr6	7567077	7567089	AAAGATGGCAGT	1	-
chr6	84127791	84127803	CAAGATGGCTTT	1	+
chr6	84594360	84594372	CAAGATGGCAAA	1	+
chr6	89326302	89326314	CAGGATGGCCAC	1	-
chr6	90185634	90185646	GAAAATGGCAGG	1	-
chr7	100173118	100173130	CAAGATGGGGCC	1	+
chr7	101638476	101638488	CAGAATGGCTGG	1	-
chr7	102615558	102615570	AAAGATGGTGCC	1	-
chr7	102799740	102799752	AAACATGGAGGT	1	+
chr7	103816142	103816154	AAAAATGGCTTT	1	+
chr7	104284240	104284252	GAAGATGGAGCC	1	-
chr7	104651401	104651413	GAAAATGGCCTT	1	+
chr7	104907884	104907896	TAAAATGGTGGT	1	-
chr7	107217789	107217801	AAACATGGCCGG	1	-
chr7	107515246	107515258	CAACATGGCAGC	1	-
chr7	108165256	108165268	AAAAATGGCAGG	1	+
chr7	112055200	112055212	CAGGATGGAGGA	1	-
chr7	117314211	117314223	CAAAATGGCTTA	1	-
chr7	127499059	127499071	CAAAATGGAGAG	1	-
chr7	129042233	129042245	CAGAATGGCAGT	1	+
chr7	129042283	129042295	CAAGATGGGTGC	1	+
chr7	133245785	133245797	CAAGATGACTGC	1	+
chr7	134339050	134339062	TAAAATGGATGA	1	-
chr7	134339136	134339148	CAAAATGGTTCA	1	+
chr7	134422873	134422885	CAAGATGGGGGT	1	-
chr7	137501650	137501662	CAGGATGGCCCC	1	-
chr7	139444064	139444076	CAACATGGATGA	1	+
chr7	140402640	140402652	CAACATGGCAGA	1	-
chr7	140599724	140599736	CAAGATGGAAAC	1	-
chr7	142001848	142001860	AAACATGGAGTC	1	+
chr7	142135244	142135256	CAAGATGGCACT	1	-
chr7	142153314	142153326	CAAGATGGCAGT	1	-
chr7	142172297	142172309	CAAGATGGCACT	1	-
chr7	148393868	148393880	AAAGATGGAGGA	1	+
chr7	148536209	148536221	CAAGATGGCACA	1	+
chr7	148723099	148723111	CAACATGGTTAC	1	-
chr7	150199832	150199844	AAAGATGGAGAC	1	+
chr7	150361104	150361116	GAAAATGGCTGT	1	+
chr7	152066805	152066817	TAACATGGCAGA	1	-
chr7	152159496	152159508	AAAAATGGCAGA	1	-
chr7	152228549	152228561	AAATATGGCCGT	1	-
chr7	155446749	155446761	AAAGATGGCTGA	1	+
chr7	158386681	158386693	CAAGATGGACGG	1	-
chr7	24173401	24173413	CAAAATGGTGTC	1	+
chr7	26225412	26225424	GAAGATGGACTC	1	+
chr7	26404915	26404927	CAAGATGGTGCT	1	-
chr7	26726154	26726166	AAAAATGGACAC	1	+
chr7	38389682	38389694	CAAGATGGCGCA	1	-
chr7	42002751	42002763	AAAAATGGCTGA	1	+
chr7	44245691	44245703	CAACATGGCCCC	1	-
chr7	4519214	4519226	CAAGATGGCAGT	1	-
chr7	45676624	45676636	CAAAATGGCCAA	1	-
chr7	48794252	48794264	AAAGATGGCCTT	1	+
chr7	50727969	50727981	CATGATGGCTGC	1	-
chr7	55028471	55028483	CACAATGGCTGT	1	+
chr7	56130675	56130687	TAAGATGGCTCA	1	-
chr7	5712874	5712886	CAGCATGGCCTC	1	+
chr7	65519377	65519389	CAGCATGGTGGC	1	-
chr7	66121286	66121298	AAAGATGGAGTC	1	+
chr7	69230027	69230039	CAAGATGGTCCT	1	-
chr7	70034580	70034592	CAGCATGGCTGA	1	-
chr7	72720987	72720999	GAAGATGGTGAC	1	+
chr7	73643882	73643894	AAAGATGGCGAC	1	-
chr7	73742926	73742938	TGAGATGGCTGC	1	+
chr7	79648684	79648696	CAACATGGAGGA	1	+
chr7	8010955	8010967	GAAAATGGTGGC	1	-
chr7	86444418	86444430	GAACATGGCAGG	1	+
chr8	101335910	101335922	CAAAATGGCTAA	1	+
[truncated: 2,358 more rows]
