# Supplementary material for: Relationship between histone modifications and transcription factor binding is protein family specific
Source: Genome Res. 2018 Mar;28(3):321–33. doi: 10.1101/gr.220079.116 (PMC5848611; doi:10.1101/gr.220079.116)
Supplement: Supplemental Material [file supp_gr.220079.116_Supplemental_Material.zip › Supplemental_Material/YY1/YY1.00000000001]

0	1	0.0266689	0.0221684	0.0476855	0.0479804	0.0280982	0.0574865	0.00948642	0.0383016	0.0486178	0.10689
0	1	0.00673249	0.00343635	0.00712782	0.0160028	0.00697274	0.0119719	0.00259794	0.0121581	0.0144223	0.0234159
0	1	0.0127733	0.00824416	0.020297	0.0226301	0.0182725	0.0266806	0.0119987	0.0172218	0.0353009	0.0806621
0	1	0.0129152	0.00596753	0.0129342	0.031797	0.0128777	0.00659805	0.0570719	0.00956766	0.0191167	0.0267338
0	1	0.00436914	0.00071097	0.00533572	0.00213771	0.00356206	0.00211745	0.000640425	0	0.00741209	0.0134456
0	1	0.043026	0.0317584	0.00354362	0.0429911	0.0562132	0.0254178	0.119816	0.0206388	0.0307999	0.00669749
0	1	0.0991939	0.0274285	0.0119609	0.0794525	0.0458608	0.0684344	0.192321	0.050779	0.0327275	0.0173836
0	1	0.111158	0.161803	0.00537631	0.0347551	0.147932	0.0461929	0.0558164	0.0555964	0.00937819	0.0133087
0	1	0.111316	0.479752	0.00300037	0.00860244	0.103666	0.0479154	0.0442716	0.104262	0.00741209	0.0285303
0	1	0.122681	0.0636691	0.00771167	0.0408162	0.056848	0.0890486	0.367868	0.0443236	0.0204572	0.0167969
0	1	0.00840135	0.00270015	0.0065034	0.00673738	0.0102225	0.00513797	0.00202867	0.0057406	0.00767745	0.0140798
0	1	0.00403219	0.00426582	0.0089605	0.0190031	0.0123677	0.00790244	0.0366387	0.0111102	0.0081026	0.0445867
0	1	0.194265	0.0263174	0.0137935	0.0836378	0.06086	0.113745	0.544612	0.0333696	0.0623542	0.0463162
0	1	0.0794665	0.00930934	0.00708724	0.0348108	0.0566058	0.043332	0.235208	0.0187166	0.0261501	0.0134246
0	1	0.0225196	0.00738947	0.0145983	0.00580864	0.0378122	0.0147773	0.0026704	0.0145468	0.0133104	0.0114817
0	1	0.041176	0.0127898	0.00212071	0.0437927	0.0220549	0.0214826	0.123896	0.0107961	0.0268642	0.0190389
0	1	0.0433241	0.0127898	0.00233536	0.0448616	0.025039	0.022787	0.124371	0.0107001	0.0259293	0.0194018
0	1	0.0648289	0.0214322	0.00779282	0.0581015	0.0412228	0.044765	0.130889	0.0284035	0.0172949	0.0153293
0	1	0.0161316	0.0149227	0.00533572	0.0565812	0.0158783	0.00754952	0.00810589	0.00267504	0.0108658	0.0121379
0	1	0.0894346	0.0173606	0.00416805	0.0389791	0.0388335	0.0704723	0.1715	0.0366456	0.0197655	0.00481893
0	1	0.0596862	0.0183623	0.00962473	0.0940433	0.0350488	0.0369484	0.15085	0.0304224	0.0208578	0.00875512
0	1	0.13706	0.0235903	0.00923614	0.0981209	0.0662425	0.104727	0.275149	0.0617016	0.035549	0.0143025
0	1	0.0782406	0.153034	0.00596015	0.0287179	0.0812959	0.0289872	0.112723	0.0615454	0.0128581	0.00877082
0	1	0.0712496	0.0462601	0.00833609	0.0362901	0.0352223	0.0562379	0.0465185	0.0397475	0.0211532	0.0229216
0	1	0.106318	0.0124009	0.00891993	0.0614953	0.0412131	0.0677999	0.232495	0.0225328	0.0448572	0.0205695
0	1	0.00806719	0.00611126	0.0199724	0.00790237	0.0171012	0.00989244	0.00128085	0.00880616	0.0132225	0.0103074
0	1	0.0281507	0.013357	0.00467895	0.0514899	0.0197468	0.0270549	0.0827784	0.0103867	0.019261	0.0224285
0	1	0.00672219	0.00540029	0.0256082	0.00854565	0.00921199	0.00719661	0.00645886	0.0118326	0.0110635	0.0101248
0	1	0.151795	0.129763	0.00771167	0.0646829	0.0770672	0.0953791	0.441581	0.0781558	0.0187793	0.0169027
0	1	0.0157974	0.00611126	0.00412747	0.00952359	0.00946701	0.0105112	0.0483888	0.00638656	0.015568	0.00489624
0	1	0.0486001	0.0481188	0.00591956	0.075715	0.0623188	0.0269008	0.0266296	0.0206583	0.0178624	0.0174983
0	1	0.0199967	0.0136047	0.00318683	0.0627949	0.0217395	0.0165707	0.058411	0.00958721	0.0128581	0.0168511
0	1	0.0164414	0.00341112	0.0202078	0.00729787	0.0210696	0.0100891	0.00911089	0.0125518	0.0120881	0.0106278
0	1	0.0312579	0.01898	0.00896295	0.0613553	0.0286319	0.0254932	0.11615	0.0153717	0.015108	0.0297024
0	1	0.0218514	0.0133587	0.00475188	0.00526811	0.0118076	0.00862846	0.00718961	0.00343654	0.00671755	0.0147765
0	1	0.0592627	0.00888327	0.0082955	0.0257294	0.0321135	0.055053	0.194773	0.0209523	0.0200709	0.016963
0	1	0.0198296	0.0197557	0.00479247	0.0349839	0.0300399	0.00659805	0.0800526	0.00998366	0.0237043	0.0110334
0	1	0.00537719	0.00497679	0.0137124	0.00859484	0.00906059	0.00445117	0.00165443	0.00765414	0.00666826	0.00597788
0	1	0.00638805	0.0206027	0.00533572	0.00701762	0.013215	0.00900039	0.00320213	0.00841564	0.00815591	0.0350855
0	1	0.099836	0.020571	0.00596015	0.0515853	0.0434204	0.0522966	0.321317	0.0324714	0.0473626	0.0180989
0	1	0.0322632	0.0210339	0.00233536	0.0520339	0.0283983	0.0182482	0.207944	0.0178678	0.028613	0.0273531
0	1	0.00302414	0.00397835	0.00233536	0.00790237	0.00315567	0.00342185	0.00195751	0.00993863	0.011105	0.00905693
0	1	0.113503	0.0285989	0.00475188	0.0367306	0.0386066	0.109031	0.155719	0.0686473	0.0309272	0.00832557
0	1	0.0100833	0.0148254	0.00416805	0.0818265	0.00885337	0.0126495	0.0789623	0.0130042	0.0199308	0.0103465
0	1	0.00941219	0.00810044	0.00408688	0.0536628	0.00763415	0.00638356	0.0453488	0.00763457	0.0185433	0.00944991
0	1	0.00571415	0.00412209	0.00831172	0.0054844	0.00814373	0.00377477	0.00462791	0.00995821	0.010122	0.0110544
0	1	0.132219	0.0640914	0.00596015	0.0372699	0.0430284	0.0931965	0.189409	0.0418258	0.0167902	0.0176716
0	1	0.00949619	0.00824416	0.00175152	0.0812706	0.017875	0.0141966	0.0277917	0.0142832	0.0150373	0.00876596
0	1	0.26637	0.399899	0.00946319	0.061375	0.0848335	0.19004	0.519143	0.163631	0.0187564	0.020211
0	1	0.168366	0.0512559	0.00534275	0.0376821	0.0471526	0.118938	0.389038	0.0522934	0.0265977	0.0142434
0	1	0.0552597	0.0115709	0.00383555	0.104682	0.0451023	0.0420339	0.0668598	0.024876	0.0277119	0.0156813
0	1	0.0332189	0.0102334	0.00654399	0.0195637	0.0198246	0.0226111	0.0386058	0.0126137	0.0024707	0.007903
0	1	0.00806719	0.0145584	0.00712782	0.0287881	0.018424	0.0068345	0.0235988	0.00917714	0.00592445	0.0140929
0	1	0.062906	0.0224559	0.00954434	0.0350271	0.04338	0.0337097	0.250911	0.0133752	0.0458294	0.0108474
0	1	0.0242015	0.00952237	0.00058384	0.0775899	0.0219946	0.0143932	0.111096	0.00841564	0.0205094	0.00773868
0	1	0.0186764	0.0159134	0.0131286	0.0930062	0.0180176	0.0219739	0.054809	0.00728316	0.0187825	0.0665248
0	1	0.00806719	0.00770903	0.00533572	0.0110128	0.012873	0.0173066	0.00489649	0.00917714	0.0071315	0.00734104
0	1	0.0147894	0.00952237	0.00900112	0.0147277	0.0317559	0.0081481	0.00195751	0.00652165	0.0122295	0.00450397
0	1	0.0453734	0.0687896	0.0101282	0.0489382	0.0644648	0.0272328	0.167957	0.0248564	0.0234324	0.0324631
0	1	0.0171425	0.00213291	0.00475188	0.0221136	0.0284965	0.0119229	0.0268372	0.00689264	0.0128319	0.0336013
0	1	0.00235305	0.0679659	0.0165909	0.0179865	0.0110448	0.010833	0.0125304	0.00843521	0.0116097	0.00616103
0	1	0.120414	0.0369006	0.00412747	0.0259768	0.0407356	0.0661613	0.28185	0.0164294	0.0312219	0.0172599
0	1	0.0168055	0.0142457	0.00412747	0.0288955	0.0442748	0.00896115	0.0241179	0.0149817	0.0145642	0.013295
0	1	0.0047061	0.00596753	0.0136718	0.0144475	0.0047335	0.00885393	0.00259794	0.00115203	0.0148242	0.0196601
0	1	0.153178	0.102828	0.0082955	0.0310959	0.0543665	0.103154	0.23742	0.0476022	0.016525	0.0238921
0	1	0.0507562	0.0223121	0.00591956	0.0533206	0.0239685	0.0392528	0.156326	0.0214003	0.0215957	0.0356296
0	1	0.0426862	0.0418801	0.0127399	0.0932797	0.0704688	0.0325402	0.0499767	0.0264933	0.0212401	0.0100962
0	1	0.0577082	0.0075332	0.00587898	0.0491222	0.03928	0.0236312	0.212351	0.0240374	0.0202375	0.0195324
0	1	0.259423	0.0309409	0.0152855	0.153216	0.120516	0.225939	0.596972	0.057938	0.170962	0.0477943
0	1	0.360035	0.0416333	0.0100876	0.199507	0.152363	0.373251	0.913433	0.111506	0.199973	0.0597838
0	1	0.0847098	0.0373786	0.00309767	0.026301	0.0563434	0.0364735	0.279084	0.0256179	0.0432977	0.0209852
0	1	0.0060511	0.0119351	0.00954434	0.0855023	0.0117062	0.0132365	0.0774987	0.00804466	0.0150373	0.0501745
0	1	0.0308152	0.10419	0.0101688	0.0492867	0.108729	0.0355663	0.0409745	0.02677	0.0127633	0.0506077
0	1	0.0680022	0.0230571	0.00416805	0.0391561	0.0251143	0.0659329	0.143341	0.0203881	0.0256574	0.0263505
0	1	0.0988273	0.0470622	0.0069575	0.0113371	0.0413904	0.0729992	0.363815	0.0484209	0.0259019	0.0116707
0	1	0.0168083	0.0120788	0.00825492	0.0395395	0.0301346	0.0174934	0.245739	0.0103292	0.0130973	0.0256023
0	1	0.161043	0.265049	0.00716842	0.0147289	0.110621	0.103566	0.0395073	0.0944205	0.0024707	0.0536136
0	1	0.00907526	0.00724576	0.00354362	0.0723417	0.00722776	0.00850102	0.0354618	0.0049791	0.0157811	0.0053079
0	1	0.0790958	0.0460067	0.00591956	0.0547311	0.0395807	0.0624139	0.155729	0.032639	0.0217329	0.0218783
0	1	0.0166215	0.00596753	0.00533572	0.0417031	0.0169057	0.0187978	0.103862	0.0114616	0.0150395	0.0533959
0	1	0.0329713	0.0204667	0.00763058	0.0819255	0.0342501	0.0384644	0.0853568	0.0187448	0.0288523	0.0110777
0	1	0.0117652	0.0130028	0.00358421	0.0134307	0.0308997	0.0168948	0.0618271	0.00650211	0.00964356	0.0243266
0	1	0.105435	0.0865365	0.0114778	0.0399681	0.0518699	0.0623117	0.247304	0.0266153	0.0116097	0.0355901
0	1	0.0095257	0.0181703	0.00358421	0.0129438	0.0278748	0.0159433	0.00395125	0.0213922	0.00815591	0.0522725
0	1	0.34414	0.214098	0.00412747	0.0762335	0.102318	0.225482	0.611481	0.150409	0.0663933	0.0152308
0	1	0.228683	0.187546	0.0118391	0.065148	0.0198526	0.250497	0.470977	0.207016	0.0426934	0.0148967
0	1	0.00974635	0.00497679	0.00416805	0.00250191	0.00646273	0.00567774	0.00263416	0.00716763	0.00369298	0.00746793
0	1	0.0208376	0.0186135	0.00116768	0.00367094	0.00473305	0.0150507	0.00451921	0.0053305	0.00616367	0.00991285
0	1	0.0164713	0.00326738	0.00354362	0.00459967	0.029668	0.0081481	0.00192128	0.00322557	0.00616367	0.0121033
0	1	0.0810145	0.118315	0.00837666	0.0358282	0.108716	0.0295241	0.105478	0.0378802	0.0129281	0.0174081
0	1	0.0702825	0.096122	0.0194696	0.0433511	0.0663954	0.0419771	0.297461	0.0257865	0.0118358	0.0159118
0	1	0.182637	0.042811	0.00879817	0.0915563	0.0619293	0.119868	0.41861	0.076053	0.0831564	0.0106462
0	1	0.185719	0.0427754	0.00879817	0.0893744	0.0644699	0.124253	0.441377	0.0771319	0.0860486	0.0104359
0	1	0.220495	0.121563	0.0072012	0.0761897	0.0602405	0.174887	0.430758	0.139406	0.0767725	0.0146915
0	1	0	0.0113678	0.0032713	0.0549466	0.00631133	0.00613789	0.00323836	0.0114616	0.0172949	0.00736844
0	1	0.099512	0.0705235	0.0029192	0.0158811	0.0487064	0.0760273	0.284841	0.0474087	0.030737	0.00806236
0	1	0.0108655	0.013357	0.00833609	0.0104083	0.0197468	0.00613789	0.00658542	0.0087866	0.00791665	0.0135569
0	1	0.0869036	0.160447	0.00654399	0.0111008	0.177601	0.053236	0.0351382	0.0566249	0.00419757	0.0127778
0	1	0.127485	0.0216549	0.00354362	0.0502281	0.052194	0.0691307	0.341564	0.0367449	0.0420018	0.0169187
0	1	0.0152377	0.00071097	0.00775225	0.0609091	0.0197997	0.012326	0.192483	0.0122231	0.0363199	0.0137642
0	1	0.0301967	0.0157774	0.00982803	0.0189592	0.0318387	0.0343466	0.113741	0.0133373	0.0162172	0.0131396
0	1	0.0431067	0.0160571	0.00591956	0.0660349	0.0303506	0.0265641	0.0782853	0.0143862	0.02763	0.0136354
0	1	0.0624523	0.0316458	0.00282553	0.0552441	0.0473181	0.0418237	0.171132	0.0275564	0.0412971	0.00501093
0	1	0.0151264	0.00923493	0.00671432	0.0204924	0.0136904	0.0171092	0.138498	0.0118522	0.0175341	0.0121717
0	1	0.0201665	0.00767696	0.00954434	0.00734187	0.0367443	0.0165419	0.0150921	0.0115756	0.00568521	0.0106098
0	1	0.0490742	0.0517128	0.00954434	0.0276895	0.0573451	0.0368303	0.0413976	0.0218423	0.0155419	0.0171521
0	1	0.0955405	0.0381964	0.00408688	0.0499258	0.045483	0.0539611	0.391601	0.0251634	0.0337937	0.0252574
0	1	0.181452	0.0956338	0.00985239	0.0329053	0.146077	0.074859	0.198087	0.0227231	0.0208305	0.0152612
0	1	0.00773025	0.00824416	0.0047113	0.0764734	0.0134817	0.010227	0.021131	0.00955461	0.00913896	0.0207817
0	1	0.0990492	0.0277125	0.0074684	0.0315104	0.0376607	0.067932	0.0995981	0.0240754	0.0069336	0.00867295
0	1	0.166878	0.114964	0.00887934	0.0242812	0.0581255	0.0684338	0.249384	0.0580247	0.00541985	0.029331
0	1	0.0154633	0.0154899	0.00900112	0.00790237	0.0253967	0.0136788	0.0052321	0.0107197	0.00666826	0.0313627
0	1	0.0757951	0.00728295	0.00603309	0.041884	0.0311039	0.0418779	0.121244	0.0212717	0.0342983	0.0126943
0	1	0.0512864	0.00468932	0.00529514	0.0499479	0.027916	0.0329147	0.0828408	0.0202103	0.034059	0.0125953
0	1	0.0877311	0.0183338	0.0082955	0.071501	0.0466846	0.0696027	0.245036	0.0278829	0.0374048	0.00815034
0	1	0.214377	0.172374	0.00771167	0.0349451	0.0728649	0.166545	0.426833	0.108483	0.0434188	0.011501
0	1	0.034619	0.0517263	0.00716842	0.040144	0.0414778	0.0362599	0.0276587	0.0516263	0.0200048	0.00750705
0	1	0.0248755	0.0255761	0.00475188	0.0290977	0.041411	0.016189	0.0066223	0.0229429	0.0157811	0.0137186
0	1	0.0281882	0.0144992	0.00205159	0.0402158	0.0280497	0.0195556	0.116024	0.0113998	0.0226177	0.0182668
0	1	0.0087383	0	0.0122239	0.00608889	0.0132841	0.00507795	0.00080053	0.00531808	0.00950216	0.00540244
0	1	0.0278996	0.0075332	0.012042	0.00459967	0.056392	0.00945251	0.00722584	0.00841564	0.00789055	0.0182623
0	1	0.0104202	0.0106569	0.00121633	0.0456264	0.00895699	0.00176454	0.0251695	0.00611158	0.0103874	0.00563253
0	1	0.00585602	0.00525656	0.00587898	0.00459967	0.00987341	0.00697055	0.00128085	0.00839607	0.00772201	0.0102288
0	1	0.0151291	0.0275687	0.00358421	0.0468621	0.0334439	0.0073207	0.0256683	0.0137657	0.0167663	0.00867594
0	1	0.0554623	0.0214574	0.00354362	0.0291131	0.0313498	0.0233646	0.138463	0.0229369	0.0286991	0.0105198
0	1	0.180735	0.0432024	0.0089605	0.0705993	0.107199	0.11399	0.199904	0.0360886	0.0615844	0.0158739
0	1	0.00464822	0.00973457	0.00151033	0.0539434	0.00687136	0.00483349	0.0110684	0.00804466	0.0148242	0.00803858
0	1	0.084491	0.112551	0.00546547	0.0376669	0.132894	0.0229519	0.0617358	0.0337324	0.0128319	0.0158746
0	1	0.0488644	0.0114556	0.00712782	0.0656415	0.0277796	0.0251997	0.159342	0.0126332	0.0380118	0.0503537
0	1	0.00212958	0.00923493	0.00475188	0.0156124	0.00921199	0.00483349	0.0139267	0.0118717	0.00610253	0.0114451
0	1	0.0389881	0.0208792	0.00542132	0.0355444	0.0394936	0.0263535	0.134224	0.0153506	0.0176613	0.0303049
0	1	0.0783086	0.0154045	0.0065034	0.034391	0.0264493	0.0613715	0.170635	0.0364059	0.0250394	0.00916934
0	1	0.14799	0.0904727	0.00767108	0.0559926	0.0460371	0.0942971	0.460742	0.0628894	0.01798	0.0289018
0	1	0.0205035	0.0131025	0.00946319	0.043859	0.0191332	0.0178359	0.0555349	0.00917714	0.0160465	0.0249896
0	1	0.00336109	0.00855467	0.00654399	0.0567151	0.00631133	0.00708938	0.00665788	0.0176123	0.0086709	0.0109315
0	1	0.0908348	0.0241576	0.00710354	0.0651774	0.0330537	0.0590115	0.179138	0.0344875	0.0235722	0.00772464
0	1	0.0211775	0.0162009	0.00537631	0.0776929	0.0341009	0.0162078	0.0453945	0.0156792	0.0312229	0.00615467
0	1	0.104629	0.0380643	0.00613421	0.0388208	0.0571914	0.0695107	0.286762	0.0386464	0.0540157	0.0131293
0	1	0.0194955	0.026714	0.00591956	0.0202165	0.022417	0.0145317	0.0418002	0.0122231	0.0101546	0.0169355
0	1	0.0617007	0.0180669	0.00854451	0.0491774	0.0180939	0.0399846	0.198516	0.0147274	0.0406772	0.0244711
0	1	0.0207256	0.0086677	0.00300037	0.0380064	0.0176111	0.0143056	0.0346101	0.0057406	0.0125155	0.0105198
0	1	0.00773305	0.00483306	0.00597629	0.00706163	0.0051399	0.00483349	0.00135331	0.0049791	0.0129678	0.010319
0	1	0.0192929	0.0176228	0.00600074	0.0589092	0.023192	0.0225506	0.0386358	0.0191549	0.0162857	0.00731505
0	1	0.0799952	0.110355	0.00600074	0.00855084	0.126531	0.0453992	0.0273617	0.0289714	0.0129058	0.0170851
0	1	0.0250426	0.0247971	0.00565194	0.0176839	0.0453881	0.0249074	0.104718	0.007615	0.0237993	0.0295427
0	1	0.086584	0.0218809	0.00116768	0.045232	0.0492373	0.060067	0.288699	0.0301673	0.0559254	0.00783783
0	1	0.0191585	0.00781299	0.00175152	0.0446014	0.0135868	0.0151302	0.0566694	0.0087866	0.00791665	0.0546741
0	1	0.0144524	0.00284388	0.0047113	0.0178697	0.0211978	0.0142294	0.0271297	0.00382707	0.00502984	0.0615825
0	1	0.255016	0.19186	0.00479247	0.0377701	0.0678439	0.187651	0.414567	0.15988	0.020244	0.0136532
0	1	0.0402515	0.00588226	0.00484945	0.016261	0.0271862	0.0279397	0.0480151	0.0167369	0.00736205	0.0033314
0	1	0	0.00326738	0.00859547	0.00399518	0.00091642	0.00448058	0.00131708	0.00115203	0.00494139	0.00343338
0	1	0.0238618	0.0284234	0.00712782	0.0388031	0.0355729	0.0133345	0.0356699	0.0172022	0.011105	0.0300412
0	1	0	0.00468932	0.00412747	0.0748674	0.00921199	0.0101381	0.0158412	0.00993863	0.00791665	0.0877537
0	1	0.00571415	0.00554403	0.0082955	0.00887509	0.0127495	0.00952113	0.00395125	0.00792753	0.00863437	0.028544
0	1	0.00235305	0.00231066	0.00536929	0.0229285	0.0047335	0.0114927	0.0230003	0.00956766	0.0113704	0.0237344
0	1	0.0577697	0.0202511	0.00883878	0.0099897	0.0292138	0.0356926	0.12813	0.0150446	0.0308445	0.0069148
0	1	0.0916293	0.0390726	0.00654399	0.0140173	0.0278024	0.0784653	0.258185	0.0428397	0.0178799	0.00813052
0	1	0.0191585	0.0201792	0.0518494	0.0213332	0.0186312	0.043761	0.0144879	0.0207869	0.0649948	0.271694
0	1	0.0194955	0.0208902	0.0537896	0.0231466	0.020209	0.0472509	0.0151645	0.0192216	0.0683833	0.270818
0	1	0.0571408	0.0288217	0.010712	0.0346156	0.028196	0.0423928	0.137583	0.0263424	0.0171769	0.028897
0	1	0.00806719	0.00468932	0.00179211	0.0220696	0.0182167	0.0147773	0.0201858	0.00495954	0.0162376	0.0222372
0	1	0.00369805	0.012433	0.00416805	0.0347645	0.00447849	0.00934468	0.00854292	0.00988766	0.0153026	0.0172914
0	1	0.0712568	0.0166606	0.00237594	0.0662579	0.0317212	0.0467301	0.260645	0.02951	0.029383	0.013285
0	1	0.0627005	0.0635144	0.00716842	0.0977141	0.117818	0.0369637	0.0989948	0.0344306	0.0267828	0.0236316
0	1	0.109246	0.0182998	0.0112553	0.0717226	0.0274684	0.0647889	0.384299	0.0171827	0.0523458	0.0231872
0	1	0.0694402	0.0116553	0.0137124	0.0363675	0.0198504	0.0404066	0.221703	0.0189402	0.0204213	0.0320636
0	1	0.00235305	0.00270015	0.00712782	0.0019202	0.00447849	0.00562753	0.00364915	0.0063362	0.0147719	0.0117638
0	1	0.00403501	0.00213291	0.0048897	0.0131065	0.00580131	0.0128456	0.012709	0.00613114	0.00741209	0.0501499
0	1	0.0255191	0.0255795	0.00712782	0.0149472	0.0487739	0.0180896	0.00797495	0.00874429	0.00893236	0.0229307
0	1	0.0110914	0.00952237	0.0171019	0.00729787	0.0205591	0.00692273	0.00462791	0.0139897	0.0123535	0.0201627
0	1	0.213128	0.069518	0.00950377	0.0281301	0.0407128	0.184638	0.509265	0.101129	0.0543857	0.0124737
0	1	0.174853	0.0432683	0.00708724	0.0823338	0.0727567	0.132244	0.388404	0.0559106	0.0368004	0.0139613
0	1	0.0147894	0.00284388	0.00891993	0.012502	0.0352164	0.0165419	0.0111046	0.0069984	0.00937819	0.0164201
0	1	0.354015	0.438374	0.0130473	0.0558157	0.0711569	0.239284	0.48644	0.231891	0.0136019	0.0150417
0	1	0.0706736	0.0364114	0.00591956	0.0316836	0.0466177	0.0491341	0.254524	0.0145468	0.0182779	0.0162008
0	1	0.00201609	0	0.00120827	0.0049135	0.00290066	0.00643197	0.00192128	0.00267504	0.00494139	0.0140462
0	1	0.0884283	0.0146352	0.0047113	0.146132	0.0330309	0.0702762	0.134659	0.0243292	0.0515615	0.0143331
0	1	0.00638525	0.00486857	0.00841728	0.00971582	0.0116026	0.00282328	0.00320213	0.00855395	0.00910261	0.00669644
0	1	0.210516	0.0512666	0.0131286	0.0543893	0.0674999	0.13926	0.476631	0.0575177	0.0445515	0.016984
0	1	0.069082	0.027775	0.010712	0.0256834	0.0487033	0.0498235	0.22748	0.0274995	0.0262599	0.011955
0	1	0.0460174	0.013357	0.00175152	0.0411985	0.0281209	0.0259056	0.128524	0.0107001	0.0291438	0.00958552
0	1	0.0154605	0.0239118	0.00716842	0.107069	0.0589608	0.0220812	0.0566049	0.0140732	0.0200048	0.0861826
0	1	0.0735119	0.0332396	0.00596015	0.0530867	0.0637644	0.0339023	0.329031	0.0188408	0.0263815	0.0169826
0	1	0.0822275	0.0710081	0.0047113	0.04456	0.0451559	0.0388736	0.0949791	0.0488292	0.0116097	0.00800266
0	1	0.0107572	0.00960686	0.0118797	0.0519096	0.0156269	0.0153759	0.0195146	0.0166734	0.016551	0.00763371
0	1	0.0967222	0.0265779	0.00619509	0.0275482	0.0559003	0.078115	0.294138	0.0378411	0.0419595	0.0226725
0	1	0.0265518	0.0156336	0.0047113	0.0312754	0.0125558	0.0220812	0.0470527	0.00993863	0.00642903	0.0803433
0	1	0.0154633	0.01251	0.017256	0.00942399	0.0344573	0.0150235	0.00580006	0.0057406	0.00741209	0.0436635
0	1	0.0315976	0.0129335	0.011377	0.0124358	0.0259067	0.016189	0.0450345	0.012835	0.0189565	0.0237201
0	1	0.0267795	0.00884545	0.00660886	0.0299715	0.0164118	0.0222197	0.127626	0.0133752	0.0117304	0.0138482
0	1	0.0485047	0.00525656	0.0129662	0.0131945	0.0160907	0.0185001	0.0214819	0.00522475	0.0125862	0.0224241
0	1	0.0305868	0.0213137	0.0358827	0.039164	0.0277873	0.029712	0.0127211	0.037392	0.0467301	0.0821879
0	1	0.0728819	0.0264336	0.00900112	0.0565117	0.0373785	0.0519127	0.295998	0.0255431	0.0419496	0.00995631
0	1	0.0157967	0.00795673	0.0029192	0.0358813	0.0217428	0.0120589	0.0679318	0.00909416	0.011105	0.00905992
0	1	0.0130342	0.0143555	0.00712782	0.0893539	0.0170615	0.01866	0.0571305	0.0168118	0.0320759	0.0109731
0	1	0.0677206	0.18407	0.00903356	0.0141979	0.0941708	0.0248261	0.100515	0.0444088	0.00270993	0.0213959
0	1	0.0157974	0.0315687	0.027133	0.0306644	0.0424776	0.0376421	0.00918335	0.0287225	0.04491	0.0902622
0	1	0.0473951	0.0119351	0.00887934	0.0492544	0.0365933	0.0300632	0.0787443	0.0225452	0.0211655	0.00824344
0	1	0.00537719	0.00676299	0.00416805	0.0707906	0.00605632	0.00863946	0.0336078	0.011229	0.0256639	0.00633816
0	1	0.0664136	0.0399262	0.0101282	0.0281829	0.0593161	0.0339964	0.199267	0.0208813	0.0208998	0.0424316
0	1	0.128514	0.0346707	0.01042	0.0708999	0.0384304	0.0763927	0.233205	0.078394	0.0431656	0.0105415
0	1	0.0849804	0.0195867	0.00529514	0.0395135	0.0273574	0.0624914	0.190585	0.0229429	0.00812762	0.00890774
0	1	0.0131075	0.0129335	0.0197697	0.0054844	0.0173031	0.0100199	0.00526834	0.00765414	0.00541985	0.0223978
0	1	0.0245936	0.0338775	0.00543303	0.00367094	0.0669951	0.0134338	0.00263416	0.00993863	0.00568521	0.0121588
0	1	0.0688865	0.0187825	0.0125042	0.105185	0.0816975	0.0399227	0.18143	0.0319002	0.0430772	0.0177239
0	1	0.0147922	0.0066785	0.00475188	0.052277	0.00804056	0.0110786	0.0249041	0.0118913	0.0111312	0.00815744
0	1	0.0107544	0.0360509	0.00475188	0.0229983	0.0164853	0.00790244	0.0223904	0.0168118	0.0158334	0.0268366
0	1	0.0557385	0.0980278	0.00233536	0.0149147	0.0773606	0.0189436	0.029294	0.0252664	0.0103874	0.0411896
0	1	0.0100861	0.00397835	0.0253312	0.00919933	0.0251167	0.00796005	0.00822339	0.00419804	0.014399	0.0124329
0	1	0.00907526	0.00213291	0.0107932	0.00431943	0.00804056	0.0107257	0.00259794	0.00382707	0.00470216	0.0132793
0	1	0.193893	0.0909312	0.0118473	0.0464975	0.10793	0.0851804	0.264595	0.0451112	0.034295	0.0130834
0	1	0.126949	0.0855196	0.0119609	0.0336643	0.0457241	0.0613852	0.257588	0.0560276	0.0269123	0.0145385
0	1	0.0164685	0.01251	0.00775225	0.0521358	0.0183556	0.0157184	0.176032	0.0048001	0.0323169	0.00760605
0	1	0.00806719	0.0119351	0.0133648	0.0310707	0.0128777	0.0263241	0.00665788	0.0156788	0.0260771	0.147218
0	1	0.0114255	0.0086677	0.00475188	0.0362374	0.0160811	0.00860825	0.0321859	0.0130238	0.0158334	0.0340122
0	1	0.0047061	0.00213291	0.00942257	0.00827061	0.00447849	0.00980542	0.00128085	0.00576015	0.00345375	0.00918659
0	1	0.0328008	0.0113678	0.00512489	0.0869374	0.0301485	0.0286566	0.0906714	0.00954809	0.0231932	0.0179467
0	1	0.0732808	0.0312284	0.00430586	0.0577582	0.0311453	0.0591663	0.106524	0.0250711	0.00988276	0.0901027
0	1	0.21113	0.22879	0.00708724	0.0513632	0.060636	0.155991	0.504212	0.140931	0.00964356	0.0240329
0	1	0.0177761	0.0128633	0.00761801	0.0523658	0.0287383	0.0094213	0.00986001	0.00763457	0.0202701	0.0243814
0	1	0.0221855	0.0157774	0.00835231	0.0504687	0.0375571	0.0181496	0.0375893	0.0141562	0.0120881	0.0435188
0	1	0.0147922	0.00382585	0.0131691	0.0690645	0.0113476	0.0160302	0.096178	0.00724403	0.0118489	0.0969931
0	1	0.00659162	0.0113678	0.00416805	0.0485269	0.0209544	0.01421	0.0753733	0.00456901	0.0231778	0.0380224
0	1	0.0349679	0.0101094	0.00508126	0.0464163	0.0167653	0.0223581	0.0439954	0.0160584	0.0184749	0.00759706
0	1	0.0166934	0.0145387	0.0029192	0.0232566	0.0163595	0.0224653	0.0954899	0.00793072	0.0185171	0.0347835
0	1	0.0117652	0.0066785	0.0122128	0.00367094	0.0107899	0.00377477	0.00199374	0.00267504	0.00717285	0.0020725
0	1	0.0262205	0.014068	0.00358421	0.0214211	0.0270223	0.0235125	0.0418473	0.0114616	0.00789055	0.00834533
0	1	0.038654	0.0164883	0.00537631	0.0658676	0.0215539	0.0171191	0.068761	0.0183733	0.0145588	0.0137492
0	1	0.0361158	0.00543666	0.00479247	0.0578952	0.00671773	0.0212115	0.0491724	0.0168118	0.0326497	0.0117799
0	1	0.0684239	0.17295	0.0065034	0.0305785	0.0871193	0.0294474	0.104017	0.0492713	0.0130712	0.0225233
0	1	0.0191211	0.012646	0.0082955	0.00729787	0.0166948	0.0125214	0.00192128	0.0076737	0.00887358	0.0160623
0	1	0.00538	0.00270015	0.0068602	0.0113371	0.0134355	0.00885393	0.00598122	0.0049791	0.0140804	0.00564169
0	1	0.0131103	0.0115116	0.00662514	0.0546356	0.0159297	0.0133345	0.0455115	0.0126332	0.0132419	0.0196787
0	1	0.00201609	0.00540578	0.00735488	0.00419147	0.00690146	0.0107759	0.00192128	0.00956766	0.00863437	0.00993922
0	1	0.052493	0.00540029	0.0058384	0.0207287	0.0390872	0.0272343	0.180895	0.0202287	0.0350856	0.0102198
0	1	0.0073968	0.00412209	0.010266	0.0125568	0.0164397	0.00741288	0.0335964	0.00267504	0.0133844	0.0357718
0	1	0.0369749	0.0168036	0.00658458	0.0592387	0.0182468	0.0119315	0.154509	0.0176123	0.0316406	0.0165819
0	1	0.0468319	0.0204667	0.00533572	0.026495	0.0382516	0.0244241	0.201843	0.0149177	0.0330498	0.0269959
0	1	0.10779	0.0234466	0.00475188	0.055473	0.0357761	0.0873756	0.167166	0.0263207	0.0117877	0.0133354
0	1	0.0093396	0.0118868	0.00175152	0.0582341	0.0117062	0.0102482	0.0324784	0.0110907	0.0153026	0.0139412
0	1	0	0.00454559	0.0087576	0.00580864	0.00264564	0.00105872	0.00323836	0.0123273	0.0108484	0.0033314
0	1	0.0358526	0.0121688	0.00475188	0.0354452	0.0275868	0.0221695	0.105962	0.0122768	0.0274169	0.0184333
0	1	0.00403219	0.0113678	0.00788651	0.0280972	0.0144415	0.0134417	0.00579463	0.0156218	0.0107501	0.0157455
0	1	0.00100805	0.00540029	0.00300037	0.00580864	0.00315567	0.00578497	0.000827025	0.00382707	0.0059102	0.00499522
0	1	0.0198325	0.00782065	0.00358421	0.0269495	0.0284488	0.0097742	0.0158775	0.0204582	0.0180386	0.012078
0	1	0.0181253	0.00769434	0.00600074	0.0270563	0.0132832	0.0202215	0.124839	0.00536963	0.0295142	0.0147583
0	1	0.129198	0.0272955	0.0106715	0.036297	0.04787	0.0822278	0.332516	0.0435816	0.0341113	0.0175365
0	1	0.0207292	0.0578123	0.00654399	0.0769785	0.0500324	0.0223967	0.0349033	0.0126587	0.00889971	0.0403886
0	1	0.00829136	0.0086677	0.0119203	0.0336728	0.0197035	0.0121085	0.0798437	0.0233529	0.0200321	0.0727981
0	1	0.210068	0.15572	0.00646282	0.0232345	0.0393422	0.178333	0.360104	0.146342	0.0252477	0.0140768
0	1	0.0255466	0.0102334	0.00422815	0.0364291	0.0162354	0.0106184	0.113009	0.0129846	0.0294811	0.0135535
0	1	0.00571415	0.0108006	0.0144747	0.00584912	0.00855058	0.0065845	0.00323836	0.0087866	0.00973816	0.00823063
0	1	0.047648	0.0198242	0.00537631	0.065793	0.031531	0.0260428	0.0887007	0.0159738	0.021512	0.0220105
0	1	0.0169177	0.0169118	0.00541689	0.0202562	0.0319313	0.00955975	0.00903842	0.0137853	0.00982163	0.0175449
0	1	0.00941219	0.0103694	0.00600074	0.0272703	0.00936337	0.0171018	0.146712	0.0101502	0.0183344	0.0480607
0	1	0.0272257	0.0102334	0.00630879	0.00947958	0.0143747	0.015099	0.0248111	0.00723539	0.00870506	0.0239061
0	1	0.15972	0.144921	0.00643003	0.0212856	0.0310952	0.213015	0.182681	0.185844	0.0116358	0.0141315
0	1	0.0235276	0.0150499	0.0082955	0.0632826	0.025952	0.020875	0.067183	0.0309425	0.0205355	0.0705637
0	1	0.00571415	0.00198918	0.0082955	0.00537766	0.00656635	0.0130888	0.00996873	0.0103292	0.0217061	0.03483
0	1	0.0722706	0.0267893	0.00775225	0.0826592	0.0503658	0.0550589	0.183073	0.0300047	0.0464842	0.0095112
0	1	0.0164713	0.0126966	0.00354362	0.0304178	0.0333873	0.012992	0.0822545	0.0107001	0.00839514	0.0142831
0	1	0.0060511	0.0147307	0.00872221	0.00520416	0.0221374	0.0154831	0.00544492	0.00495954	0.00714673	0.0328442
0	1	0.0260386	0.00525656	0.00654399	0.0420599	0.0207411	0.0172171	0.143884	0.00802511	0.0222101	0.0353365
0	1	0.109521	0.063479	0.00557084	0.0658377	0.0661243	0.0511908	0.335979	0.025364	0.0257717	0.0155542
0	1	0.257705	0.47161	0.00942257	0.0510754	0.0361883	0.272701	0.480204	0.287149	0.016551	0.0231632
0	1	0.0110914	0.00127821	0.0108392	0.00479493	0.0122317	0.00402043	0.00459167	0.00611158	0.0103612	0.00375203
0	1	0.114885	0.0767623	0.00870529	0.0346126	0.0382075	0.063104	0.226092	0.0583062	0.0222624	0.0126199
0	1	0.0145635	0.0112241	0.00891993	0.00887509	0.0530402	0.0173954	0.016589	0.0139545	0.00863437	0.0142487
0	1	0.0700212	0.0779367	0.0167774	0.0225082	0.0333726	0.0409227	0.150131	0.0489757	0.0145088	0.0164184
0	1	0.133698	0.080164	0.0218464	0.0541717	0.0486777	0.0901032	0.257371	0.0394849	0.0225521	0.0369684
0	1	0.037309	0.0277048	0.00551412	0.0221768	0.0677627	0.0168556	0.0168549	0.0217909	0.0163118	0.01827
0	1	0.00773025	0.00692978	0.00642225	0.0134307	0.0170644	0.0109777	0.0103433	0.00765414	0.00728812	0.0271514
0	1	0.035964	0.0123806	0.00600074	0.053005	0.0336945	0.0187286	0.242756	0.0087866	0.0239892	0.0519443
0	1	0.0272257	0.014068	0.00361664	0.00947958	0.0422128	0.00885393	0.0052321	0.0193712	0.0116097	0.0110454
0	1	0.001345	0.00682223	0.00904169	0.0103643	0.00297702	0.0064908	0.00663944	0.00146552	0.0037191	0.0411294
0	1	0.0615875	0.154006	0.00658458	0.0787802	0.0471711	0.0374571	0.275104	0.0132173	0.010122	0.15859
0	1	0.0131103	0.00397835	0.0101282	0.0852586	0.00936337	0.0149606	0.0466324	0.00867816	0.0121143	0.147103
0	1	0.1008	0.0193479	0.0101282	0.0725708	0.0448843	0.0782239	0.330207	0.0307315	0.0339609	0.0234057
0	1	0.0381519	0.0448904	0.00954434	0.0381833	0.0889983	0.0168342	0.096524	0.0234212	0.0239599	0.0141014
0	1	0.0576968	0.0297016	0.00412747	0.0644144	0.0214922	0.0350857	0.0582659	0.0139138	0.0146208	0.0210751
0	1	0.0252376	0.0202156	0.00960914	0.0128263	0.0652151	0.026544	0.00843423	0.0103096	0.0136823	0.0337092
0	1	0.117492	0.063353	0.00973092	0.0438217	0.0625193	0.0694403	0.330817	0.0207364	0.0209051	0.0250807
0	1	0.0138568	0.0197557	0.00716842	0.0271369	0.0259243	0.019258	0.203116	0.0172414	0.0174221	0.053344
0	1	0.0112034	0.0099459	0.00429779	0.0534635	0.0180957	0.0124142	0.0532321	0.0141171	0.0323321	0.00394702
0	1	0.00302414	0.00213291	0.0142556	0.0210529	0.00771144	0.00529365	0.00334706	0.0042176	0.0135497	0.0178912
0	1	0.121289	0.021717	0.0119203	0.057356	0.0482786	0.0931264	0.333661	0.0414582	0.0490017	0.0113957
0	1	0.0654011	0.0187573	0.00935791	0.0305325	0.0222477	0.047835	0.174582	0.0225523	0.00913896	0.0882253
0	1	0.0630587	0.026003	0.0047113	0.0774978	0.0884783	0.0296319	0.108228	0.0198968	0.0322063	0.0129259
0	1	0.0771941	0.0193254	0.00708724	0.0794578	0.0695671	0.0538244	0.189138	0.0290349	0.0333544	0.0188345
0	1	0.00806719	0.00540029	0.00654399	0.0303877	0.00946701	0.00744228	0.00658542	0.0125242	0.0125666	0.0086363
0	1	0.128399	0.128196	0.00837666	0.0101598	0.0860626	0.0463699	0.0702001	0.0498526	0.00297528	0.0267382
0	1	0.0199051	0.0150665	0.00350303	0.0140792	0.0334373	0.0122758	0.112103	0.00956766	0.0133627	0.00459628
0	1	0.0796951	0.0131509	0.00479247	0.0684222	0.0330295	0.0501043	0.094829	0.0179638	0.0221863	0.0106375
0	1	0.00705915	0.0066785	0.00295978	0.0325387	0.00987341	0.00483349	0.0119262	0.00689264	0.00920664	0.00315626
0	1	0.0596671	0.0289907	0.00779282	0.0350273	0.0768354	0.0308308	0.143039	0.0195063	0.0152722	0.0176309
0	1	0.0201694	0.0244374	0.00953031	0.0220964	0.0373021	0.0154519	0.0455027	0.0137657	0.0132688	0.0201587
0	1	0.0393307	0.00782065	0.00833609	0.0590118	0.0227988	0.0216694	0.156992	0.00839607	0.0364729	0.0352846
0	1	0.0235333	0.00733571	0.00529514	0.0514581	0.0113844	0.0101583	0.0273284	0.00689264	0.0169817	0.00882532
0	1	0.0965462	0.0232403	0.00970592	0.045112	0.0545914	0.0625158	0.317571	0.0160307	0.0416842	0.0265078
0	1	0.0663048	0.120623	0.00837666	0.0246502	0.0815024	0.0284496	0.0691444	0.0510909	0.0130712	0.0177766
0	1	0.00175527	0.00738947	0.016591	0.00749299	0.00471512	0.00719661	0.00462791	0.0118717	0.0180386	0.00417266
0	1	0.0135579	0.00710202	0.00358421	0.0233226	0.0135868	0.00659805	0.0762546	0.0153278	0.0256639	0.00958552
0	1	0.12987	0.0633739	0.0106715	0.0893994	0.0582498	0.0985402	0.419399	0.048603	0.038722	0.0333547
0	1	0.0834095	0.0328867	0.0112147	0.0899375	0.0535463	0.0478385	0.313922	0.031339	0.0364259	0.0120211
0	1	0.216085	0.0838665	0.0047113	0.0567082	0.0530889	0.197977	0.42816	0.111148	0.0522637	0.0131737
0	1	0.0147894	0.0132133	0.0101282	0.01747	0.0139455	0.0147773	0.019724	0.00611158	0.0123273	0.0258737
0	1	0.154271	0.0970537	0.013915	0.0931476	0.0465618	0.11999	0.406136	0.0504749	0.012227	0.0439997
0	1	0.142102	0.04899	0.00950377	0.0653148	0.0516608	0.146509	0.420679	0.0298939	0.0463863	0.0216799
0	1	0.104561	0.0217164	0.00753058	0.0917556	0.0395965	0.0548314	0.1136	0.038583	0.0352255	0.00992472
0	1	0.0178164	0.00596753	0.0209214	0.0118975	0.0129254	0.0111098	0.00462791	0.0125941	0.0126277	0.0378597
0	1	0.0060511	0.00270015	0.0152212	0.00275686	0.00503763	0.00483349	0.00327459	0.00728316	0.0171179	0.00395001
0	1	0.147858	0.0597566	0.00887934	0.0405083	0.0547583	0.150985	0.244988	0.0557597	0.0190505	0.00719204
0	1	0.00705915	0.00682223	0.0149207	0.0165412	0.0166711	0.0221884	0.00398749	0.0152887	0.0252148	0.0771759
0	1	0.00571415	0.00419559	0.00303393	0.0242361	0.00737915	0.0119039	0.00850669	0.0107197	0.00877576	0.0112819
0	1	0.0719308	0.00767696	0.00596015	0.0947026	0.0321403	0.0512596	0.229872	0.0101692	0.0145849	0.0979539
0	1	0.0164713	0.0158399	0.0089605	0.0500225	0.0443145	0.0134462	0.0631271	0.00956766	0.0128581	0.0146954
0	1	0.0436383	0.0187573	0.00354362	0.0410409	0.0329089	0.025416	0.325691	0.0156988	0.0507531	0.0219926
0	1	0.00201609	0.00858541	0.0118391	0.00891911	0.00564992	0.0090984	0.00195751	0.00726361	0.0113323	0.0158749
0	1	0.159947	0.0984586	0.00757385	0.0506115	0.0477264	0.159212	0.451935	0.110671	0.0428293	0.0224935
0	1	0.0201665	0.0149227	0.00416805	0.0198879	0.048535	0.0159433	0.0603928	0.0110907	0.00929877	0.020818
0	1	0.223864	0.444326	0.00576961	0.069059	0.0731858	0.154056	0.5408	0.220707	0.035492	0.0141592
0	1	0.165907	0.516546	0.0145881	0.0569662	0.0478616	0.158473	0.451585	0.333889	0.0182364	0.0155635
0	1	0.104482	0.0192519	0.00704666	0.0763713	0.0358827	0.111163	0.30453	0.034372	0.0256639	0.0150358
0	1	0.0667449	0.012646	0.0047113	0.0144035	0.0252453	0.0446605	0.126938	0.0177424	0.0141362	0.0137156
0	1	0.0101943	0.00376532	0.0130473	0.043296	0.013615	0.0172575	0.0854019	0.0114812	0.0123535	0.110873
0	1	0.164028	0.133452	0.0145445	0.0133867	0.181902	0.0561164	0.0126391	0.0604324	0.0140804	0.0290569
0	1	0.0342606	0.0122226	0.0112553	0.0510688	0.0272339	0.0225255	0.0548986	0.0124966	0.0238424	0.0206621
0	1	0.00504306	0.00724576	0.0177993	0.00919933	0.0152683	0.0129026	0.00391501	0.00650211	0.00911281	0.0351997
0	1	0.00941219	0.0125188	0.0131691	0.00645714	0.0248705	0.012522	0.00722584	0.00841564	0.00714673	0.0155427
0	1	0.209568	0.425945	0.0126419	0.0291644	0.0292616	0.318058	0.434396	0.360911	0.0123273	0.0234969
0	1	0.117567	0.0608252	0.0131286	0.0247678	0.0600532	0.0524581	0.268106	0.037777	0.0214533	0.0206117
0	1	0.00140007	0.00952237	0.00533572	0.0706671	0.00936337	0.0109916	0.0104279	0.00576015	0.0145588	0.00780403
0	1	0.290834	0.282945	0.0054411	0.0687588	0.0300929	0.373358	0.589712	0.246113	0.0487396	0.0189552
0	1	0.143364	0.104058	0.00887934	0.0175435	0.0421635	0.121797	0.193399	0.0635083	0.00839514	0.0699272
0	1	0.10824	0.221121	0.00274895	0.0142419	0.119734	0.0534852	0.0314824	0.0919755	0.000983055	0.0153854
0	1	0.180947	0.0633477	0.0098768	0.0233596	0.0342479	0.164842	0.347951	0.0603438	0.0197121	0.0166424
0	1	0.0270287	0.0241576	0.00833609	0.0691314	0.0395431	0.0302483	0.228481	0.0119612	0.0321297	0.0110611
0	1	0.00269	0.00397835	0.028414	0.00766611	0.00697274	0.00448058	0.00466414	0.00535008	0.0160465	0.0033314
0	1	0.0221855	0.0233029	0.0427146	0.0505539	0.034533	0.07014	0.00850669	0.0399016	0.0441762	0.170459
0	1	0.192786	0.0217449	0.0160072	0.0207287	0.134455	0.0850252	0.0296323	0.0526221	0.0262011	0.0182273
0	1	0.133538	0.0334263	0.0082955	0.0763102	0.0620173	0.144601	0.0771427	0.0692771	0.0466517	0.025162
0	1	0.0721835	0.0277048	0.00479247	0.0589712	0.0656257	0.0685527	0.0362742	0.0453737	0.0339938	0.0163329
0	1	0.156761	0.0262905	0.00712782	0.0752919	0.0539353	0.100077	0.277659	0.0708397	0.0527675	0.0103614
0	1	0.0406729	0.0300439	0.00116768	0.0306205	0.0365929	0.0282111	0.157206	0.00880616	0.0182779	0.0149934
0	1	0.0107572	0.00973372	0.00416805	0.0572457	0.0123677	0.0126777	0.0224628	0.00777128	0.00815591	0.00562655
0	1	0.119113	0.178993	0.0107932	0.014964	0.0996558	0.0488598	0.0363298	0.0764393	0.00321452	0.0190627
0	1	0.0221855	0.0662068	0.0089605	0.0159367	0.063663	0.0184448	0.0251333	0.0210098	0.00321452	0.0166096
0	1	0.171392	0.0465797	0.00351119	0.0313884	0.0563902	0.0721497	0.221351	0.0259302	0.0178995	0.0171306
0	1	0.0350736	0.0239395	0.00533572	0.0491072	0.0446933	0.023518	0.235784	0.0206779	0.0634917	0.0131337
0	1	0.00807	0.00648964	0.00358421	0.0663584	0.00737915	0.00816636	0.0244712	0.00535008	0.0269123	0.00614916
0	1	0.00807	0.0051633	0.00358421	0.0642076	0.00737915	0.00754952	0.0242755	0.00535008	0.0250533	0.00577527
0	1	0.1789	0.0477202	0.00533572	0.0223059	0.05165	0.180453	0.417341	0.0793367	0.0352813	0.0175289
0	1	0.00702039	0.00397835	0.0118797	0.00395117	0.00407208	0.00458782	0.00192128	0.0007615	0.00931621	0.00824333
0	1	0.0110914	0.017919	0.00655206	0.0156124	0.032307	0.018086	0.00395125	0.00993863	0.0024707	0.0108582
0	1	0.130475	0.0206054	0.0118797	0.0984346	0.0518305	0.0824071	0.445563	0.0221938	0.0737293	0.0418896
0	1	0.0073961	0.00270015	0.00664135	0.0613993	0.00531854	0.00507916	0.0204035	0.0115008	0.0130266	0.00647379
0	1	0.0424949	0.0606528	0.00594385	0.0216826	0.0447849	0.0176291	0.0105004	0.0244268	0.00520675	0.0140301
0	1	0.15767	0.110237	0.00767108	0.0369456	0.0402354	0.187201	0.431389	0.164672	0.0214591	0.0115381
0	1	0.0319318	0.00937867	0.00712782	0.0503949	0.0187653	0.0211297	0.114397	0.0133264	0.0254299	0.00637779
0	1	0.0184036	0.0130772	0.00946319	0.0186349	0.0265078	0.00850102	0.00775757	0.0149373	0.0117123	0.0188443
0	1	0.0289049	0.0286294	0.00887934	0.0129131	0.0532332	0.0186593	0.00530457	0.0196598	0.00294916	0.00666878
0	1	0.0503812	0.0708709	0.00479247	0.0200055	0.0649939	0.023054	0.0386729	0.028293	0.0162037	0.0159917
0	1	0.257997	0.164263	0.0149612	0.060032	0.0434121	0.269368	0.362854	0.214358	0.0291176	0.0142412
0	1	0.00100805	0	0.00533572	0.00455567	0.00352091	0.00335264	0	0.00728316	0.00603247	0.00566715
0	1	0.187638	0.0272527	0.00251375	0.105768	0.0432629	0.247669	0.50693	0.100376	0.100947	0.0184473
0	1	0.0205063	0.0160934	0.00529514	0.0888964	0.0194918	0.0141788	0.0310381	0.0156792	0.0278692	0.00592353
0	1	0.0157974	0.00795673	0.0125447	0.00362693	0.025038	0.0105106	0.00405995	0.00904261	0.0104439	0.00760605
0	1	0.0288337	0.0186213	0.00600074	0.0211409	0.0350629	0.0255815	0.0210734	0.0187513	0.00913896	0.0323258
0	1	0.0107544	0.0113678	0.00501952	0.0107042	0.0142483	0.0115699	0.0451278	0.0183543	0.020244	0.0101268
0	1	0.0515374	0.0541132	0.0212333	0.0100841	0.0123081	0.0753893	0.129028	0.0538653	0.00986972	0.00885895
0	1	0.0991659	0.0297589	0.013088	0.0664956	0.0308372	0.0838867	0.189796	0.0174778	0.0177353	0.0268323
0	1	0.00504306	0.0029119	0.00537631	0.00947958	0.0155233	0.0122758	0.00662165	0.00726361	0.00789055	0.0111354
0	1	0.00638525	0.00810044	0.00479247	0.00701762	0.00564992	0.00176454	0.00921958	0.0049791	0.00738594	0.00643117
0	1	0.0423493	0.0149172	0.00750083	0.0156863	0.0706256	0.0249639	0.0158087	0.0141562	0.0106266	0.0082147
0	1	0.193358	0.202833	0.00712782	0.0576024	0.00992633	0.362448	0.567346	0.343958	0.0447219	0.0283931
0	1	0.00773305	0.00270015	0.0100064	0.0054844	0.00356206	0.003882	0.00398749	0.00841564	0.00964356	0.0064708
0	1	0.0913095	0.0198742	0.00569252	0.016114	0.104601	0.0272922	0.039585	0.0148662	0.0297526	0.0119123
0	1	0.0107572	0.00198918	0.012423	0.00669337	0.00804056	0.00744228	0.000249054	0.00190702	0.0133365	0.00729037
0	1	0.0349587	0.012969	0.0089605	0.0349844	0.0430386	0.0245828	0.106726	0.0127097	0.0542736	0.00398365
0	1	0.0767359	0.0146352	0.0113365	0.0440466	0.0694957	0.0424376	0.150194	0.0164727	0.0706149	0.0112314
0	1	0.0248726	0.0113141	0.00116768	0.0646948	0.0218091	0.0236154	0.17308	0.0130042	0.0286653	0.00741404
0	1	0.0726075	0.0075332	0.00412747	0.0419135	0.0214282	0.0554005	0.238519	0.011582	0.0348028	0.0164035
0	1	0.00484705	0.00385986	0.00654399	0.0649415	0.0141987	0.00920684	0.0189453	0.00940766	0.0212271	0.0078227
0	1	0.0310889	0.0145642	0.00596015	0.0429788	0.0284488	0.0209152	0.151017	0.0109117	0.0261684	0.0281801
0	1	0.0627321	0.0796431	0.0065034	0.056941	0.0772874	0.0314902	0.0278897	0.0114812	0.0143196	0.0485305
0	1	0.0144524	0.0166244	0.0185517	0.0188711	0.0432534	0.0140323	0.0052321	0.0141562	0.011105	0.0184438
0	1	0.0326057	0.0102334	0.0112309	0.0054844	0.0236116	0.019258	0.00590876	0.0110142	0.00494139	0.0122866
0	1	0.267672	0.262146	0.0065034	0.0391273	0.0438479	0.252505	0.511897	0.194076	0.0425313	0.0220128
0	1	0.0446198	0.0107893	0.00900112	0.0735529	0.0371196	0.0236791	0.12114	0.0160698	0.0536471	0.00670988
0	1	0.0289077	0.0231164	0.00833609	0.0208166	0.031198	0.0132272	0.126074	0.0214589	0.0378281	0.00407965
0	1	0.0228537	0.0348222	0.00237594	0.0219816	0.0313416	0.012451	0.0277852	0.00650211	0.0107227	0.0292268
0	1	0.0120994	0.00554403	0.0126177	0.00654226	0.0334138	0.0166803	0.00263416	0.00804466	0.0106266	0.0152804
0	1	0.0956781	0.0259354	0.00826307	0.0612904	0.0556314	0.0550113	0.239456	0.042493	0.0209879	0.00699042
0	1	0.0365548	0.0261385	0.010047	0.0104083	0.0453411	0.0146585	0.00387879	0.00917714	0.00488024	0.0270554
0	1	0.111975	0.0929	0.0108094	0.0187397	0.0881843	0.0575295	0.161926	0.0336822	0.0250578	0.0190452
0	1	0.0101701	0.0127898	0.00679922	0.0107893	0.0146069	0.0081169	0.00847044	0.0126137	0.0111964	0.0279448
0	1	0.0221826	0.00881141	0.00946319	0.025092	0.0339473	0.011217	0.0228859	0.00650211	0.0222101	0.0170377
0	1	0.037421	0.00881141	0.00712782	0.0576047	0.0284488	0.0197645	0.03826	0.0256309	0.0178499	0.00484229
0	1	0.312011	0.174815	0.013088	0.120469	0.09579	0.183306	0.738258	0.115014	0.0580813	0.0250292
0	1	0.0245357	0.00952237	0.00412747	0.0486908	0.0255276	0.0152767	0.0413448	0.0146297	0.0184432	0.0150506
0	1	0.0154605	0.00766925	0.0131691	0.0457917	0.0146069	0.00737778	0.0599615	0.0176319	0.0133365	0.0330959
0	1	0.0961326	0.0888252	0.0082955	0.00734187	0.0835642	0.0249357	0.00470037	0.0511115	0.00863437	0.00750705
0	1	0.162617	0.0257211	0.0101688	0.0321097	0.0688588	0.0807472	0.12524	0.0721691	0.0192349	0.00742337
0	1	0.0087383	0.00852396	0.00658458	0.0580077	0.0142005	0.00993447	0.00266974	0.00844819	0.0181246	0.00760605
0	1	0.00672219	0.00213291	0.0218212	0.00673738	0.0128637	0.00976621	0.00715338	0.00535008	0.0140804	0.0103188
0	1	0.00806719	0.00923493	0.0299302	0.0076609	0.0119612	0.0131836	0.00272311	0.00995821	0.0130712	0.0201673
0	1	0.108564	0.104554	0.00891993	0.0406355	0.108442	0.0653115	0.179374	0.0425092	0.0301268	0.0113109
0	1	0.0526566	0.0747301	0.0108666	0.0474859	0.0728551	0.0329482	0.0806671	0.0154677	0.0133573	0.048521
0	1	0.0107572	0.0170556	0.00533572	0.0190912	0.0156765	0.00472625	0.0157687	0.0057406	0.010122	0.00914953
0	1	0.1631	0.0475807	0.00233536	0.0399635	0.0459563	0.0977027	0.237756	0.071484	0.0222451	0.0107028
0	1	0.0215144	0.0714415	0.00420863	0.0384324	0.0561622	0.0179143	0.0233537	0.0151439	0.0168526	0.0078257
0	1	0	0.00596753	0.00537631	0.0257406	0.00936337	0.00448058	0.00587252	0.00880616	0.00937819	0.0299397
0	1	0.194049	0.201975	0.00237594	0.00941853	0.01929	0.126138	0.272571	0.15539	0.00987081	0.0105415
0	1	0.156624	0.02117	0.0108012	0.0158487	0.0435639	0.0762315	0.116481	0.0491035	0.0128581	0.00638518
0	1	0.120152	0.0306265	0.0111741	0.0078209	0.0387151	0.0753842	0.148048	0.0430284	0.015568	0.0104059
0	1	0.107639	0.0326815	0.00891993	0.0649118	0.0310283	0.0837047	0.355981	0.0515368	0.0601687	0.0103248
0	1	0.00235305	0.0066785	0.0047113	0.0551698	0.00712415	0.00708938	0.00459167	0.00917714	0.00765132	0.00999121
0	1	0.194576	0.153191	0.00763052	0.0651729	0.0349115	0.259131	0.392235	0.140503	0.0236978	0.0191075
0	1	0.0829391	0.0272473	0.0082955	0.037976	0.0556781	0.0318737	0.184144	0.0310102	0.0392484	0.0132069
0	1	0.141404	0.345162	0.013753	0.0152882	0.0129027	0.223243	0.261495	0.426914	0.00741209	0.0171415
0	1	0.0775597	0.0709952	0.00537631	0.0405968	0.0945581	0.026846	0.164647	0.022611	0.0176961	0.0250946
0	1	0.0408237	0.0205706	0.00300037	0.0401881	0.0476642	0.0191991	0.195459	0.0180029	0.0235351	0.0392151
0	1	0	0.00198918	0.014215	0.00580864	0.0092629	0.00664705	0.00199374	0.00841564	0.0061898	0.00679543
0	1	0.0164713	0.01251	0.00416805	0.0495602	0.0315276	0.0134527	0.0125304	0.0076737	0.0106005	0.0214146
0	1	0.17272	0.119798	0.00475188	0.0364576	0.0181689	0.220892	0.490125	0.0807149	0.02283	0.0420091
0	1	0.0299157	0.095626	0.00116768	0.0369374	0.0735581	0.0184448	0.0180807	0.0171176	0.00568521	0.00861546
0	1	0.136833	0.0324726	0.00568444	0.0348215	0.0503554	0.0958257	0.177423	0.0877181	0.0136019	0.0110641
0	1	0.0396649	0.0123663	0.0130334	0.0131065	0.052419	0.0182569	0.0278856	0.0176665	0.0140804	0.0150884
0	1	0.212456	0.188959	0.0065034	0.092525	0.0506421	0.22682	0.474469	0.166417	0.0354314	0.0242122
0	1	0.117422	0.11516	0.00712782	0.0398881	0.0633857	0.0732183	0.258147	0.0439343	0.0107774	0.0993292
0	1	0.00100805	0.00412209	0.00942257	0.00241795	0.00570083	0.00352909	0.00473661	0.0076737	0.0133365	0.00648312
0	1	0.00773025	0.00198918	0.00825492	0.00339069	0.0055463	0.0126287	0.00603525	0.00382707	0.00592445	0.0221849
0	1	0.0228565	0.0282347	0.00416805	0.0422522	0.0489916	0.018905	0.135077	0.0126137	0.0224548	0.0455947
0	1	0.125049	0.339781	0.00416805	0.00916054	0.113203	0.0734722	0.0263417	0.140234	0.00494139	0.0107322
0	1	0.0356299	0.0634101	0.00233536	0.0471732	0.0915065	0.0225539	0.0530425	0.0114812	0.0182518	0.0280626
0	1	0.034452	0.0368179	0.00596015	0.032434	0.0587995	0.0197689	0.0340268	0.0185869	0.0179865	0.00760305
0	1	0.0060511	0.0108006	0.00833609	0.023985	0.0160811	0.00352909	0.00391501	0.0110528	0.00592445	0.00717942
0	1	0.125927	0.0783042	0.00954421	0.0244789	0.060373	0.0680987	0.329194	0.0362096	0.0263478	0.0157741
0	1	0.0181477	0.0617852	0.0101282	0.0584987	0.0479413	0.0212681	0.190596	0.0167922	0.0224755	0.0936518
0	1	0.105419	0.166838	0.00350303	0.00469521	0.094434	0.0433401	0.0289759	0.0430528	0.00916831	0.0104455
0	1	0.0581552	0.0320628	0.0082955	0.00455567	0.046351	0.0181977	0.00594499	0.0198773	0.00470216	0.0125647
0	1	0.0326057	0.0108061	0.00591956	0.0822251	0.0438082	0.0155604	0.0708112	0.0214199	0.0336851	0.0131306
0	1	0.00571415	0.00573603	0.00495327	0.0198767	0.00447849	0.00970739	0.00587252	0.00650211	0.0111312	0.0117421
0	1	0.088366	0.0459026	0.00712782	0.0372623	0.04041	0.0798511	0.336954	0.0633961	0.0274266	0.0172688
0	1	0.285355	0.124175	0.0103633	0.0337877	0.0724153	0.203603	0.597152	0.140728	0.044181	0.0181305
0	1	0.0624383	0.0845901	0.00420863	0.0325219	0.0635922	0.0301128	0.180277	0.0180029	0.0175756	0.0412699
0	1	0.0110914	0.0175043	0.00350303	0.0313874	0.0413125	0.0143382	0.168521	0.0114812	0.0471563	0.0318574
0	1	0.0336857	0.0115116	0.0123663	0.106467	0.0213224	0.027357	0.0857336	0.0122806	0.0232193	0.00928351
0	1	0.143124	0.0544459	0.0086647	0.0401467	0.0610531	0.165338	0.343591	0.0901735	0.0313045	0.0255223
0	1	0.0812077	0.065305	0.00708724	0.0113371	0.0527402	0.0359347	0.0391703	0.0177702	0.00824459	0.016927
0	1	0.0270008	0.0144915	0.0089605	0.0707749	0.041896	0.0286032	0.176208	0.00595372	0.037505	0.0160623
0	1	0.0514941	0.0428754	0.00416805	0.0197073	0.0799819	0.0216505	0.327089	0.029445	0.0182506	0.0143925
0	1	0.214994	0.33162	0.00771167	0.0336429	0.0785397	0.175017	0.438925	0.17048	0.012062	0.0256179
0	1	0.0871113	0.142828	0.0104568	0.0130098	0.0557781	0.0664334	0.148246	0.039364	0.0195883	0.0202345
0	1	0.109034	0.40339	0.0112958	0.0186349	0.177829	0.0486782	0.0418781	0.0700304	0.00345375	0.0385813
0	1	0.0189373	0.00397835	0.0166722	0.00980382	0.0252108	0.00688791	0.00443026	0.0049791	0.0151547	0.0206624
0	1	0.115908	0.0679905	0.00775225	0.0232345	0.111204	0.0371491	0.292769	0.0372277	0.0251593	0.0133068
0	1	0.0376459	0.0605937	0.00833609	0.00613289	0.0346087	0.0232783	0.00526834	0.0149193	0.00419757	0.0275173
0	1	0.146775	0.0760477	0.00767108	0.0538035	0.0638982	0.0936751	0.396312	0.0580616	0.0344683	0.0166985
0	1	0.27865	0.162363	0.00704666	0.0329504	0.0397076	0.283855	0.51284	0.19342	0.0284064	0.0157663
0	1	0.233517	0.165994	0.00537631	0.0619004	0.0803306	0.145099	0.422066	0.120063	0.0301245	0.014776
0	1	0.0937226	0.0298377	0.0205353	0.00367094	0.0964376	0.0331304	0.00587252	0.0195063	0.0182192	0.00877194
0	1	0.0134472	0.0221684	0.00058384	0.0241194	0.0225438	0.0113243	0.0284588	0.0110907	0.00818852	0.019576
0	1	0.0138582	0.0113283	0.00479247	0.0673686	0.0100248	0.0133836	0.0293665	0.00660463	0.0209346	0.00876895
0	1	0.0073933	0.0066785	0.0101282	0.00576464	0.00564992	0.00659805	0.000854556	0.0042176	0.00789055	0.00437064
0	1	0.148353	0.0838728	0.0114094	0.0920228	0.0625819	0.117264	0.440542	0.11741	0.0460166	0.0122587
0	1	0.0512004	0.0488703	0.00968485	0.0159367	0.0487923	0.025935	0.0234092	0.0285717	0.0118489	0.0146741
0	1	0.00638525	0.00554403	0.00767108	0.0127822	0.0051399	0.0083626	0.00647672	0.0057406	0.0106005	0.0657654
0	1	0.165321	0.111015	0.00237594	0.0249965	0.0950753	0.134375	0.399443	0.0868295	0.0401574	0.0131326
0	1	0.0739554	0.0285671	0.00890042	0.026832	0.0406989	0.034594	0.230647	0.0168508	0.0108658	0.0316421
0	1	0.0674346	0.0174791	0.0065034	0.0943799	0.0303735	0.0490859	0.167322	0.0203004	0.0202701	0.0142035
0	1	0.0314007	0.0110881	0.00883885	0.0492258	0.0213751	0.0303677	0.087435	0.0141171	0.0240817	0.0147458
0	1	0.0332768	0.0110881	0.00833609	0.0483823	0.0216551	0.0303775	0.0901034	0.0141171	0.0238152	0.0147458
0	1	0.0635266	0.118713	0.0125853	0.0510277	0.110981	0.0314749	0.0935012	0.0429439	0.0254888	0.0178731
0	1	0.00302414	0.00284388	0.0160072	0.00715724	0.0222642	0.00910879	0.00327459	0.0114258	0.00544598	0.0146434
0	1	0.0310006	0.037282	0.00654399	0.062156	0.018773	0.0204254	0.176998	0.0141758	0.0446442	0.00967301
0	1	0.0651531	0.0412955	0.00647912	0.0508326	0.111063	0.0216204	0.250629	0.0229217	0.0187564	0.0459302
0	1	0.0417958	0.0838838	0.0101688	0.0359718	0.0517893	0.0345836	0.151178	0.00839607	0.00935204	0.0782477
0	1	0.0516937	0.0860006	0.00708724	0.012502	0.120422	0.0265734	0.0104642	0.0187448	0.00447705	0.0222973
0	1	0.0581523	0.0372425	0.0126259	0.0119478	0.041932	0.030475	0.00663747	0.0263794	0.00765132	0.0132385
0	1	0.0107572	0.00611126	0.0153828	0.00738587	0.00249425	0.00271604	0.00605367	0.0100005	0.0187646	0.00531089
0	1	0.00369805	0.0120931	0.00533572	0.0369896	0.00957062	0.00613789	0.0130204	0.00880616	0.0100894	0.00592053
0	1	0.159662	0.133282	0.0061748	0.0213361	0.0347049	0.20578	0.197001	0.20077	0.017521	0.0145964
0	1	0.101924	0.13599	0.00708724	0.0246155	0.0789872	0.0438908	0.190259	0.0329402	0.00762517	0.01285
0	1	0.288956	0.987897	0.00700605	0.0134748	0.0979658	0.155417	0.270365	0.405274	0.00494139	0.0212532
0	1	0.0114283	0.0122062	0.00533572	0.0128703	0.0238189	0.0051864	0.0671525	0.0179833	0.024482	0.00656081
0	1	0.0198325	0.0287032	0.00779282	0.0310929	0.0480442	0.0172477	0.0689113	0.0156792	0.0238218	0.0154911
0	1	0.15446	0.124506	0.00654399	0.013663	0.133069	0.0731515	0.0399197	0.0440806	0.00966965	0.0132321
0	1	0.0134472	0.00341112	0.00942257	0.00794636	0.0108934	0.00850102	0.00331082	0.00687308	0.0135757	0.0100889
0	1	0.0759686	0.0281467	0.00990932	0.0335816	0.0268805	0.0577571	0.218222	0.0375238	0.030432	0.0166434
0	1	0.0564749	0.0269972	0.00775225	0.0239786	0.0359672	0.041971	0.0702385	0.030615	0.00946011	0.00926296
0	1	0.10238	0.0497448	0.00300037	0.028492	0.0468462	0.0712681	0.166034	0.0543013	0.0224755	0.00469228
0	1	0.154695	0.140155	0.00604116	0.0281145	0.0515026	0.120701	0.376517	0.0806379	0.0167902	0.0190618
0	1	0.111454	0.039224	0.00887934	0.057057	0.103936	0.049312	0.169212	0.0315114	0.0252028	0.0155785
0	1	0.0141183	0.0137882	0.00879817	0.0483706	0.0123677	0.0126067	0.0281542	0.00959966	0.0143196	0.0195764
0	1	0.00848721	0.0102334	0.00883878	0.0402564	0.0137627	0.0074111	0.0845069	0.00497258	0.0241762	0.0121529
0	1	0.24311	0.303106	0.00779282	0.0291478	0.252026	0.109897	0.346631	0.136525	0.0158072	0.0138859
0	1	0.0104202	0.0086677	0.00591956	0.0159994	0.0150133	0.00553931	0.00331082	0.00759226	0.0136019	0.00572853
0	1	0.0544542	0.0477403	0.0119609	0.0189592	0.0705167	0.0391456	0.116275	0.0187448	0.0145588	0.0262928
0	1	0.140815	0.0564969	0.0060413	0.0266693	0.117851	0.0666877	0.220889	0.0370404	0.0418644	0.0139808
0	1	0.0060511	0.00142194	0.0124636	0.00367094	0.00682137	0.00646139	0.00327459	0.00304601	0.00967206	0.0050957
0	1	0.0699147	0.086261	0.00467071	0.0871997	0.10135	0.0466951	0.162491	0.0267503	0.0243351	0.0113551
0	1	0.0494112	0.0238778	0.00587898	0.010552	0.0943107	0.0257193	0.0193468	0.0302651	0.0148503	0.011658
0	1	0.18851	0.117674	0.00954434	0.0387666	0.0234514	0.24478	0.464832	0.163066	0.0369636	0.0122834
0	1	0.0250982	0.0186871	0.0118797	0.0181554	0.0425853	0.00973559	0.0179679	0.0202483	0.0123208	0.0129853
0	1	0.0672499	0.0152024	0.00766483	0.0176946	0.0164811	0.0672126	0.011301	0.0430999	0.0093978	0.00436765
0	1	0.102521	0.0655701	0.0131286	0.0378146	0.0615891	0.0434785	0.182042	0.0362416	0.0146941	0.00918359
0	1	0.154379	0.0918491	0.0047113	0.0200798	0.0275764	0.124197	0.288617	0.058065	0.0196361	0.0150141
0	1	0.113813	0.120644	0.00416805	0.0214106	0.0638058	0.0347708	0.129259	0.0223733	0.0158072	0.0127949
0	1	0.0263976	0.0142117	0.00412747	0.0656327	0.0240985	0.0182495	0.0461802	0.00993863	0.0197876	0.00570814
0	1	0.0827613	0.0334935	0.00420863	0.0847135	0.0564492	0.0576977	0.136321	0.0162813	0.0164652	0.0241245
0	1	0.0075333	0.0099459	0.00900112	0.0928058	0.018679	0.0081481	0.00768707	0.00714965	0.0230247	0.00573152
0	1	0.274451	0.186175	0.0107526	0.0140535	0.0372065	0.243733	0.415551	0.203216	0.0268861	0.014198
0	1	0.036972	0.0652067	0.00891993	0.0122217	0.0823922	0.0168948	0.0138113	0.0249139	0.0103612	0.0246199
0	1	0.0705289	0.0405366	0.00533572	0.0146606	0.0613672	0.031997	0.0905391	0.0154465	0.015568	0.00653316
0	1	0.244235	0.199501	0.0119609	0.0376821	0.0435179	0.309283	0.517929	0.318097	0.0335763	0.0134449
0	1	0.229789	0.347276	0.00596015	0.0294115	0.135843	0.156505	0.448823	0.106698	0.0442333	0.0148743
0	1	0.133498	0.03158	0.00703867	0.058105	0.0436325	0.0929808	0.31533	0.0360875	0.052054	0.0142155
0	1	0.0957701	0.0183305	0.00295978	0.0419974	0.0466177	0.0670136	0.30194	0.0362263	0.0537951	0.00887093
0	1	0.177541	0.725	0.00887934	0.0131505	0.25561	0.0844089	0.101748	0.183225	0.0037191	0.0185776
0	1	0.00888017	0.00738947	0.00414368	0.0700634	0.00564992	0.00507916	0.0231033	0.0114812	0.0195263	0.00446664
0	1	0.100646	0.0422215	0.00753691	0.036785	0.0389682	0.0902393	0.18547	0.0769946	0.0207487	0.0133192
0	1	0.13885	0.0682878	0.00600074	0.0160653	0.0615248	0.0877392	0.253341	0.0685567	0.0227202	0.00656826
0	1	0.203877	0.449522	0.0112147	0.10194	0.0210557	0.343564	0.592294	0.515043	0.0328106	0.0326493
0	1	0.123096	0.106377	0.00475188	0.0228085	0.111292	0.0483524	0.0664164	0.0475237	0.0168609	0.0100208
0	1	0.0258863	0.0147062	0.0118391	0.0195637	0.0304587	0.00952055	0.066036	0.0149177	0.0244689	0.0180911
0	1	0.104917	0.252217	0.0058384	0.0101281	0.109431	0.0580603	0.0104642	0.0421866	0.00454011	0.0305831
0	1	0.169633	0.0749631	0.00514111	0.030278	0.0566497	0.151602	0.347363	0.103132	0.0553383	0.0088061
0	1	0	0.00341112	0.00295978	0.00427542	0.00290066	0.0101583	0.00521431	0.012726	0.00741209	0.0104981
0	1	0.0342876	0.0498885	0.011377	0.0470243	0.040984	0.0218668	0.0302567	0.0214394	0.0207334	0.00905693
0	1	0.155683	0.0397265	0.00233536	0.0727716	0.0446812	0.0879861	0.255902	0.0429102	0.0195263	0.0183624
0	1	0.0137814	0.00127821	0.00833609	0.00519894	0.0088056	0.0128743	0.000640425	0.00585615	0.0147981	0.00407302
0	1	0.00571415	0.00923493	0.0118391	0.00790237	0.00625401	0.00744228	0.00391501	0.00917714	0.00992411	0.013317
0	1	0.0110914	0.0113678	0.00729808	0.0165083	0.00864975	0.0171092	0.0524177	0.0091967	0.0139034	0.0834824
0	1	0.0060511	0.00781299	0.0319332	0.0130625	0.0131327	0.0116627	0.0271426	0.00995821	0.0186531	0.0105228
0	1	0.00705635	0.00568775	0.0140683	0.0104471	0.0107648	0.0081481	0.00459167	0.00841564	0.0153026	0.0119647
0	1	0.0786022	0.0328465	0.00537631	0.0320437	0.040169	0.0471138	0.139286	0.0283595	0.0212531	0.019164
0	1	0.127701	0.0862404	0.00529514	0.0373578	0.0781493	0.0516358	0.32371	0.0336039	0.0160334	0.0313679
0	1	0.0228565	0.0291344	0.00837666	0.0156124	0.0711581	0.0199638	0.0156238	0.0103096	0.019166	0.0123854
0	1	0.0356271	0.0139242	0.025138	0.00887509	0.0343537	0.0232006	0.00537703	0.0206583	0.0108658	0.0147668
0	1	0.0733907	0.0490874	0.00481901	0.0106382	0.077337	0.0238567	0.00824219	0.0264185	0.00616367	0.0119582
0	1	0.189905	0.0580793	0.00887934	0.0601811	0.046314	0.133452	0.405285	0.108332	0.0481555	0.0105504
0	1	0.133659	0.060101	0.00887934	0.0401476	0.0871214	0.0554418	0.41179	0.0330426	0.0357859	0.0243636
0	1	0.176264	0.109708	0.00767108	0.0159367	0.0432519	0.160256	0.261053	0.148072	0.0138411	0.0274209
0	1	0.0670611	0.0893308	0.00712782	0.00701762	0.0886557	0.0300138	0.00334706	0.031339	0.00765132	0.0158017
0	1	0.0349587	0.0361472	0.00708724	0.00887509	0.059015	0.0234854	0.0111409	0.0179833	0.00395834	0.00695978
0	1	0.0144524	0.0125358	0.0115634	0.0895501	0.0203369	0.0203847	0.053279	0.00765414	0.030433	0.00500223
0	1	0.159669	0.186913	0.00537631	0.0321097	0.0896495	0.092924	0.139833	0.0975159	0.0275376	0.00849675
0	1	0.0991855	0.0632806	0.00533572	0.0692158	0.0970015	0.0407919	0.17186	0.0594008	0.0767916	0.00688697
0	1	0.0107572	0.00198918	0.00479247	0.0445614	0.0159297	0.0140715	0.0104642	0.00687308	0.0044368	0.0355916
0	1	0.034884	0.0656325	0.00779282	0.0395578	0.0516621	0.0181894	0.0465571	0.0220983	0.0177734	0.0050967
0	1	0.0176289	0.0209473	0.00428201	0.0100841	0.0281861	0.00980542	0.0082193	0.0115984	0.0155179	0.0498698
0	1	0.0266097	0.00071097	0.00654399	0.0382246	0.018934	0.0182954	0.0411998	0.00943914	0.0104835	0.0757761
0	1	0.0169556	0.00383718	0.00658458	0.0217592	0.0100029	0.00834477	0.0219741	0.00687308	0.0186822	0.0161601
0	1	0.207308	0.0535101	0.00833609	0.0946687	0.0986062	0.129665	0.294689	0.0736942	0.0827595	0.0106346
0	1	0.0439248	0.00867867	0.0102094	0.0346156	0.0358521	0.0349383	0.0794288	0.0130238	0.0132071	0.0932837
0	1	0.0403331	0.0115116	0.00420048	0.0555097	0.0322181	0.0281805	0.0738898	0.0164212	0.0361394	0.00866996
0	1	0.0047061	0.0037326	0.0104037	0.0638018	0.00132282	0.0114627	0.0181021	0.00728316	0.0145294	0.074172
0	1	0.0783398	0.163253	0.00654399	0.0175943	0.0841358	0.0477539	0.090607	0.0460842	0.00937819	0.00970921
0	1	0.0444149	0.0711869	0.00350303	0.0140792	0.0514745	0.028143	0.0641516	0.033643	0.0179713	0.011249
0	1	0.00840415	0.0171933	0.00954434	0.01178	0.0210218	0.0103146	0.0053408	0.0110907	0.00866697	0.0170313
0	1	0.036972	0.0112911	0.0241607	0.0104083	0.047561	0.013196	0.00530457	0.00306557	0.0161284	0.0299293
0	1	0.0292446	0.00810044	0.00775225	0.00334669	0.0135868	0.0257799	0.00398749	0.0122427	0.00815591	0.00456265
0	1	0.122091	0.246142	0.00775225	0.021108	0.0862709	0.0659237	0.148051	0.0521903	0.011317	0.0122034
0	1	0.0087411	0.00213291	0.0100876	0.00892144	0.00829557	0.00754952	0.00398749	0.00687308	0.00975395	0.0101567
0	1	0.150143	0.0267481	0.0107139	0.074787	0.0591926	0.1149	0.115151	0.0687711	0.026245	0.00538482
0	1	0.046724	0.011799	0.00237594	0.0109068	0.0401072	0.0196421	0.0538145	0.00995821	0.0225051	0.00824634
0	1	0.0141162	0.00454559	0.022317	0.0110012	0.0386152	0.0160235	0.00519587	0.0110711	0.0172949	0.0161012
0	1	0.0298327	0.0403584	0.0106308	0.00980382	0.0822197	0.0202094	0.00583629	0.0179833	0.0118489	0.0168362
0	1	0.0205063	0.0113678	0.0140933	0.00757809	0.0364893	0.0202855	0.00797495	0.0103096	0.00666826	0.0149298
0	1	0.0168083	0.0243013	0.00833609	0.0322903	0.0305366	0.0158245	0.129223	0.0168508	0.017508	0.101717
0	1	0.0248173	0.0285595	0.00883878	0.0246567	0.0293652	0.0160506	0.00455544	0.0126332	0.0125666	0.0210435
0	1	0.0238646	0.0139242	0.0107526	0.0117316	0.0636623	0.0169436	0.00949745	0.0155735	0.00541985	0.0621427
0	1	0.0238646	0.0137267	0.0109875	0.0128263	0.0638011	0.0179535	0.0106454	0.0149177	0.00578138	0.0624604
0	1	0.172546	0.0477762	0.0122516	0.0716119	0.0508272	0.130329	0.507532	0.0440714	0.0291853	0.0432807
0	1	0.0551282	0.0337732	0.0125853	0.0284672	0.0744609	0.0282567	0.0166509	0.0152789	0.0182518	0.0279051
0	1	0.0443709	0.0250123	0.012423	0.0115551	0.0584753	0.0209729	0.0282116	0.00938867	0.0116097	0.0106211
0	1	0.099698	0.0203305	0.0108499	0.0410404	0.0495888	0.0780794	0.374723	0.0330832	0.0399573	0.0166817
0	1	0.22638	0.102671	0.00891993	0.0201681	0.0333344	0.240322	0.326257	0.225546	0.0172687	0.0159236
0	1	0.0212866	0.00950593	0.035558	0.0126124	0.030688	0.0212145	0.00865165	0.0114812	0.0118489	0.012428
0	1	0.0117624	0.0215058	0.00775225	0.016217	0.0173003	0.0157288	0.0106454	0.00648253	0.00592445	0.00773224
0	1	0.0398879	0.0453352	0.0144745	0.0404216	0.0777321	0.0261011	0.0128684	0.0218103	0.0163012	0.0277718
0	1	0.0164713	0.0252153	0.00836044	0.0553211	0.051014	0.0154519	0.0959319	0.0140407	0.0167641	0.00749837
0	1	0.121589	0.0482202	0.0143935	0.0391713	0.0456734	0.0848028	0.292153	0.0449989	0.0443153	0.0223984
0	1	0.11391	0.116764	0.00412747	0.040531	0.0628525	0.0797314	0.137344	0.0492245	0.0069336	0.043615
0	1	0.0562863	0.0382453	0.00771167	0.0371843	0.0523154	0.0305638	0.154274	0.0118522	0.0314791	0.0171934
0	1	0.105182	0.173571	0.00600074	0.0153373	0.106954	0.0429953	0.041237	0.044047	0.00666826	0.0166323
0	1	0.148848	0.0622135	0.010182	0.0606835	0.0846787	0.0906258	0.305486	0.0553433	0.0468909	0.0125616
0	1	0.104505	0.120471	0.0111174	0.0362392	0.080115	0.0790633	0.274323	0.0307401	0.0387579	0.0133152
0	1	0.124222	0.0465092	0.00707918	0.0427488	0.0407641	0.11992	0.319485	0.0835509	0.051904	0.0125053
0	1	0.112657	0.0694085	0.00708724	0.0164404	0.0196733	0.140869	0.341669	0.0718516	0.0284273	0.0123641
0	1	0.0215115	0.0385946	0.00954434	0.0262171	0.0661367	0.014237	0.0118347	0.0156277	0.0184471	0.0411135
0	1	0.00235305	0.00682223	0.00491345	0.0690852	0.00946701	0.0143501	0.0126029	0.0153083	0.0113704	0.0115046
0	1	0.00974635	0.0151992	0.00654399	0.0448902	0.026322	0.0131874	0.0205778	0.00584904	0.00841591	0.0301739
0	1	0.0436998	0.0307538	0.00887934	0.0235768	0.0822385	0.0236104	0.0158748	0.0111867	0.00863437	0.0176146
0	1	0.0584872	0.0275794	0.00175152	0.0229104	0.038708	0.0278415	0.152112	0.0202874	0.0258108	0.0100398
0	1	0.0230074	0.0287577	0.00453298	0.0183883	0.0545223	0.0144031	0.0151586	0.0180662	0.0044368	0.0321015
0	1	0.118053	0.0480051	0.00731593	0.0318249	0.0596319	0.0948192	0.382675	0.0358592	0.0364273	0.0194019
0	1	0.0338026	0.0115116	0.0170776	0.00802376	0.0224703	0.0217492	0.033993	0.00993863	0.0111312	0.0132662
0	1	0.0154633	0.0112241	0.0047113	0.0106886	0.0189384	0.0077952	0.0121074	0.00613114	0.00685747	0.0106376
0	1	0.0117652	0.00535531	0.0130473	0.00762211	0.0144989	0.00893174	0.00331082	0.00956766	0.0121143	0.0343731
0	1	0.0178191	0.0086677	0.0147583	0.00613289	0.0177626	0.0155518	0.0203711	0.0107197	0.0207487	0.0362207
0	1	0.0268944	0.0237264	0.0029192	0.0440952	0.0239703	0.0185521	0.139659	0.0191484	0.0185824	0.00798952
0	1	0	0.00198918	0.0194696	0.00794636	0.00763415	0.00741228	0.00131708	0.00650211	0.0145938	0.0086076
0	1	0.272775	0.15456	0.0148801	0.0504319	0.0917442	0.204808	0.416119	0.148543	0.0582233	0.0106098
0	1	0.0309237	0.047037	0.0143368	0.00975984	0.0348586	0.0139857	0.00590876	0.0183738	0.010122	0.0312829
0	1	0.0591933	0.0276151	0.0257867	0.00547919	0.112274	0.0302103	0.0112858	0.0195243	0.0157123	0.0286873
0	1	0.0120994	0.00648857	0.00499515	0.00333556	0.0398441	0.0151302	0.00259794	0.0111102	0.00921316	0.0148804
0	1	0.0194955	0.0086677	0.00420863	0.1142	0.0243289	0.0175718	0.227119	0.00917714	0.0563422	0.0178778
0	1	0.148269	0.217717	0.0105498	0.0140792	0.0651453	0.0837509	0.075138	0.116843	0.00791665	0.0150321
0	1	0.0678054	0.0384451	0.00536009	0.0564657	0.0562295	0.0352416	0.152857	0.0286834	0.0292999	0.013434
0	1	0.0500851	0.165592	0.00712782	0.0615039	0.147363	0.0387216	0.144288	0.029215	0.0133104	0.0733954
0	1	0.242325	0.0961897	0.00771167	0.0384111	0.061471	0.217664	0.400087	0.202238	0.0286392	0.0185622
0	1	0.001345	0.00952237	0.00475188	0.066305	0.00921199	0.00589222	0.00521194	0.0091967	0.0094043	0.00758515
0	1	0.145739	0.0688586	0.0075657	0.0426411	0.073523	0.101478	0.407249	0.0586669	0.0701429	0.012617
0	1	0.180839	0.169063	0.0102094	0.0152767	0.190703	0.0839378	0.0541871	0.0539108	0.0136019	0.0127219
0	1	0.0198325	0.0135007	0.00833609	0.00980382	0.0294889	0.0153361	0.00786627	0.0118326	0.00717285	0.00833261
0	1	0.193688	0.126153	0.0075899	0.0366653	0.0522088	0.116122	0.310291	0.0735147	0.0185925	0.0120859
0	1	0.0636164	0.0277234	0.0082955	0.0433628	0.0434961	0.0276542	0.214851	0.0225523	0.0446736	0.00918958
0	1	0.18209	0.105971	0.00646282	0.0783299	0.053882	0.239137	0.397124	0.216277	0.0373681	0.020664
0	1	0.00504306	0.00682223	0.00679532	0.00608889	0.00711972	0.00790244	0.00195751	0.0057406	0.0106266	0.0100992
0	1	0.00436914	0.00341112	0.0100064	0.010508	0.00274926	0.00716856	0.00259794	0.00614251	0.0126188	0.00521489
0	1	0.137852	0.180837	0.0209354	0.0265813	0.036105	0.172663	0.0490423	0.21371	0.0312945	0.118393
0	1	0.00403501	0.00540029	0.0237315	0.00827061	0.00631133	0.0183634	0.00135331	0.0118717	0.0162857	0.0319954
0	1	0.0073961	0.00454559	0.00882549	0.0027422	0.0216252	0.0093735	0.00398749	0.00267504	0.00960764	0.0127931
0	1	0.27309	0.665986	0.0075899	0.0898214	0.0206125	0.367953	0.627714	0.610683	0.0264754	0.031853
0	1	0.00269	0.00795673	0.0123906	0.0113371	0.00906059	0.00896115	0.00620678	0.0049791	0.00518062	0.0281813
0	1	0.00492824	0.00781299	0.00537631	0.0401	0.00861853	0.0061869	0.00793873	0.00420942	0.0161661	0.00807162
0	1	0.00504025	0.00639105	0.00537631	0.0578711	0.00855058	0.0090996	0.00918335	0.00572104	0.0187303	0.00977751
0	1	0.00336109	0.00738947	0.0160884	0.00947958	0.00712415	0.00553931	0.00199374	0.0107001	0.0172949	0.00530491
0	1	0.0184677	0.00824416	0.00300037	0.0289547	0.0161847	0.0108293	0.0342003	0.0115263	0.0106005	0.00272176
0	1	0.157214	0.0327568	0.00906599	0.150305	0.100376	0.0940643	0.225507	0.0520624	0.102979	0.0155051
0	1	0.0840303	0.0923647	0.00475188	0.0170722	0.0640121	0.046972	0.113382	0.0343654	0.0182779	0.011661
0	1	0.087267	0.14358	0.0105498	0.0581629	0.15931	0.0495993	0.22345	0.0621278	0.0297183	0.0105198
0	1	0.0450393	0.00682223	0.0190075	0.00246196	0.0169976	0.0462528	0.00131708	0.0107001	0.00889971	0.00501691
0	1	0.00515411	0.00696341	0.00779282	0.0054844	0.00198423	0.00812789	0.00395125	0.00471658	0.0044368	0.0646842
0	1	0.00672219	0.00321363	0.00358421	0.0100841	0.00686912	0.00624513	0.00402372	0.00535008	0.00544598	0.0316621
0	1	0.338318	0.902651	0.00821431	0.0760684	0.108115	0.208143	0.518109	0.443776	0.0102104	0.0155355
0	1	0.164608	0.576348	0.00475188	0.0334916	0.124003	0.0684412	0.0634223	0.0746749	0.00469563	0.0866359
0	1	0.00436914	0.00966611	0.00412747	0.00608889	0.00895699	0.00695095	0.00202997	0.0049791	0.0130712	0.00444802
0	1	0.207516	0.0765104	0.0101282	0.02751	0.0491598	0.210257	0.26982	0.157274	0.0148242	0.0101178
0	1	0.00384679	0.00881141	0.00712782	0.0082266	0.0161156	0.0125214	0.00726207	0.0064598	0.0119634	0.0149894
0	1	0.00201609	0.00468932	0.0154639	0.00520416	0.00737915	0.0080691	0.00131708	0.0087866	0.0143196	0.0122677
0	1	0.0104202	0.0239207	0.00479247	0.0251569	0.0387844	0.00738287	0.0179799	0.0110907	0.0103612	0.0108138
0	1	0.160193	0.122553	0.00775225	0.0209278	0.0629422	0.0871651	0.379642	0.0933726	0.0123066	0.00905693
0	1	0.0665536	0.122299	0.00354362	0.0183107	0.0645317	0.0334737	0.0574549	0.029074	0.0058906	0.0200895
0	1	0.247338	0.332441	0.00704666	0.0286698	0.0551109	0.21891	0.372141	0.196726	0.00730006	0.0156514
0	1	0.00655513	0.00397835	0.0207591	0.00427542	0.016718	0.0140404	0.00114656	0.00804466	0.0162857	0.0133346
0	1	0.0073961	0.00728295	0.00537631	0.0210159	0.0080707	0.00735894	0.00722649	0.00666863	0.0145849	0.00811369
0	1	0.0589256	0.112737	0.0225106	0.013981	0.0391354	0.0319099	0.0513814	0.0252664	0.0133377	0.0270891
0	1	0.00571415	0.0040431	0.00596015	0.0392755	0.00353616	0.00673647	0.0131709	0.0122623	0.00642903	0.0145755
0	1	0.0574756	0.0507356	0.013753	0.0158927	0.0918274	0.0172622	0.00665788	0.0190963	0.00470216	0.03428
0	1	0.138021	0.201249	0.0065034	0.0381985	0.0968104	0.0741814	0.198541	0.0924099	0.00765132	0.0420053
0	1	0.0668991	0.0266134	0.00479247	0.100418	0.0369765	0.0465761	0.192903	0.0388759	0.0512831	0.00647977
0	1	0.0547484	0.0327825	0.00537631	0.0257722	0.0518849	0.0349018	0.115366	0.0185083	0.00714673	0.0156302
0	1	0.00336109	0.0075332	0.0107526	0.00459967	0.0047335	0.0064412	0.00199374	0.00427128	0.0133365	0.00802461
0	1	0.00974635	0.00554061	0.0117985	0.00673738	0.018424	0.0131868	0.00904233	0.00419804	0.00969681	0.0165013
0	1	0.0255466	0.0218532	0.00533572	0.036531	0.024018	0.0130325	0.010005	0.00954809	0.00782532	0.0270597
0	1	0.168019	0.0627584	0.00587085	0.0752219	0.0519648	0.19725	0.387911	0.15758	0.0346582	0.0169906
0	1	0.162915	0.0375146	0.00950377	0.0499479	0.0703176	0.138429	0.423509	0.0866356	0.0555515	0.0136839
0	1	0.0452353	0.0889447	0.00420863	0.0127155	0.110802	0.0298401	0.0158667	0.0475274	0.00640291	0.00748963
0	1	0.0310114	0.00952237	0.00591956	0.0427021	0.0192074	0.0185509	0.11087	0.0057406	0.0234663	0.00864529
0	1	0.0178135	0.00483306	0.0263705	0.0195641	0.0210116	0.0343466	0.00455544	0.0352018	0.0345374	0.104916
0	1	0.0073961	0.0157004	0.00479247	0.0386404	0.0148619	0.0081481	0.00526834	0.0107197	0.00937819	0.0123854
0	1	0.0154642	0.00468932	0.0123013	0.00608889	0.0208146	0.0106184	0.00331082	0.00705855	0.0160465	0.0152745
0	1	0.0171453	0.00806095	0.00887934	0.00455567	0.0154153	0.0152375	0.00515964	0.0049791	0.0138274	0.0368794
0	1	0.0171453	0.00738947	0.0090174	0.00418625	0.0152683	0.0148846	0.00515964	0.0049791	0.0140281	0.0348638
0	1	0.0666981	0.245437	0.00554655	0.0241883	0.0772221	0.0367512	0.0211095	0.0378411	0.00616367	0.0350473
0	1	0.0436632	0.0258022	0.00533572	0.0297413	0.0439626	0.0266045	0.201449	0.00915756	0.0210082	0.00975403
0	1	0.0149042	0.0163446	0.00451669	0.0106886	0.0226953	0.0120301	0.00907462	0.00765414	0.00393221	0.0315237
0	1	0.00758081	0.0071097	0.0184127	0.0104083	0.0183203	0.0119701	0.00398749	0.0103096	0.0123535	0.0126199
0	1	0.201952	0.406575	0.00674562	0.010987	0.130562	0.0657359	0.139773	0.189728	0.00642903	0.0238988
0	1	0.0371168	0.0412055	0.0213023	0.0317414	0.0380672	0.0425553	0.0105004	0.0250685	0.0254802	0.0778953
0	1	0.0164685	0.00288338	0.0125609	0.0106005	0.0188304	0.0138363	0.00398749	0.0145272	0.0116335	0.00345518
0	1	0.00295083	0.0108006	0.00300037	0.0319335	0.00895699	0.00952496	0.01189	0.00917714	0.0133104	0.00970322
0	1	0.204526	0.199329	0.0062763	0.0223938	0.0527245	0.12924	0.220397	0.109331	0.00666826	0.0186962
0	1	0.00336109	0.0159774	0.00537631	0.0426401	0.0118576	0.0107742	0.0226078	0.0130042	0.0152581	0.00842761
0	1	0.0238646	0.0238614	0.0065034	0.0104083	0.0321622	0.0161203	0.0183667	0.00958721	0.00964356	0.022613
0	1	0.318633	0.591436	0.00475188	0.00855084	0.0522192	0.211921	0.318948	0.331363	0.00568521	0.0137464
0	1	0.0514307	0.0507231	0.00993349	0.00874611	0.0313143	0.0333126	0.025721	0.0267792	0.0113649	0.0111588
0	1	0.161635	0.278685	0.00802788	0.028118	0.114427	0.0795247	0.224234	0.0770988	0.00419757	0.0265325
0	1	0.0245357	0.0176766	0.00712782	0.0432609	0.0145551	0.0181917	0.0762927	0.0187448	0.020244	0.007711
0	1	0.0437077	0.102151	0.00412747	0.00669337	0.0470764	0.0275237	0.00587252	0.0312972	0.00799061	0.0355561
0	1	0.157235	0.026883	0.0107282	0.0406606	0.0653128	0.112303	0.266456	0.045845	0.0253012	0.0119707
0	1	0.0245385	0.0103771	0.00354362	0.00947958	0.0198504	0.0105112	0.00405995	0.0122623	0.0129853	0.0259982
0	1	0.0141183	0.0102334	0.0152287	0.0115733	0.0165911	0.00945251	0.00391501	0.0122427	0.0123273	0.00740806
0	1	0.0593526	0.105307	0.00324156	0.0160288	0.0644101	0.0180608	0.0193813	0.0259379	0.00494139	0.0170722
0	1	0.0864619	0.0183751	0.0065034	0.0336429	0.024528	0.0648165	0.305918	0.0184259	0.0432343	0.0116822
0	1	0.0788832	0.0628792	0.00887934	0.0273183	0.0841196	0.0450519	0.232734	0.0215354	0.0205094	0.0142393
0	1	0.0801825	0.0591542	0.00887934	0.0272298	0.0828589	0.0423618	0.224313	0.0207543	0.0190283	0.0160448
0	1	0.1234	0.120924	0.00767108	0.0495553	0.169424	0.0599543	0.286928	0.0279279	0.0133104	0.0346621
0	1	0.0117652	0.00071097	0.0159665	0.00947958	0.0204082	0.003882	0.00131708	0.0145468	0.0160126	0.0163503
0	1	0.0442194	0.0176228	0.00646282	0.00790237	0.00770234	0.0167754	0.00893765	0.0208661	0.00520675	0.00779206
0	1	0.0060483	0.0119351	0.00354362	0.022116	0.0148935	0.014482	0.0105514	0.00650211	0.00565909	0.0208223
0	1	0.00974915	0.0086677	0.0134767	0.00887509	0.00946701	0.0146389	0.00128085	0.00419804	0.00862241	0.0224748
0	1	0.00638525	0.00270015	0.0111986	0.00757809	0.00936337	0.00564655	0.00323836	0.00152301	0.010122	0.00742637
0	1	0.110204	0.0745468	0.00720898	0.0351339	0.0525547	0.0726558	0.275663	0.0146324	0.0252608	0.0227691
0	1	0.0774257	0.0301167	0.00416805	0.111156	0.0500416	0.0397163	0.120016	0.0259172	0.0724637	0.00935092
0	1	0.0850571	0.0194682	0.0121043	0.0356422	0.0376607	0.061456	0.344093	0.0332541	0.0337675	0.0242504
0	1	0.0288796	0.0142314	0.00900112	0.0648804	0.0253717	0.0149918	0.0635651	0.0209317	0.0155038	0.00923285
0	1	0.0623706	0.0183338	0.00712782	0.0234581	0.018679	0.0280427	0.209923	0.024876	0.0271242	0.00724425
0	1	0.00201609	0.00540029	0.00412747	0.0563387	0.0049885	0.00352909	0.0122622	0.00917714	0.0220329	0.00488129
0	1	0.102434	0.0218099	0.0138342	0.125739	0.0553811	0.0505002	0.173287	0.0416552	0.0665021	0.00952631
0	1	0.102928	0.224956	0.00767108	0.00943555	0.0776938	0.0555797	0.0637144	0.0635864	0.00172688	0.0268368
0	1	0.310512	0.108581	0.00837666	0.0448732	0.0632972	0.229922	0.273291	0.115249	0.0168142	0.0174229
0	1	0.0826618	0.00717558	0.00533572	0.0842504	0.0377048	0.0534113	0.250415	0.0229429	0.0822393	0.00773868
0	1	0.224941	0.266475	0.00950377	0.0177502	0.0364716	0.288243	0.534497	0.301229	0.0285914	0.014223
0	1	0.150595	0.0405735	0.00939025	0.0692312	0.0600882	0.0724059	0.26725	0.0469389	0.0487662	0.0168886
0	1	0.0151291	0.0120788	0.025774	0.00827061	0.0219912	0.011217	0.00395125	0.0103096	0.0206496	0.0212592
0	1	0.0914319	0.286216	0.00416805	0.00859484	0.127429	0.0361839	0.0277312	0.0688481	0.0069336	0.0246095
0	1	0.00705915	0.0156336	0.00297305	0.0306059	0.00922817	0.0127671	0.00974995	0.00991907	0.00767745	0.00686676
0	1	0.062482	0.00908243	0.0100471	0.024307	0.0325573	0.0256947	0.104253	0.0290936	0.0165772	0.0145569
0	1	0.127064	0.01819	0.0183769	0.0161729	0.0507168	0.0682849	0.0782975	0.0351464	0.0305966	0.0110305
0	1	0.124437	0.0266811	0.00891993	0.0416333	0.0614796	0.0709753	0.270275	0.0406251	0.0525762	0.0154527
0	1	0.0682869	0.0166244	0.00234464	0.0751441	0.0294291	0.0660321	0.135482	0.0187643	0.0173352	0.037859
0	1	0.040262	0.0811668	0.00779282	0.0178342	0.137555	0.0238654	0.00679954	0.0230969	0.0061898	0.017642
0	1	0.0176754	0.0100896	0.00891993	0.0110012	0.0362374	0.0157288	0.00259794	0.00706345	0.0086409	0.0275641
0	1	0.0047061	0.0120788	0.00358421	0.0321444	0.012774	0.0160817	0.123389	0.00765414	0.020057	0.0434718
0	1	0.00941219	0.0181473	0.00646282	0.0750509	0.0224961	0.0138149	0.0191159	0.0153083	0.0106005	0.0145539
0	1	0.0873914	0.0383693	0.00938202	0.0418243	0.0321622	0.0639122	0.288531	0.0539108	0.022683	0.0107335
0	1	0.0490866	0.0494409	0.0064629	0.0799226	0.059089	0.0370783	0.114081	0.0204257	0.0199787	0.0108152
0	1	0.197864	0.0632828	0.0112553	0.036374	0.0868106	0.15168	0.491082	0.0578658	0.0666862	0.012323
0	1	0.107037	0.0913212	0.00931566	0.0315932	0.101917	0.0784261	0.248632	0.0508256	0.00889971	0.0610586
0	1	0.0143812	0.0153462	0.00425721	0.0110128	0.0339561	0.0171405	0.00662165	0.00736937	0.0069336	0.0154071
0	1	0.00974915	0.014068	0.00887934	0.0143595	0.0219861	0.0141303	0.00857916	0.0087866	0.00804066	0.025716
0	1	0.0586354	0.0731123	0.00750083	0.017382	0.0858904	0.0319394	0.0102527	0.0237793	0.0118489	0.0287972
0	1	0.0886891	0.0255312	0.0101282	0.015052	0.0460318	0.0528683	0.149348	0.0226869	0.0108397	0.0224658
0	1	0.134692	0.0571453	0.013088	0.0111787	0.139173	0.0809045	0.0321766	0.0336625	0.0112001	0.0128782
0	1	0.0279024	0.0284157	0.0113365	0.0280775	0.0333839	0.0253082	0.0315375	0.0107001	0.00863437	0.105307
0	1	0.0342821	0.0227357	0.0111094	0.0351948	0.077404	0.0243563	0.0270908	0.0195259	0.0145849	0.0288905
0	1	0.0410099	0.0648321	0.00412747	0.0232533	0.040981	0.0208805	0.0381968	0.0253705	0.00640291	0.0115548
0	1	0.00201609	0.00383462	0.00654399	0.00919933	0.00539491	0.00701035	0.00329173	0.0103487	0.0069336	0.0117653
0	1	0.158478	0.0524768	0.00872532	0.0538069	0.0469509	0.119757	0.18548	0.0511739	0.0293307	0.0169156
0	1	0.0104971	0.00454559	0.0219268	0.0103643	0.00799099	0.00850102	0.00470037	0.00877682	0.0147031	0.0121932
0	1	0.0705887	0.0174808	0.00804418	0.0235149	0.0412857	0.0348795	0.22559	0.0175928	0.0337164	0.0109313
0	1	0.0698437	0.0151224	0.0121554	0.143051	0.0579322	0.0634865	0.130363	0.0223657	0.0703443	0.0139035
0	1	0.0954669	0.0268577	0.00416805	0.0396539	0.0375601	0.0765323	0.260785	0.0232709	0.019261	0.020093
0	1	0.0730771	0.0199802	0.00708724	0.137048	0.0442397	0.0596939	0.248561	0.0252274	0.0565623	0.0182901
0	1	0.0952188	0.14184	0.00475188	0.00936527	0.0814612	0.0462404	0.0145241	0.035294	0.00074382	0.0156554
0	1	0.11413	0.173443	0.013842	0.0105392	0.169181	0.0463791	0.0607614	0.0806221	0.00863759	0.0222606
0	1	0.0642276	0.0395551	0.00917518	0.0258726	0.085751	0.0222497	0.139931	0.0186992	0.0461013	0.0148662
0	1	0.0236116	0.0338237	0.00833609	0.0284903	0.0385294	0.00754952	0.0573542	0.00689264	0.0106092	0.0677511
0	1	0.00369805	0.00999638	0.0304252	0.00762211	0.0128821	0.0153759	0.00295506	0.00714864	0.0316145	0.0115001
0	1	0.0349587	0.0369473	0.00883878	0.027598	0.0614101	0.0258872	0.0322142	0.00917714	0.00964356	0.0578026
0	1	0.0648458	0.012646	0.00698187	0.0927706	0.0308923	0.0511768	0.307666	0.0320809	0.0403488	0.0146954
0	1	0.218509	0.135599	0.00870094	0.0885581	0.0383221	0.353063	0.577965	0.211929	0.0470508	0.0217829
0	1	0.00235305	0.012646	0.0177993	0.0103643	0.00740595	0.00765856	0.00195751	0.0126332	0.00961741	0.0123973
0	1	0.00537719	0.00724576	0.00412747	0.0460957	0.0155233	0.00980542	0.0204329	0.0091967	0.00749519	0.0112531
0	1	0.00336109	0.00838791	0.00596015	0.0414708	0.00157783	0.00282328	0.0131346	0.0103292	0.0203467	0.00239414
0	1	0.0258454	0.026962	0.00233536	0.0279704	0.0645794	0.0165505	0.108537	0.0209517	0.017508	0.0195939
0	1	0.0588327	0.0171916	0.00696703	0.0685887	0.0422201	0.0252939	0.105729	0.0202228	0.0374736	0.0117757
0	1	0.0211775	0.00468932	0.0161695	0.00580864	0.0227248	0.0113243	0.00395125	0.00650211	0.00688135	0.011617
0	1	0.0171453	0.0127898	0.0128933	0.00915534	0.0313244	0.0064908	0.00327459	0.0160698	0.00789055	0.0137899
0	1	0.0219866	0.0375223	0.00694943	0.0361025	0.0537912	0.0153448	0.0485173	0.00842807	0.0187825	0.00656088
0	1	0.0143703	0.0137915	0.010712	0.0586899	0.0101284	0.0131979	0.038362	0.00650211	0.0264642	0.0209693
0	1	0.084486	0.0227357	0.00412747	0.0408596	0.0290712	0.0687428	0.242197	0.0348146	0.0245834	0.0149301
0	1	0.00638525	0.00355485	0.0105903	0.00680455	0.0123677	0.0077952	0.00331082	0.00993863	0.0123273	0.00665885
0	1	0.0170584	0.014068	0.0209214	0.0412976	0.0324753	0.0274146	0.111472	0.0204175	0.054214	0.0893024
0	1	0.00336109	0.00397835	0.0140933	0.00757809	0.00686912	0.00991265	0.0025617	0.0057406	0.00966421	0.0146895
0	1	0.00235305	0.00071097	0.00891993	0.00306645	0.00605632	0.00695095	0.00259794	0.00652165	0.0043341	0.013001
0	1	0.0147922	0.0165027	0.00365715	0.0421086	0.0221374	0.0122142	0.0528073	0.00802511	0.0105026	0.0226791
0	1	0.0285735	0.0156336	0.00595313	0.0133867	0.0431035	0.0193265	0.0103759	0.00802511	0.0133365	0.0170044
0	1	0.00974635	0.00071097	0.00358421	0.0130845	0.010002	0.0146389	0.0210145	0.0103292	0.0151049	0.0313932
0	1	0.0787471	0.0898586	0.00475188	0.0181185	0.101695	0.0408026	0.0310474	0.0397545	0.0135757	0.0113857
0	1	0.00336109	0.00834641	0.00716842	0.0125615	0.00895699	0.0100511	0.00632363	0.0103292	0.0146773	0.00375203
0	1	0.181618	0.179613	0.00825492	0.0248118	0.0662689	0.263481	0.26657	0.290331	0.0246808	0.0106464
0	1	0.0073933	0.0119351	0.00533572	0.0309301	0.0131805	0.00578497	0.00779378	0.0103292	0.0121143	0.00592651
0	1	0.00941219	0.00923493	0.00871153	0.0610533	0.0122163	0.0148245	0.0685957	0.00880616	0.0160203	0.119257
0	1	0.0225196	0.0171916	0.00358421	0.0215091	0.0268232	0.0164034	0.0263054	0.00954809	0.0214663	0.0100032
0	1	0.214119	0.0511918	0.00642206	0.0365171	0.0657476	0.0973457	0.311542	0.0637273	0.05179	0.00975975
0	1	0.101846	0.0394895	0.00709539	0.0367094	0.0422906	0.0597869	0.22854	0.0449224	0.0383505	0.012326
0	1	0.0104202	0.0174791	0.00716842	0.0249601	0.012264	0.0107569	0.00323836	0.00802511	0.00964356	0.00896093
0	1	0.123824	0.0312673	0.00887934	0.0379561	0.0502834	0.0902791	0.134632	0.071855	0.0172949	0.00970321
0	1	0.00269	0.012679	0.00354362	0.0575872	0.0129254	0.0115461	0.00854292	0.00726361	0.0101612	0.0191401
0	1	0.041287	0.0255753	0.00712782	0.0227852	0.0484505	0.016189	0.045436	0.0149177	0.0157811	0.0173212
0	1	0.00280107	0.00642176	0.0239217	0.0059083	0.0105098	0.00620592	0.00067666	0.00267504	0.013438	0.00733601
0	1	0.0047061	0.00309513	0.0283084	0.00790237	0.0102798	0.00920684	0.00263416	0.00765414	0.010122	0.0127235
0	1	0.0299157	0.00738947	0.00910804	0.00794636	0.0282974	0.0272676	0.00195751	0.0149373	0.00494139	0.02485
0	1	0.033611	0.0598268	0.0100876	0.012502	0.0914988	0.02469	0.0112858	0.0256374	0.0061898	0.0241603
0	1	0.101669	0.0654863	0.00500322	0.033519	0.0426301	0.0591355	0.244229	0.0221423	0.0224755	0.0150051
0	1	0.00302414	0.00525656	0.0160876	0.0106446	0.00788917	0.00425452	0.0026704	0.0042176	0.010122	0.00592353
0	1	0.196375	0.15385	0.00767108	0.0459087	0.050625	0.197195	0.524842	0.117473	0.0374682	0.0199014
0	1	0.181561	0.0298097	0.012423	0.0738355	0.0516224	0.126915	0.433735	0.044744	0.0422784	0.0190747
0	1	0.0957983	0.0326909	0.00537631	0.0586721	0.0256767	0.072939	0.36146	0.0488926	0.0404386	0.0156454
0	1	0.154628	0.604471	0.00773196	0.0417915	0.232473	0.0615688	0.189908	0.153652	0.0120881	0.0318547
0	1	0.0205725	0.0791629	0.0220079	0.0118975	0.0393944	0.0195784	0.00391501	0.00863965	0.0106266	0.0478088
0	1	0.0785756	0.0961464	0.0250083	0.00605009	0.0986679	0.045596	0.0151284	0.0554338	0.0227147	0.0133226
0	1	0.173511	0.0633789	0.0082955	0.0249704	0.0418364	0.129529	0.364569	0.0658553	0.0177962	0.0159826
0	1	0.0134444	0.00412209	0.0484839	0.00827061	0.00829557	0.00553931	0.000640425	0.0122427	0.0167641	0.013823
0	1	0.0211775	0.0235903	0.00479247	0.0192834	0.0548471	0.0196892	0.0229221	0.0222009	0.0271919	0.0116941
0	1	0.0157974	0.00564798	0.00546547	0.0161729	0.0232678	0.00754952	0.0052321	0.00841564	0.00345375	0.00884026
0	1	0.0215115	0.0109443	0.00767108	0.00240637	0.0321946	0.0154519	0.00128085	0.0114616	0.00666826	0.0196569
0	1	0.0120994	0.00454559	0.00913068	0.00851726	0.0270223	0.0100309	0.00135331	0.0087866	0.0107506	0.0136944
0	1	0.0147894	0.00611126	0.0105903	0.00614756	0.0196432	0.0119229	0.00323836	0.00954809	0.0108658	0.0187993
0	1	0.0339043	0.0147789	0.00704674	0.0659234	0.0411833	0.0231809	0.0316629	0.0200058	0.0214936	0.0105593
0	1	0.0426904	0.0167681	0.0119203	0.00766611	0.070444	0.0124614	0.00982375	0.0244659	0.00863437	0.0299986
0	1	0.0334827	0.0200355	0.0108337	0.013965	0.0156747	0.0349717	0.038178	0.0164407	0.011105	0.0447246
0	1	0.0100833	0.0138904	0.0089605	0.0200614	0.0168975	0.00823075	0.0116772	0.0110907	0.0061898	0.0200203
0	1	0.001345	0.00284388	0.00116768	0.00120897	0.00198423	0.00754952	0	0.00228451	0.00389636	0.00310875
0	1	0.00538	0.00426582	0.0100876	0.00573125	0.00422347	0.00507916	0.00384255	0.00343654	0.0106266	0.0077141
0	1	0.0921352	0.0970218	0.00891993	0.0241194	0.0867173	0.0422563	0.167193	0.0187252	0.0265294	0.0456622
0	1	0.0259851	0.0243013	0.0142962	0.0323459	0.0379175	0.0264857	0.0206007	0.0155897	0.0140804	0.113846
0	1	0.0528132	0.0605378	0.00179211	0.0295146	0.0895223	0.0133802	0.0145135	0.0225523	0.0116575	0.0202075
0	1	0.177143	0.10421	0.0107932	0.00613289	0.1082	0.0847818	0.0228569	0.0806551	0.00990891	0.00828792
0	1	0.0355545	0.0308329	0.00635744	0.00613289	0.0285247	0.0160817	0.022901	0.0233139	0.00765132	0.00896373
0	1	0.0245385	0.0582611	0.0047113	0.016217	0.0157276	0.0315648	0.0206503	0.0630292	0.00577389	0.0360669
0	1	0.0100282	0.00525656	0.0101688	0.0036993	0.00646273	0.00930425	0	0.00957905	0.00839514	0.0172958
0	1	0.114287	0.0320078	0.00946319	0.0334072	0.0391467	0.0847689	0.298653	0.0370796	0.0324064	0.0144549
0	1	0.0722678	0.0973771	0.00954434	0.012619	0.123105	0.0314264	0.0284078	0.0303279	0.010892	0.0216366
0	1	0.152513	0.0709816	0.00954434	0.0395668	0.0855623	0.0788476	0.215054	0.0546376	0.029552	0.00967624
0	1	0.122442	0.144537	0.00654399	0.0647085	0.150355	0.0427151	0.0833202	0.065264	0.0207487	0.0122983
0	1	0.213575	0.0772161	0.00412747	0.0294115	0.0459563	0.153799	0.21999	0.0997217	0.00937819	0.0116148
0	1	0.0624004	0.026643	0.0101688	0.0722946	0.0255123	0.0450348	0.208794	0.0205472	0.0220242	0.0361289
0	1	0.0255205	0.0132505	0.00596015	0.0881485	0.0219705	0.0151302	0.0282978	0.0165741	0.0168464	0.0123905
0	1	0.144952	0.127224	0.00749277	0.00919933	0.0347946	0.158851	0.170814	0.119418	0.00922161	0.0144549
0	1	0.00571415	0.0112241	0.00354362	0.0907095	0.00895699	0.0097258	0.067725	0.0109372	0.0203793	0.0141184
0	1	0.00571415	0.0112241	0.00475188	0.0879217	0.00811693	0.00971599	0.0678479	0.0106492	0.0205094	0.0143145
0	1	0.0310908	0.0176896	0.00954434	0.0973756	0.022546	0.0151677	0.0801303	0.00980411	0.0401343	0.00838288
0	1	0.223041	0.531383	0.00467071	0.0369456	0.156353	0.107139	0.0456653	0.0958469	0.0115835	0.0354873
0	1	0.16174	0.240757	0.00671423	0.0230899	0.0537919	0.0780933	0.211813	0.0903521	0.00369298	0.0134488
0	1	0.0974394	0.0323821	0.00358421	0.0161162	0.071098	0.0429616	0.0370922	0.0193371	0.0123535	0.00815632
0	1	0.00302414	0.0123893	0.00658458	0.0405212	0.00737915	0.00306895	0.00726207	0.0126137	0.00893557	0.00647185
0	1	0.147566	0.274101	0.0328256	0.0238831	0.0390144	0.213157	0.0954732	0.265896	0.029383	0.113865
0	1	0.0060511	0.00497679	0.0242377	0.00729787	0.0110448	0.0097466	0.00195751	0.0129846	0.0120881	0.00697607
0	1	0.0194983	0.0115116	0.0082955	0.0103643	0.0345663	0.0108641	0.0026704	0.00438353	0.0163118	0.0172415
0	1	0.010423	0.0119351	0.011377	0.0681784	0.00829557	0.0115699	0.030433	0.00228451	0.0443045	0.00792589
0	1	0.159673	0.69324	0.0160072	0.0202562	0.119897	0.0903333	0.11632	0.241821	0.00690749	0.030696
0	1	0.00100805	0.00341112	0.00416805	0.011293	0.00697274	0.00613789	0.00131708	0.00765414	0.0113704	0.00800201
0	1	0.0128573	0.00540029	0.00591956	0.00887509	0.0201939	0.00980542	0.0256637	0.00988495	0.0161972	0.0173156
0	1	0.0668113	0.172117	0.0125447	0.0201409	0.0837476	0.0345418	0.167464	0.0398875	0.0120881	0.00839953
0	1	0.0117652	0.00831769	0.00596015	0.05571	0.0102982	0.0182875	0.0353438	0.00726361	0.0279215	0.00705577
0	1	0.0221488	0.0120305	0.0113365	0.0122217	0.0222381	0.0173594	0.00314438	0.0114812	0.0153026	0.0177928
0	1	0.00336109	0.00071097	0.0058384	0.00859484	0.00961839	0.00568695	0.0053408	0.00304601	0.00837436	0.0105198
0	1	0.147065	0.109488	0.0047113	0.0224642	0.0991022	0.0663226	0.140902	0.0401255	0.0204833	0.0111631
0	1	0.0651506	0.0544932	0.00900112	0.0177062	0.0958332	0.0288544	0.0319162	0.0194233	0.0138149	0.0113461
0	1	0.125349	0.287566	0.0123744	0.0266253	0.154869	0.0457044	0.216422	0.114419	0.0207487	0.0131204
0	1	0.034619	0.0156336	0.00771167	0.00790237	0.065018	0.0238365	0.00711712	0.0087866	0.0123273	0.0134918
0	1	0.00896417	0.00071097	0.0112147	0.0166226	0.0172525	0.00624513	0.0026704	0.0103194	0.013342	0.0112394
0	1	0.0993268	0.0284547	0.00883878	0.0521317	0.0388522	0.0367004	0.146947	0.0366662	0.0172949	0.00925622
0	1	0.166573	0.128215	0.0147177	0.0179424	0.0267196	0.240385	0.218322	0.196656	0.00964356	0.0106404
0	1	0.00783343	0.00852396	0.0202239	0.00718708	0.00771144	0.00690675	0.0025617	0.00991907	0.0251593	0.00501392
0	1	0.0205035	0.00740923	0.00475188	0.0227621	0.01841	0.00945251	0.0371535	0.0120328	0.00666826	0.0151008
0	1	0.0218457	0.0417925	0.0047113	0.00455567	0.0572701	0.0220812	0.00470037	0.0141171	0.011105	0.033063
0	1	0.00907526	0.00682223	0.031009	0.0082266	0.00722776	0.0103728	0.000640425	0.0138741	0.0147034	0.0117094
0	1	0.00943926	0.00682223	0.0325864	0.0082266	0.00804923	0.0101571	0.000640425	0.0125941	0.0157279	0.0120847
0	1	0.0736232	0.0974898	0.0250489	0.014964	0.0294647	0.103947	0.0428639	0.121317	0.0297581	0.118328
0	1	0.0541145	0.0135007	0.0281172	0.0550623	0.135473	0.0238457	0.0191883	0.0265177	0.0589574	0.0255092
0	1	0.0833283	0.0232533	0.0119203	0.0109248	0.0355729	0.0525167	0.00647672	0.0310227	0.0149269	0.0132896
0	1	0.190655	0.0970323	0.0172763	0.0128123	0.052699	0.230364	0.183179	0.147432	0.0154234	0.0111937
0	1	0.157325	0.326348	0.0598358	0.00613289	0.0309989	0.149038	0.00978483	0.128307	0.011105	0.0170684
0	1	0.0623672	0.0153488	0.00475188	0.0351761	0.0504209	0.0384775	0.119031	0.0287517	0.0533515	0.00783168
0	1	0.0262176	0.0106678	0.00971141	0.0027862	0.0374057	0.0157968	0.00331082	0.00728316	0.00544598	0.010592
0	1	0.0665546	0.02	0.00362479	0.0417213	0.0382744	0.0350303	0.0279017	0.0321249	0.023252	0.00456863
0	1	0.196709	0.0524532	0.00833609	0.0752755	0.0615396	0.171957	0.409323	0.132756	0.0527073	0.0114018
0	1	0.0130524	0.0129335	0.0268004	0.0103643	0.0389475	0.0189252	0.00263416	0.00802511	0.0135757	0.0244284
0	1	0.0783189	0.148724	0.0113365	0.0669349	0.135726	0.0383877	0.0237437	0.0467985	0.0155003	0.0230103
0	1	0.00847747	0.00841096	0.00843384	0.0104975	0.0263108	0.00969818	0.0105004	0.00880616	0.00988276	0.0111541
0	1	0.0881414	0.0228871	0.00833609	0.0123382	0.118516	0.0385937	0.0285311	0.0290989	0.0140542	0.0111546
0	1	0.0047061	0.0102334	0.00662514	0.00710564	0.0176891	0.0064908	0.0111771	0.0144834	0.0138411	0.0194112
0	1	0.0100833	0.011799	0.0101282	0.0131505	0.0200018	0.00956121	0.00786627	0.0114812	0.00717285	0.0205671
0	1	0.0384627	0.0257536	0.0101282	0.00965665	0.0591855	0.0185797	0.0106092	0.0118652	0.00787631	0.0424265
0	1	0.0413468	0.0241653	0.0101282	0.0171457	0.0546333	0.0322707	0.00722584	0.00802511	0.0118489	0.0644264
0	1	0.0168055	0.0375146	0.0102094	0.0456572	0.0272674	0.0176723	0.0138475	0.0196219	0.0250288	0.00729037
0	1	0.0638636	0.0506598	0.00885985	0.0509837	0.0623593	0.0313192	0.0250398	0.0244854	0.0160203	0.012035
0	1	0.0124364	0.00696596	0.0299225	0.00562805	0.0247353	0.0108641	0.0048249	0.0126137	0.0123273	0.0239408
0	1	0.001345	0.00738947	0.00600074	0.0820171	0.00671773	0.0156977	0.0195844	0.0164603	0.0187303	0.00770802
0	1	0.0447079	0.0213137	0.00358421	0.00552841	0.0943401	0.0314576	0.0156963	0.0122427	0.00986535	0.0162364
0	1	0.0184874	0.0086677	0.0146592	0.00911132	0.0195469	0.0128069	0.00726207	0.0057406	0.0138149	0.0461736
0	1	0.00607816	0.00632515	0.00646282	0.0611529	0.0133598	0.0113243	0.0085846	0.00917714	0.0150634	0.0122127
0	1	0.0117652	0.00575536	0.00354362	0.00655679	0.0213233	0.00719661	0.0227391	0.00905566	0.00839514	0.00947011
0	1	0.311898	0.366613	0.012423	0.0248558	0.050437	0.339279	0.327758	0.379803	0.0134192	0.0178894
0	1	0.0215115	0.00746219	0.00708724	0.00395117	0.0280424	0.0141788	0.00263416	0.00917714	0.00811554	0.0224965
0	1	0.00336109	0.00142194	0.0140611	0.00760012	0.0055463	0.00713839	0.00462726	0.0072577	0.0133834	0.0082671
0	1	0.0087411	0.00412209	0.00533572	0.0104083	0.00753052	0.00624513	0.0073708	0.00648253	0.00518062	0.00795831
0	1	0.0047061	0.00270015	0.0101282	0.0144703	0.008006	0.00790244	0.00715338	0.0103292	0.0209879	0.00899755
0	1	0.039999	0.0390726	0.00537631	0.032566	0.0934221	0.021621	0.0370595	0.0168118	0.0269123	0.0100734
0	1	0.00806719	0.00397835	0.0206536	0.00641314	0.0157524	0.0102275	0.00487361	0.0137657	0.02247	0.00864764
0	1	0.117715	0.0839843	0.0082955	0.0507918	0.122551	0.0409077	0.0270978	0.0436966	0.0145588	0.0121395
0	1	0.0154605	0.00426582	0.0100876	0.00520416	0.0163361	0.00730385	0.00327459	0.00843521	0.00834706	0.0179899
0	1	0.00806719	0.00554403	0.0227458	0.00395117	0.0051399	0.00896115	0.00391501	0.00802511	0.0127166	0.0189072
0	1	0.216047	0.0944602	0.0101222	0.0470117	0.0279691	0.216539	0.369691	0.0832109	0.0264495	0.0127292
0	1	0.0151264	0.00682223	0.0260542	0.0191954	0.0243249	0.0166492	0.00459167	0.0155963	0.0336352	0.0154377
0	1	0.258649	0.133919	0.00888011	0.0882051	0.0771769	0.234472	0.557716	0.0957235	0.0331863	0.0486578
0	1	0.0144524	0.00653479	0.0165099	0.00641314	0.0383221	0.0113243	0.00455544	0.00726361	0.00741209	0.011866
0	1	0.0110914	0.00596753	0.0225511	0.00794636	0.0147583	0.00866704	0.00459167	0.00802511	0.0116097	0.0125893
0	1	0.0073933	0.00071097	0.02573	0.00559113	0.0169497	0.00931404	0.00519179	0.0136632	0.0177734	0.0095752
0	1	0.0272285	0.013221	0.0173938	0.0163293	0.01903	0.0113243	0.023067	0.0114616	0.0216575	0.00685778
0	1	0.0431902	0.045242	0.00789275	0.0650577	0.0686347	0.0240204	0.0978544	0.0138601	0.0400785	0.0120612
0	1	0.0477377	0.0696443	0.00833609	0.0769246	0.0771147	0.0226307	0.0375724	0.0264754	0.0266469	0.0139866
0	1	0.0909478	0.0139462	0.00658458	0.0122217	0.0456527	0.056587	0.0188622	0.0466206	0.0113443	0.0142995
0	1	0.00302414	0.00349012	0.012423	0.00580864	0.00290066	0.00489653	0.00462791	0.00573408	0.014763	0.00655874
0	1	0.00672219	0.00198918	0.0107526	0.00651389	0.00605632	0.00624513	0.00580006	0.00734716	0.0133365	0.0290457
0	1	0.295725	1.27786	0.00833609	0.0156565	0.32521	0.126898	0.0876753	0.418427	0.0103612	0.0151546
0	1	0.0872843	0.0166924	0.00749267	0.0330066	0.0426033	0.0521735	0.135877	0.0365101	0.0318798	0.0118743
0	1	0.0154633	0.0213137	0.0065034	0.00887509	0.0240739	0.0115699	0.00462791	0.0137657	0.0103612	0.00906591
0	1	0.201187	0.0634573	0.0117174	0.0410782	0.0512343	0.186708	0.500722	0.102069	0.0453421	0.0140025
0	1	0.0403331	0.0174791	0.00833609	0.0122658	0.0632169	0.0136874	0.0104289	0.0179246	0.00741209	0.00971219
0	1	0.00235305	0.00412209	0.00188126	0.00455567	0.00346158	0.00850102	0.00199374	0.00495954	0.0184911	0.00660344
0	1	0.0160261	0.00142194	0.0350287	0.00604894	0.0155233	0.0151603	0.00259794	0.00841564	0.0123273	0.024967
0	1	0.0997483	0.0288469	0.0135907	0.0104807	0.137101	0.0408386	0.00377204	0.00956766	0.0130973	0.0137738
0	1	0.0474	0.106108	0.00295978	0.0222948	0.0373896	0.0319172	0.00857916	0.0472704	0.0133365	0.0405847
0	1	0.183664	0.547504	0.0072496	0.0107326	0.406892	0.0784558	0.102391	0.153872	0.00972944	0.0180514
0	1	0.0625215	0.0650302	0.00416805	0.0649414	0.0609917	0.0489764	0.0558291	0.0257041	0.0195548	0.0103901
0	1	0.110415	0.0207464	0.0136718	0.11162	0.0687625	0.069318	0.309511	0.0292155	0.0616835	0.0214356
0	1	0.16314	0.117767	0.00891993	0.0766768	0.0989779	0.0915774	0.140526	0.0755589	0.0537829	0.0133185
0	1	0.134325	0.0366901	0.00720898	0.0465759	0.0534024	0.0550595	0.287384	0.0403371	0.0307976	0.0111997
0	1	0.0523627	0.100841	0.0143368	0.00729787	0.0579175	0.0286032	0.00594499	0.0352247	0.00815591	0.0315801
0	1	0.0256586	0.0086677	0.00358421	0.0277014	0.0164111	0.0176507	0.130986	0.0109366	0.0154371	0.0277885
0	1	0.0402239	0.0108006	0.010712	0.0749403	0.0239225	0.0153759	0.077878	0.0325105	0.0396972	0.00625413
0	1	0.00650006	0.00326738	0.0047113	0.0597886	0.00422347	0.0064908	0.00688479	0.00613114	0.0120729	0.00647379
0	1	0.00369805	0.00387184	0.025362	0.00580864	0.00722776	0.00684371	0.000640425	0.0076411	0.019261	0.0144762
0	1	0.0379857	0.0211502	0.00358421	0.0165845	0.0634074	0.0122261	0.0307773	0.0141562	0.0210895	0.0110634
0	1	0.00806719	0.006876	0.036888	0.0104523	0.0183159	0.0129436	0.00067666	0.0042176	0.0214997	0.0260247
0	1	0.00451103	0.00454559	0.0208808	0.00700662	0.010487	0.00507916	0.0037445	0.0127504	0.0150427	0.00279298
0	1	0.0924399	0.130218	0.00587898	0.0476497	0.103745	0.0507674	0.382261	0.0363376	0.0205746	0.0415646
0	1	0.0060511	0.00596753	0.0222461	0.00736387	0.00554719	0.00412767	0.00331017	0.00456901	0.0189956	0.00810398
0	1	0.00638525	0.00270015	0.0165099	0.00181346	0.00381708	0.00247036	0.00470037	0.0103292	0.0126459	0.00512971
0	1	0.139321	0.135586	0.010047	0.00771012	0.0900429	0.0483698	0.0034612	0.0613989	0.00990891	0.00634714
0	1	0.14003	0.051633	0.00837666	0.0331171	0.0747421	0.125057	0.357963	0.0458857	0.03829	0.0135182
0	1	0.00705915	0.00468932	0.0250083	0.00181346	0.00488489	0.0061765	0.00259794	0.00763457	0.0175341	0.0153854
0	1	0.00705915	0.00476832	0.0268004	0.00213771	0.0051399	0.00467665	0.00323836	0.00800553	0.0187825	0.0131317
0	1	0.0137841	0.00781299	0.0435617	0.0100349	0.0163361	0.0109708	0.00475244	0.0142875	0.0318014	0.00978361
0	1	0.00100805	0.00142194	0.0197654	0.0103643	0.0051399	0.0105112	0.00519587	0.00903016	0.0100466	0.00979622
0	1	0.00537719	0.00582382	0.0166987	0.0132408	0.00682137	0.0101583	0.0023683	0.0110907	0.00926896	0.00992046
0	1	0.00302414	0.00525656	0.0100876	0.00516015	0.00290066	0.00458782	0.00263416	0.00191353	0.00494139	0.00699341
0	1	0.0047061	0.00551879	0.0152613	0.00604372	0.00783869	0.00850102	0.00327459	0.0145272	0.017508	0.00585518
0	1	0.00840415	0.00397835	0.0315928	0.00794636	0.00671773	0.00730553	0.000640425	0.0108726	0.0180933	0.0116983
0	1	0.00436914	0.00596753	0.0101282	0.0582625	0.0103834	0.00945251	0.00459167	0.0107197	0.0308083	0.00576658
0	1	0.0194927	0.0159134	0.0188292	0.0076997	0.0347626	0.0196108	0.00733862	0.0102266	0.0218002	0.00872633
0	1	0.174277	0.0843505	0.00919558	0.012502	0.10958	0.0716327	0.0364057	0.0737842	0.0113704	0.0184569
0	1	0.00336109	0.00202469	0.0172155	0.00790237	0.0088056	0.00885393	0.00526834	0.0107001	0.00899431	0.0186238
0	1	0.0165273	0.00213291	0.0195427	0.00516015	0.0158261	0.0107808	0.00323836	0.0103096	0.0163495	0.00814106
0	1	0.00941219	0.00198918	0.0223888	0.00620006	0.00722776	0.00472625	0.00349743	0.0161657	0.00297528	0.0118989
0	1	0.0358268	0.00554403	0.0238406	0.00855084	0.0287729	0.0123144	0.00263416	0.0154682	0.0123741	0.00748554
0	1	0.303567	0.391738	0.00712782	0.0486457	0.135833	0.141328	0.331112	0.125633	0.0517406	0.0110701
0	1	0.0775545	0.0341035	0.00591956	0.0149306	0.0786381	0.0255776	0.0137026	0.0194672	0.0153026	0.0171074
0	1	0.085715	0.0252921	0.0190887	0.00520416	0.10741	0.0317805	0.00455544	0.0152887	0.0161324	0.0255806
0	1	0.0816398	0.1318	0.0154234	0.00799035	0.209736	0.0321031	0.0203699	0.0469239	0.00642903	0.0325717
0	1	0.0127733	0.0129335	0.00358421	0.0355848	0.0163361	0.0163082	0.149696	0.0049791	0.0308706	0.0202784
0	1	0.0362975	0.0142117	0.0208484	0.0116173	0.108662	0.0184535	0.0105366	0.0187448	0.0214924	0.0278003
0	1	0.0769739	0.0282907	0.00762425	0.012546	0.106774	0.0279954	0.00986001	0.0231528	0.0156991	0.020913
0	1	0.0552122	0.0417881	0.00943074	0.0117053	0.063466	0.0395739	0.00605108	0.0409262	0.0170295	0.0064252
0	1	0.00907526	0.01368	0.0100876	0.0303959	0.0267196	0.00960815	0.0105366	0.0137461	0.0197394	0.00923998
0	1	0.041681	0.00696596	0.0101688	0.00859484	0.0247353	0.0181992	0.00455544	0.0268839	0.0100959	0.00679397
0	1	0.0060511	0.00397835	0.0125853	0.0423667	0.00605632	0.0102453	0.0239706	0.00380751	0.00815591	0.0322013
0	1	0.0326085	0.0230154	0.00135578	0.0280041	0.0632003	0.0244756	0.0768909	0.0155323	0.0212771	0.0083543
0	1	0.00403501	0.00287768	0.00358421	0.0508073	0.00646273	0.00624513	0.00838347	0.00841564	0.0157365	0.00772672
0	1	0.0268888	0.0348144	0.00658458	0.0539894	0.053212	0.0183065	0.120718	0.0191353	0.0309979	0.00779164
0	1	0.134153	0.0639928	0.0065034	0.0447115	0.0507012	0.0703513	0.239973	0.042327	0.0203508	0.0148768
0	1	0.0286846	0.0119351	0.0226729	0.00640155	0.031963	0.0191195	0.00858187	0.00917714	0.0162857	0.0108385
0	1	0.060511	0.0254358	0.004691	0.0135188	0.0719917	0.0292496	0.00395125	0.0107001	0.00494139	0.0313954
0	1	0.0594973	0.0334349	0.00885498	0.00790237	0.0522721	0.0326236	0.0157687	0.0141367	0.00863437	0.0277819
0	1	0.0073961	0.00682223	0.0195914	0.0117908	0.0121884	0.0064902	0.00775757	0.0107197	0.0170034	0.0107058
0	1	0.0674503	0.046156	0.00708724	0.0398901	0.0954549	0.0296308	0.135057	0.0202483	0.0217056	0.0132536
0	1	0.00941219	0.00525656	0.0317669	0.00673738	0.00590493	0.00922644	0.00327459	0.0130042	0.0145588	0.00945943
0	1	0.0775367	0.025156	0.0106634	0.0106446	0.0524124	0.0441175	0.0292407	0.00856371	0.00985663	0.00614916
0	1	0.00571415	0.00341112	0.0181217	0.00768291	0.009977	0.00352909	0.00199374	0.00650211	0.0143196	0.00751004
0	1	0.0349964	0.0166962	0.019632	0.0156124	0.0536891	0.0203749	0.00638274	0.0111102	0.00815591	0.103622
0	1	0.035964	0.00795673	0.00358421	0.0549573	0.0202591	0.0247696	0.170683	0.00554045	0.0300451	0.0443103
0	1	0.0087383	0.00639875	0.00343825	0.030193	0.0362323	0.00717967	0.00526698	0.00495954	0.00321452	0.00972907
0	1	0.00840415	0.00850091	0.0183103	0.00576464	0.0343471	0.00850102	0.00797495	0.00495954	0.0182518	0.0519589
0	1	0.0184874	0.0139242	0.00596015	0.0127822	0.036338	0.0145317	0.0325484	0.007615	0.0172481	0.0107983
0	1	0.0198296	0.0340947	0.00833609	0.0244243	0.0399918	0.0128475	0.02175	0.0218103	0.0179887	0.0448069
0	1	0.0073961	0.00596753	0.0142637	0.00673738	0.00906059	0.00317618	0.0023133	0.00230407	0.0158468	0.00935391
0	1	0.00369805	0.00270015	0.028217	0.00302244	0.0047335	0.00306895	0.00131708	0.00726361	0.0143196	0.00276879
0	1	0.0876288	0.0681993	0.00596015	0.102551	0.0733213	0.047261	0.178409	0.0259498	0.0171583	0.0115043
0	1	0.088859	0.0466135	0.00591956	0.0416292	0.0630366	0.0758066	0.197707	0.0210294	0.0140804	0.0214057
0	1	0.0211394	0.0546086	0.00716842	0.0545809	0.0492124	0.0143932	0.0663332	0.0243764	0.0203991	0.00554946
0	1	0.0107544	0.0147789	0.00537631	0.0303754	0.0139719	0.0150415	0.00797495	0.0129066	0.0116097	0.00726698
0	1	0.0295788	0.013594	0.00279197	0.0192099	0.037358	0.0168948	0.0751349	0.0148982	0.0177734	0.0144698
0	1	0.041681	0.00724576	0.0125042	0.00952359	0.0519568	0.0220898	0.00665788	0.0133947	0.00666826	0.0278779
0	1	0.0117914	0.00525912	0.00626821	0.0082266	0.0331065	0.00980542	0.00459167	0.00956766	0.00863437	0.0130888
0	1	0.00571415	0.00198918	0.0177056	0.00418336	0.012774	0.00744169	0.00543214	0.0137853	0.0135497	0.0179758
0	1	0.00504306	0.00397835	0.0298815	0.00213771	0.00737915	0.00695095	0.00455544	0.0087866	0.0138215	0.0157282
0	1	0.195831	0.287214	0.00529514	0.0202562	0.0998597	0.103058	0.269839	0.0910099	0.00717285	0.0178763
0	1	0.0047061	0.00923493	0.00636552	0.0220696	0.00819931	0.00912495	0.0256705	0.0087866	0.017869	0.00805405
0	1	0.101513	0.0803088	0.010047	0.00790237	0.0500894	0.0247972	0.00658542	0.034014	0.00470216	0.017062
0	1	0.0917381	0.0894099	0.00441938	0.0164492	0.0784034	0.0492727	0.0131709	0.0345704	0.00666826	0.0235197
0	1	0	0.00228542	0.0167207	0.00641314	0.00664424	0.00627395	0.00133488	0.0126332	0.00632606	0.00764219
0	1	0.00773025	0.00383462	0.027814	0.00334669	0.00605632	0.00578497	0.00391501	0.0114616	0.0153026	0.00709837
0	1	0.0336476	0.0153462	0.00629257	0.110331	0.0369765	0.0221881	0.0982456	0.0182403	0.0636405	0.0133622
0	1	0.0515041	0.0642816	0.0108338	0.0193714	0.0995927	0.0270763	0.0271771	0.0214003	0.0106266	0.034526
0	1	0.00722716	0.00284388	0.0199563	0.0062568	0.0111962	0.00980542	0.00331082	0.0049791	0.0210828	0.0107327
0	1	0.0541444	0.0301792	0.0118391	0.0158927	0.101269	0.0177465	0.014641	0.0206779	0.0119581	0.0227231
0	1	0.0228305	0.012646	0.0256327	0.015052	0.0539131	0.0137186	0.0306797	0.0133752	0.0199306	0.0234313
0	1	0.0490799	0.0483229	0.00946319	0.013799	0.109667	0.0261316	0.0137751	0.00724403	0.0108397	0.074825
0	1	0.0372586	0.0143555	0.013088	0.0161729	0.0590063	0.0190434	0.0034612	0.0114616	0.0103612	0.0269325
0	1	0.0047061	0.00284388	0.028349	0.0116173	0.00684591	0.0070974	0.0025617	0.0114812	0.0205575	0.0783099
0	1	0.0817757	0.0312232	0.0094146	0.00580652	0.0951183	0.0400343	0.0091471	0.0214199	0.019261	0.012227
0	1	0.051096	0.0362364	0.0125042	0.0113371	0.0668746	0.0298003	0.0338077	0.0325105	0.00717285	0.00841963
0	1	0.051096	0.0362364	0.0119203	0.0113371	0.0668746	0.0298592	0.0327176	0.0310385	0.00717285	0.00736938
0	1	0.00235305	0.00341112	0.0241729	0.00734187	0.00760825	0.010404	0.00128085	0.00529798	0.0114501	0.0123073
0	1	0.0228537	0.00341112	0.0659933	0.00399518	0.0118576	0.0186906	0.0044856	0.00763457	0.016443	0.0116947
0	1	0.0823539	0.0554249	0.00412747	0.0336359	0.0564434	0.029385	0.0719441	0.0305774	0.027443	0.00824933
0	1	0.0500879	0.0184381	0.00780533	0.0298922	0.0533097	0.0307201	0.121919	0.0175537	0.0283738	0.0131703
0	1	0.0159393	0.0295216	0.00851793	0.00831577	0.0617327	0.00930484	0.00459167	0.0199619	0.00789055	0.012331
0	1	0.0687953	0.0696914	0.00598443	0.0421795	0.0604202	0.0438533	0.222791	0.0252013	0.0303399	0.0256309
0	1	0.0191614	0.0160714	0.0027787	0.0202121	0.0321485	0.00743286	0.0374838	0.0149373	0.0113443	0.0214139
0	1	0.00100805	0.00071097	0.0188857	0.00641314	0.0047335	0.00624513	0.00131708	0.0042176	0.0179865	0.0141721
0	1	0.0964694	0.067031	0.00775225	0.0433091	0.110322	0.0496875	0.208883	0.0474087	0.0266469	0.0119027
0	1	0.0652171	0.0183338	0.0100876	0.0186349	0.0446938	0.028572	0.0501564	0.023724	0.0382534	0.0131928
0	1	0.0608452	0.0275632	0.00763052	0.0214434	0.0457531	0.0580948	0.242733	0.0110516	0.0279215	0.0237177
0	1	0.0265537	0.0159134	0.00958496	0.0382455	0.0466736	0.0292018	0.121006	0.0130238	0.0217577	0.0123943
0	1	0.0416866	0.0167681	0.0125042	0.0125124	0.0737436	0.023877	0.00729831	0.0148537	0.0125927	0.0161229
0	1	0.0619073	0.0550091	0.0106308	0.00427542	0.0637667	0.0219739	0.00711712	0.0202483	0.00690749	0.00863929
0	1	0.00369805	0.00270015	0.0314041	0.00636913	0.0223447	0.0090684	0.00263416	0.00989421	0.0291438	0.0206138
0	1	0.0141183	0.00326738	0.0243245	0.00766611	0.00605632	0.0090996	0.00195751	0.0114616	0.0188597	0.0120973
0	1	0.0566565	0.00767696	0.00887934	0.00597565	0.067265	0.0289561	0.00583629	0.0196998	0.0123796	0.0109022
0	1	0.00436914	0.00611126	0.0245297	0.00855084	0.00418232	0.00507916	0.00259794	0.0087866	0.0256639	0.0124226
0	1	0.198566	0.0631656	0.0126852	0.0256752	0.0502808	0.203074	0.383794	0.0791871	0.0264729	0.0171172
0	1	0.0134444	0.00682223	0.0145304	0.00585265	0.0107899	0.00624513	0.00598122	0.0135162	0.018941	0.0107197
0	1	0.00537719	0.00270015	0.0113365	0.013799	0.00776056	0.00352909	0.0117641	0.00650211	0.0160726	0.00699341
0	1	0.00504306	0.00270015	0.0237523	0.00855084	0.0106384	0.00499034	0.00259794	0.0113022	0.0226624	0.00847438
0	1	0.0383199	0.0197557	0.0124636	0.013755	0.0342724	0.0309663	0.0037022	0.0109638	0.0163118	0.0211394
0	1	0.0339507	0.00341112	0.0155045	0.00613289	0.0498293	0.016189	0.0066941	0.0164799	0.00592445	0.0227748
0	1	0.00571415	0.0117913	0.00779282	0.0489415	0.0156747	0.0124724	0.0105208	0.0103292	0.0240784	0.0116333
0	1	0.164012	0.0849706	0.0148801	0.0104083	0.0684678	0.0811508	0.0170858	0.0679209	0.0106005	0.0290755
0	1	0.0502749	0.0669977	0.00853702	0.0207119	0.0919837	0.0251893	0.0110646	0.0248564	0.0114476	0.0144219
0	1	0.00773025	0.00781299	0.0257778	0.00516015	0.0106384	0.00955975	0.00263416	0.00915756	0.0197807	0.00491492
0	1	0.00661152	0.0066785	0.0212685	0.00887509	0.0125191	0.00551049	0.00594499	0.0154791	0.00988276	0.0096012
0	1	0.0653188	0.136142	0.00954434	0.0125732	0.150473	0.0305525	0.0146111	0.0344045	0.00937819	0.0285193
0	1	0.00974915	0.00355485	0.0270677	0.00790237	0.0143792	0.00589222	0.0052321	0.00804466	0.0100481	0.00745085
0	1	0.14003	0.0786955	0.00587898	0.0246798	0.0827286	0.0600345	0.209294	0.0443431	0.0236717	0.0234476
0	1	0.0621788	0.0278561	0.0308873	0.0172088	0.103548	0.0447922	0.013913	0.0309484	0.0266143	0.0504249
0	1	0.0171425	0.0113678	0.026752	0.0116613	0.0445264	0.00900176	0.0206141	0.0141562	0.0321255	0.00864826
0	1	0.0568038	0.118545	0.0113365	0.0852136	0.0931058	0.0318649	0.0546488	0.030565	0.0187475	0.0238297
0	1	0.120116	0.0262741	0.0082955	0.0185469	0.0389442	0.0985761	0.0611144	0.0679206	0.0196549	0.0152745
0	1	0.00840415	0.00198918	0.0106715	0.0054844	0.00788917	0.0029213	0.00131708	0.0103487	0.0118489	0.00275192
0	1	0.151609	0.155902	0.00591956	0.0401939	0.0924137	0.0856901	0.194058	0.049244	0.0198808	0.0142775
0	1	0.0151291	0.00639875	0.0106796	0.0103643	0.0284672	0.00824495	0.00131708	0.0114421	0.00690749	0.00604718
0	1	0.00538	0.00213291	0.0141745	0.00766611	0.0106451	0.00695095	0.00644046	0.0122231	0.0150634	0.00979622
0	1	0.00201609	0.00492083	0.0210347	0.0103203	0.0049885	0.00966699	0.0053408	0.00765414	0.023937	0.0230034
0	1	0.00201609	0.00355485	0.0154234	0.0105302	0.00605632	0.00507916	0.0026704	0.0114812	0.017261	0.0086363
0	1	0.0490742	0.0295327	0.00837666	0.00790237	0.105122	0.0223348	0.017122	0.0281221	0.0106266	0.0119053
0	1	0.00235305	0.00582382	0.00428972	0.0669383	0.00906059	0.00497192	0.00918335	0.0101041	0.0273671	0.00469228
0	1	0.00504306	0.00475948	0.0165504	0.00580864	0.00946701	0.00395122	0.00847044	0.00760045	0.0171153	0.00529892
0	1	0.00436914	0.00497679	0.0201346	0.00641314	0.0107899	0.00945251	0.00391501	0.0057406	0.00782205	0.00220214
0	1	0.116569	0.0407897	0.00529514	0.091176	0.0355239	0.0516242	0.188784	0.0319318	0.0251854	0.0147789
0	1	0.00571415	0.00916393	0.00825492	0.0168655	0.00462988	0.00950153	0.00644244	0.00763457	0.01762	0.00871718
0	1	0.0144348	0.00270015	0.0140348	0.023927	0.0227533	0.00543207	0.0291771	0.0183543	0.0222101	0.0109188
0	1	0.216983	0.106929	0.0118391	0.0660329	0.04606	0.252297	0.344785	0.142465	0.0569256	0.0176752
0	1	0.0104202	0.00554403	0.013753	0.00636276	0.0137985	0.00481611	0.00263416	0.00995821	0.0237685	0.00427165
0	1	0.0047061	0.00118495	0.0125447	0.0104523	0.0153168	0.0101583	0.00594499	0.00763457	0.0175341	0.0435129
0	1	0.102524	0.0593956	0.00880336	0.0230325	0.0815996	0.0507155	0.0178605	0.0313585	0.0206032	0.0119709
0	1	0.0485138	0.0326815	0.0060413	0.0492645	0.0321667	0.0264857	0.0447808	0.0244659	0.0298875	0.00635013
0	1	0.0486354	0.0155974	0.00658458	0.0508842	0.0304347	0.0308879	0.105733	0.031339	0.0356754	0.00427763
0	1	0.00541596	0.012646	0.0155451	0.0109688	0.0112352	0.00770639	0.00601419	0.00765414	0.0143935	0.036867
0	1	0.0461657	0.0633316	0.0047113	0.0402918	0.068581	0.0272988	0.196335	0.0315261	0.0278342	0.0177982
0	1	0.00436914	0.0161932	0.00662514	0.0731754	0.0129175	0.0107759	0.0247775	0.0191468	0.0377977	0.00333738
0	1	0.309836	0.312479	0.0118797	0.0406965	0.0785544	0.255613	0.525763	0.231091	0.0176564	0.0285348
0	1	0.256107	0.234316	0.0111985	0.0100401	0.076163	0.275448	0.314521	0.276725	0.0106266	0.0156452
0	1	0.0151264	0.0100896	0.020478	0.00766611	0.0267196	0.0105112	0.00259794	0.00728476	0.00839514	0.0278228
0	1	0.0873553	0.0738475	0.012423	0.0425891	0.173708	0.0551853	0.113804	0.0217062	0.037565	0.0622304
0	1	0.119885	0.0851265	0.00763052	0.0116613	0.0837207	0.0507438	0.0131709	0.0579901	0.00568521	0.0151635
0	1	0.00403501	0.00142194	0.0212084	0.0054844	0.00198423	0.0081481	0.00654919	0.00841564	0.0140542	0.00456013
0	1	0.00638805	0.00270015	0.0142284	0.00673738	0.00921199	0.0126287	0.00640425	0.00728316	0.0136345	0.0128396
0	1	0.0841413	0.0533139	0.00828224	0.00613289	0.0644469	0.021268	0.00135331	0.0225719	0.0086605	0.00845024
0	1	0.222479	0.0573376	0.00808467	0.0353644	0.0436529	0.187291	0.392103	0.0628482	0.0403592	0.0231619
0	1	0.0060511	0.0066785	0.0154234	0.0100841	0.0111962	0.00211745	0.00353502	0.0141562	0.0201375	0.0111543
0	1	0.0134091	0.013357	0.0221944	0.00561236	0.0281459	0.00969818	0.000640425	0.00804466	0.0142596	0.0136196
0	1	0.0524353	0.0605279	0.00475188	0.00975984	0.0568997	0.0322446	0.00698285	0.0244854	0.00640291	0.040702
0	1	0.039999	0.034391	0.00913068	0.0145957	0.0945515	0.0164368	0.0106092	0.0172414	0.00961741	0.0692809
0	1	0.317782	0.699871	0.00592581	0.0110632	0.105374	0.190644	0.0802296	0.266534	0.00937819	0.0198855
0	1	0.237448	0.27847	0.00891993	0.0244436	0.077003	0.156764	0.477638	0.159645	0.0175602	0.0165094
0	1	0.0178897	0.00397835	0.0184643	0.0100841	0.0322971	0.0100799	0.00323836	0.00478054	0.0167644	0.0160372
0	1	0.00537719	0.00909119	0.00303272	0.0329504	0.0295192	0.00825535	0.00857916	0.0090687	0.0120816	0.0150918
0	1	0.179871	0.43414	0.00851449	0.0212289	0.261509	0.093436	0.0911831	0.13823	0.0128581	0.0224935
0	1	0.0690617	0.112226	0.00451669	0.0593328	0.086221	0.0391183	0.215225	0.0281269	0.0108859	0.0486807
0	1	0.181173	0.038513	0.00537631	0.047884	0.0400269	0.0883273	0.1011	0.0823198	0.021997	0.00936419
0	1	0.00504306	0.00525656	0.00541689	0.0595565	0.00921199	0.00842199	0.0263743	0.00986539	0.031136	0.00465171
0	1	0.14774	0.142313	0.0113365	0.0266693	0.0746733	0.0976684	0.476182	0.0681631	0.026386	0.0164031
0	1	0.00302414	0.00262116	0.0225511	0.00459967	0.00422347	0.00566794	0.00128085	0.00458857	0.0147981	0.0137015
0	1	0.00571415	0.00468932	0.0250951	0.00887509	0.00987341	0.00920684	0.00259794	0.0103096	0.0133977	0.0324471
0	1	0.0060511	0	0.00833609	0.00826707	0.00946701	0.00903158	0.00067666	0.0046618	0.0179019	0.00709539
0	1	0.00504306	0.00696596	0.0196726	0.00427542	0.0137912	0.0086916	0.00304768	0.00328846	0.0177995	0.0156069
0	1	0.0544486	0.139135	0.00533572	0.0131945	0.0563647	0.0492415	0.0197935	0.0409262	0.00714673	0.0723153
0	1	0.150427	0.141829	0.00674537	0.031469	0.0388283	0.217994	0.405147	0.212666	0.0636551	0.0116401
0	1	0.0665169	0.150289	0.0208785	0.0192834	0.0702228	0.0465317	0.144472	0.0217517	0.0184911	0.0148557
0	1	0.0284597	0.0187573	0.0108799	0.0126815	0.0605154	0.0161203	0.00334575	0.0133752	0.011105	0.0200134
0	1	0.0218457	0.0119351	0.0101282	0.0374459	0.0828521	0.0213754	0.0093283	0.0137657	0.0246808	0.00815333
0	1	0.0588574	0.0859033	0.00833609	0.01019	0.114555	0.0229254	0.00884502	0.0266544	0.00839514	0.0179721
0	1	0.00388556	0.00213291	0.0264304	0.0044885	0.00737915	0.00561264	0.00327459	0.00650211	0.0121143	0.0119117
0	1	0.0601628	0.0152024	0.0213997	0.00455567	0.0795975	0.0285524	0.00801123	0.0172407	0.0194741	0.0247968
0	1	0.0578097	0.105655	0.00600074	0.00580864	0.0510962	0.022787	0.00850669	0.0381925	0.00568521	0.0209157
0	1	0.00302414	0.00127821	0.0118797	0.00516015	0.0047335	0.00483349	0.00451921	0.00306557	0.00430958	0.00991616
0	1	0.00773305	0.00355485	0.0221903	0.00552841	0.0156269	0.00969758	0.0026704	0.0103096	0.0248283	0.0195963
0	1	0.0205063	0.0220255	0.013753	0.0227632	0.025969	0.0118157	0.112017	0.0122427	0.044854	0.00488428
0	1	0.00422181	0.0225919	0.00662514	0.075736	0.0252931	0.0132585	0.0244204	0.0144328	0.0239216	0.0157377
0	1	0.0463898	0.0235431	0.0126665	0.0754082	0.0427024	0.0333606	0.160376	0.0374505	0.041803	0.0131677
0	1	0.123698	0.0352292	0.00533572	0.0776638	0.0878808	0.086301	0.357163	0.0603185	0.0423063	0.0163503
0	1	0.0120994	0.00270015	0.0130473	0.00673738	0.0156269	0.00507916	0.00263416	0.0141367	0.0160465	0.0134522
0	1	0.0527751	0.0254358	0.00970644	0.00715195	0.0551984	0.021621	0.00583629	0.0120121	0.00863437	0.0137186
0	1	0.0494173	0.0725626	0.00887934	0.00961507	0.0553864	0.0292611	0.0174081	0.0309165	0.00738594	0.0190089
0	1	0.0854126	0.0147434	0.00771167	0.0498772	0.025444	0.0424956	0.149995	0.0214767	0.0249069	0.0179615
0	1	0.114166	0.0366424	0.00350303	0.0324445	0.0361792	0.0839948	0.253904	0.0398435	0.0150634	0.0284794
0	1	0.0376121	0.0506344	0.00712782	0.0525348	0.0657472	0.0212082	0.135947	0.0160307	0.0353226	0.0235734
0	1	0.0408252	0.0511514	0.00712782	0.0523026	0.0650123	0.0214336	0.134548	0.0160307	0.0352813	0.0235447
0	1	0.0401043	0.103982	0.0100876	0.00706163	0.0897381	0.0247704	0.00594499	0.020725	0.0150634	0.0147638
0	1	0.0227099	0.0197557	0.00712782	0.026213	0.0608417	0.0207768	0.0969284	0.0146617	0.0131125	0.0263701
0	1	0.0060511	0.00454559	0.0382027	0.00975984	0.00770544	0.0139643	0.00590876	0.0114812	0.0242534	0.00687674
0	1	0.0252078	0.011799	0.00954434	0.00706163	0.0417042	0.0214826	0.00715338	0.00880616	0.0137172	0.0335611
0	1	0.122235	0.141761	0.013088	0.0621413	0.0848361	0.0764643	0.233102	0.0407146	0.0232454	0.0961826
0	1	0.0349559	0.0544265	0.00950377	0.00636913	0.009977	0.050117	0.026801	0.0729874	0.0158072	0.0144541
0	1	0.00369805	0.00355485	0.00342967	0.0342034	0.0107899	0.00483349	0.0132071	0.00804466	0.0128287	0.00820368
0	1	0.0436886	0.0108006	0.0353149	0.00326794	0.0305844	0.020071	0.00192128	0.0146444	0.0180126	0.00519157
0	1	0.0384011	0.00937867	0.00891993	0.00459967	0.018679	0.0215519	0.00259794	0.00419804	0.0108658	0.0102378
0	1	0.339721	0.253204	0.0105497	0.0418391	0.0590478	0.318865	0.722046	0.204836	0.0481393	0.0201654
0	1	0.0417042	0.0268347	0.00662514	0.0131737	0.0819408	0.0291325	0.0192245	0.0153278	0.012386	0.036725
0	1	0.0178164	0.00341112	0.025073	0.0082266	0.0255481	0.0128743	0.00459167	0.0117562	0.0191457	0.0176365
0	1	0.00672219	0.0066785	0.0095781	0.0287888	0.00784001	0.00690252	0.00722584	0.0118717	0.0206105	0.0085403
0	1	0.00918664	0.00237888	0.0242621	0.00646465	0.00722776	0.00635235	0.00455544	0.0110711	0.0110137	0.0140691
0	1	0.147645	0.180486	0.0135914	0.00818258	0.104954	0.0599391	0.0173318	0.0777817	0.0111312	0.0105504
0	1	0.161505	0.21428	0.0137124	0.00911132	0.138019	0.0667973	0.0146209	0.0847953	0.0103874	0.00748667
0	1	0.0177566	0.0281359	0.00962553	0.0401557	0.0291102	0.0100603	0.0245281	0.0205851	0.0233516	0.00679543
0	1	0.0366071	0.0216011	0.0117215	0.0922571	0.0369403	0.0221394	0.0815228	0.021429	0.0407272	0.00948055
0	1	0.0658797	0.0265922	0.0114176	0.0764258	0.0552241	0.045243	0.138391	0.039735	0.0419757	0.00896093
0	1	0.305142	0.603499	0.00771869	0.0383812	0.0637484	0.162552	0.181656	0.284073	0.00690749	0.0101879
0	1	0.00100805	0	0.00708724	0.0534662	0.00804056	0.0135802	0.0197251	0.00841564	0.00842125	0.102787
0	1	0.0137814	0.00596753	0.0089605	0.116917	0.00921199	0.0074993	0.0210679	0.00751962	0.0234433	0.00736365
0	1	0.0334465	0.0363528	0.00415182	0.0192465	0.0302338	0.0162576	0.00897793	0.0110055	0.00690749	0.02031
0	1	0.0208433	0.0227357	0.00233536	0.0232733	0.0504987	0.0161002	0.0861877	0.0180988	0.0184898	0.0180922
0	1	0.0100833	0.00540029	0.00728238	0.0269935	0.0108934	0.00659805	0.0315737	0.00535008	0.0155419	0.0238207
0	1	0.0245385	0.00397835	0.0107792	0.00395117	0.027636	0.0186593	0.00389788	0.0137657	0.00839514	0.00656081
0	1	0.00941219	0.00071097	0.0182614	0.00608889	0.00855058	0.00684371	0.00192128	0.0139968	0.0130712	0.00608083
0	1	0.0477293	0.0109443	0.0154639	0.00947958	0.0637189	0.0295547	0.00594499	0.0141562	0.0147089	0.0101922
0	1	0.0517671	0.0142117	0.0089605	0.00980382	0.0684508	0.0191507	0.00918335	0.0107197	0.00863437	0.0146649
0	1	0.0174794	0.00142194	0.0171181	0.00580864	0.0126704	0.0155904	0.00526834	0.00880616	0.0125666	0.00914696
0	1	0.0047061	0.00540029	0.00475188	0.0192834	0.00358752	0.00945251	0.00587252	0.00650211	0.0111312	0.0117421
0	1	0.0104202	0.00341112	0.00837666	0.00771012	0.0205596	0.00948192	0.00331082	0.00730591	0.0143196	0.00530192
0	1	0.00974915	0.00468932	0.0123824	0.0054844	0.0110448	0.0045486	0.00332796	0.0153083	0.0138292	0.0091875
0	1	0.251634	0.233804	0.00950367	0.0543377	0.0359014	0.249221	0.56809	0.154436	0.0337675	0.0114439
0	1	0.157764	0.247508	0.0106174	0.0733758	0.0160032	0.291671	0.484075	0.205326	0.0432538	0.0222092
0	1	0.0709285	0.110171	0.00354362	0.0334301	0.0569926	0.0290321	0.0189728	0.031339	0.00690749	0.0324437
0	1	0.0457132	0.039935	0.00237594	0.0322756	0.0886036	0.0143742	0.0841141	0.0221814	0.0266731	0.0362907
0	1	0.0411614	0.0223815	0.0201752	0.0247678	0.063859	0.018168	0.0104642	0.0152187	0.0197394	0.0194501
0	1	0.077645	0.0244253	0.0118797	0.00681613	0.0774948	0.0318866	0.00801123	0.0240754	0.0123481	0.0200657
0	1	0.0127164	0.0108006	0.034876	0.00423142	0.0379157	0.00927545	0.00459167	0.00877356	0.0205355	0.0244186
0	1	0.103203	0.0547984	0.00771167	0.0389541	0.124806	0.0416332	0.0985251	0.0183348	0.0368301	0.0183346
0	1	0.0726019	0.0444729	0.0106308	0.00520416	0.0639181	0.0322707	0.0110684	0.0195063	0.00369298	0.0136926
0	1	0.206755	0.197232	0.00807653	0.0309887	0.0392385	0.182761	0.272145	0.164723	0.0186822	0.024362
0	1	0.00941219	0.00952786	0.00904159	0.071199	0.0168461	0.0125295	0.0343651	0.0134143	0.0295961	0.00856996
0	1	0.0376488	0.0179026	0.0103421	0.012458	0.0376607	0.0200282	0.0333365	0.0146043	0.0139919	0.0119345
0	1	0.14305	0.0329383	0.00708724	0.0200274	0.0389081	0.0976531	0.287659	0.0940847	0.0315622	0.0100248
0	1	0.00436914	0	0.00390041	0.00754826	0.00447849	0.00236312	0.00192128	0.0049791	0.00592445	0.0197854
0	1	0.0117634	0.00540029	0.00533572	0.00762211	0.018238	0.0119339	0.00921958	0.0179638	0.0182779	0.00449729
0	1	0.0161372	0.0204667	0.00779282	0.0158821	0.0429043	0.00730385	0.0105729	0.0087866	0.00985663	0.0145569
0	1	0.0171425	0.00142194	0.0214647	0.00339069	0.014096	0.0128749	0.00459167	0.00726361	0.0220894	0.0116461
0	1	0.0137785	0.00483306	0.0065034	0.00645714	0.0158261	0.019514	0.00654919	0.00650211	0.00738594	0.0504465
0	1	0.0316724	0.0213137	0.00295978	0.00650867	0.0486578	0.0196108	0.00524923	0.0156792	0.0210763	0.0108199
0	1	0.0117624	0.0164806	0.0114176	0.0195637	0.0352929	0.0107257	0.0103111	0.0110907	0.0160497	0.0125804
0	1	0.00806719	0.0100896	0.0142962	0.0077769	0.0247849	0.00790244	0.00263416	0.00995821	0.0106005	0.0102159
0	1	0.0073961	0.00303588	0.00475188	0.0128703	0.00804056	0.00282328	0.00195751	0.00802511	0.00791991	0.00979323
0	1	0.0610417	0.0186594	0.029452	0.00887509	0.0263372	0.0370545	0.048788	0.0160502	0.0143196	0.015269
0	1	0.0637081	0.0255795	0.0249459	0.0084281	0.0952469	0.0364563	0.00587252	0.0227721	0.0188733	0.019698
0	1	0.106896	0.0455361	0.00587898	0.0175104	0.0395972	0.0661354	0.191448	0.035166	0.0141623	0.0101208
0	1	0.0131103	0.00810044	0.0348931	0.00943555	0.0249398	0.011619	0.00526834	0.0172022	0.015568	0.0182025
0	1	0.00907526	0.01251	0.0265975	0.00762211	0.00564992	0.0114627	0.00263416	0.0108982	0.0101493	0.00802068
0	1	0.0073961	0.011799	0.0142962	0.00645714	0.0136904	0.00722662	0.00675594	0.0110907	0.0153026	0.00719437
0	1	0.0120994	0.0149227	0.00537631	0.0514508	0.0155233	0.0112447	0.0163368	0.0053305	0.016525	0.01146
0	1	0.0479289	0.0160935	0.00591956	0.133534	0.03375	0.0359584	0.351908	0.0120425	0.0656996	0.0131356
0	1	0.192415	0.167689	0.00954434	0.0496079	0.12973	0.0986839	0.222095	0.081708	0.0221416	0.0197575
0	1	0.0047061	0.00554403	0.00587898	0.0160566	0.0116004	0.0064608	0.00978754	0.0137657	0.0108658	0.0103642
0	1	0.001345	0.00341112	0.0242215	0.00734187	0.012666	0.0125214	0.00523346	0.00802511	0.00961741	0.00866557
0	1	0.00907526	0.00412209	0.025511	0.00580864	0.0140234	0.0157288	0.00526834	0.0175732	0.0118489	0.0104802
0	1	0.0480055	0.0541805	0.0086321	0.0192247	0.0704304	0.0179921	0.0698276	0.0264185	0.0120881	0.0167357
0	1	0.170821	0.142146	0.00775225	0.0543476	0.11339	0.0878075	0.30382	0.0633531	0.0259293	0.026958
0	1	0.177737	0.16827	0.0135664	0.0453658	0.0908288	0.0950379	0.294293	0.0830255	0.0205782	0.0225375
0	1	0.248148	0.227654	0.0107526	0.0760285	0.0648903	0.241994	0.586584	0.263091	0.0535592	0.0172721
0	1	0.00761677	0.0230231	0.00658458	0.0766652	0.0204717	0.0106184	0.0272674	0.0148982	0.030727	0.00761143
0	1	0.041681	0.0389366	0.00537631	0.00915534	0.0432548	0.0221001	0.0932207	0.0175928	0.0148242	0.0102185
0	1	0.00201609	0.00561626	0.0396044	0.00859484	0.00712415	0.00850102	0.00131708	0.0108092	0.0147621	0.00928558
0	1	0.176576	0.0949826	0.0106449	0.055427	0.074945	0.108788	0.500897	0.0807522	0.060034	0.0110671
0	1	0.108666	0.0349485	0.00358421	0.0271964	0.0324731	0.0442697	0.112708	0.0451046	0.0319225	0.0072475
0	1	0.149135	0.0917302	0.00646282	0.0243312	0.0156021	0.120311	0.215617	0.103362	0.0323505	0.00850608
0	1	0.0174794	0.0066785	0.0100267	0.00306645	0.0218061	0.0128743	0.0144365	0.00495954	0.0103612	0.00646781
0	1	0.218713	0.137849	0.00734673	0.0109688	0.14928	0.0873358	0.00982375	0.064496	0.00964356	0.0282033
0	1	0.048069	0.0216011	0.0248865	0.00762211	0.0754847	0.0165397	0.00451921	0.0233079	0.0118011	0.00785394
0	1	0.0047061	0.00412209	0.036442	0.00907284	0.0119612	0.0113347	0.0026704	0.0042176	0.0160203	0.0159207
0	1	0.101178	0.0106569	0.014418	0.00626202	0.0596258	0.0543382	0.0111046	0.0346154	0.0138149	0.00812865
0	1	0.0060483	0.00310062	0.0154639	0.0100401	0.00788917	0.0055289	0.0052321	0.00689264	0.0160749	0.00272176
0	1	0.0225224	0.00937867	0.0174054	0.00915534	0.0245361	0.0205624	0.00590876	0.0133556	0.0181683	0.0110641
0	1	0.00336109	0.00596753	0.00533572	0.00673738	0.018424	0.00645159	0.0033833	0.00991316	0.007784	0.00889857
0	1	0.0235399	0.0240215	0.0107526	0.0144035	0.0463627	0.0225921	0.0231033	0.0172218	0.0167161	0.014235
0	1	0.00201609	0.00326738	0.00453022	0.00489149	0.00763415	0.00578497	0.00259794	0.00386611	0.00468149	0.00533556
0	1	0.108874	0.0497372	0.0119203	0.00867984	0.0548876	0.0633056	0.0422191	0.0236848	0.0113443	0.0126801
0	1	0.0366379	0.0286944	0.0131286	0.00831461	0.0404019	0.0296019	0.00587252	0.00765414	0.00395834	0.0580479
0	1	0.00878766	0.00412209	0.0122932	0.00367094	0.0106245	0.0061765	0.00459167	0.0057406	0.02492	0.00563253
0	1	0.0667207	0.0448667	0.00563154	0.0245134	0.0588036	0.0341425	0.0164817	0.0164407	0.00717285	0.00989548
0	1	0.145307	0.0871236	0.00681154	0.0480428	0.056473	0.0827135	0.391001	0.0498592	0.0305921	0.0180239
0	1	0.185555	0.134978	0.00851015	0.0873406	0.0517304	0.199115	0.465094	0.243031	0.0476609	0.0160474
0	1	0.103063	0.0234664	0.0111484	0.0238169	0.0558261	0.0548768	0.111742	0.0419957	0.00741209	0.0126823
0	1	0.0326057	0.0329067	0.00720891	0.00823181	0.0517576	0.0274666	0.0066941	0.0229624	0.00395834	0.0306031
0	1	0.161365	0.106125	0.00807653	0.0328992	0.042578	0.154746	0.301447	0.0956181	0.00568521	0.0195984
0	1	0.00974915	0.00810044	0.00654399	0.0503144	0.00422347	0.00659805	0.0195606	0.00495954	0.0109866	0.0238154
0	1	0.107491	0.164183	0.0047113	0.0166666	0.0513277	0.0590217	0.0305923	0.0575182	0.00419757	0.0104089
0	1	0.0532965	0.0433773	0.00475188	0.0113591	0.0468496	0.0265918	0.0144315	0.0153278	0.00544598	0.0102565
0	1	0.0277316	0.0120788	0.0118797	0.00260787	0.0389425	0.0197885	0.00647672	0.0049791	0.00507407	0.0210714
0	1	0.260452	0.170797	0.00416805	0.028328	0.0976131	0.203197	0.542332	0.134749	0.0466557	0.0166702
0	1	0.0181505	0.00540029	0.0170615	0.00487991	0.0207874	0.00938945	0.00651295	0.0126528	0.0153612	0.0073834
0	1	0.00201609	0.0113678	0.00537631	0.0400433	0.0120898	0.0101583	0.0117813	0.0115658	0.00937819	0.00646781
0	1	0.00201609	0.0099459	0.00537631	0.0393332	0.0126226	0.00996227	0.0121905	0.0122427	0.00937819	0.00654489
0	1	0.247862	0.174051	0.00408688	0.0244765	0.0401758	0.236136	0.487355	0.147298	0.0149427	0.0182345
0	1	0.00638805	0.00540029	0.0252598	0.00850682	0.0103834	0.00626533	0.00398749	0.0122623	0.0181714	0.00841113
0	1	0.0107544	0.0138672	0.00350303	0.0288181	0.0226729	0.0110875	0.0130983	0.012887	0.0185171	0.00860609
0	1	0.00773305	0.00426582	0.0268004	0.00915534	0.00829557	0.0083626	0.00259522	0.00765414	0.0153026	0.00374904
0	1	0.0400039	0.0216011	0.00630905	0.016261	0.0561325	0.0217283	0.0223206	0.0153083	0.0192349	0.00833933
0	1	0.00907526	0.00560328	0.00708724	0.0164972	0.00844695	0.00562813	0.00398749	0.00759068	0.0175341	0.00948356
0	1	0.0238674	0.0147789	0.00416805	0.0638397	0.0267196	0.0141292	0.0352371	0.0182361	0.0153766	0.00669644
0	1	0.0047061	0.00270015	0.0225511	0.00608889	0.00921199	0.0064908	0.00519587	0.0124282	0.0128407	0.0144623
0	1	0.0400018	0.00895516	0.00362479	0.0153616	0.0577662	0.0222197	0.00918335	0.00917714	0.0136019	0.00762137
0	1	0.0322715	0.00443993	0.0307316	0.00975984	0.0434621	0.0105112	0.00583629	0.0185545	0.0145588	0.0184318
0	1	0.0104202	0.0154197	0.0124636	0.015172	0.026067	0.0121686	0.0177625	0.00810216	0.0140129	0.00712007
0	1	0.0612132	0.0207464	0.0217646	0.00887509	0.131812	0.0262689	0.0166754	0.0126137	0.0221336	0.040195
0	1	0.0830545	0.093443	0.0125853	0.0236032	0.149125	0.0456986	0.0750611	0.0494654	0.014776	0.00999719
0	1	0.00840135	0.0103771	0.00503574	0.00552841	0.0113895	0.003882	0.00331082	0.0116803	0.00716632	0.00353238
0	1	0.0577829	0.0146348	0.00720898	0.0415459	0.0445849	0.0392599	0.0447089	0.0297036	0.0197448	0.00688545
0	1	0.0104202	0.00596753	0.0409947	0.00552841	0.0258032	0.0144244	0.00259794	0.00734065	0.0157811	0.0416684
0	1	0.0161344	0.0125023	0.0136718	0.0140573	0.0367176	0.010404	0.00263416	0.0107197	0.0113443	0.0240805
0	1	0.0124391	0.00412209	0.0159423	0.00520416	0.0260581	0.0128848	0.00387879	0.0126983	0.0272073	0.015754
0	1	0.0265546	0.0320628	0.0112958	0.0119415	0.0440757	0.016817	0.00726207	0.0101925	0.00956414	0.0180496
0	1	0.00403219	0.00341112	0.0125365	0.00241795	0.00722776	0.00507916	0.00263416	0.00267504	0.0125927	0.00802966
0	1	0.0342876	0.0618091	0.00591956	0.0115106	0.0397486	0.0141788	0.00715338	0.0149177	0.00568521	0.017074
0	1	0.0268888	0.0301252	0.0202158	0.00552841	0.0513446	0.0224341	0.00323836	0.0110907	0.0143457	0.00987953
0	1	0.00530387	0.00468932	0.00653697	0.0831604	0.00682137	0.00754952	0.00658542	0.00804466	0.0182334	0.00718289
0	1	0.0231964	0.0127898	0.0144844	0.00947958	0.0495294	0.0231399	0.00651295	0.0111753	0.0118228	0.00993781
0	1	0.00974915	0.00895516	0.00475188	0.0674619	0.009977	0.0106184	0.017835	0.00804466	0.0147654	0.0164523
0	1	0.00705915	0.0242563	0.0029192	0.00794636	0.0275635	0.00790244	0.00540127	0.0225783	0.00988276	0.00887921
0	1	0.0060483	0.00611126	0.012981	0.00669337	0.00753369	0.0130128	0.00334706	0.0103096	0.0127134	0.0078729
0	1	0.0574812	0.0281865	0.00919558	0.0446174	0.0627371	0.0534302	0.0196622	0.0126137	0.0128931	0.0666239
0	1	0.0393867	0.0502308	0.00529514	0.0491161	0.0450326	0.0181695	0.0240626	0.0192562	0.0148242	0.0137983
0	1	0.0668906	0.0289474	0.0142962	0.0108269	0.0819205	0.0294474	0.00801123	0.0182599	0.011105	0.0176499
0	1	0.0322687	0.0159134	0.00300037	0.0172418	0.0376025	0.0112158	0.023067	0.0126137	0.0114682	0.0400564
0	1	0.103447	0.0801552	0.00724881	0.0348569	0.0868657	0.0425679	0.18863	0.026541	0.033529	0.0292122
0	1	0.00806719	0.0187573	0.00354362	0.0956316	0.0117062	0.0180562	0.0154789	0.0091967	0.0204572	0.0279934
0	1	0.0151264	0.0184698	0.00712782	0.076125	0.0197946	0.0193161	0.0440143	0.0164799	0.021351	0.013067
0	1	0.206241	0.389904	0.00233536	0.0216573	0.119709	0.0899699	0.229334	0.109576	0.0109958	0.0095112
0	1	0.0605025	0.192181	0.00475188	0.0180304	0.166025	0.0270935	0.0303984	0.0533103	0.00621058	0.011659
0	1	0.185157	0.145342	0.0116365	0.0266754	0.0974071	0.111641	0.399435	0.0902648	0.0251909	0.0196667
0	1	0.0171145	0.0123663	0.00708724	0.00701762	0.0318638	0.00766655	0.00202997	0.0118522	0.0160465	0.021111
0	1	0.085793	0.0993238	0.013088	0.0387615	0.100646	0.0512161	0.237422	0.0263794	0.0274169	0.0549192
0	1	0.0141183	0.00412209	0.0282116	0.00928969	0.0088056	0.0107891	0.00801123	0.0103455	0.0106266	0.0119983
0	1	0.211056	0.0472953	0.00887934	0.0621717	0.0668045	0.147033	0.420793	0.0718533	0.0524935	0.015659
0	1	0.3314	0.347901	0.00654399	0.0709846	0.280599	0.163362	0.672991	0.182297	0.0491224	0.0145656
0	1	0.133273	0.0369254	0.0121393	0.0930803	0.0603163	0.103387	0.389522	0.0468902	0.102609	0.0096502
0	1	0.0480718	0.0208902	0.00775225	0.00975984	0.0425457	0.0166175	0.041132	0.0156792	0.0118489	0.0125516
0	1	0.202798	0.125827	0.0047113	0.0197599	0.0545837	0.154449	0.352168	0.122171	0.0195263	0.00876295
0	1	0.0147182	0.00554403	0.0189669	0.00701762	0.0164397	0.0120758	0.00395125	0.00993863	0.00974744	0.0188174
0	1	0.0060511	0.00341112	0.0310898	0.00790237	0.0152683	0.0097558	0.00455544	0.0110907	0.0172687	0.0173716
0	1	0.130418	0.0586134	0.0100064	0.0107326	0.0413287	0.158289	0.0588241	0.111543	0.0156369	0.0115946
0	1	0.19334	0.230138	0.0089605	0.0266253	0.0138964	0.317184	0.520053	0.302668	0.0222439	0.00876295
0	1	0.00571415	0.0261545	0.00607411	0.0107472	0.019825	0.012383	0.00985803	0.00689264	0.00714673	0.0414989
0	1	0.0435829	0.0208002	0.00611426	0.0411133	0.0542178	0.020786	0.123825	0.00955461	0.0197655	0.0521918
0	1	0.0114283	0.0129335	0.00300037	0.0165553	0.0353157	0.00785285	0.0669214	0.0169386	0.0380174	0.00921722
0	1	0.0363859	0.00904294	0.0255578	0.00334669	0.057822	0.015659	0.00391501	0.007615	0.0196902	0.0050628
0	1	0.00840415	0.00326738	0.0240506	0.00673738	0.0164397	0.0077952	0.00263416	0.00613114	0.0160465	0.011664
0	1	0.00840135	0.00596753	0.0304574	0.00416464	0.0145129	0.00589222	0.00199374	0.00419804	0.0182779	0.0107187
0	1	0.0329455	0.0166244	0.00700605	0.00859484	0.033995	0.00790244	0.00067666	0.00839607	0.0131792	0.0071483
0	1	0.252261	0.262317	0.0131949	0.0213033	0.057682	0.150329	0.346882	0.146196	0.0172949	0.0157921
0	1	0.0238095	0.0348222	0.00654399	0.0247404	0.0589831	0.0178647	0.0171583	0.00536963	0.0317807	0.00582453
0	1	0.00112083	0.0125023	0.00958496	0.0473752	0.019189	0.0125214	0.0198126	0.0103487	0.0396854	0.0126259
0	1	0.0047061	0.00412209	0.0142962	0.00932324	0.00422347	0.00719661	0.000640425	0.0087866	0.00989151	0.0255691
0	1	0.00537719	0.00397835	0.0197131	0.00613289	0.00709957	0.00670525	0.00395125	0.00802511	0.0186683	0.0246336
0	1	0.0469856	0.0176557	0.00712782	0.00919933	0.0618498	0.0205303	0.00466414	0.0139191	0.0116097	0.011652
0	1	0.0198352	0.00611126	0.0199807	0.00427542	0.052362	0.0154831	0.0033833	0.0145272	0.0242184	0.0122698
0	1	0.0692465	0.0277048	0.0117175	0.00887509	0.0249398	0.0338207	0.00530457	0.0287031	0.00518062	0.0125983
0	1	0.0201665	0.0071097	0.0429858	0.0185909	0.0527776	0.0182752	0.00726207	0.0341822	0.0259381	0.0133622
0	1	0.0208376	0.0207464	0.00833609	0.061223	0.0290778	0.0114315	0.00709963	0.0111102	0.0143196	0.00751004
0	1	0.00201609	0.00483306	0.0113365	0.00362693	0.0132841	0.0175246	0.00459167	0.00802511	0.0111312	0.0433317
0	1	0.241453	0.273764	0.0106715	0.0296918	0.0641564	0.192128	0.322182	0.171797	0.032685	0.0142029
0	1	0.0197755	0.00596753	0.00841728	0.0729642	0.0139866	0.0146701	0.0449105	0.0236652	0.0437352	0.00779369
0	1	0.0702554	0.0160571	0.0119078	0.109355	0.0437018	0.0456185	0.148367	0.0198968	0.053308	0.0150661
0	1	0.0073933	0.0117913	0.00600074	0.0377793	0.0204823	0.00945251	0.00436613	0.00947486	0.0140804	0.00913474
0	1	0.129634	0.0332565	0.00394906	0.0398123	0.0771409	0.0648085	0.271401	0.0385439	0.0977731	0.00503964
0	1	0.0047061	0.00127821	0.0259976	0.00427542	0.0136654	0.00638356	0.00395125	0.00689264	0.0116097	0.00531089
0	1	0.0127733	0.00213291	0.00958496	0.0436633	0.0159297	0.0159433	0.00660189	0.00382707	0.0145588	0.0537425
0	1	0.186129	0.142185	0.00950377	0.0403791	0.0646831	0.128894	0.220577	0.0637155	0.0132658	0.0152961
0	1	0.00672219	0.00406284	0.0360446	0.0112867	0.00844695	0.0104819	0.00929138	0.0103292	0.0264339	0.0234667
0	1	0.142277	0.0977792	0.00787385	0.126064	0.120986	0.0970119	0.0969392	0.0638495	0.0571264	0.0206317
0	1	0.0999182	0.064259	0.011377	0.0872205	0.160456	0.0472536	0.0415123	0.0416845	0.0446856	0.020625
0	1	0.0926266	0.0379382	0.00833609	0.0183107	0.200107	0.0414665	0.0118175	0.0289275	0.0169708	0.0190177
0	1	0.0750745	0.0682147	0.0119609	0.0493572	0.1107	0.0364884	0.0683515	0.0451437	0.0259293	0.0175334
0	1	0.0548462	0.0595977	0.00585868	0.00641314	0.0954612	0.0275132	0.00711911	0.0225204	0.0165641	0.0175229
0	1	0.0191585	0.0152277	0.00354362	0.0327078	0.0517627	0.0220708	0.199871	0.0114812	0.0446595	0.0094152
0	1	0.00638525	0.00270015	0.00712782	0.00431537	0.0114512	0.008471	0.00448298	0.0087866	0.00937819	0.0148899
0	1	0.0984856	0.0515903	0.00686028	0.0318294	0.079251	0.0408789	0.0602764	0.0313781	0.015866	0.0145811
0	1	0.0107572	0.0146352	0.00358421	0.0209837	0.0161847	0.0105112	0.0191883	0.00535008	0.0147969	0.00479426
0	1	0.00776011	0.0115116	0.0033157	0.0580723	0.0120649	0.00424471	0.0108978	0.0135613	0.0224493	0.00613766
0	1	0.00638805	0.00596753	0.00887934	0.0355003	0.0107899	0.00899237	0.00259794	0.00704071	0.021611	0.00561468
0	1	0.0548481	0.112475	0.00475188	0.0329858	0.125142	0.0282105	0.121991	0.0374701	0.00573983	0.0118414
0	1	0.0171453	0.00767696	0.0454348	0.0207166	0.0337908	0.0130956	0.00638002	0.0183738	0.028613	0.0209438
0	1	0.0215115	0.00795673	0.00537631	0.0901215	0.0218347	0.0148349	0.0255201	0.00740031	0.0211724	0.0219827
0	1	0.0702517	0.0424936	0.00412747	0.0135263	0.033901	0.0348969	0.0451568	0.0280912	0.00369298	0.0254025
0	1	0.00302414	0.00412209	0.013088	0.00459967	0.00174318	0.00804087	0.00526834	0.00607904	0.0147621	0.00546626
0	1	0.161088	0.177432	0.00416805	0.0879568	0.187786	0.0735337	0.163147	0.0505311	0.0375389	0.0168273
0	1	0.0137814	0.00483306	0.012825	0.00726427	0.0212456	0.00896115	0.0052321	0.0102397	0.0128135	0.0203963
0	1	0.0634559	0.093227	0.0142962	0.0127488	0.132192	0.0234837	0.0152576	0.0359698	0.0106418	0.0221761
0	1	0.00369805	0.00525656	0.00779282	0.0116621	0.0101284	0.0121686	0.00323836	0.00880616	0.0182518	0.00802068
0	1	0.00504306	0.0109443	0.00537631	0.0526261	0.00748278	0.00828474	0.00850669	0.00600422	0.0146538	0.0064708
0	1	0.157708	0.0473125	0.00958496	0.0573939	0.0650112	0.0806992	0.392357	0.0294254	0.0674242	0.0126773
0	1	0.0218485	0.00626378	0.041924	0.00827061	0.0371508	0.0102655	0.0118333	0.0164212	0.0130472	0.0611273
0	1	0.0087383	0.00483306	0.0291693	0.0113371	0.0151169	0.0080587	0.00067666	0.0106806	0.0188118	0.00574068
0	1	0.0272257	0.00412209	0.0131691	0.012502	0.0526741	0.012307	0.00975129	0.00917714	0.0261423	0.0217328
0	1	0.0355285	0.012931	0.00637375	0.0323854	0.049117	0.019613	0.0344839	0.0202091	0.0222362	0.0153111
0	1	0.00607816	0.0025279	0.0178804	0.00911132	0.0088056	0.0090996	0.0026704	0.0091967	0.0157811	0.0103931
0	1	0.00974635	0.00682223	0.00859837	0.0602334	0.00906059	0.00735346	0.00662165	0.0107197	0.020244	0.00517827
0	1	0.0494112	0.0734635	0.00324355	0.0399043	0.0531841	0.0219739	0.0488046	0.0279024	0.0138411	0.00938457
0	1	0.00974915	0.00326738	0.00600074	0.0535516	0.00580221	0.0101583	0.0161446	0.00689264	0.0178647	0.00678066
0	1	0.0151264	0.0289907	0.00630879	0.0482826	0.0423943	0.00923565	0.00793873	0.019399	0.0224668	0.00783468
0	1	0.0219886	0.0103771	0.00716842	0.0396183	0.0328013	0.020808	0.132922	0.00961862	0.0198308	0.0526198
0	1	0.178325	0.149802	0.0179131	0.0358773	0.0624291	0.131561	0.259737	0.12207	0.0289307	0.0103631
0	1	0.23062	0.328526	0.00994978	0.0292447	0.210879	0.0955581	0.29123	0.147522	0.0103874	0.0105474
0	1	0.00728399	0.0260184	0.0124636	0.0339052	0.018424	0.0161578	0.0377939	0.0079828	0.0180126	0.0237883
0	1	0.266525	0.150094	0.0105379	0.0844494	0.0626907	0.268944	0.414276	0.284062	0.0530443	0.0197348
0	1	0.0282329	0.0162799	0.0125853	0.00236089	0.0501496	0.0118052	0.00462791	0.0118522	0.00830056	0.0107927
0	1	0.00806719	0.0066785	0.0183256	0.0186969	0.0115799	0.0127671	0.01595	0.0179246	0.0133365	0.00952326
0	1	0.0329426	0.026714	0.00779282	0.0164532	0.0287357	0.0156977	0.0149359	0.0180657	0.00616367	0.0147021
0	1	0.0125512	0.00525656	0.0263851	0.00526688	0.0149879	0.00685411	0.00801123	0.0107001	0.010892	0.00605316
0	1	0.001345	0.00639875	0.0272218	0.00855084	0.00404618	0.0105872	0	0.00337308	0.0180572	0.0098022
0	1	0.00638525	0.00540029	0.0349336	0.0054844	0.0322658	0.00609808	0.00622897	0.00689264	0.0265555	0.0150231
0	1	0.00504306	0.00270015	0.0171343	0.00691796	0.00341067	0.00483349	0.00786627	0.00419804	0.0272209	0.010211
0	1	0.00201609	0.00142194	0.0100228	0.00608889	0.00341067	0.003882	0.00263416	0.0049791	0.0134781	0.0118447
0	1	0.00537719	0.00769121	0.00295978	0.0600871	0.00620772	0.0081481	0.00711443	0.022982	0.0138411	0.00772672
0	1	0.0555765	0.0255719	0.019632	0.014964	0.0593646	0.0150916	0.00809753	0.0190286	0.0184911	0.0166351
0	1	0.0114283	0.0270958	0.0284926	0.0128703	0.0433974	0.0121686	0.0177625	0.0127233	0.0277336	0.0203236
0	1	0.102529	0.0176624	0.0089605	0.0521412	0.0392385	0.0484665	0.194373	0.0286443	0.0348561	0.00908023
0	1	0.00843308	0.00550681	0.00679922	0.0288831	0.0140491	0.0121686	0.0105716	0.00747673	0.0159519	0.00679475
0	1	0.00974635	0.0038851	0.0267111	0.00959035	0.0191863	0.00935448	0.0053408	0.0202673	0.0134119	0.0114264
0	1	0.335556	0.689132	0.010047	0.0343456	0.036432	0.386778	0.714844	0.48372	0.02283	0.0207272
0	1	0.151234	0.0578014	0.0161695	0.0604442	0.0665472	0.0830057	0.227828	0.0666752	0.051542	0.00670064
0	1	0.0268897	0.014068	0.00887934	0.00552841	0.0641	0.0106184	0.00726207	0.00915756	0.0181906	0.0177389
0	1	0.173938	0.166197	0.00596015	0.0684248	0.0622803	0.140666	0.36731	0.0886993	0.0384574	0.0172666
0	1	0.31859	0.202207	0.00837666	0.0519952	0.0632933	0.257807	0.447067	0.223084	0.0257486	0.0155301
0	1	0.197562	0.0889423	0.00590334	0.0824004	0.0891714	0.113444	0.301381	0.112113	0.0281607	0.0148006
0	1	0.00336109	0.00270015	0.0208808	0.00427542	0.0106384	0.00733506	0.00135331	0.00633288	0.0167902	0.00705877
0	1	0.0191585	0.0149911	0.0100552	0.00762211	0.0443858	0.0100199	0.00651295	0.0191223	0.00985663	0.00603746
0	1	0.0690317	0.0936616	0.00523027	0.0236028	0.0793385	0.0402927	0.0484422	0.0191662	0.00839514	0.0227725
0	1	0.0265556	0.00816261	0.00950377	0.0631424	0.0159866	0.0102655	0.0209069	0.0115002	0.0200048	0.0053079
0	1	0.271433	1.1115	0.00529514	0.0266693	0.118656	0.14094	0.119092	0.400098	0.00789055	0.0176873
0	1	0.0963276	0.11425	0.0136718	0.0188894	0.11314	0.0403097	0.0118175	0.0365457	0.0108658	0.0234031
0	1	0.0157974	0.0338237	0.00175152	0.00641314	0.0487534	0.0142583	0.0092558	0.0202679	0.0101188	0.0105711
0	1	0.095536	0.0294914	0.00479247	0.106305	0.125167	0.0407911	0.102522	0.0232943	0.0688553	0.0165791
0	1	0.101277	0.0957409	0.0104638	0.0355403	0.120101	0.0491343	0.144739	0.0309825	0.00847778	0.0231265
0	1	0.0537804	0.0561264	0.00720898	0.0333574	0.0993688	0.0217595	0.0830186	0.0242007	0.0306314	0.0124903
0	1	0.00235305	0.0111886	0.00541689	0.038928	0.00641937	0.00719661	0.00733452	0.00917714	0.024967	0.00513439
0	1	0.62104	1.97269	0.0139341	0.0142628	0.221457	0.278439	0.548018	1.08298	0.0113704	0.0145479
0	1	0.172717	0.201808	0.00516792	0.0371565	0.062731	0.123996	0.143151	0.121373	0.0143457	0.00970321
0	1	0.118188	0.0966226	0.00525455	0.0129957	0.0518117	0.060008	0.141047	0.0359064	0.0127423	0.010134
0	1	0.0110941	0.0116893	0.00237594	0.0262211	0.0227554	0.00247036	0.00384255	0.0165439	0.00937819	0.0107816
0	1	0.0221855	0.0146526	0.013015	0.0183986	0.028513	0.0175112	0.0112858	0.0169207	0.0177614	0.00731206
0	1	0.160588	0.0336303	0.0105903	0.0182626	0.0308394	0.139415	0.199592	0.0777734	0.0283738	0.00893869
0	1	0.0228537	0.00540029	0.0182615	0.00455567	0.0389604	0.0135802	0.00323836	0.00954809	0.017906	0.0054969
0	1	0.181115	0.269961	0.0160884	0.0339672	0.091562	0.108725	0.126271	0.161846	0.00738594	0.0166327
0	1	0.00369805	0.0123663	0.00779282	0.0488265	0.0236153	0.00980542	0.0145296	0.00804466	0.0239892	0.0119558
0	1	0.311368	0.0917469	0.00646282	0.170588	0.0932345	0.309691	0.646421	0.205186	0.124958	0.0199468
0	1	0.212786	0.218216	0.00596015	0.051929	0.0555285	0.150353	0.187104	0.118274	0.00886589	0.0138303
0	1	0.160799	0.236355	0.00767108	0.0290976	0.0608496	0.107685	0.340853	0.123334	0.0236978	0.0103007
0	1	0.00403219	0.00397835	0.024108	0.00762211	0.00937734	0.0117084	0.004401	0.0114812	0.0234499	0.00944991
0	1	0.0134453	0.012646	0.0149207	0.0164972	0.0183722	0.0087253	0.0117813	0.0114812	0.014052	0.0579107
0	1	0.00369805	0.00412209	0.00295978	0.015008	0.0118576	0.0121686	0.0079025	0.0115348	0.0128319	0.00469228
0	1	0.0500851	0.188736	0.0074096	0.0319068	0.105858	0.0177898	0.0898033	0.0424616	0.0024707	0.0409327
0	1	0.00336109	0.00071097	0.0144503	0.0105262	0.00249425	0.00578497	0.00323836	0.00380751	0.00897689	0.00695978
0	1	0.0695806	0.0964846	0.00950377	0.0167774	0.0995067	0.0380256	0.0118537	0.0279024	0.00753857	0.0626768
0	1	0.283583	0.612811	0.0112553	0.0212973	0.134071	0.123857	0.105868	0.234646	0.00717285	0.0146694
0	1	0.0209319	0.0298792	0.00656428	0.011293	0.0578863	0.0236312	0.0111046	0.0161256	0.00863437	0.013432
0	1	0.0559826	0.0882502	0.00587898	0.0735173	0.0947515	0.0247001	0.0322142	0.0175928	0.0116955	0.0139194
0	1	0.0247745	0.00724576	0.0107526	0.0109688	0.0158265	0.0198565	0.0117597	0.00843521	0.00913896	0.0767817
0	1	0.0295844	0.00810044	0.0165723	0.00520416	0.0311422	0.0189137	0.00263416	0.00802511	0.0103274	0.0152774
0	1	0.0047061	0.00412209	0.0153102	0.0134748	0.00748278	0.00317618	0.0112134	0.0103199	0.0153288	0.0101701
0	1	0.0117652	0.00341112	0.0213834	0.00516015	0.00814419	0.00578497	0.00519587	0.0103292	0.0172742	0.00689933
0	1	0.00941219	0.00198918	0.011758	0.00613289	0.0129622	0.00989244	0.00128085	0.00648253	0.00787859	0.00830531
0	1	0.001345	0.0066785	0.00996587	0.00447171	0.00396847	0.00624513	0.00195751	0.0145663	0.0140216	0.00605316
0	1	0.0181533	0.00838791	0.00950377	0.00887509	0.0146069	0.00744228	0.00587252	0.0092032	0.0113443	0.0170769
0	1	0.15734	0.07421	0.0148395	0.0115049	0.181211	0.0721521	0.0393044	0.0252908	0.0148242	0.0161845
0	1	0.00269	0.00778446	0.0465136	0.00697363	0.00763415	0.00572616	0.00263416	0.0057406	0.0128907	0.0130053
0	1	0.0110941	0.00738071	0.0178399	0.00487991	0.0128777	0.00553931	0.00259794	0.0105917	0.0116097	0.00511291
0	1	0.0282365	0.0343547	0.073111	0.0978583	0.0500842	0.161756	0.0208921	0.0566249	0.10252	0.373836
0	1	0.00403501	0.00341112	0.0112553	0.00673738	0.00928548	0.00522621	0.00365187	0.0085751	0.0162857	0.00482192
0	1	0.0297178	0.0203153	0.00950377	0.0262727	0.0477318	0.0197671	0.00814415	0.0103292	0.0194622	0.0123854
0	1	0.0205035	0.00355485	0.0241569	0.0054844	0.0125927	0.0196506	0.00293355	0.00917714	0.0113704	0.011862
0	1	0.0171425	0.00916647	0.0252136	0.0106886	0.0259067	0.0103837	0.00391501	0.00880616	0.0128602	0.013312
0	1	0.193531	0.462745	0.00900112	0.0442874	0.25033	0.111705	0.26696	0.0953966	0.00674365	0.0718629
0	1	0.0181533	0.00810044	0.000334502	0.0143888	0.0218347	0.012307	0.0113583	0.0107197	0.00741209	0.0185001
0	1	0.0761871	0.0123697	0.0105255	0.0157311	0.0705756	0.0277278	0.0217047	0.0203899	0.0114392	0.0134582
0	1	0.00705915	0.00914168	0.00533572	0.0183107	0.0130813	0.0103507	0.00594499	0.00726361	0.0113443	0.0254973
0	1	0.0104202	0.0136445	0.00412747	0.0447385	0.00829557	0.0110706	0.0134549	0.0139138	0.0133365	0.0110581
0	1	0.00663818	0.00071097	0.00887934	0.00399518	0.00806602	0.0107569	0.00128085	0.00917714	0.0108963	0.0223918
0	1	0.00672219	0.00071097	0.00884689	0.00399518	0.00890607	0.0109922	0.00128085	0.00917714	0.0106005	0.0221807
0	1	0.00907526	0.00213291	0.025511	0.00859484	0.00917083	0.0081481	0.00256301	0.0106871	0.0226886	0.0106218
0	1	0.0707366	0.0221684	0.00475188	0.0229983	0.0655936	0.0265618	0.216033	0.0283223	0.0325713	0.0114175
0	1	0.087115	0.0282084	0.00954434	0.0637362	0.0346109	0.0466847	0.2491	0.0329532	0.0565062	0.0237948
0	1	0.130499	0.340741	0.00569252	0.015052	0.196872	0.0594635	0.0149766	0.0720075	0.00889971	0.0173302
0	1	0.0107572	0.00923493	0.0161289	0.0195637	0.0231097	0.0115699	0.00870303	0.0138021	0.022683	0.0168542
0	1	0	0.00071097	0.0125042	0.00213771	0.00656635	0.00349047	0.000640425	0.00228451	0.0133365	0.00479426
0	1	0.0144552	0.00341112	0.0137124	0.00487991	0.018679	0.010404	0.00459167	0.00611158	0.0163118	0.0162356
0	1	0.0191614	0.0075332	0.00587898	0.00855084	0.0157783	0.00624513	0.00331082	0.0160502	0.0128319	0.0188375
0	1	0.00369805	0	0.0047113	0.00499018	0.00315567	0.00638356	0.00402507	0.00458857	0.00709987	0.00686079
0	1	0.00369805	0	0.0047113	0.00542875	0.00315567	0.00638356	0.00466414	0.00458857	0.00709021	0.00686079
0	1	0.0087411	0.00525656	0.0118148	0.00629193	0.00656635	0.00613789	0.000907925	0.00954809	0.0140804	0.02659
0	1	0.0122716	0.00810044	0.00771167	0.0276916	0.0169152	0.00665744	0.0125667	0.0115008	0.0125927	0.00695677
0	1	0.00336109	0.0066785	0.00783344	0.0555803	0.0128777	0.00955975	0.0188325	0.00802511	0.0185848	0.00479426
0	1	0.0547884	0.045479	0.0125447	0.012546	0.111072	0.0293978	0.00658542	0.0279365	0.00544598	0.00658414
0	1	0.120816	0.194622	0.00358421	0.0193243	0.0396519	0.0741537	0.146342	0.106167	0.00544598	0.00271877
0	1	0.0060511	0.00810044	0.00712782	0.00980382	0.0155733	0.00733325	0.0099325	0.0133752	0.0143196	0.0112591
0	1	0.00269	0.00071097	0.0130068	0.00626202	0.0047335	0.00604966	0.00331082	0.00575039	0.00964356	0.00520891
0	1	0.00638525	0.00568775	0.0148881	0.00395117	0.0102798	0.00804087	0.00323836	0.00343654	0.0107774	0.0217722
0	1	0.00705915	0.00483306	0.010712	0.00579186	0.0191086	0.00543207	0.00267176	0.00611158	0.0140804	0.00813463
0	1	0.00436914	0.0147789	0.00954434	0.00513789	0.00223924	0.00765675	0.00263416	0.00763457	0.0044368	0.0366267
0	1	0.0073961	0.00326738	0.0141827	0.00707321	0.00946701	0.00746151	0.00067666	0.0118522	0.00741209	0.0411924
0	1	0.158837	0.114196	0.00591956	0.0394277	0.0533288	0.147245	0.30447	0.16568	0.0335828	0.00802667
0	1	0.117639	0.0565594	0.0082955	0.00760012	0.147807	0.0385054	0.00797495	0.0316707	0.0185433	0.0171695
0	1	0.00571415	0.00454559	0.00533572	0.00552841	0.00631133	0.00483349	0.00263416	0.00689264	0.0187303	0.00813163
0	1	0.182573	0.0633564	0.00533572	0.0481784	0.0888774	0.106773	0.288215	0.0500724	0.0501315	0.0134011
0	1	0.104791	0.171582	0.013753	0.014492	0.16635	0.060491	0.0325338	0.0438257	0.010892	0.0315048
0	1	0.0221855	0.0160571	0.00779282	0.0406026	0.0297716	0.0128664	0.0210559	0.0149177	0.0266992	0.00437363
0	1	0.250925	0.459582	0.00838475	0.0493162	0.130872	0.150596	0.247714	0.216307	0.0192871	0.0165236
0	1	0.0804489	0.0369448	0.0178399	0.0419584	0.0407914	0.0424289	0.156742	0.0325761	0.0232805	0.0148582
0	1	0.00235305	0.00483306	0.00479247	0.041756	0.0116553	0.00698215	0.00884367	0.00394421	0.0158334	0.0100697
0	1	0.0350661	0.020662	0.00533572	0.00395117	0.0457035	0.0156787	0.00263416	0.0188088	0.00937819	0.0109345
0	1	0.0255438	0.0122226	0.00637375	0.018445	0.023183	0.0125214	0.0436329	0.0183543	0.0251438	0.0064708
0	1	0.0141183	0.00468932	0.0140044	0.00799035	0.00814419	0.00543207	0.0052321	0.00687308	0.0160726	0.016022
0	1	0.0228565	0.00810044	0.00997411	0.0793878	0.0107737	0.0291833	0.0524392	0.0132922	0.0110931	0.113779
0	1	0.00288601	0.00497337	0.00541689	0.0526516	0.0161356	0.00345127	0.0120807	0.00572104	0.0276561	0.00394403
0	1	0.106579	0.0179246	0.00591956	0.0885855	0.0599444	0.0519842	0.235683	0.0411506	0.0744624	0.00712007
0	1	0.0504192	0.0125531	0.00950377	0.0727259	0.0378421	0.0361249	0.10408	0.0403321	0.0423229	0.0105138
0	1	0.00403501	0.00282413	0.00958496	0.00794636	0.00249425	0.00896115	0.00313096	0.00244451	0.00270993	0.0316644
0	1	0.0074801	0.00326738	0.0202402	0.0115085	0.00679636	0.00951935	0.00590876	0.0124987	0.0116097	0.0465228
0	1	0.179491	0.512215	0.00591956	0.0104083	0.0296761	0.158375	0.0841484	0.277111	0.00714673	0.0067558
0	1	0.0514189	0.0635151	0.00780611	0.0062568	0.129547	0.0256121	0.0275876	0.0137853	0.00666826	0.0461531
0	1	0.115145	0.0769829	0.00412747	0.0419334	0.0793607	0.0647405	0.235187	0.0450639	0.0362382	0.015422
0	1	0.0147894	0.00767696	0.00613855	0.00915534	0.0322181	0.0081481	0.0117104	0.0256765	0.010122	0.00459329
0	1	0.0546663	0.0281676	0.0270193	0.00562452	0.063466	0.0235168	0.00590876	0.0126137	0.0202701	0.046579
0	1	0.00537719	0.0086677	0.0220646	0.00952359	0.00930167	0.00969818	0.00192128	0.00853712	0.0231041	0.007807
0	1	0.0955116	0.0140877	0.00992545	0.0375304	0.0417373	0.0816971	0.102387	0.0262297	0.0135757	0.00862961
0	1	0.0124364	0.00426582	0.0313436	0.00701762	0.0415815	0.0101277	0.00797495	0.0145272	0.0243857	0.00831399
0	1	0.0060511	0.00738947	0.0164695	0.0133867	0.00829557	0.00483349	0.00382104	0.0145272	0.0116097	0.0214809
0	1	0.0087411	0.00440443	0.0125042	0.00431943	0.0102041	0.00837418	0.00327459	0.0057406	0.0161743	0.0149482
0	1	0.0127705	0.0152024	0.0155451	0.00578664	0.018424	0.0147087	0.00395125	0.00956766	0.00897366	0.018099
0	1	0.135902	0.0939713	0.0082955	0.0134748	0.0300001	0.088437	0.0513953	0.117132	0.00520675	0.00697454
0	1	0.00100805	0.00525656	0.0181154	0.00701762	0.00315567	0.00673647	0.00263416	0.00802511	0.0136019	0.0197956
0	1	0.0928852	0.0488056	0.0225106	0.0133867	0.0328236	0.0941218	0.185653	0.0467546	0.0128034	0.0190285
0	1	0.001345	0.00397835	0.00596015	0.0302522	0.00946701	0.00483349	0.0079025	0.0110907	0.0170645	0.01506
0	1	0.0184671	0.00653479	0.0226729	0.0120423	0.0304852	0.00771677	0.00327459	0.0133752	0.0139858	0.0118233
0	1	0.0958385	0.0538321	0.0102985	0.0395135	0.0616355	0.0417318	0.158767	0.0332069	0.0277731	0.0133737
0	1	0.0517615	0.0712709	0.0101688	0.023076	0.101334	0.0331352	0.183291	0.0171274	0.0274169	0.0524801
0	1	0.0372745	0.0599705	0.00591956	0.042814	0.0379849	0.0153159	0.0814316	0.0260024	0.0242621	0.00835131
0	1	0.180546	0.245578	0.00767108	0.0305376	0.112681	0.118264	0.268917	0.0737766	0.0254348	0.0204001
0	1	0.0282338	0.0231	0.00612225	0.00516015	0.0344269	0.0165419	0.00651295	0.0130042	0.00592445	0.0245235
0	1	0.0126225	0.00881141	0.0106715	0.011381	0.0123677	0.00754952	0.00259794	0.0049791	0.0224909	0.0122344
0	1	0.00593691	0.00664385	0.00767108	0.0247267	0.0160334	0.003882	0.0799911	0.00763457	0.0229333	0.0134555
0	1	0.0107572	0.00767696	0.00708724	0.0390933	0.0201036	0.00790244	0.0822371	0.0114616	0.0167926	0.0139502
0	1	0.198308	0.0996365	0.0113365	0.0164972	0.0401924	0.187693	0.321338	0.165914	0.034283	0.0088209
0	1	0.0910922	0.013357	0.023135	0.00334669	0.0739032	0.0411246	0.0052321	0.0189286	0.0217056	0.024461
0	1	0.0073933	0	0.029679	0.0027422	0.00590493	0.00176454	0.00131708	0.00467213	0.026435	0.00472209
0	1	0.0870711	0.111296	0.0131691	0.0104083	0.167896	0.048225	0.0119624	0.0446501	0.0130092	0.0565288
0	1	0.00907526	0.00341112	0.0213752	0.00613289	0.0040971	0.00412767	0.00530457	0.00956766	0.0164089	0.008612
0	1	0.0087383	0.00397835	0.00475188	0.0337825	0.00895699	0.017739	0.0979191	0.00652165	0.0175461	0.0581015
0	1	0.00336109	0.00952237	0.00616283	0.0374802	0.00906059	0.0132561	0.00963512	0.00765414	0.0116097	0.0932825
0	1	0.00840415	0.00895516	0.0142556	0.0127307	0.0114512	0.00920684	0.016228	0.0118522	0.0143196	0.0117847
0	1	0.00672219	0.0100896	0.00467071	0.0555507	0.0232052	0.0167875	0.0249159	0.0110332	0.0207487	0.0110245
0	1	0.0218485	0.00525656	0.0186914	0.010644	0.0366966	0.0151302	0.00975129	0.00993863	0.0128319	0.0149947
0	1	0.121941	0.11702	0.0049465	0.0155349	0.0858138	0.0393932	0.0394103	0.0211638	0.00714673	0.0489993
0	1	0.0047061	0.00270015	0.024611	0.00362693	0.00564992	0.00412767	0.00195751	0.00954809	0.0189956	0.0119767
0	1	0.00974635	0.00611126	0.0145555	0.00701762	0.00831393	0.0081481	0.0026704	0.0103487	0.0133365	0.00785595
0	1	0.0550821	0.00326738	0.0522707	0.00395117	0.0519442	0.0283056	0.00395125	0.0136697	0.0224787	0.0246116
0	1	0.0514216	0.0869456	0.00996038	0.0489032	0.0926261	0.0313334	0.0630176	0.0313781	0.0106452	0.0333696
0	1	0.00504306	0.0114271	0.00429528	0.0257845	0.0210696	0.0106184	0.00921958	0.0141367	0.0121143	0.0214998
0	1	0.00941219	0.0177276	0.00475188	0.0445255	0.00341067	0.00855609	0.0133018	0.0130042	0.0239632	0.00588594
0	1	0.0369749	0.0281436	0.00593284	0.0113371	0.0556497	0.0289053	0.0137387	0.0168312	0.00913896	0.0294126
0	1	0.0289077	0.01657	0.00358421	0.0309007	0.0218347	0.0142272	0.166267	0.0102982	0.0363866	0.0208183
0	1	0.186806	0.220789	0.0112958	0.0497203	0.0689323	0.0865632	0.458442	0.091997	0.0125927	0.016273
0	1	0.0309237	0.0388402	0.00412747	0.0118535	0.0763005	0.0166868	0.0172308	0.0147388	0.00683355	0.0353035
0	1	0.0602425	0.0252997	0.00237594	0.0247678	0.075078	0.0344997	0.0428609	0.0229429	0.0128319	0.0114646
0	1	0.0850411	0.0543047	0.0065034	0.0115733	0.0915621	0.032025	0.00316785	0.032862	0.00830056	0.013097
0	1	0.0339507	0.00682223	0.0195914	0.00794636	0.0343059	0.0107569	0.00331082	0.0132413	0.0266208	0.0112897
0	1	0.0803322	0.0798183	0.00529514	0.0195196	0.0346308	0.0413593	0.136595	0.0389931	0.0216575	0.0224098
0	1	0.052104	0.0503441	0.0043788	0.0134307	0.0754796	0.0291466	0.014939	0.0340922	0.00519804	0.013904
0	1	0.00840415	0.0184775	0.00179211	0.0342914	0.0130291	0.0201305	0.0092558	0.00802511	0.00933686	0.0254421
0	1	0.095611	0.0514466	0.0131286	0.00697363	0.0447849	0.0376795	0.0149485	0.0348942	0.00544598	0.0251906
0	1	0.247368	0.341548	0.00707102	0.0342237	0.0311217	0.237239	0.537371	0.200495	0.0167358	0.0179196
0	1	0.0310955	0.0493137	0.00416805	0.0423993	0.0845791	0.0250429	0.221568	0.0196136	0.0381256	0.0108138
0	1	0.269433	0.426335	0.00295978	0.0284756	0.073482	0.151412	0.526962	0.169173	0.0190217	0.0178895
0	1	0.111765	0.189461	0.00354362	0.00859484	0.0380672	0.149234	0.0776451	0.216008	0.00666826	0.0208638
0	1	0.0094094	0.012646	0.00412747	0.0845975	0.00946701	0.0133345	0.02378	0.012464	0.041445	0.00799601
0	1	0.0144552	0.0170556	0.00533572	0.0283844	0.0270737	0.00923685	0.00651295	0.0149177	0.00961741	0.00853391
0	1	0.0193825	0.00937867	0.00658458	0.021719	0.0374124	0.0131925	0.019771	0.00564894	0.0237239	0.0117421
0	1	0.00840415	0.00795586	0.0155451	0.00181346	0.0123677	0.00350949	0.00380959	0.0130042	0.0108397	0.0079234
0	1	0.00638805	0.00738947	0.00837666	0.0534639	0.00564992	0.00543207	0.00202997	0.0132255	0.0162441	0.0080475
0	1	0.0221855	0.00738947	0.0317062	0.00608889	0.0288808	0.0193651	0.00391501	0.0130042	0.0220231	0.0134336
0	1	0.00571415	0.0112241	0.00771167	0.0558654	0.0324268	0.00896115	0.0385539	0.0103487	0.0255399	0.012518
0	1	0.0504192	0.0235903	0.00354362	0.0164865	0.0357243	0.011217	0.00729831	0.0188945	0.00690749	0.00701806
0	1	0.0127761	0.00142194	0.0140529	0.00641314	0.0208146	0.00708938	0.00402372	0.0122834	0.0116248	0.00751684
0	1	0.0668934	0.0282797	0.0129069	0.0153762	0.0803578	0.0250631	0.0121911	0.0214003	0.0181283	0.0191308
0	1	0.128752	0.205455	0.00358421	0.0517133	0.104447	0.0497047	0.0621644	0.0592804	0.0204833	0.0206724
0	1	0.00754413	0.00525656	0.01458	0.00703441	0.00462988	0.0126599	0.00587252	0.00880616	0.0177734	0.00831467
0	1	0.00537719	0.00639446	0.0102094	0.00766611	0.00739751	0.0064908	0.0026704	0.0107001	0.0123535	0.00842861
0	1	0.0605829	0.0241576	0.00358421	0.0944675	0.0439125	0.0291273	0.0636168	0.0158614	0.0436993	0.0189761
0	1	0.0047061	0.00781299	0.0239216	0.00790237	0.00264564	0.0102655	0.00192128	0.0152692	0.0190217	0.0134273
0	1	0.00773305	0.00401237	0.0186832	0.00613289	0.0175844	0.0087455	0.00601746	0.0126646	0.0264077	0.0141571
0	1	0.0211775	0.0136368	0.00541689	0.0566617	0.0217729	0.0153667	0.0191883	0.0179638	0.0265349	0.00459628
0	1	0.0457216	0.0234466	0.016291	0.0155685	0.0717594	0.0245215	0.00387879	0.0175732	0.0197537	0.0129476
0	1	0.0087383	0.0514696	0.0135907	0.0346124	0.0147105	0.0239996	0.0164817	0.0141562	0.0246547	0.00805132
0	1	0.0127733	0.0139165	0.00416805	0.0641626	0.0221374	0.0128836	0.0160949	0.0130042	0.0224755	0.0135415
0	1	0.0305896	0.0240215	0.0266546	0.0180304	0.050897	0.0203166	0.00402372	0.0130238	0.0122621	0.0622226
0	1	0.00269	0.00198918	0.0225918	0.00305602	0.00519061	0.00480408	0.00391501	0.00917714	0.0187291	0.00614018
0	1	0.0215082	0.00525656	0.00771167	0.00608889	0.0428807	0.0077952	0.0093283	0.0125941	0.0094043	0.0101981
0	1	0.113761	0.0734635	0.00779282	0.0410699	0.154372	0.0596266	0.126368	0.0416079	0.0145317	0.0178611
0	1	0.00336109	0.00638227	0.00693321	0.0309447	0.00385382	0.00783727	0.00587252	0.00765414	0.0138411	0.0147758
0	1	0.100876	0.193958	0.00420863	0.00831461	0.0553729	0.0318514	0.0963203	0.068201	0.0096447	0.0099942
0	1	0.00504306	0.00412209	0.0297196	0.00542521	0.0203024	0.011255	0.00234953	0.00726361	0.0181283	0.0128893
0	1	0.0272218	0.0106569	0.00944692	0.0054844	0.0424846	0.00920684	0.00466414	0.0114812	0.0170556	0.00844131
0	1	0.00638525	0.00358887	0.0136515	0.00367094	0.00697274	0.0117084	0.00225824	0.00885985	0.0156245	0.0062788
0	1	0.046387	0.0226643	0.00295978	0.0224674	0.0699895	0.0220232	0.00395125	0.0126332	0.00789055	0.0182649
0	1	0.00336109	0.00326738	0.0497726	0.00520416	0.0056705	0.00567714	0.00455544	0.00611158	0.0331021	0.0148231
0	1	0.0941164	0.295555	0.0055789	0.0113371	0.0856013	0.0489198	0.0184029	0.0757022	0.0044368	0.0111661
0	1	0.135664	0.0460682	0.0106715	0.0124905	0.0495616	0.146447	0.108896	0.0809448	0.0126221	0.00846627
0	1	0.0285735	0.0356691	0.00324363	0.0249947	0.0584834	0.0240234	0.0831831	0.0249198	0.0335806	0.0144392
0	1	0.0171453	0.00682223	0.014215	0.00487991	0.0109412	0.0149918	0.00158393	0.00650211	0.0155419	0.0168699
0	1	0.0047061	0.0056713	0.00708724	0.00455567	0.00796706	0.00352909	0.00327459	0.00917714	0.0170034	0.00964384
0	1	0.00735804	0.00412209	0.0112553	0.00487991	0.0138007	0.00790244	0.00192128	0.00382707	0.00839514	0.0486404
0	1	0.115924	0.239474	0.0154234	0.0116173	0.0964562	0.0613345	0.0229678	0.0810321	0.0175341	0.0314407
0	1	0.0282394	0.0108006	0.0152369	0.00757809	0.029413	0.0132272	0.0052321	0.0110907	0.0148242	0.0187235
0	1	0.189354	0.603638	0.00354362	0.0217893	0.19665	0.0843349	0.0276609	0.129827	0.0106005	0.0210097
0	1	0.0631926	0.0154899	0.00887934	0.00516015	0.0760866	0.028572	0.00793873	0.0133752	0.0197394	0.0100092
0	1	0.00369805	0.00412209	0.0183831	0.0027422	0.0117317	0.00670525	0.00263416	0.00648253	0.0215903	0.00895147
0	1	0.00444528	0.00198918	0.0281139	0.00641314	0.00748278	0.00483349	0.00334706	0.00458857	0.0180879	0.0121993
0	1	0.00705915	0.0122226	0.0153828	0.00395117	0.0114512	0.0051864	0.0125667	0.0149177	0.0103612	0.011359
0	1	0.0094094	0.0206104	0.00658458	0.0349546	0.0170453	0.0114627	0.0600247	0.00995821	0.0108047	0.0130076
0	1	0.0342841	0.00554403	0.0150422	0.0111072	0.0362843	0.0235241	0.00451921	0.00804466	0.00811023	0.0185931
0	1	0.0134444	0.00611126	0.00833609	0.00891911	0.023182	0.00825535	0.00395125	0.0103487	0.00797642	0.0122685
0	1	0.0198352	0.0165366	0.00570873	0.03616	0.0466405	0.0155904	0.0152008	0.0137853	0.0130712	0.00543454
0	1	0.0914264	0.225917	0.00658458	0.0119855	0.122107	0.0368897	0.0758711	0.101544	0.010122	0.00989521
0	1	0.0296628	0.00795673	0.00408688	0.00943555	0.065878	0.0174934	0.00462791	0.0091967	0.0128319	0.0152249
0	1	0.196937	0.159545	0.00537631	0.0282066	0.0675603	0.192222	0.487351	0.127131	0.0419757	0.0135482
0	1	0.126912	0.0266296	0.00759821	0.0544868	0.0431437	0.0749402	0.217375	0.0347559	0.0511641	0.0135909
0	1	0.00336109	0.00270015	0.014507	0.0109688	0.00564992	0.00885393	0.000640425	0.0149177	0.0182518	0.00585518
0	1	0.083321	0.047884	0.011377	0.0155685	0.16942	0.0345266	0.0195234	0.0450655	0.0121143	0.0177689
0	1	0.0800065	0.0699476	0.00475188	0.0282471	0.0838228	0.0259632	0.0265953	0.0366694	0.0108658	0.0133524
0	1	0.133101	0.521412	0.00237594	0.00608889	0.138567	0.0526076	0.0191159	0.182351	0.00349183	0.00855362
0	1	0.00885108	0.00554403	0.0313655	0.00645308	0.0231597	0.0170021	0.00131708	0.0153083	0.0168283	0.0259475
0	1	0.0060511	0	0.0112553	0.00580864	0.00921199	0.0064908	0.00402372	0.0049791	0.0125839	0.00582928
0	1	0.0188244	0.00653479	0.0290952	0.00402992	0.0370552	0.0215783	0.00195751	0.0168118	0.0196155	0.00916789
0	1	0.0447055	0.012646	0.0131286	0.00404034	0.0556651	0.0120301	0.00558787	0.0156792	0.0236717	0.0109038
0	1	0.0215144	0.0197557	0.00505127	0.00850682	0.0414477	0.014286	0.00331082	0.00839607	0.00889971	0.0432223
0	1	0.0087411	0.00284388	0.0190966	0.00317357	0.00987383	0.00719661	0	0.00802511	0.0127969	0.0104742
0	1	0.179023	0.0397103	0.0137593	0.0153322	0.0558459	0.117025	0.28007	0.0538658	0.0320103	0.0107701
0	1	0.00235305	0.0075332	0.00510868	0.017382	0.00829557	0.00624513	0.00395125	0.00769265	0.00950168	0.00678945
0	1	0.00504306	0.00571814	0.0101017	0.00706163	0.0208146	0.0064908	0.00457323	0.00860761	0.00714673	0.0270403
0	1	0.134109	0.0267919	0.0125042	0.0309944	0.0730969	0.104911	0.285663	0.0459572	0.0415265	0.0183059
0	1	0.147865	0.0812982	0.0147177	0.0159367	0.0455022	0.116496	0.196217	0.0736269	0.0134457	0.00634416
0	1	0.0481762	0.0778347	0.0029192	0.0473235	0.111271	0.0258559	0.11063	0.0252078	0.0427195	0.0145477
0	1	0.0344258	0.034527	0.00416805	0.0213771	0.0650895	0.0209152	0.00455544	0.00763457	0.00815855	0.0244545
0	1	0.0865863	0.0553148	0.00705447	0.0249665	0.0588964	0.0677984	0.0555168	0.0279741	0.0158072	0.0189552
0	1	0.0322687	0.0154899	0.0190887	0.00334669	0.0646912	0.0122758	0.0144154	0.00997775	0.0210229	0.0290005
0	1	0.0121022	0.0066785	0.0142962	0.00909261	0.0156269	0.0156977	0.00199374	0.0087866	0.0137465	0.0234591
0	1	0.0121022	0.00326738	0.0269619	0.00878709	0.0197468	0.0119943	0.00327459	0.00884032	0.0232816	0.0131001
0	1	0.302333	0.66013	0.0129176	0.0544017	0.0331875	0.334526	0.700916	0.511134	0.0329726	0.0108661
0	1	0.0155436	0.0099459	0.0113203	0.00615489	0.0146069	0.00733506	0.00195751	0.00954809	0.0113084	0.0135063
0	1	0.103392	0.106195	0.0203782	0.00673738	0.196767	0.0498033	0.00818308	0.0516263	0.00961741	0.0173492
0	1	0.00672219	0	0.0349336	0.00641314	0.00870196	0.0051864	0.00263416	0.0105195	0.0179865	0.0116879
0	1	0.00261387	0.00397835	0.0190887	0.00729787	0.0105693	0.00951014	0.00202997	0.00917714	0.0179503	0.0301684
0	1	0.0135583	0.00270015	0.0131286	0.00813106	0.0312576	0.0113243	0.00526834	0.0137657	0.00863437	0.0115374
0	1	0.00638805	0.00540029	0.012496	0.0131558	0.00809567	0.0127671	0.00587252	0.0118717	0.0197394	0.00986158
0	1	0.237428	0.0612551	0.00858742	0.0317328	0.0782735	0.182731	0.232143	0.0953006	0.0177525	0.0215943
0	1	0.00638525	0.00540029	0.00596015	0.0601822	0.0185754	0.0165419	0.0144154	0.0057406	0.0177734	0.0078257
0	1	0.0137814	0.0239157	0.00596015	0.0238749	0.0365929	0.0147918	0.0142046	0.0122623	0.0128319	0.00834533
0	1	0.152442	0.63409	0.00488163	0.0456751	0.0199259	0.335618	0.632582	0.933153	0.0533537	0.0217377
0	1	0.0191952	0.0134667	0.00237594	0.0378591	0.0304654	0.00744228	0.00537703	0.0175732	0.019261	0.00582453
0	1	0.0194955	0.0573691	0.00775225	0.0652024	0.043692	0.0183065	0.0131504	0.0145083	0.0113443	0.0302678
0	1	0.0194955	0.0581467	0.00654399	0.0673188	0.0433864	0.0194344	0.0126624	0.0153083	0.00961741	0.0298789
0	1	0.0188215	0.00795673	0.00403379	0.0555741	0.00907382	0.00670646	0.0537755	0.00894446	0.0134899	0.0224378
0	1	0.00201609	0.0051348	0.00475188	0.0299656	0.00631133	0.00543207	0.00658542	0.00382707	0.00666826	0.00863332
0	1	0.0989915	0.032969	0.00771167	0.0618979	0.0413922	0.0647135	0.271195	0.0276013	0.0345842	0.0209877
0	1	0.166411	0.146781	0.00557899	0.0295869	0.120167	0.0705622	0.375514	0.0569764	0.0240402	0.0159775
0	1	0.0692493	0.0547139	0.00837666	0.0137602	0.107489	0.0392803	0.0595876	0.0382511	0.0168164	0.0228548
0	1	0.0180945	0.0271375	0.011223	0.0592822	0.0539969	0.0237697	0.00783004	0.0191353	0.0195622	0.0136566
0	1	0.00436914	0.00198918	0.028207	0.010655	0.0127267	0.0064908	0.00195751	0.0187252	0.0188804	0.00679842
0	1	0.220599	0.236725	0.00791443	0.0218901	0.179815	0.0924731	0.0438966	0.0749926	0.00775281	0.0266924
0	1	0.286433	0.13021	0.00942257	0.0364198	0.0429151	0.313038	0.532597	0.229552	0.0643446	0.0129895
0	1	0.0783928	0.0228432	0.0029192	0.0337541	0.0558261	0.0302504	0.0865841	0.0363251	0.0111312	0.00563552
0	1	0.0981504	0.0469027	0.00833609	0.0330384	0.085824	0.0501532	0.182795	0.024876	0.0295776	0.00594819
0	1	0.001345	0.00071097	0.0162911	0.00887509	0.00564992	0.00492112	0.00263416	0.0055616	0.0123066	0.0063229
0	1	0.411832	0.326766	0.00833609	0.0471741	0.0438207	0.294211	0.57064	0.274799	0.0117527	0.0117133
0	1	0.123027	0.425812	0.00412747	0.0102352	0.0769552	0.048356	0.0223904	0.116706	0.00345375	0.0118093
0	1	0.103161	0.0677834	0.00529514	0.0258554	0.0677226	0.0473698	0.302833	0.0362984	0.0384697	0.0146895
0	1	0.0327998	0.0349505	0.00712782	0.0919955	0.0366966	0.0275003	0.0266236	0.0145077	0.0633397	0.0343439
0	1	0.11694	0.114006	0.00775225	0.0387179	0.108566	0.0524495	0.331071	0.0550628	0.0256074	0.00867594
0	1	0.00904818	0.0148185	0.00350303	0.0586419	0.021731	0.00820635	0.162783	0.00917714	0.0445307	0.0463797
0	1	0.154942	0.349379	0.0113365	0.0104359	0.198101	0.0725062	0.0480192	0.0960562	0.00640291	0.0235634
0	1	0.111267	0.257033	0.00600074	0.00827061	0.0717565	0.0713121	0.0696598	0.114825	0.00765132	0.0195135
0	1	0.0524353	0.0205545	0.00950377	0.0104523	0.0915944	0.0373014	0.00724328	0.0217909	0.01767	0.0153981
0	1	0.0374443	0.0086677	0.0188796	0.00943555	0.0393899	0.0204441	0.00451921	0.0160502	0.0120881	0.0136652
0	1	0.0356327	0.01819	0.0155857	0.00891911	0.036338	0.0243371	0.00673443	0.0133947	0.0150373	0.023535
0	1	0.0443625	0.0210339	0.0107931	0.00939158	0.0620602	0.0225414	0.00783004	0.0175732	0.00467603	0.0134642
0	1	0.034059	0.0116443	0.011733	0.00952359	0.0561803	0.0201782	0.00726207	0.00970221	0.00887358	0.0284349
0	1	0.00638805	0.00326738	0.0195509	0.00850682	0.0051399	0.00211745	0.00142382	0.0122623	0.018291	0.00677374
0	1	0.0151264	0.00724576	0.0120015	0.00645714	0.0260104	0.00553931	0.00451921	0.0161446	0.0142935	0.00669644
0	1	0.0241988	0.0213214	0.00891993	0.0530878	0.0305844	0.0166492	0.0621468	0.0118717	0.011105	0.0504427
0	1	0.0100833	0.00682223	0.00412747	0.0158076	0.00712415	0.00578497	0.00398749	0.00382707	0.0123885	0.00906292
0	1	0.00235305	0.00270015	0.0137935	0.00799035	0.00363556	0.00845248	0.00195751	0.00689264	0.00541985	0.00892924
0	1	0.00806719	0.00397835	0.020962	0.00762211	0.0114258	0.00483349	0.000640425	0.00917714	0.0229398	0.00823063
0	1	0.0484003	0.0201792	0.0166316	0.0100841	0.0806627	0.0314749	0.00459167	0.0145468	0.00657534	0.0227222
0	1	0.0406729	0.121408	0.00511405	0.0280178	0.0693941	0.0213754	0.00651295	0.0312858	0.0156452	0.015218
0	1	0.0141183	0.00525656	0.00771167	0.0110128	0.00987341	0.0114033	0.00455544	0.0103292	0.0103612	0.00688545
0	1	0.0833591	0.032935	0.011377	0.00427542	0.049635	0.0564988	0.00884664	0.034014	0.00964356	0.00908881
0	1	0.0255438	0.0214574	0.00958496	0.00669337	0.0291102	0.0176318	0.00459167	0.0118522	0.00817108	0.00747341
0	1	0.0340319	0.0738409	0.0047113	0.0599029	0.0711563	0.0319264	0.0296887	0.0175928	0.0172426	0.00771411
0	1	0.0228537	0.0210339	0.0103499	0.0119415	0.0413778	0.0202094	0.00847044	0.0141562	0.0189477	0.0882638
0	1	0.116444	0.0783899	0.00761436	0.0368006	0.0706405	0.0769524	0.269503	0.0688611	0.0246331	0.0111106
0	1	0.00750608	0.00738947	0.00905418	0.00729787	0.0107899	0.00719661	0.00259794	0.0141578	0.0180952	0.00738595
0	1	0.00907526	0.00326738	0.0239217	0.00887509	0.00722776	0.00483349	0.00195751	0.0153278	0.0164977	0.0201677
0	1	0.0502849	0.019748	0.00779282	0.117081	0.0284466	0.0264207	0.0682642	0.0202874	0.087192	0.00942321
0	1	0.145944	0.0282939	0.00775225	0.118943	0.0643052	0.114971	0.370766	0.0526676	0.0722342	0.0167214
0	1	0.0350717	0.0523213	0.00779282	0.0491535	0.0360106	0.0112765	0.15657	0.0180029	0.0322853	0.00825232
0	1	0.00672219	0.00412209	0.0140368	0.00919933	0.0101652	0.00426492	0.00547781	0.0103292	0.0194622	0.0457669
0	1	0.0312607	0.053879	0.00891993	0.0937787	0.0591926	0.0119009	0.0325719	0.0263794	0.0148242	0.0413141
0	1	0.0124364	0.00503055	0.0148801	0.00665342	0.03206	0.0116196	0.000640425	0.0129846	0.0135757	0.00700869
0	1	0.0995047	0.31896	0.00587898	0.0305506	0.0879479	0.0660823	0.0610279	0.0996116	0.0115922	0.120667
0	1	0.0669252	0.0152759	0.00777256	0.0475235	0.0365473	0.0327915	0.0989682	0.0275314	0.0446387	0.00313641
0	1	0.0110941	0.00213291	0.00654399	0.00585265	0.0131805	0.00323272	0.000640425	0.00495954	0.00605445	0.00605615
0	1	0.171336	0.57274	0.0101282	0.0469254	0.0603995	0.224928	0.238825	0.563635	0.0266208	0.0258529
0	1	0.0298616	0.0108006	0.0250652	0.0104083	0.0425876	0.0087657	0.00391501	0.00843521	0.0133604	0.0154656
0	1	0.0211476	0.00507005	0.0136718	0.00957167	0.0262091	0.00659805	0.00498108	0.0118522	0.0118489	0.00605615
0	1	0.0385622	0.028644	0.00891993	0.0858909	0.0371811	0.0161166	0.116315	0.0233139	0.0254031	0.00698823
0	1	0.06285	0.0761516	0.00529514	0.00516015	0.13508	0.0276531	0.0132231	0.0183152	0.0128613	0.0219803
0	1	0.00201609	0.0066785	0.00815762	0.00855084	0.00539491	0.00804087	0.00440371	0.015658	0.0177211	0.00739238
0	1	0.239504	0.225224	0.00775225	0.0301561	0.0616273	0.167511	0.272848	0.21865	0.0173429	0.0121093
0	1	0.0642034	0.0162009	0.0249209	0.00980382	0.0695725	0.021914	0.00662165	0.0172218	0.0154179	0.0326582
0	1	0.0588234	0.0517187	0.00962553	0.0581745	0.103579	0.029309	0.38512	0.026399	0.0479263	0.00996057
0	1	0.197408	0.0474572	0.00708724	0.0533794	0.0602656	0.134408	0.21367	0.0719223	0.0242437	0.0130376
0	1	0.199215	0.115723	0.00887934	0.0189152	0.0397273	0.187298	0.299633	0.124851	0.0188444	0.0105168
0	1	0.29106	0.303385	0.00781235	0.0698833	0.132887	0.172963	0.358232	0.221381	0.0180126	0.00751602
0	1	0.0296159	0.0152024	0.0113365	0.00762211	0.0417382	0.0113445	0.0246469	0.0185972	0.0187651	0.00929455
0	1	0.1658	0.0961903	0.00416805	0.0400848	0.0359315	0.16816	0.396365	0.163429	0.0244187	0.0131139
0	1	0.0201694	0.0146352	0.0120015	0.0640459	0.0145337	0.00885393	0.0430892	0.0130238	0.029383	0.00834832
0	1	0.00773305	0.00133746	0.00779282	0.0110128	0.00671773	0.00684371	0.00192128	0.00579157	0.0248287	0.0123983
0	1	0.00773305	0.00198918	0.00779282	0.0110128	0.00671773	0.0064908	0.00192128	0.00611158	0.0244774	0.0127942
0	1	0.0137814	0.00540029	0.0156652	0.00850682	0.0151669	0.00781419	0.00334706	0.00613114	0.0118355	0.00839739
0	1	0.0245385	0.0255368	0.00759821	0.0344037	0.0287038	0.0169542	0.00905175	0.0087866	0.00903091	0.012515
0	1	0.045939	0.044881	0.00295978	0.0107053	0.0781621	0.0314276	0.00793873	0.014794	0.0140465	0.0285155
0	1	0.0859409	0.095254	0.00413553	0.00891911	0.114482	0.0370545	0.0215688	0.0428005	0.0113704	0.0179903
0	1	0.222386	0.540469	0.00638181	0.0121483	0.063249	0.157591	0.0531338	0.213118	0.00651866	0.0148755
0	1	0.00941219	0.00163918	0.0358581	0.0120087	0.0119884	0.00955975	0.00859432	0.0149177	0.0153288	0.0179219
0	1	0.048321	0.0262905	0.0136452	0.0144035	0.0905949	0.0316721	0.00722584	0.0183348	0.0113443	0.107925
0	1	0.0275627	0.021777	0.00596015	0.0452553	0.0389836	0.0147773	0.00850669	0.0107197	0.00917157	0.0123013
0	1	0.00638525	0.00611126	0.00507624	0.00790237	0.00961839	0.00770639	0.0132795	0.0107001	0.0173026	0.0113431
0	1	0.0157162	0.0200355	0.0065034	0.039019	0.0272764	0.0131201	0.0177625	0.0130042	0.00789055	0.022247
0	1	0.0235305	0.0206104	0.00837666	0.00608889	0.0340708	0.014482	0.00989622	0.0168312	0.00741209	0.0304835
0	1	0.169305	0.104641	0.00354362	0.0177942	0.0729277	0.0648925	0.315292	0.0374896	0.02634	0.032206
0	1	0.169576	0.20284	0.00578982	0.00982061	0.0628076	0.0510968	0.161439	0.0514028	0.0138411	0.0089273
0	1	0.00825469	0.00720626	0.0248918	0.00855084	0.0051399	0.00789265	0.00195751	0.00385959	0.0153288	0.0106218
0	1	0.0151264	0.0156336	0.00420863	0.0585449	0.0100689	0.0094323	0.00479571	0.0141758	0.0416175	0.00866313
0	1	0.0759659	0.0179355	0.0106796	0.121726	0.0438962	0.0590764	0.13437	0.0387533	0.0850018	0.0103931
0	1	0.187039	0.0938455	0.00767108	0.0394566	0.0287881	0.197436	0.428443	0.172357	0.040488	0.015256
0	1	0.0265546	0.0810661	0.00596015	0.0410288	0.0587686	0.0185521	0.0460031	0.0136063	0.0132984	0.0331306
0	1	0.0336166	0.0174791	0.0173762	0.0109699	0.042442	0.022924	0.00530457	0.0087866	0.0121143	0.0100962
0	1	0.0527648	0.0237418	0.00771167	0.00455567	0.0830928	0.0234929	0.0190071	0.0152887	0.013577	0.0184852
0	1	0.0073961	0.00596753	0.0155469	0.0106886	0.00747766	0.0111098	0.00665788	0.00993863	0.0176143	0.00683304
0	1	0.00784445	0.00596753	0.0148801	0.0106886	0.00539491	0.0111098	0.00665788	0.00993863	0.016525	0.00671
0	1	0.131947	0.0358195	0.011377	0.0506867	0.0656255	0.0965217	0.178336	0.0638331	0.0479001	0.017104
0	1	0.0387091	0.0108006	0.00412747	0.0248825	0.0418284	0.0201782	0.0079025	0.00763457	0.0134637	0.0164696
0	1	0.00436914	0.00341112	0.00237594	0.013755	0.00381708	0.00656865	0.0133414	0.00956766	0.0106005	0.00397767
0	1	0.00462209	0.00213291	0.0113365	0.0134748	0.0101762	0.00448058	0.00921958	0.0145468	0.010122	0.0103168
0	1	0.0181533	0.0102334	0.00775225	0.0349839	0.0180176	0.014286	0.126084	0.0205851	0.036795	0.0640732
0	1	0.254628	0.762298	0.0089605	0.0303402	0.165253	0.124493	0.24607	0.227363	0.00642903	0.0161616
0	1	0.0621725	0.0289907	0.00825492	0.0272298	0.0638758	0.0376289	0.139686	0.0203839	0.0190217	0.0145486
0	1	0.0268944	0.00483306	0.0118391	0.00749413	0.045816	0.012383	0.00654919	0.00804466	0.0162857	0.00708043
0	1	0.0682413	0.0683584	0.0124636	0.0153493	0.0661126	0.0228942	0.02011	0.0317294	0.0157811	0.00925492
0	1	0.00974915	0.00525656	0.0259651	0.00455567	0.0112998	0.00358791	0.00466414	0.0111102	0.0182779	0.0120716
0	1	0.256486	0.541539	0.00712782	0.0272222	0.053322	0.240783	0.540653	0.316006	0.0195263	0.0254961
0	1	0.219649	0.173754	0.00527085	0.0780048	0.129991	0.117465	0.391166	0.063703	0.0362644	0.0529134
0	1	0.0349559	0.0101632	0.00771167	0.0100401	0.0162171	0.0142952	0.00715338	0.021153	0.00419757	0.0102485
0	1	0.0349559	0.0106248	0.00771167	0.0100401	0.0164559	0.0143932	0.00715338	0.021703	0.00419757	0.0105891
0	1	0.00235305	0.00554403	0.0130068	0.00641314	0.00814419	0.00472625	0.00327459	0.00841564	0.0108397	0.00491791
0	1	0.00336109	0.00270015	0.0244521	0.00766611	0.0088056	0.00744228	0.00199374	0.0191549	0.0108658	0.0143559
0	1	0.154562	0.50312	0.010712	0.00455567	0.1663	0.0720051	0.0329432	0.130001	0.00518062	0.0111631
0	1	0.0702573	0.0503043	0.00767108	0.0617231	0.111477	0.0482232	0.261425	0.0187448	0.0450325	0.0174706
0	1	0.0977066	0.0473135	0.00891993	0.0394735	0.114146	0.0403831	0.24053	0.0286639	0.0293329	0.012998
0	1	0.0433629	0.00525656	0.0141339	0.00797921	0.0232002	0.0229058	0.00280469	0.0141758	0.0106005	0.0376394
0	1	0.0356299	0.0110881	0.0185049	0.0126164	0.0425941	0.0232789	0.0092558	0.0200503	0.00913896	0.0209136
0	1	0.114345	0.143512	0.00591956	0.0132466	0.116017	0.051355	0.0327283	0.0550237	0.0108658	0.0202734
0	1	0.0151264	0.00810044	0.00479247	0.0660768	0.0151169	0.00377477	0.00982375	0.0107197	0.0200309	0.00469228
0	1	0.0248726	0.00838791	0.0129397	0.00455567	0.0319823	0.00991265	0.0052321	0.0155296	0.0120258	0.0118073
0	1	0.0279567	0.0587845	0.00600074	0.0794355	0.0516874	0.0249045	0.0304741	0.0169506	0.0160465	0.0155128
0	1	0.0147894	0.013097	0.0118797	0.00580864	0.0169497	0.0134833	0.00459167	0.0145484	0.0163152	0.00791198
0	1	0.0608776	0.0315471	0.00716842	0.00487991	0.0831109	0.0390829	0.0079025	0.0125692	0.0125666	0.00952009
0	1	0.0392693	0.0352042	0.00954434	0.0581537	0.0896991	0.022711	0.145323	0.0141171	0.0330759	0.0116063
0	1	0.0694856	0.0619164	0.00891993	0.0353337	0.100167	0.0371619	0.111553	0.02677	0.0135757	0.0145693
0	1	0.107119	0.0480931	0.010047	0.0388471	0.0608846	0.0796295	0.17586	0.0298669	0.0220296	0.0119876
0	1	0.00672219	0.00483306	0.0253937	0.00565231	0.0149097	0.00980542	0.00259794	0.0110907	0.0167902	0.0136136
0	1	0.0614767	0.0522958	0.0124392	0.00938403	0.118653	0.0247661	0.00907462	0.0130042	0.0156919	0.0731975
0	1	0.0194595	0.0214574	0.0120686	0.0583214	0.0356604	0.0146687	0.0313468	0.0124754	0.0182375	0.0112072
0	1	0.0248755	0.221475	0.00412747	0.0563755	0.0704925	0.0178451	0.0470646	0.0401842	0.013454	0.0137492
0	1	0.207023	0.0325038	0.00958496	0.065035	0.0708225	0.0940486	0.148721	0.0823752	0.0506188	0.00876596
0	1	0.00336109	0.00326738	0.0192669	0.00516015	0.00671773	0.00596182	0.00323836	0.0087866	0.0209332	0.00684182
0	1	0.0420408	0.0707426	0.0102094	0.0167182	0.140352	0.018168	0.0099325	0.0221618	0.00741209	0.041762
0	1	0.0573627	0.0576385	0.0065034	0.00855084	0.104576	0.0213754	0.0110321	0.0193718	0.0165075	0.0141158
0	1	0.00840415	0.00344513	0.0173046	0.00701762	0.0151169	0.00659805	0.00772131	0.0133947	0.011875	0.0116144
0	1	0.0060511	0.00468932	0.00416805	0.035308	0.00719985	0.0114229	0.0163368	0.00689264	0.0154664	0.0149768
0	1	0.0170594	0.00653479	0.0183831	0.00777323	0.021221	0.0130128	0.00455544	0.0144881	0.00887358	0.0097161
0	1	0.082017	0.00824416	0.0167534	0.0082266	0.0321145	0.0365056	0.00192128	0.00724403	0.00485003	0.0114025
0	1	0.00436914	0.00611126	0.0112553	0.0109248	0.0055463	0.0171577	0.00338068	0.00788682	0.00720787	0.0265864
0	1	0.00444387	0.00617051	0.0119609	0.0229543	0.0125191	0.00912779	0.0179371	0.0133693	0.0301333	0.00794796
0	1	0.0221826	0.0284157	0.01349	0.00734187	0.0327749	0.0210224	0.00621085	0.0122231	0.012274	0.0761056
0	1	0.0500823	0.0311236	0.0118903	0.00827061	0.0627429	0.0215899	0.00793873	0.0168438	0.017321	0.0552327
0	1	0.0154576	0.00142194	0.0319738	0.00726427	0.0156747	0.0078234	0.004401	0.00880616	0.0192349	0.00844431
0	1	0.0153491	0.0154899	0.00533572	0.0161729	0.0473976	0.0103728	0.00726207	0.0154298	0.0124187	0.0268454
0	1	0.00571415	0.00270015	0.00950377	0.00600037	0.0139455	0.00613789	0.00263416	0.00689264	0.00419757	0.0105078
0	1	0.00823521	0.00270015	0.00479247	0.00672059	0.0110448	0.00684371	0.00188635	0.00328846	0.00714673	0.0154041
0	1	0.00806719	0.0108006	0.0263383	0.00641314	0.0124713	0.016189	0.00662165	0.0107197	0.0148242	0.0320355
0	1	0.00269	0.00284388	0.00587898	0.0027422	0.00829336	0.0113243	0.00195751	0.00726361	0.00908893	0.00520891
0	1	0.156437	0.0471166	0.00354362	0.0310918	0.0435657	0.0985828	0.507807	0.0528477	0.0567018	0.012125
0	1	0.04636	0.0186135	0.00591956	0.0689662	0.0400468	0.033928	0.0816756	0.0202483	0.0280693	0.00948055
0	1	0.248593	0.953449	0.00825492	0.00645714	0.073119	0.117673	0.17844	0.269287	0.00839514	0.00960223
0	1	0.0124364	0.00738947	0.00639024	0.0880636	0.0195954	0.014963	0.0311633	0.00954809	0.0409355	0.0101358
0	1	0.0298839	0.0272812	0.0107526	0.00580864	0.0628087	0.0105112	0.00387879	0.0259889	0.012686	0.00708941
0	1	0.116156	0.0780245	0.011758	0.0508766	0.0499725	0.130885	0.374439	0.0391916	0.02763	0.0574837
0	1	0.0893485	0.018946	0.00479247	0.0989592	0.0496323	0.05886	0.272454	0.034424	0.0752908	0.00806328
0	1	0.00974915	0.00142194	0.0130149	0.00516015	0.0146314	0.00837299	0.0035203	0.0107197	0.0120673	0.013689
0	1	0.00672219	0.0075332	0.00175152	0.0325737	0.0267196	0.00754952	0.0052321	0.00892113	0.00763054	0.0133029
0	1	0.0073961	0.00468932	0.0366852	0.00552841	0.0114512	0.015689	0.00455544	0.0087866	0.022021	0.0168392
0	1	0.0154605	0.00483306	0.0150585	0.0133867	0.01556	0.00746189	0.0132528	0.00495954	0.0266221	0.0178483
0	1	0.0121022	0.014068	0.00833609	0.00701762	0.0352701	0.00708938	0.00135331	0.00669411	0.00544598	0.0179835
0	1	0.00538	0.00767696	0.0114013	0.00545603	0.00946701	0.00514719	0.00259794	0.0068535	0.0170034	0.0149627
0	1	0.0804228	0.0315471	0.00833609	0.0227813	0.0537418	0.0440551	0.095898	0.0333111	0.00592445	0.0128336
0	1	0.0127705	0.0130213	0.00425721	0.0148865	0.0150925	0.0094709	0.00839797	0.0134143	0.00889971	0.00970321
0	1	0.00974915	0.00341112	0.0047113	0.00552841	0.0180654	0.00874669	0.00462791	0.00565764	0.00836251	0.00779206
0	1	0.0060511	0.00611126	0.00779282	0.00673738	0.00341067	0.00211745	0.00722584	0.0118717	0.0058983	0.00895794
0	1	0.00713293	0.00270015	0.0160884	0.0058706	0.00447849	0.00458782	0.00263416	0.0049791	0.010122	0.00581854
0	1	0.00932818	0.0216352	0.00900112	0.0741702	0.0131327	0.00890414	0.0270008	0.0126137	0.0338328	0.00647678
0	1	0.046387	0.0230802	0.0095119	0.0540796	0.0322658	0.0183173	0.0476686	0.0179833	0.0269123	0.0187347
0	1	0.0228565	0.0143555	0.00837666	0.0369264	0.0301004	0.016189	0.0924241	0.00956766	0.0171793	0.0392473
0	1	0.149944	0.0668004	0.0118391	0.0280925	0.0326634	0.166629	0.303673	0.119944	0.0279215	0.0133167
0	1	0.206444	0.365261	0.0132222	0.0670562	0.0171284	0.447898	0.801184	0.586032	0.0712836	0.0262837
0	1	0.0235276	0.0139242	0.0155045	0.0122217	0.0395076	0.0178463	0.00665788	0.0110711	0.010122	0.0379156
0	1	0.0764012	0.0585741	0.010339	0.069665	0.128435	0.0337515	0.337707	0.0213087	0.0719056	0.0138787
0	1	0.00820625	0.00198918	0.0154234	0.00608889	0.0130291	0.00850102	0.00466414	0.0103292	0.00913025	0.00857553
0	1	0.00672219	0.00213291	0.00116768	0.00761053	0.00773262	0.00297092	0.00199374	0.0042176	0.00518062	0.00608083
0	1	0.0221855	0.00538604	0.00883878	0.0088311	0.0323136	0.0236312	0.00590876	0.0156988	0.0153026	0.0248096
0	1	0.00606856	0.00270015	0.0100713	0.01259	0.00488489	0.0105112	0.0025617	0.0126528	0.0125666	0.00754067
0	1	0.00571415	0.00270015	0.0105903	0.01259	0.00488489	0.0105112	0.0025617	0.0126528	0.0124301	0.00754067
0	1	0.0917661	0.0429149	0.00587898	0.00943555	0.0721982	0.0391438	0.00797495	0.0206388	0.00666826	0.0216082
0	1	0.00538	0.00341112	0.0249678	0.00669337	0.00674363	0.0100199	0.00462791	0.0119482	0.0153026	0.00803265
0	1	0.004219	0.00454559	0.0214241	0.00921092	0.0123677	0.00991265	0.00526834	0.0167726	0.0148242	0.0154437
0	1	0.0110941	0.0108006	0.0149207	0.0176505	0.0160811	0.0246116	0.00783004	0.0189352	0.0259031	0.0876955
0	1	0.00201609	0.00412209	0.00891993	0.00701762	0.00671773	0.0135469	0.00192128	0.00458857	0.0106005	0.0150884
0	1	0.0339663	0.0182819	0.0338065	0.0105479	0.0574966	0.0303971	0.0267566	0.0200118	0.0195002	0.00944091
0	1	0.206549	0.0342604	0.0109553	0.0463209	0.0613019	0.127916	0.203717	0.0408773	0.0172655	0.0201742
0	1	0.00537719	0.00284388	0.00300037	0.00608889	0.0106384	0.00377477	0.00263416	0.00191353	0.00560581	0.00896394
0	1	0.0201694	0.00397835	0.0129662	0.00532961	0.0381149	0.0127267	0.00327459	0.00937889	0.0125524	0.0133753
0	1	0.0165101	0.00810044	0.0172966	0.0104083	0.0228084	0.0121686	0.00530457	0.00456901	0.0149138	0.0207011
0	1	0.173331	0.198034	0.00596015	0.0182667	0.0727677	0.126458	0.127977	0.126443	0.0133365	0.0105698
0	1	0.143533	0.191342	0.0101282	0.0213771	0.096281	0.0664733	0.233625	0.0799192	0.0229801	0.0108787
0	1	0.0171396	0.0183338	0.0146186	0.00367094	0.0492156	0.00768615	0.0066941	0.0108921	0.0101482	0.0172564
0	1	0.0174822	0.00550454	0.00704666	0.0106886	0.0148865	0.00386299	0.00722584	0.0114812	0.0108658	0.0141242
0	1	0.0171453	0.00795756	0.0197537	0.00580864	0.0253967	0.00684371	0.00384255	0.0100986	0.0120881	0.0101176
0	1	0.00840135	0.00071097	0.0195508	0.0100841	0.0088056	0.00659805	0.00395125	0.00535008	0.0133104	0.0152427
0	1	0.00840135	0.00071097	0.0195508	0.00959391	0.0088056	0.00659805	0.00395125	0.00458857	0.0140542	0.0152427
0	1	0.166819	0.378155	0.0029192	0.00818258	0.0533061	0.121336	0.112263	0.135181	0.00690749	0.0122327
0	1	0.00840135	0.00284388	0.0195102	0.00399518	0.00946701	0.0064908	0.00192128	0.00763457	0.00839514	0.00871447
0	1	0.0183753	0.0120788	0.0165247	0.00516015	0.0519878	0.0215899	0.0047031	0.00816616	0.0146241	0.0227303
0	1	0.00537719	0.00270015	0.00708724	0.00306645	0.00384343	0.00636336	0.00587252	0.0156988	0.00818205	0.00679391
0	1	0.00100805	0.00540029	0.00882003	0.0331522	0.0131063	0.009148	0.0104279	0.00648253	0.0207225	0.0133159
0	1	0.163982	0.152487	0.00950377	0.00966725	0.0779546	0.0673733	0.0215708	0.082877	0.00592445	0.033332
0	1	0.0480662	0.044632	0.00728186	0.0427723	0.0552138	0.0323779	0.0218363	0.0126137	0.0173601	0.0138317
0	1	0.0332824	0.0102334	0.00887934	0.0142136	0.0401323	0.0295246	0.00647672	0.0187448	0.0104439	0.020791
0	1	0.00369805	0.0163446	0.00716842	0.00701762	0.023109	0.00472625	0.00722584	0.0138048	0.00642903	0.00795532
0	1	0.0047061	0.00213291	0.0246352	0.00487991	0.00359881	0.0120613	0.00391501	0.0114812	0.0135757	0.0111631
0	1	0.0430231	0.0407162	0.0113365	0.0212932	0.0751025	0.0320556	0.0325122	0.0248564	0.0195002	0.0201381
0	1	0.039999	0.0265331	0.00900112	0.0163125	0.070014	0.0273299	0.0138113	0.0120056	0.0187444	0.0230555
0	1	0.0534434	0.127113	0.00872532	0.0181185	0.103495	0.0348483	0.00996873	0.0412972	0.00961741	0.0548207
0	1	0.0181505	0.00468932	0.0265491	0.00827061	0.0237153	0.0113243	0.00331082	0.0115642	0.0103612	0.01207
0	1	0.0047061	0.00198918	0.0135907	0.00744783	0.0134355	0.00352909	0.0025617	0.0133556	0.0177734	0.00933593
0	1	0.00336109	0.00483306	0.00300037	0.0120113	0.00341289	0.0051864	0.00718961	0.00880616	0.0138411	0.00960719
0	1	0.0231935	0.0123806	0.0110477	0.00943555	0.0358279	0.0173152	0.00847044	0.0229429	0.012585	0.0196817
0	1	0.0475547	0.0634398	0.0172966	0.0578942	0.042682	0.0328968	0.0860214	0.0159444	0.0205236	0.147397
0	1	0.034619	0.032122	0.00954434	0.0403039	0.0525984	0.0262401	0.0277312	0.0115984	0.0113704	0.0300276
0	1	0.0284046	0.00611126	0.0116705	0.0060449	0.0203046	0.0215798	0.00387743	0.0087866	0.00890088	0.0160868
0	1	0.00537719	0	0.0108741	0.00487991	0.00422347	0.00507916	0.00259794	0.00997775	0.010122	0.00355197
0	1	0.0980137	0.027436	0.00440317	0.0187183	0.0463808	0.0767281	0.247891	0.0320061	0.0164703	0.0214759
0	1	0.0547884	0.0548577	0.00946319	0.0461222	0.0380487	0.0145317	0.0278467	0.0187252	0.0118228	0.0298487
0	1	0.0141183	0.014068	0.016591	0.0126079	0.0197209	0.0144435	0.00658542	0.0187252	0.0149846	0.0104574
0	1	0.34073	0.193161	0.0141745	0.0282025	0.0604753	0.221023	0.303467	0.123824	0.00839514	0.0183545
0	1	0.00254906	0.00510406	0.0112147	0.00427542	0.00697274	0.00931404	0.00583629	0.0137853	0.011105	0.00872743
0	1	0.00235305	0.00071097	0.0143773	0.00576464	0.0052913	0.00483349	0.00259794	0.0141562	0.00741209	0.0106998
0	1	0.0174794	0.00284388	0.00618806	0.00514857	0.0414822	0.0183065	0.00726207	0.00228451	0.00741209	0.0216465
0	1	0.00672219	0.00270015	0.0287709	0.00487991	0.0102798	0.00695095	0.0052321	0.0141806	0.0185237	0.0108316
0	1	0.042689	0.0244374	0.00234351	0.104997	0.0425508	0.0248285	0.0932844	0.0189238	0.0637106	0.00734214
0	1	0.0268916	0.00696596	0.0137124	0.00794636	0.0350151	0.0117084	0.00530457	0.00993863	0.0125927	0.0261955
0	1	0.232435	0.0704376	0.00869283	0.050603	0.0465485	0.236251	0.536195	0.135966	0.0530308	0.0200474
0	1	0.0282365	0.00701973	0.0184779	0.00641314	0.0268709	0.0118157	0.00199374	0.0125366	0.010122	0.00487829
0	1	0.0386568	0.0099459	0.0124311	0.0235149	0.0615587	0.0181992	0.0333057	0.0138943	0.0344621	0.0202561
0	1	0.00571415	0.00341112	0.014215	0.00453366	0.00976979	0.00352909	0.00067666	0.00993863	0.017508	0.00972896
0	1	0.0601655	0.0500246	0.00879357	0.0542912	0.0814115	0.0273559	0.353246	0.0118326	0.0320407	0.0481481
0	1	0.0346731	0.0236551	0.00706296	0.01259	0.046129	0.0207768	0.0099325	0.0156597	0.0123535	0.0187721
0	1	0.0413496	0.00810044	0.0065034	0.100456	0.0304077	0.0224703	0.0651635	0.0186731	0.0188717	0.0174856
0	1	0.00369805	0.00596753	0.00712782	0.016129	0.00961839	0.00472625	0.00651295	0.0160502	0.0170088	0.00543754
0	1	0.0426718	0.0335362	0.00416805	0.104516	0.0378925	0.026985	0.0594741	0.0256781	0.0760455	0.00841955
0	1	0.0194955	0.013357	0.00946319	0.00827061	0.0228466	0.0153827	0.00451921	0.0145272	0.00573524	0.0314254
0	1	0.00504025	0.0066785	0.0247648	0.00757809	0.00697274	0.00564655	0.00331082	0.0128577	0.0162857	0.0103188
0	1	0.00269	0.00213291	0.020176	0.00794636	0.0112653	0.00885393	0	0.00572104	0.0162857	0.00727542
0	1	0.11141	0.0977224	0.00683582	0.0082266	0.184347	0.0516759	0.0243962	0.0603738	0.00892363	0.0211266
0	1	0.00100805	0.00071097	0.0254946	0.00367094	0.00341067	0.00352909	0.00331082	0.00956766	0.0130712	0.011655
0	1	0.0174822	0.0120788	0.0113365	0.0206047	0.0283731	0.0064908	0.0177625	0.00841564	0.0148242	0.0125804
0	1	0.0177007	0.00907911	0.0100065	0.089097	0.0251917	0.0166384	0.0848341	0.0114812	0.0316987	0.0112704
0	1	0.00235305	0.00540029	0.00416805	0.061881	0.0058551	0.0126495	0.0154871	0.0114616	0.0254906	0.00799303
0	1	0.00436914	0.00468932	0.0225106	0.00641314	0.00564992	0.00483349	0.00195751	0.00343654	0.0150047	0.00376945
0	1	0.0127733	0.00364262	0.015926	0.00876914	0.0120781	0.00483349	0.0066941	0.0103292	0.0268861	0.0112774
0	1	0.0217888	0.0105131	0.00295978	0.0777286	0.0155233	0.0137999	0.0552781	0.0126137	0.0339563	0.0106464
0	1	0.0190278	0.0106569	0.00900112	0.101464	0.0121341	0.0167073	0.0355397	0.0125947	0.0489277	0.00913983
0	1	0.0081814	0.0137805	0.00241653	0.00613289	0.00447849	0.009118	0.00783004	0.0114616	0.0106005	0.0150251
0	1	0.0110914	0.00270015	0.0307249	0.00282615	0.00631133	0.0137186	0.0026704	0.00267504	0.0164423	0.00832663
0	1	0.107477	0.212781	0.00946319	0.021067	0.202578	0.0537845	0.0342575	0.0466276	0.0109127	0.0218779
0	1	0.130576	0.366744	0.00712782	0.0235149	0.17315	0.0613341	0.0586499	0.0624604	0.0136523	0.0289959
0	1	0.0432846	0.0370511	0.00442753	0.0349399	0.0473596	0.0221188	0.0445231	0.0220566	0.0106005	0.0340843
0	1	0.0114283	0.00270015	0.0292575	0.0100401	0.0225451	0.0139331	0.00387879	0.0057406	0.0217056	0.01486
0	1	0.123726	0.1889	0.00712782	0.00520416	0.0902313	0.0585868	0.00598122	0.0553704	0.0102247	0.0100932
0	1	0.051096	0.0533039	0.00630879	0.0314172	0.0383221	0.0302293	0.0113925	0.0122623	0.00895432	0.0160227
0	1	0.00403501	0.00540029	0.0127118	0.00762211	0.00605632	0.0051864	0.00263416	0.0057406	0.0143196	0.00301568
0	1	0.0164414	0.00584027	0.00991722	0.0054844	0.0235661	0.00761119	0.00560437	0.0049791	0.00741209	0.0177862
0	1	0.0047061	0.0075332	0.00479247	0.0420015	0.0123681	0.00412767	0.00718961	0.0111102	0.0180126	0.00877493
0	1	0.00436914	0.0132522	0.0082955	0.0384828	0.0105598	0.016265	0.0278874	0.0099007	0.0167902	0.00469527
0	1	0.001345	0.00671316	0.0219429	0.00725334	0.00697274	0.00850102	0.00131708	0.00841564	0.0192349	0.0119677
0	1	0.0457132	0.015626	0.00821431	0.0118975	0.0591896	0.0219428	0.00391501	0.0103292	0.0103262	0.0358252
0	1	0.0447079	0.0234466	0.00350303	0.0324623	0.036158	0.021621	0.00526834	0.00839607	0.00711411	0.0141392
0	1	0.0274499	0.0147789	0.00547353	0.0523218	0.0406358	0.0293482	0.310618	0.0179638	0.0298682	0.0851618
0	1	0.12633	0.184449	0.00837666	0.0421492	0.147284	0.0634067	0.382486	0.0508452	0.0222362	0.0182308
0	1	0.16532	0.146923	0.0125447	0.0273178	0.0388322	0.170649	0.253877	0.167348	0.0177734	0.0109374
0	1	0.00504306	0.00468932	0.00533572	0.00947958	0.00946701	0.0101283	0.000640425	0.0110272	0.0106624	0.0100248
0	1	0.0492978	0.0075332	0.0047113	0.0771949	0.0230149	0.0384846	0.0761838	0.0210489	0.0263815	0.0114668
0	1	0.0087383	0.00824416	0.0082955	0.0726301	0.0133319	0.0129234	0.0144879	0.0133752	0.0241762	0.0061757
0	1	0.055729	0.0498051	0.00712782	0.060386	0.0608686	0.0409451	0.072937	0.0274793	0.0145142	0.0177948
0	1	0.0107572	0.00326738	0.0252732	0.00669337	0.0210696	0.0107563	0.00462791	0.00689264	0.0155158	0.0124309
0	1	0.188425	0.238602	0.00537631	0.0121479	0.18031	0.0791274	0.0230308	0.0720128	0.00905631	0.0207327
0	1	0.0245413	0.0116553	0.00808467	0.0078068	0.0302817	0.0118316	0.00466414	0.00765414	0.00419757	0.0261501
0	1	0.034619	0.0507356	0.00891993	0.0160595	0.0691138	0.0194724	0.00658542	0.0122623	0.0062137	0.0252994
0	1	0.036244	0.0109443	0.0171748	0.00729787	0.0427229	0.0101969	0.00918335	0.0149373	0.0147328	0.0310213
0	1	0.000448021	0.00284388	0.00179211	0.00645714	0.00422347	0.00378457	0.00199374	0.0120849	0.0123948	0.00895794
0	1	0.00336109	0.00127821	0.0154772	0.00855084	0.0067824	0.00507916	0.00195751	0.00765414	0.010122	0.00667177
0	1	0.00806719	0.00326738	0.00507624	0.0140856	0.0151169	0.00636471	0.00922366	0.00728316	0.011079	0.0104257
0	1	0.0201665	0.006526	0.0125042	0.00675964	0.0201532	0.0126287	0.0268194	0.0141562	0.0138149	0.0134279
0	1	0.00840415	0.0086677	0.00775225	0.0595687	0.0111962	0.0137186	0.0213191	0.0091967	0.0177472	0.0134493
0	1	0.0884078	0.0594428	0.00883878	0.0166147	0.087442	0.0340352	0.0213586	0.00802511	0.0147981	0.0276055
0	1	0.187061	0.180386	0.00349497	0.0101848	0.0695223	0.0960849	0.12712	0.0905691	0.0265904	0.00928558
0	1	0.00369805	0.00341112	0.0348442	0.00407392	0.00458211	0.00400944	0.00729831	0.00535008	0.00616367	0.0159751
0	1	0.096015	0.0537562	0.0173936	0.0470699	0.0930441	0.0776549	0.117265	0.0375086	0.0186791	0.018516
0	1	0.0127733	0.00341112	0.0162262	0.0179737	0.0125454	0.00825535	0.00658542	0.0126332	0.0320929	0.0111448
0	1	0.00571415	0.00198918	0.0112553	0.00766611	0.00656635	0.0111176	0.00391501	0.00458857	0.0177791	0.00959449
0	1	0.0379857	0.0243408	0.00600074	0.020144	0.0951333	0.0178163	0.0118175	0.00956766	0.0147642	0.0230842
0	1	0.00616217	0.00254215	0.0398259	0.00794636	0.00936869	0.0157288	0.00327459	0.0114616	0.02492	0.0123783
0	1	0.0319685	0.0154504	0.00950377	0.00956758	0.0481059	0.0250741	0.00207028	0.00917714	0.00656557	0.0234077
0	1	0.0433601	0.0332653	0.00537631	0.0499783	0.0898489	0.024024	0.0289827	0.0125079	0.0148242	0.0184325
0	1	0.0986366	0.0478752	0.00596015	0.0450564	0.0749477	0.0621093	0.283679	0.0485607	0.0407131	0.0139136
0	1	0.0396973	0.0263564	0.0101282	0.0080587	0.0776041	0.0191489	0.0105004	0.0164603	0.0135757	0.0251922
0	1	0.00336109	0.00597009	0.00654399	0.0341813	0.00671773	0.0051864	0.0104642	0.0152887	0.0130005	0.0123764
0	1	0.0124364	0.014915	0.00708724	0.00782849	0.0364849	0.00719661	0.0091471	0.0107197	0.0143196	0.0128372
0	1	0.0507562	0.0598344	0.0087091	0.0140352	0.114221	0.0290229	0.00912287	0.0248564	0.0197242	0.0191987
0	1	0.0355932	0.00724576	0.00716842	0.00712081	0.0278361	0.0128143	0.00459167	0.00650211	0.00568521	0.00613084
0	1	0.035543	0.0357218	0.00467071	0.00827061	0.0492259	0.0204453	0.00594499	0.0215923	0.00964356	0.0351625
0	1	0.00773025	0.00653479	0.0147583	0.0106886	0.00722776	0.0114627	0.00131708	0.00609913	0.0157811	0.0158277
0	1	0.241915	0.129086	0.00973871	0.0895706	0.0435179	0.393929	0.500178	0.275931	0.068478	0.0221083
0	1	0.0694241	0.0738947	0.00300037	0.0305729	0.0667218	0.0330624	0.0925942	0.0114926	0.0130712	0.0349925
0	1	0.0225253	0.0135007	0.0272299	0.0171017	0.0273305	0.0195907	0.00263416	0.0111102	0.0150373	0.0199164
0	1	0.00571415	0.00451159	0.0251489	0.0131505	0.00921199	0.0131979	0.0026704	0.00458857	0.0187064	0.025614
0	1	0.0107572	0.0495934	0.00775225	0.0116173	0.0271627	0.0199735	0.00293355	0.0087866	0.00616367	0.0604156
0	1	0.0241988	0.0320891	0.0107799	0.0977893	0.0461377	0.00920684	0.0270244	0.0173677	0.0369263	0.028801
0	1	0.0124364	0.00540216	0.0147857	0.00754826	0.0409568	0.0152375	0.0340374	0.0100558	0.0120881	0.0129242
0	1	0.0087383	0.0193245	0.00958496	0.0329585	0.0253967	0.0151302	0.0687515	0.0107197	0.0187303	0.0472605
0	1	0.001345	0.00213291	0.0277651	0.00153323	0.00422347	0.00578497	0.00594499	0.00802511	0.0118489	0.00746206
0	1	0.0268888	0.0200663	0.00537631	0.0305764	0.0370472	0.0203166	0.0441202	0.0156597	0.0120881	0.0122117
0	1	0.00571415	0.00341112	0.0243622	0.00698287	0.00722776	0.00698095	0.00202997	0.0057406	0.0153764	0.0164409
0	1	0.0064261	0.00781299	0.0160884	0.00729787	0.0047335	0.00388259	0.00331082	0.00687308	0.0202734	0.00582453
0	1	0.0168083	0.0437493	0.0107526	0.0552204	0.0321321	0.0132377	0.0301788	0.0223098	0.0185617	0.00940922
0	1	0.0258807	0.00767696	0.0248054	0.00855084	0.0290066	0.0114315	0.00333234	0.00650211	0.0170034	0.00991015
0	1	0.00638525	0.00071097	0.0221944	0.00613289	0.00223924	0.00543207	0.00331082	0.00917714	0.0140542	0.00407666
0	1	0.0923674	0.053459	0.00771167	0.0344418	0.0388018	0.0648943	0.257466	0.0343849	0.0407643	0.0144558
0	1	0.0272257	0.0238701	0.00767108	0.0143777	0.030164	0.0146389	0.00658542	0.0180029	0.00836899	0.0256605
0	1	0.0093008	0.0157774	0.00767108	0.00858443	0.0280173	0.0110026	0.00775214	0.00993863	0.00690749	0.0129652
0	1	0.212662	0.258154	0.00891993	0.014702	0.168789	0.074288	0.0370233	0.0894085	0.00690749	0.0405514
0	1	0.0574831	0.061585	0.00335716	0.0490074	0.0768698	0.0230168	0.257972	0.0218103	0.0629906	0.0141698
0	1	0.0839573	0.0647054	0.00716842	0.0132775	0.0633551	0.0437218	0.226543	0.0216634	0.0182518	0.0231991
0	1	0.0480662	0.0240139	0.028171	0.0119415	0.109994	0.033115	0.00989622	0.0229624	0.0128581	0.0284667
0	1	0.0087383	0.0262905	0.00596015	0.0180304	0.037358	0.0133345	0.0272674	0.0141367	0.0215113	0.00916192
0	1	0.085503	0.0112241	0.00358421	0.0233081	0.0633474	0.044144	0.0967778	0.0289471	0.0360251	0.00902551
0	1	0.00638805	0.00412209	0.00537631	0.037088	0.00249425	0.00211745	0.00583629	0.0145272	0.020244	0.00793067
0	1	0.00235305	0.00127821	0.0277651	0.00911488	0.00906059	0.0083626	0.00395125	0.0153278	0.0192349	0.00851957
0	1	0.00235305	0.00270015	0.00412747	0.00306645	0.00223924	0.00472625	0.00131708	0.00802511	0.00812976	0.0100675
0	1	0.00840415	0.0086677	0.00946319	0.0082266	0.0222844	0.0124736	0.0102132	0.0144703	0.0150634	0.0163633
0	1	0.00302414	0.00348299	0.0202564	0.00339069	0.00590493	0.00435315	0.00387879	0.00458857	0.0193675	0.00779803
0	1	0.213185	0.261695	0.010712	0.0819825	0.0814476	0.129083	0.392887	0.126447	0.0318276	0.0144085
0	1	0.220554	0.14199	0.00787385	0.0571794	0.0684463	0.144977	0.487247	0.106396	0.0476419	0.0160147
0	1	0.0200588	0.00724576	0.0120662	0.0080361	0.0241613	0.0106184	0.0073708	0.0110711	0.0138411	0.0181086
0	1	0.213662	0.157978	0.0110133	0.0118713	0.0500065	0.14352	0.139978	0.120371	0.00690749	0.0112109
0	1	0.075391	0.0598037	0.0149449	0.0159818	0.0927895	0.0399262	0.0180968	0.0221814	0.0125927	0.0427557
0	1	0.164025	0.0122226	0.0385583	0.0101406	0.0330309	0.0685619	0.00526834	0.0416681	0.0187564	0.0312975
0	1	0.070492	0.0453583	0.00648719	0.0189152	0.0428962	0.0306895	0.0663672	0.0259687	0.00917157	0.0044943
0	1	0.0413094	0.0318847	0.0220079	0.0118975	0.0473027	0.0286707	0.015913	0.0316117	0.00738594	0.0187537
0	1	0.189779	0.0304815	0.0172966	0.127481	0.0970811	0.126958	0.352029	0.0677009	0.0768497	0.0155137
0	1	0.135163	0.227398	0.0065034	0.0264148	0.124145	0.0636057	0.0526583	0.0606292	0.0156006	0.00784555
0	1	0.0675589	0.0325455	0.00891993	0.0175319	0.0648506	0.0388999	0.0517152	0.0340335	0.0195002	0.0105792
0	1	0.121592	0.24013	0.0118797	0.00980382	0.0398044	0.147749	0.156548	0.22726	0.00783727	0.0193615
0	1	0.0591081	0.0170928	0.00300037	0.110404	0.0362762	0.0327648	0.142473	0.0260085	0.0723862	0.00721307
0	1	0.145397	0.0919181	0.00712782	0.00915534	0.111087	0.0565104	0.034439	0.0590737	0.00741209	0.00934014
0	1	0.220541	0.0463261	0.00887934	0.0124673	0.0849984	0.161276	0.107518	0.0795488	0.0219398	0.0167396
0	1	0.0135303	0.00611126	0.00596015	0.00524816	0.0336159	0.00980542	0.00654783	0.0102972	0.0132627	0.00914995
0	1	0.0275655	0.0304126	0.00591956	0.00794636	0.0553938	0.0128156	0.00854292	0.0180029	0.0153288	0.00976856
0	1	0.00840415	0.00483306	0.00904796	0.0076777	0.00989399	0.00850102	0.00455544	0.0111102	0.0152406	0.00574588
0	1	0.0302555	0.0210262	0.00708724	0.0963357	0.0367443	0.0239357	0.0390347	0.0183152	0.0516453	0.0104148
0	1	0.0369805	0.040071	0.00317868	0.0496392	0.0613283	0.0146389	0.122853	0.0200053	0.0370866	0.00908648
0	1	0.0731331	0.0209587	0.00708724	0.138845	0.0422648	0.0602625	0.25132	0.0248678	0.0543218	0.0184792
0	1	0.018823	0.0173033	0.0101282	0.0133751	0.0384258	0.014286	0.00929208	0.0271474	0.00964356	0.0288863
0	1	0.00235305	0.00326738	0.0351365	0.0101762	0.00642377	0.0132798	0.0026704	0.0109675	0.0206192	0.00916192
0	1	0.0379829	0.0261065	0.00708724	0.00887509	0.0936435	0.019498	0.0105826	0.0180029	0.0103874	0.0150741
0	1	0.0379829	0.025156	0.00708724	0.00887509	0.0895933	0.0196421	0.0107628	0.0179605	0.00964356	0.0146218
0	1	0.0896521	0.0663988	0.00716842	0.0514064	0.0690026	0.0539133	0.115062	0.0473664	0.0420599	0.00768324
0	1	0.0184148	0.0186794	0.0125447	0.0168099	0.0311298	0.017669	0.0222507	0.0141367	0.015568	0.0110424
0	1	0.202716	0.331315	0.00712782	0.0493341	0.0407841	0.202271	0.337025	0.248471	0.0351632	0.0155285
0	1	0.0743152	0.138049	0.00533572	0.00521574	0.118568	0.0388053	0.0392837	0.0313585	0.00345375	0.0142313
0	1	0.0171425	0.00540029	0.0184947	0.00677219	0.0268232	0.00412767	0.00462791	0.0179149	0.0172687	0.007615
0	1	0.0131103	0.0124668	0.0279906	0.00506049	0.0415815	0.0273299	0.00526834	0.0110907	0.0219709	0.0151804
0	1	0.0157974	0.00540029	0.0152611	0.00855084	0.0204177	0.0120301	0.00331082	0.0049791	0.0128581	0.0131089
0	1	0.0221883	0.0150587	0.00763052	0.00827061	0.0417887	0.0128957	0.00526834	0.00902366	0.00690749	0.0189276
0	1	0.00269	0.00554403	0.0183425	0.00246196	0.00626838	0.0110026	0.00387879	0.0107001	0.0214402	0.00708343
0	1	0.0387825	0.032517	0.0154476	0.00608889	0.0751657	0.0264661	0.0125667	0.0187448	0.00964356	0.0252773
0	1	0.0719421	0.0586846	0.011377	0.0222466	0.0724209	0.0379968	0.0246015	0.0332335	0.020244	0.0157633
0	1	0.0289831	0.0264145	0.0118984	0.0367973	0.0618559	0.0295719	0.0479675	0.0176123	0.0158866	0.0785758
0	1	0.0198325	0.0170556	0.0119203	0.0163976	0.0499248	0.0206015	0.00856037	0.0141562	0.0157658	0.0212622
0	1	0.0393251	0.166492	0.00962553	0.0345565	0.0982175	0.0215023	0.0330707	0.0389931	0.0116097	0.0327006
0	1	0.00537719	0.00284388	0.0179261	0.0122475	0.00995222	0.0120301	0.00470037	0.00917714	0.00765132	0.0178737
0	1	0.0272285	0.0119428	0.00821431	0.0048359	0.0252931	0.0116772	0.00259794	0.00880616	0.00863437	0.00843579
0	1	0.0244816	0.00341112	0.0233099	0.00455567	0.0320109	0.0151302	0.00594499	0.00991907	0.0184965	0.00579332
0	1	0.00403219	0.00611126	0.0337556	0.00762211	0.00748278	0.00955975	0.00331082	0.00622712	0.0163118	0.00938756
0	1	0.28266	0.574466	0.00237594	0.00980382	0.0254494	0.272301	0.15876	0.432853	0.00842125	0.0118125
0	1	0.0060511	0.00513807	0.0291358	0.00580864	0.00580131	0.00804087	0.00387879	0.00726361	0.016525	0.0085403
0	1	0.0152094	0.00937867	0.00533572	0.0247238	0.0190972	0.00589222	0.0258383	0.0133752	0.0181093	0.0223001
0	1	0.0156285	0.00627475	0.00120827	0.0220361	0.0209131	0.00874669	0.0625924	0.00956766	0.0227016	0.0144459
0	1	0.0309265	0.139845	0.00179211	0.0236119	0.064348	0.025552	0.0191869	0.018831	0.00446293	0.0674784
0	1	0.0636093	0.0205395	0.00797315	0.0100841	0.0947685	0.0338092	0.00733452	0.00839607	0.00996352	0.0201191
0	1	0.00806719	0.00270015	0.00962553	0.0372817	0.0132841	0.0068155	0.0123894	0.00305579	0.0199787	0.00824203
0	1	0.0440312	0.0542066	0.00483306	0.0326684	0.110044	0.0183377	0.0640704	0.0225719	0.00967305	0.022632
0	1	0.00683419	0.00724576	0.0113365	0.0048359	0.00982293	0.00991265	0.00740703	0.00917714	0.0168489	0.0090987
0	1	0.0158362	0.0110119	0.0113365	0.0110866	0.0270782	0.0105837	0.0165542	0.00954809	0.0143196	0.00965199
0	1	0.0087411	0.0242618	0.00295978	0.0308127	0.0163361	0.011217	0.0112134	0.00917714	0.0103612	0.0103901
0	1	0.001345	0.00397835	0.020745	0.00608889	0.00763415	0.00672727	0.00131708	0.0152887	0.0190918	0.0089273
0	1	0.252182	0.460908	0.00887934	0.044339	0.0318672	0.324067	0.688433	0.427413	0.0276479	0.021568
0	1	0.159649	0.0374038	0.00441131	0.00818258	0.0482911	0.105521	0.16286	0.0406739	0.0118489	0.00805385
0	1	0.00565721	0.00682223	0.00596015	0.0390139	0.00444175	0.00792205	0.00989622	0.00958721	0.00853821	0.00865274
0	1	0.0110914	0.00852396	0.019867	0.00241795	0.0143519	0.0116772	0.00526834	0.0214128	0.0120881	0.0101208
0	1	0.150851	0.116693	0.00533572	0.0152442	0.0444038	0.187263	0.116063	0.148399	0.020244	0.00967555
0	1	0.0047061	0.00596753	0.0232029	0.00887509	0.0136287	0.00744228	0.00402372	0.00746866	0.0153957	0.00403703
0	1	0.0154633	0.00071097	0.0136314	0.0101281	0.0171012	0.00710839	0.00451921	0.0172202	0.0116358	0.01061
0	1	0.104955	0.0701269	0.00716842	0.0361488	0.1607	0.0391033	0.0838402	0.0130101	0.0404346	0.0205765
0	1	0.0204316	0.0363801	0.00775225	0.0300891	0.0582226	0.0146389	0.0124579	0.0149177	0.0213391	0.00459329
0	1	0.0205063	0.0365183	0.00755088	0.030676	0.0572789	0.0145409	0.0121767	0.0152773	0.0218763	0.00459329
0	1	0.00941219	0.0106569	0.00295978	0.0181816	0.0146848	0.00684371	0.00957601	0.00843521	0.017496	0.00782576
0	1	0.0296357	0.0130695	0.0057331	0.0272738	0.0404005	0.0192487	0.0503144	0.0103096	0.0128462	0.0257042
0	1	0.0272257	0.013034	0.00537631	0.0269495	0.0404578	0.0184448	0.0457238	0.0103096	0.0123273	0.0281044
0	1	0.0258779	0.00881141	0.0149207	0.00827061	0.0349456	0.0215513	0.00263416	0.00954809	0.0145588	0.0228469
0	1	0.0107945	0.0173353	0.00773896	0.0215911	0.0256518	0.00961735	0.0116581	0.00726361	0.0108539	0.0172786
0	1	0.0309237	0.0392646	0.00533572	0.0346597	0.0575618	0.0164347	0.0623848	0.0101486	0.0388319	0.0132802
0	1	0.0127733	0.0120788	0.00533572	0.0355444	0.0112998	0.0170021	0.0520429	0.00956766	0.027443	0.0167463
0	1	0.0168904	0.0207828	0.00447714	0.0198839	0.0455972	0.0114811	0.0711789	0.00880616	0.0180126	0.0206169
0	1	0.0121022	0.00554403	0.0230701	0.00585265	0.0190854	0.0111098	0.00327459	0.00993863	0.0209618	0.0123913
0	1	0.0198605	0.00881141	0.0471083	0.00894226	0.0122163	0.0122758	0.00515964	0.0209024	0.0184911	0.00707744
0	1	0.0211775	0.00680249	0.0304008	0.00794636	0.0229024	0.0128627	0.00783004	0.0161017	0.02043	0.0196148
0	1	0.00974915	0.00397835	0.0423029	0.00766611	0.0143519	0.0141886	0.00921958	0.0149177	0.0234535	0.0153417
0	1	0.0416988	0.00759796	0.0282114	0.00827061	0.0390334	0.0329071	0.0213754	0.0196235	0.0192871	0.0214206
0	1	0.0187655	0.026714	0.0089605	0.0514331	0.0477073	0.0189344	0.0921076	0.00650211	0.0355499	0.0171022
0	1	0.20581	0.0993088	0.00592763	0.0443314	0.075881	0.158286	0.456355	0.144049	0.0370463	0.0122864
0	1	0.0110914	0.00468932	0.0082955	0.0112699	0.0293652	0.00622628	0.00793873	0.00997775	0.0103612	0.0124218
0	1	0.0879977	0.570334	0.0132097	0.0238831	0.254672	0.0395752	0.0292598	0.0902673	0.00616367	0.0603507
0	1	0.00907526	0.0104001	0.00596015	0.0284828	0.0156747	0.0118157	0.129375	0.0115008	0.0254247	0.0272811
0	1	0.0510866	0.0252694	0.00412747	0.00947958	0.0176641	0.0565142	0.0116916	0.051514	0.0124568	0.00540689
0	1	0.00100805	0.00507989	0.00805231	0.00302244	0.00656635	0.0091174	0.00259794	0.00230407	0.00988276	0.0167156
0	1	0.0799952	0.0285255	0.00354362	0.0337749	0.0431273	0.0473911	0.240569	0.0160698	0.0363405	0.0406211
0	1	0.0047061	0.00540029	0.00958496	0.00887509	0.00957062	0.00684371	0.000640425	0.0068194	0.00988276	0.0285182
0	1	0.017985	0.00284388	0.0197537	0.0088311	0.0380414	0.0144508	0.00398749	0.0138715	0.0171933	0.0222552
0	1	0.0285707	0.0461899	0.0119203	0.0676847	0.0614701	0.0256415	0.0516133	0.0188728	0.0357859	0.0228921
0	1	0.0403359	0.0397913	0.0047113	0.0611046	0.0751224	0.0213754	0.0269821	0.0170547	0.0175341	0.012509
0	1	0.0211746	0.0101236	0.00900112	0.0207949	0.0585262	0.0114315	0.0111046	0.0168312	0.0187564	0.00927959
0	1	0.204676	0.266011	0.00775225	0.00827061	0.0462738	0.164751	0.121292	0.183701	0.00823249	0.0116536
0	1	0.0060511	0.00611126	0.0312276	0.00887509	0.00183285	0.00664765	0.00199374	0.00650211	0.017508	0.00912356
0	1	0.0215424	0.00426582	0.00505196	0.0760149	0.015882	0.0134326	0.02175	0.0103487	0.0266731	0.00688844
0	1	0.00610616	0.00397835	0.00533572	0.00613289	0.0047335	0.00211745	0.00192128	0.00343654	0.00640291	0.0149205
0	1	0.0158003	0.00412209	0.0136718	0.0117053	0.0206633	0.00885393	0.00519587	0.0118717	0.0160465	0.0073948
0	1	0.00100805	0.00142194	0.0112958	0.0103643	0.00682137	0.0101583	0.00131708	0.00622278	0.0115835	0.0082583
0	1	0.0642006	0.00682223	0.0466758	0.00613289	0.0648529	0.0299558	0.00598122	0.0110907	0.0318394	0.0270031
0	1	0.00705915	0.00596753	0.0277573	0.00580864	0.0125977	0.0115221	0.00654919	0.0130042	0.0187825	0.0117907
0	1	0.0692166	0.0342782	0.0065034	0.0817038	0.0541659	0.0321856	0.0419141	0.0315505	0.0143196	0.00750105
0	1	0.0047061	0.0125023	0.00362479	0.0406934	0.0290624	0.0064908	0.0339624	0.0106806	0.0251711	0.00394702
0	1	0.0527414	0.0305059	0.00358421	0.0141233	0.0743213	0.0209152	0.00519587	0.0210294	0.00812976	0.00990419
0	1	0.114763	0.0375424	0.0107932	0.0177942	0.0446228	0.0818336	0.149032	0.0734685	0.0265285	0.0123931
0	1	0.050506	0.0270015	0.0113365	0.0168614	0.0954735	0.0270396	0.0712061	0.0122231	0.0152973	0.0178132
0	1	0.0292418	0.0160824	0.00775225	0.0373578	0.0448885	0.0124528	0.00729831	0.0168118	0.0195158	0.0126285
0	1	0.105253	0.0169439	0.011377	0.0429362	0.037143	0.0723948	0.118524	0.0462789	0.02659	0.00554522
0	1	0.0435188	0.117117	0.00483306	0.069249	0.103643	0.0197401	0.0278366	0.0218288	0.0150634	0.044054
0	1	0.0161344	0.0108006	0.00716842	0.0360169	0.0256818	0.0136494	0.0306671	0.00910548	0.0209879	0.0132406
0	1	0.00332303	0.00738947	0.00954434	0.00395117	0.00631133	0.00477044	0.00384255	0.0149373	0.0138149	0.00227132
0	1	0.273869	0.203581	0.0117985	0.0354124	0.0248389	0.366621	0.606182	0.214251	0.0560299	0.0240269
0	1	0.0087383	0.00611126	0.021521	0.0082266	0.0179139	0.00613789	0.00462791	0.00613114	0.0100959	0.00937559
0	1	0.0642651	0.0615472	0.00533572	0.0135379	0.0860606	0.0310043	0.0252419	0.0191386	0.00541985	0.0169193
[truncated: 6,716 more rows]
