# Supplementary material for: Relationship between histone modifications and transcription factor binding is protein family specific
Source: Genome Res. 2018 Mar;28(3):321–33. doi: 10.1101/gr.220079.116 (PMC5848611; doi:10.1101/gr.220079.116)
Supplement: Supplemental Material [file supp_gr.220079.116_Supplemental_Material.zip › Supplemental_Material/YY1/YY1.txt]

AAGGAGAAGGAAATATGGCTGAAAACCAGATA	0
tttttattttcaagatggagtcttgccctgtc	0
CAACTGTGCTAAAAATGGAGCCACACAGAGGA	0
aggctggatccaagatggtgttttccttttac	0
ggggtggagccaagatggctgaataggaacag	0
ccagcctggccaacatggtgaaaccccatctc	0
CTCGGGATTCGAAGATGGCTGCACAGTCAGCG	0
ccagccttaacaacatggtgaaaccccatctt	0
atcatttggttaagatggtgtcttccaggttt	0
AACCAAGGAGCAAGATGGCTGTTTCAGAAGGG	0
ctagtctgaccaacatggtgaaaccactaaaa	0
agccacatcttaacatggtggcaggcaagaga	0
GTAGATGTACCAAGATGGCTACCTGGTTTACC	0
Tcagcctgagcaacatggtgaaaccctgtcta	0
ttgggccactcaggatggaagcactggggtca	0
CCATTATTATCataatggctgctgtttagtca	0
gggttaaaaacaaaatggagctcattcagaag	0
ccagactggtcaatatggtgacaccccgtctc	0
CTTGATCCTACAAAATGGCAAAGCTACATCCA	0
GGCAAAATAACAAGATGGTTGGGGAAGCAGGC	0
AGGCCTGAACCAAAATGGAAGTTATTCCTTGC	0
tgcagtgagccaagatggcaccattgcactct	0
ccagcctgaccaacatggtgaaaccccgtctc	0
ccagcctggccaacatggcgaaaccctgtctc	0
AATGCTAGGCAAAAATGGCTGTGGCTCTGCTT	0
catggtgccccaaaatggttacagttatgtgc	0
CCACTCTGAAGAAGATGGAGGTGTTAATGAGA	0
CAACCACCAGAAAGATGGCAGGCCAGAGAAAT	0
aaatattcgaaaaaatggctgggccccgtggc	0
ccagcctgaccaacatggagaaaccctgtctg	0
GTCTGAGAAAGAAGATGGCACTGTAAGCACTG	0
ttaccgtctgcaaaatggagctcatgatagct	0
CATGTCTGTGCATGATGGCAGCTCCTCAGAAA	0
ccagcctgggcaacatggcaaaacctcatctc	0
acaattagcaaaagatggctgcgatagcttta	0
ccagcctggccaacatggtgaaaccccgcttc	0
gGTGCACAGAGAAAATGGATGAAAACTCTTTG	0
ccagcctggccaacatggtgaaactctgtctc	0
tgttacatttcaaaatggttcctttgccactt	0
gtcgtatttgcaagatggatgctacagctcca	0
tctctcaaggaaaaatggattctgccttcata	0
gccagtcatgaaacatggccactttgaacata	0
ccagcctgaccaacatggagaaatctcgtctc	0
ccagcctgggcaacatggcggaaacccagtct	0
attaggtaaacaaaatggccagaaagctcaaa	0
tggctttgtgcaagatggctgggtgggggcac	0
cagtaagaagaaagatggcttaatggtgccaa	0
CACCCTGTAAAAAGATGGTGGTGATTGAGTTT	0
TTCAAATCTCCAAGATGGACATGTAAGTAGGT	0
ccagccgggccaacatggcgaaatcccctttc	0
AACTTCTTCCAAAAATGGCAGACAAggctggg	0
CTGGcacatggaaaatggagacctggaaaggt	0
TGGTCATTTGCAACATGGCAAATTGCATCATC	0
tcacacagtacaacatggatgagtcttgagga	0
ccagtctggccaacatggcaaaaccccgtctc	0
ttgctgttttaaacatggtgacatgaaaagca	0
ccagcctgggcaacatggcgacaccccgtctc	0
tgcagtgggccgagatggcaccactgcactcc	0
ctcctagttccaaaatggttacatgattcatt	0
aaacagaaagtaaaatggtggttaccaaggtg	0
caagcctgggcaacatggtgaaaccccacctc	0
ccagcctaaccaacatggtgaaaccccgtgtc	0
cttacttggttaagatggtgtctgtggtttct	0
aaggaggagccaagatggccgaataggaacag	0
ccagcctggccaacatggtgaaaccctgtctc	0
taggtaacaagaaaatggctgaaattttaaca	0
CCGGCAGATCCAGGATGGCTACAAAGTTATTG	0
ccagcaccggcaacatggcgaaacacaataca	0
GAAACAGCTGGAAGATGGACGCACCCTGTCTG	0
AAAACAGCTGGAAGATGGTCGTACCCTGTCTG	0
tccctgcttccaagatggcacctgttactgca	0
ttctgcagtccaaaatggcagtggttctgcga	0
ATTTCTGTTCCAAGATGGATGTGTTTCTTTGT	0
AATGACTTAACAAAATGGAggcctggtgcagt	0
TAAGTCATTTGAAAATGGCAGACATTAAGACA	0
ccaggctggccaacatggtgaaaccccacatc	0
ccagcctggccaacatggtgaaaccccatctc	0
TTTTAAAAAAAAAAATGGTGTCTTTACAGGCC	0
ccatcatgagcaacatggtgaaaccctgtctc	0
ttaaaaagtccaacatggtggcatacgcctgt	0
GATAGTGATGGAAGATGGCCATCATCATTTGT	0
ccatcctggccaacatggtgaatccccatctc	0
ACAGCTTTTGTAAGATGGCCTTGGTGACCTCA	0
gattgctttccagaatggctgcacaaagctgt	0
ACACACAAACCAAAATGGTTTCCGGGCAGAAT	0
CGATATCTTACAAGATGGAGCAGTTATGCAAT	0
TTTTTGAAAAAAAAATGGACCCCTCCCTATAT	0
AGGTCAACCACAAAATGGTCAAAGAACGTTTT	0
tcacactagtcaggatggctgtttttaaaaag	0
ggtcagtgtgcaaAATGGAAACTCAGCATCAT	0
TAAAATCAGACAACATGGTTTCACTCTGGCCC	0
CAAGCTGCAGCAACATGGATGCCCAGCCTGGA	0
GAAACAGGAGGAAGATGGCTTTCAGGGAAAAT	0
gccagcctggcaacatggcgaaaccctgcctc	0
ccagcccaggcaacatggtgaaatcccatctc	0
cccggcctcccaaaatggtgggattacaggca	0
ATGGAATAGAAAAGATGGTTTCCCACTGTTCT	0
aggttagaagcaagatggagacagataagtta	0
ATGCCTtttttaaaatggcagctatatgaact	0
AAGGTTGGTCCTAGATGGCTGCTTGGTCCTGG	0
ccagcctggccaagatggtgaaacctcttctg	0
CAAACCAAGACATGATGGCAGCAGGATAATCC	0
ccagcctggccaacatggtgaaaccccatctc	0
ccagcctggccaacatggtgaaaccctgtctc	0
cttcactgagaaaaatggaagcaatcagaaaa	0
ccagcctgggcaacatggctaacccatatcta	0
ccagcgtgggcaagatggtgaaaccctgtctg	0
cttgcctggccaacatggtgaaaccccatctc	0
AGCATGGTGAAAAAATGGCTCTTCAGTAAGAT	0
AGTAATCTTACAAGATGGAGAGATTCCACTCC	0
CACGTAGGCAGAAAATGGCTTTCTTAGGCAGT	0
cctccaaaaccaagatggcagtgaaagtgact	0
TCGCATAGCCCTAAATGGCTGCAATAAGTACT	0
ccagcctggccaacatggtgaaaccccgtctc	0
catcctgacccaacatggcgaaatcccatgtc	0
CATGTGTGGTCAAAATGGACTCAACAGTCATT	0
ccagtctggccaacatggtgaaaccccgcctc	0
AAAGCAGCTTCAAGATGGCTTTTTTGTTGTTG	0
ccagcctgaccaaaatggcaaaaccctgtctc	0
ccttcttagccaagatggtctcgatctcctga	0
cctgcgtggccaacatggtgaaaccccatctt	0
CACTTGTTCTGAAAATGGAGGGTAAATAGGGA	0
cagtgagccaggagatggcgccactgtactcc	0
gccatgggcttaagatggagggagggaggagt	0
ccagcctgggcaacatggcgaatccccgtctc	0
GGCTGAGGAGAAAGATGGCTTGCAGGTACTTA	0
ATAAGTTCTCAAAGATGGCAGCACATTGGATC	0
ccagcctagccaacatggtgaaaccccgtcta	0
ccatcctggccaacatggtgaaaccccgtctc	0
ccagcctgggcaacatggcaagacttcgtctc	0
AATGAACAAATAAAATGGTGGTTGATGCAGGT	0
AAACACTAAGCAGCATggctgtgcgcattggc	0
gctgaggtaggaagatggcttgagcctgggag	0
ccaacctgaccaacatggtgaaaccctgtttc	0
cctgcaacaccaagatggcctcttcactcata	0
ctagcctggccaacatggtgaaaccccgcctc	0
tgccgtcacccaagatggtaccactgcacacc	0
ccagcctggccaacatggtgaaacctcgtctt	0
ttacactcaataagatggctataataagaaac	0
aaaagtaatccaagatggatgatagtcacttg	0
gccaggcaaggaagatggtggaaggggaggga	0
ctagcctgaccaacatggtgaaacctcataaa	0
ccagcctgaccaacatggtgaaatcctgtttc	0
GGGGGTGAGGGAAGATGGCTAGGTTCAGAGCT	0
agaatcatgataaaatggaggagcttctaagc	0
ctagcccgagcaaaatggtgaaacctcatctc	0
ctagcctggccaacatggtgaaaccccatctc	0
tcctttgaagcaacatggatgcagctggaggc	0
CTGAAATGCCCAGGATGGCCACCCTCCCACAC	0
ccagcctggacaacatggtgaagccccatctc	0
aggtctttttcaaaatggagtctcttatgtct	0
tcctgaccaccaacatggtgaaactccttctc	0
ATTTCAAAATCAATATGGCTTCCATTTTAGTC	0
gtaaagactccacaatggccacagattttaag	0
ATTTACCTAACAAAATGGAAGAATTATTTTAC	0
TTTGACTGTGCAAGAtgggcgacagagtgaga	0
tctcagctgggaaaatggacactgagcaactc	0
tccccgaatccagaatggcggagatgggcacc	0
atatagacagcaggatggtggccatggaagtt	0
ccagtttgtccaagatggtgaaaccccgtctc	0
ccagcctgatcaacatggcgaaaccttgtttc	0
tctctgcttccaagatggtgcttcttgctgta	0
AACTTACTAGAAAGATGGTCACTGATACAGCT	0
GATGGACAGTGAAGATGGCTACCAGACGTGTG	0
ctgggagatccaagatggcatcACTCATGTTT	0
tcctcatctgcaaaatggagatctatctcaca	0
GAACGTGAATTAAGATGGTTCCACTTTTGACC	0
taacaaatgacaaaatggcagaattaagtcct	0
CTGAACTACACAAAATGGATTCCCCAAAACTG	0
GATAGTAGAAAAAAATGGATGAGTCAGCTTGA	0
ccagcctggccaacatggcgaaaccctgtctc	0
AAAAAAGGACCAAAATGGCTAACACTCCCTTA	0
ccacgtgctacaacatggatgaaacttgagga	0
TACAATGAAGCAAGATGGAGCTGGTGGTGTAG	0
gaggacacaacaagaaggcggccaactacgag	0
aaacatgaggcaagatggagtcttggcggaca	0
TCAGCTGTGACAACATGGagggaccacttgtg	0
ctattctggccaacatggtgaaaccccgtctc	0
gacaggttagtaagatggctgagattacgcag	0
acagcctgggcaacatggcaaaaccccctctc	0
ccagcctggccaacatggtgaaatcccatctc	0
CAATCAGTTACAAGATGGCTCGTTAATTGACC	0
tgcagtgagccaagatggcaccactgcactct	0
ccagcctgaccaacatggcaaaactgtgtctc	0
ACAGCTTATGGAAGATGGTGGGGTGACACTTT	0
aaagaaaAAAGAAAATGGTGGAgccaagtgca	0
caataagggccaatatggaggatgcagctgca	0
ggtatagtcacaagatggtggagccttcatca	0
CCCTTTGCTGTAAGATGGATGAATTCCATGAC	0
ccagtctggccaacatggtgaaaccccatctc	0
aaaatcaaatcaaaatggattaaaggtaaatc	0
ACATCAGGACCAgcatggtggcttacacctgt	0
TGCTTATTTCTAAAATGGCCCTTATCACAGTT	0
ccagcctcggcaacatggcaaaaccctgtctc	0
GATAGAAAAGGAAGATGGCGCCATTTCTACCA	0
ccagcttgaccaacatggtgaaaccccgtctt	0
actacggccacaacatggaaactgaaagggca	0
ctagcctgggcaacatggcaagaccctgtctc	0
AATGATATCCCAGGATGGTGGCACTTAAACCA	0
ggccagcctccaagatggcccccaatgaccct	0
ccagcctgggcaacatggtggaacccggtttc	0
TCTTTTCTACAAAGATGGCAAAACCATTAGTT	0
CAACTGGAGAAAAAATGGTGTCTAATGTGGTg	0
gcggaacatccaggatggcctcatgcacgtgc	0
ccaggctgggcaacatggcgaaacccatctgt	0
AAAAAAGCCACAGCATGGCAGAAATAAGAAAT	0
ccagcctgagcaacatggtgaaacccccttct	0
ccgtcctggccaacatggtgaaaccccatctc	0
ACTGAGAGAAGAAAATGGAAGCCAAGTGCCTG	0
agcaccctgtcaaaatggaccaatcagtgccc	0
caagtttcagcaacatggcgaaactgaaaaac	0
ccagcctggccaacatggtgaaaccccagctc	0
ccagcctgggcaagatggcaagaccccatttc	0
gccaaggtagaaagatggcttgagtccaggag	0
ccacactagccaacatggtgaaaccccatctc	0
CATAATGACTGAACATGGCTACATTTTCACCT	0
TGAGCTGCATGAAGATGGAGGAAAACTCTTCT	0
tacctgaggagaacatggaggcaacaaataga	0
GGACTGAATAGAAAATGGAAGCTGTCTAAGAA	0
acagtctgggcaacatggcgagtagccccaac	0
AAGCAGGGGTAAAAATGGTGGTGTTTGAATAG	0
cactaagaggcaaaatggcagagtttggtatg	0
ggggggggcctaaaatggccaccctaggaatg	0
ctacattgttcaatatggcagccaccagccac	0
tgtttttggtcaagatggggtctcactatgtt	0
TGCCAGCCCCCAAGATGGCAGTGTGGAGCCAT	0
ACTTGTCAAAAAAAATGGCAGTTATTTAATAC	0
ccagtctggccaacatggtgaaaccccagctc	0
caagccttgccaacatggcgaaacccccatct	0
TCACATGACCCAAGATGGACATGTTGCTTACT	0
ccaccaaaaccaagatggtgatgagaaagaag	0
tagtgactataaaaatggttgaaggctgggca	0
agctcgtatccaagatggaaaacaaagtcctc	0
tgctggctttaaaaatggaggaagagggccag	0
GAGCAGGGCTCAAGATGGACTTTTTATACTGC	0
agacaacctacaaaatggaagaaaatatttgt	0
ccagcctggccaacatggtgaaacccccgtct	0
tcagcctaggcaacatggcaagatcctctttc	0
aactgaaacccaaaatggtcaaatggcctacc	0
gacaggcttttaagatggccacaatgtttcct	0
TTGAAGATTTCAAGATGGCTTctgggtaataa	0
TTAGTCTGCCAGAAATGGCAGCTTGCTTCTCA	0
ccagcctggccaacatggtgaaacccatctct	0
CAAAGATAACTGAGATGGCAGCCTTGGATAAG	0
agaTACCAACCAATATGGTggtttgccctgag	0
aaaaaaaCAGAAAAATggccaggtgcagtaac	0
ccaccctggccaacatggtgaaaccctgtctc	0
ccagcctggccaacatggcaaaactccatctc	0
CCATGTCTAACAACATGGCTTTCTCAACTTTT	0
ccagcctgggcaacatggcaaaaccccgtctt	0
ccagcgtggtcaacatggtgaaaccccatctc	0
tcagcctggccaacatggtgaaaccccatccc	0
ccagcctgggcaacatggcaaaagcctatctc	0
tagcaaatgacaaaatggccttccaatttagg	0
GGGTGTTACTTAAGATGGCCTCTATCGCTGGC	0
aatgagtcatgaacatggatgctgaaatcatt	0
ccatcctagccaacatggtgaaaccccgtctc	0
AGGGTTTGCTGAAGATGGCGGTATATAGGCTG	0
CCATGTCTAACAACATGGCTTTCTCGACTTTT	0
ttcacctctcaaaaatggctttgaccctactg	0
ccagcctaggcaacatggtgaaaccctgtggg	0
CAGGCTAGCACAAGATGGTGATTGGCTTTAAG	0
aactggtttccaaaatggttgtaccatttttc	0
GGCAATCTCCAAAAATGGTTGAGACCAGTTAT	0
gcctcctggccaacatggtgaaaccctgtctc	0
GCATGTGGAACAAGATGGCGGTCAGTACCCTC	0
GGTATGGGGTGAAGATGGCAGGACTGAGGGGT	0
atttgaagaccaacatggcatcttctacagga	0
tcagcctggccaacatggtgaaacccccctct	0
CTACCCAGTTAAAGATGGCACTTCTTTCAATT	0
GTGAACACTGCAAAATGGTGTCAGCCTGCAGC	0
caaatcagtgcaacatggcaagaaaatgaaat	0
atacatactacaacatggatgaaccctgaaaa	0
gcagcctgaccaacatggtgaaaacccgtcta	0
TCTGGTAACCCAATATGGCCTCTTTTATAACA	0
aactctcacacaaaatggatgggacgtacaga	0
cagacagtttcaacatggctttactctctcac	0
ccatcccggtcaacatggtgaaacctcacctc	0
ccagcccaggcaacatggcgaaatcccatctc	0
CTGAGGAATGCAAAATGGAAGTGCTCTCTGAA	0
ccacatcagtcagaatggctactattaaaaaa	0
CCTAACTATGTAAAATGGCCCTAGGTAACAGT	0
ATGCATGTTTAGAAATGGCAGCAACCACATGC	0
ATAACAAAGGTAAGATGGCATCTGAGACTCAT	0
AGTACACTGTCAAGATGGACTCTCTATTCTCT	0
caagaccagccaacatggtgaaactatgactc	0
ctcaaacagcaaagatggcagcccgctcctcc	0
AACTGACCTAGAACATGGCAGTTACTCATCTG	0
CACAACTAGCCAAGATGGAAGGTTGAACACAT	0
ccagcctagccaacatggcaaaaccctgtctc	0
gaagcctggccaacatggtgaaaccccttctc	0
tgcagcacaccaacatggcacatgtatacata	0
TTTTAATGGCCAAAATGGAGTCCACTACAGCC	0
ccagcctgaccaacatggtgaaaccccgtctc	0
cagcctggatcaagatggcaaaactccgtctc	0
CATTTTAGAGGAAAATGGAGGAATTTGTGAAT	0
ccagcctggccaacatggtgaaaccccatctc	0
GTATTATATCCAACATGGTGGGTGGGAAGTCa	0
tgcagtgagccatgatggcgacactgcactcc	0
gattgacccagaaaatggaggcttcagcaagc	0
ATTCCATGATTAAAATGGCCCCTACAGGACAA	0
gattagattcaaagatggaacctaattgtcca	0
ctgttcagtccaatatggtagccaatagcaac	0
TTTAAACCTGAAAGATGGCAGCCAAAAATTGG	0
CCAAACTTTCCAGCATGGCAGCCCTCACCTAA	0
GCTCACACCGCAAAATGGAAGGACTAAATGAG	0
CAAGATCAGCTAAAATGGCAGATCTCACAAAC	0
GACCTTTGCCCAATATGGCCTCTGCTCTCAGT	0
ccagcctgggcaacatggcaaaacctcacctc	0
ccagcctggccaaaatggtgaaaccccatccc	0
TGTCTTTGTAAAAAATGGCTTTTGTTTTTTTG	0
ttctcatcagtaaaatggagacagtaacatct	0
gcggcagttggaacatggcttcaccaatatga	0
GCAAAGCTTGCAGCATGGCAGAGAGGATCAGA	0
GGTTTGAGCTCAGCATGGCTGTAGTCATCCGT	0
gactgcttgccaaaatggctgcaccattcccg	0
agccaacacccaagatggcccccaatgactcc	0
ccagcctgggcaacatggtgaaacctcacctc	0
ccagcctgggaaacatggcagaaccctgtctc	0
acagcctggccaacatggtgaaaccccgtctc	0
ccagcctgggcaacaTGGAGAAGTGGcaaaaa	0
TTTTGCCTACCAAAATGGCAATTTACACAAAT	0
ACCATATTTCCAAGATGGCCACGTCTGTGCCC	0
ccagcctgaccaacatggtgaaaccccgtctc	0
aaacaaatagcaaaatggcagaaatccttctt	0
TGAGAAAGAACAGAATGGCAGTGAGTCCATGG	0
GTCAGAAAGGCAAAATGGCCAGCATTATCCAT	0
gattcacttacaagatggttcactcatgtggc	0
TGAGATGCCTCAAAATGGCTGAGGCTGTGATA	0
ccagcctggtcaacatggcgaaaccccgtttc	0
CTTCACCTGCAAGGATGGCTGAAGTAGTGGCA	0
TGGCAGTGCACAAAATGGCCTCTTGATGCTCA	0
AGCAGGACTCCAGCATGGCTGCTGGGGCAGAG	0
AAGTACACCAAAAAATGGCTCTTTTTATGATT	0
CCCAAGGAGGAAAAATGGCTTTCAATCCTTCA	0
ttgtgctgaccaatatggtagccgtatgtggt	0
gcacagcgctaaaaatggcaaatgtgggaaca	0
AGCAACCCCTCAAGATGGCCCTTGGGGAATGC	0
actgagagatcaaaatggcaaggagtcatcta	0
agagcaggagcaagatggagcggtggaggcac	0
CTAGAAAAGAAAATATGGCCACATAAGAATCC	0
CGGGTCAGGTAAAAATGGCCTCCTGGCGTAAG	0
gcagggtgggcaacatggcaaacccatctctt	0
TACAAGGTTTGAAGATGGCTCAACTGCCTCAC	0
GTTAGCTGATCAAAATGGCATCTTAGTCTGAC	0
TCTTTGACCACAATATGGCACCATACCAGGAA	0
TCTGAGACTGGAAAATGGCCAAATCTTTGCAA	0
agttcaagatcaagatggccgcaccttcaggt	0
AGAATTAAATCAACATGGAGGTTGTTTGGAGA	0
ccagcctaagcaacatggcaaaaccccatctc	0
cccaggaggccaagatggatggatcatttgag	0
AAGGTAGGCACAATATGGCCTCTGCTAAAATT	0
AATTTAACCACAAGATGGTGCTGTCACAAAGC	0
AAATCAACAATAAGATGGCAGAAGGCCAAAAC	0
ACATGCAATCAAAGATGGTGGTTTTACCCATG	0
ctggcctggccaacatggtgaaaccccgtctc	0
aaactgaaaccaagatggcaacaaaagtgacc	0
ccagcctggccaagatggtgaaaccccgcctc	0
GTTTTCAAATAAAAATGGCCTCtttttttttt	0
AGTCTCTAATAAAAATGGTGGAAAATGTTATG	0
tctcaaagtggaaaatggactctttaataaat	0
acacatgttacaacatggatgaatcttgaaga	0
TTGGTCTTCTTAAGATGGCTACACCTCAATTT	0
AATTCTAAAACAAGATGGTGAGAGGAGACAGA	0
tcagcctagtcaacatggtgaaagcccatctc	0
TTTGACCTCAAGAGATGGCTGCTGTACACTTT	0
GGTCTATGACTAACATGGCAGCCTTATATCAA	0
ttgggaggctgaagatggaggactgcttgagc	0
CGAGTAAATGCAAGATGGACTAACAGAGACAG	0
tgctagagatcaagatggacatttcttaatga	0
acacacctttcaacatggatgaatctccaaat	0
ACAAATATTCTAAAATGGCTCCTACTGCCCTC	0
TATAATCCAAGAAAATGGATGTGTATTTCCCA	0
tcagcctgaccaacatggtgaaaccccatttc	0
ATTTATGTCTTAAAATGGCATCCAACTCCATG	0
TGGCAGTAATAAAAATGGCCACTAGAGGTCAG	0
CACGCAGACAGAAAATGGTAGCTAAGATGAGA	0
CCTTTGCAGTCACCATGGCGACCCTGGCAGAG	0
ATCCCAGGGACAAGATGGACATCCATGGCTGC	0
GGTCCCCAATCAGCATGGAGGCTGGGCCAAGG	0
gcggcctggccaacatggtgaagccccttctc	0
ACCTACCTTTCAAAATGGTGCATTATTGGTGA	0
ccagtctgaccaacatggtgaaaccccatctc	0
tggacagtgaaaacatggatgaggtggaatta	0
caagcctggccaacatggtgaaaccccgtctc	0
TGAGAACAGTAAGAATGGCTGCTGTTTTAAGC	0
AAAGTGAAACTAAAATGGCGTCTTCCTTCCTT	0
TTGATTTATTCAAAATGGTAGCATTATCTAAG	0
TCAAAGAGCACAAAATGGCCAGAGCAATGACG	0
tggggagtttagaaatggcagctgggtctaga	0
ATGAATCATCTAAGATGgcagttctgaaactt	0
tttgagtcaCAAACATGGAGccactttcaggg	0
ccagcctggccaacatggtgaaacctcgtctc	0
agcccctattcaagatggagtgctctggttca	0
ATGCCATTAGAAACATGGCCTAAAAATCAAGG	0
ttcctgacctggagatggcagccttttcttta	0
ctcagtctgcgaaaatggagGGATggagtggg	0
CCCCTGCCCAGAAGATGGCAGGTGATTGACAA	0
TGGTGTGCCGCAAGATGGTCCAGTTAAGTGGC	0
gccatatcctaaagatggctgatcagctggca	0
CAACGGgttccaagatggccgaataggaacag	0
accagctggccaacatggtgaaatcctgtctc	0
gagcaacccacaaaatggccaagatcccctct	0
atgtaaatacaaacatggccgcttgacagatt	0
CCAACACAATCAAAATGGTCCCAAGCAATGTT	0
TGAGGAAGGAAAAGATGGCAGCACCTGCCAAA	0
ccagtctgggcaacatggtgaaacccattccc	0
ggtgaaaggcaaagatggagcagacacttaac	0
TTAAATAAAGAAAAATGGTGGGAGGAATGAGT	0
ccagctgggccaacatggtggaaccccgtctc	0
CCGGCTATGTCAAGATGGAAGGTGGGGAGGAA	0
ttttcttctttaaaatggtgccataacctcct	0
ccagcctgaccaacatggagaaaacccgtctc	0
atcatctatccaagatggagggagagaaagac	0
tgcagtgagccaagatggctccactgcactcc	0
ccagcctggccaacatggtgaaaccacgtctc	0
GGCTGGGACTCAAGATGGAAACATTTATCAGC	0
TTTGAGGCAACAAGATGGAGCCTCTGGTTTCT	0
accagcctaccaacatggagaaaccccgtctc	0
ccagcctggccaacatggtgaaaccccgtctc	0
tcttcgtcaggaaaatggagacaattaaactg	0
tggctgggtccaagatggcctcacttgtgtgt	0
AAGATACACTCAAAATGGAAACATCAGCTCAT	0
ccaacctggccaacatggtgaaaccccgtctc	0
agaagacatacaaaatggccaatgggtatatg	0
tcagcctgggcaacatggtgaaacccccgtct	0
tgcagtgaaccaagatggtgccactgaactcc	0
ccagcccggccaacatggtgaaaccccaaacc	0
ccagcatgggcaacatggtgaatccccatctc	0
gtttgtccttaaaaatggatgtgacagttaac	0
ATTGCCTAACAAAGATGGTAGACTTGAGTTCC	0
actatgttgccaacatggttggtttctggtga	0
gatggtttttaaaaatggcaggttcccctgca	0
atgggcaccacaaaatggtagcagggatcccc	0
atcacttgtttaagatggagtctgcaaagttt	0
CTAGCTGGTTCAGCATGGCTGTTATGGGGAGT	0
CTCCTGGGATAAGAATGGCAGCACTTGAAAAT	0
GGGAAGGGTCAAAAATGGCTCCTTACAAAGAA	0
gctgaggtgggaagatggcttgagcctgggag	0
ccagcctggccaacatggtgaaaccccatctc	0
AACATTTTATAAAAATGGCATAGTAAATTCAA	0
ATAAAATGACAAAAATGGTTGCACATATGATA	0
acagagctgataagatggcgccatgggttctc	0
tacaAGGCAGAAAAATGGCCTCTTCAAACATA	0
ccagcctgggcaacatggcgaaaccccgtccc	0
tcctcatggtcaggatggctgcatcagttccg	0
aaaattagccaagcatggcggcggcacctgta	0
ccagcctgaccaacatggagtctctactaaaa	0
gcaccacggtcaagatggaatctttcttggta	0
gggcatatttcaaaatggttgctatacccact	0
GTACTAAAAAAAACATGGTGACTTAAGGgctg	0
ACAAATACATGAATATGGCCACAGACCACAGC	0
TAGAATCTCGAAATATGGCAGCCTTGGGAGCC	0
ATCCCGTTAGAAAGATGGCTGCTTTTTTGTTG	0
ACCATTCCTAGAAGATGGCCAGGTGCATACTT	0
cactaagaggcaaaatggtggcgtttaatagg	0
gctaagtgggaaagatggatgtatgaacagaT	0
ACCAAACCAGAAAAATGGAGTCAGAAGCTTTC	0
tcatcacctgcaaaatggagagataacaatgc	0
gaatgcatgaaaaaatggaggcaaataggtag	0
GTGCAGCTCTGAAAATGGCAACATGAAAATGC	0
AATATAATTGTAAAATGGCAGGCTTGAGGTCT	0
caagataatccaagatggaaactgttgtcaga	0
aaaaaaagattaaaatggcccctgcacaagga	0
gcctttttcgcaatatggcagtttgctttttt	0
ccatcctggtcaacatggtgaaacccccatct	0
cagatgatcacaagatggctgccagacacaac	0
accatgtggccaaaatggaaactgtctgaact	0
ccagcctggccaacatggcgaaaccctgtctc	0
tctccgaaatgaagatggcaatatctacttta	0
CAAATTATAGTAAGATGGCTGAAACTAAAACC	0
ggctgtcttacaatatggcagcttgcttcttt	0
ccagtctgcttaagatggcatcttatacagaa	0
AATAATAAATCAAAATGGCCACACTGTGCCTC	0
tgttctgtggtaacatggccgtccctcggggc	0
ccagcctggacaacatggtgaaactctgtatc	0
acacatgctgcaacatggaggacattgtgctg	0
tgtattttccaaagatggtcacaatagaagcc	0
gactcacaaataaaatggtggttgttttaagc	0
ctagacatgcagagatggctgcctttgatatt	0
ACGTGGTAATAAACATGGCTTCCTAAGCAGTT	0
CGGACCAGTTCAAAATGGCCCTCATATCTCAT	0
accttcttcacaggatggcaggagagagacag	0
tgttgttttttaagatggagtctcgctctgtc	0
CTTTCAGTAACAAGATGGCCCTGACTCATTCT	0
AAGTACATGCCAAGATGGCCATCTAGTGGTAA	0
tcactttctccaaaatggcaattccctatccc	0
CTGCTTTGTTCAAGATGGCTTTACAAGAATAC	0
CTTGTCTCCTCAACATGGCTCTGTGTAGCTAT	0
aggtagaaacaaagatggagggatggaaatga	0
acagcctggccaacatggtgaaaccctgcctc	0
tgcagtgaaccgagatggcaccactgcactcc	0
ccaggctgggcaacatggcaaaaccccatcta	0
GAAGGCTGCTCATGATGGCAGCCTGCTGAATG	0
tgcagtgacctgagatggcagcactgcactcc	0
ccagcctgaccaacatggtgaaaccccgtctc	0
CAAAGGCTAAGAAAATGGCCAAGCATGCAAAC	0
CTCAGACTggcaacatggcaaaacctcatctc	0
actattaataaaacatggatgaaccttgaaaa	0
ccagcctggccaacatggtgaaacccagtctc	0
ggagccactccaagatggtcacatggctgctg	0
ccagcctggtcaacatggtgaaaccctcttta	0
cttgcctggccaacatggcaaaactccacctc	0
CTCAATATGTCAAGATGGCCCAAACTTCTTAT	0
ccagcctggccaacatggcgaaaccccgtctc	0
GGAGCCGCAGGAAGATGGCTTCTCCCACCTCC	0
ctagcctgggcaacatggtgaaacccccctct	0
CTGATGCACACAAAATGGCTCAGTAATTTTGA	0
gcagcccggccaacatggtgaaaccccgtctc	0
ccagcctggccaacatggtgaaatcctgtctc	0
aggctgcttgcaacatggcagctttgttttcc	0
AGTCACATTTCAAGATGGTGACTTCATCTGGT	0
caagcctggccaacatggtgaatccccgtctc	0
gaggccatgcgaagatggaggtggaggctagc	0
agacacataccaaaatggttacagtggttcta	0
acctGGGAAGAAAGATGGAGGAAGGTTGAGAG	0
gggatctgcatgagatggcagcgaggtatgtc	0
TGTACGAGTCCAAAATGGCCACACTGAAGTGA	0
ccatcctgaccaacatggtgaaaaccagtctc	0
gatcccttgttaagatggtgacaccagctgtt	0
tgcagtgaccagagatggcgccactgcactcc	0
ccaccaagaccaagatggccacgagagtgacc	0
ggaggctggacaacatggcaaaaccccatctc	0
ACACAGAATAAAAAATGGTGTCAGCTCACTTG	0
ttttttttgtcaagatggggtctccctatatt	0
CCCTCCCCGTCAAGATggaaccaggccactgg	0
tcacacaagtcaaaatggctattataaaaaac	0
TTCTCCCAGCAAAAATGGTCTCTATCCACAAA	0
tcccacaacagaagatggaggcaggagggtca	0
tttcttcaactaaaatggcaacatataagtct	0
aaacatggttcaacatggatgaacctcggaag	0
cagtagggggaaaaatggcatagaaaaagggc	0
ggcatccttacaacatggtgactcatcccaag	0
tcagccagtgcaacatggcaagaaaaggcaag	0
actgctgtaccacaatggctccgatgtgataa	0
gtctagttaacaagatggaggaagagataaag	0
tttctgggtccaagatggctgctggagttcta	0
CAAATGAATTCAAGATGGTGGCTAGTTAAAGA	0
ccaaaactggtaagatggccttccctgaccac	0
acaatgacttcaggatggcagcccataaatca	0
ttatatgctacaacatggatgaaccttgagga	0
ccagcctgaccaacatggagaagccccatctc	0
CCATTAAGGACAAAATGGAGGAGCTGACTCCT	0
cagcactctgcaaaatggaccaatcagcagga	0
agttcaagaccaacatggtgaaaccccgtctc	0
ccagcccaggcaacatggcaaaacatcatctc	0
ctccatgagccatgatggcagcactgcattcc	0
ccagattggccaacatggtgaaaacccatctc	0
tcagccagagcaacatggcaaaaccgggtctc	0
TTACCAAGACCAAGATGGCTGCAAGACTTGCT	0
gggtcaaggggaagatggctcttggaacttga	0
TGGGTGTGTCCAACATGGTGGCTGACTTAGGC	0
accccacccccaaaatggagtctcactctgtt	0
aaaaaAggcccaacatggtggctcacatctgt	0
TAGGGAGAATCAAAATGGAAACACCAGCTGTG	0
tttgtagcatcaagatggagaagctccactgg	0
ccagcctggccaacatggtgaagccccgtctc	0
GTCTCTGATAGAAAATGGCTGGAGCTCTGCTG	0
ccagcctggccaacatggtgaaaccccatctc	0
ACTTCCACACAAAAATGGTTGTGTTTGTGGTT	0
ttggtgaatggaacatggctggcttgaggcct	0
tacagctcttaaagatggcttggacccaaaga	0
ggggtggagccaagatggcccaataggaacag	0
ccagcctggccaacatggtgaaaccccgtatc	0
ATTCCTGTTGCAAAATGGTGATCTATGTCATG	0
cacaGGCTGACAACATGGAGCACCTATGCCTA	0
ccagcgtggccaacatggtgaaaccctatctc	0
ttcacttttgcaagatggctgaggttaagagt	0
CCAGCAGCTCCAAGATGGTGAGAATCTGAAgt	0
ATACTACGGGTAAAATGGCAGCTGTTTAGAAA	0
tctgcagagggaaaatggcaaatagcttaaTG	0
TACTGTACACTAAGATGGCAGGTCATAGCTCT	0
AGAGTCAGGTTAAGATGGCAGTTCAGACCCTC	0
ACCAACCATGAAAGATGGCTTGGCTGGGATTC	0
TAATGTCGTACAACATGGACTCTGAAAGATGG	0
agtttgagtgcaaaatggagaaaggatcaaag	0
AAAAATATCTGAAAATGGTTGAGTGCTGAAAG	0
AGGTGTCGTGAAAGATGGAGCAAGAGAAATTG	0
AAGCCCAGGCCAgcatggtggcccaggcctgt	0
CCATGTGTGGCAAAATGGCATGAATATTGATC	0
AAAGCATGTGCAAGATGGCAGTTTTCTACACT	0
TAGCTCTGGGGAAAATGGCTGAGATTGAGTCA	0
AAGCACATTCAACAATGGCTGCCTGTTTCTCT	0
ccagcctggccaacatggcgaaaccccatcac	0
atctggggtcaaatatggaggccatcatgtac	0
tcacccaggccaacatggtgaaaccctgtctc	0
ACACAAATGTAAAAATGGCTTTTGATATTGAA	0
GCAAGCATGTTAAAATGGAGTCTCCAGGTTTT	0
ccagcctggccaacatggtgaaaccccgtctc	0
ccagcctgaccaacatggtgaaaccatctcta	0
ccagccaggccaagatggtgaaacctccgtct	0
ATGTTTGCAATAACATGGCTGTGGGCCAATAT	0
TGTCAGTTGAAAAGATGGCTGGTACCCAATGA	0
ggctatcttccaaaatggctttaccattttgc	0
tcaagagggagatgatggctgcctagagtcag	0
ccagcctgggcaacatggcgaaaccctatctg	0
AATGAATCCCCAAGATGGCTTAAGGATGCCCT	0
tggcatgaaccaagatggtagcagtagagatg	0
TGTGATTTTTAAAAATGGCTTTCAATTAGAAG	0
CAGAATTATAAAATATGGTGGCTTGGTTTATA	0
ccagcactgccaacatggtgaaaccccatctc	0
ACTCACCTGACAGGATGGAGCCATCTCTCAGG	0
GTCTAGCTAAAAACATGGCGTTACAGGATACA	0
tgatccacaacaaaatggattacctgtaacat	0
CATGTTCCCCCAAGATGGATTCTGTTCCCAGT	0
gaacagtgtcaaaaatggctcaagcaaaggct	0
ttgatcataataagatggttgtttttttgacc	0
gtcaccaactcaagatggagagaagatgtaca	0
GGTTTCAGCGCAGCATGGCTGTGGTCATCCGT	0
CCATCAGAGGCAATATGGCAACTTAGCAGATC	0
caaccctgggcaacatggcaacaccgtctcta	0
ctagcctgggcaacatggtgaaaccccatttc	0
tctggtggggaaagatggacacctacacTCCC	0
CCCCCTCCAAAAAAATGGAGGACTGGGTGATA	0
ccagtccgggcaacatggtgaaacctcgtctc	0
ggaggtggagcaagatggctgaatagaaggct	0
gcagtgttgtgaacatggctcactgcagcctc	0
ccagcctgggcaacatggcaataggctttctc	0
TCCACTGAGTCAGAATGGTTGCTATGTCAAGC	0
ACAGCATCTCCAATATGGCTGAGATCTCGGCA	0
ctagaacatccaagatggcttcacttacattt	0
ccagcctgaccaacatggcgaaaccccgtctc	0
ACTTCCGGAGGAAAATGGCGGAGTGGGCCGGG	0
CTTGGCAAATTAAAATGGCACCAATGCCAAAT	0
ACTGAATGATCAAGATGGCATAAAAAGAGATT	0
AATGACTATCAAAAATGGAGACACCAGCTAGT	0
GGGGGAGtagcaagatggccgaataggaacag	0
TTGGTCATTACACGATGGAGGCCTGAAACGGT	0
tgtttgagaccaagatggtgaaaccgcatctc	0
ATGCAGTAATCAAAATGGCCACACAGTGGCAG	0
gctgaggtgggaagatggcttcagcccaggag	0
AGCCACTCTACAGGATGGCACCTTACAAATCA	0
ccagcctgaccaacatggtgaaaccccgtctg	0
AATTTATTCTGAAAATGGCGTGTCAGGAGCTG	0
gtggtggagccaagatggcccaataggaacag	0
agtggcaagacaaaatggagaaaagtaattca	0
TGGAGACTCAAAACATGGCTGCTATATTGGAG	0
TCTTGCATTTCAACATGGTGGTTTTGGTTTGG	0
ttgatactcaaaagatggccctcaaatcagta	0
ACAGATTTGGAAACATGGCTTATATTTAGAAG	0
AGATGATGCTCAAAATGGAAACCTGAGGCTTT	0
GGGGGTAATGGAAGATGGCTGAGCATGGGTTT	0
ggagtattgccaagatggctcacatcccagct	0
tacacaccactaaaatggctatagtcaaaaag	0
acatagttcacaacatggctgttagcttttat	0
ccagcctggtcaacatggtgaaacactgtctc	0
AGGCAAGAAGGAAAATGGCTCCCAACAGCCAA	0
ccggcctggccaacatggtgaaaccccttctc	0
TAGGTTCAATTAAAATGGCCACCAGGTGGCAC	0
TTGTAAGTTTCACGATGGCTGTCCTGTGAGGA	0
AAATTAGCCACAAGATGGCAGCAAACGTTTAA	0
TATAACCCTACAAGATGGATGCCTCAGATGAG	0
gtgttgtgatcaaaatggagaagaacaagagt	0
tgcagtgagccaacatggtgccactgcactct	0
GCAGTAGTTAGAAGATGGCTGTTTGGTTATTT	0
GGATATGTAGAAAGATGGCTCTTTGCCAGCAC	0
AGTTCTTAATGAAAATGGCAAACCACGGTTCT	0
ATTAAGAACACAAGATGGGGACTCCTGCTTCT	0
ccagcatgggcaacatggcgaaaacccccatc	0
TGTTTCAGGTGAAAATGGCTGTAATCACTTGA	0
CTTTAAAAGCAGAAATGGCTGCAGAGCATTGC	0
accacctggccaacatggtgaaaccgcatctc	0
ggtagatttggaacatggctccctgcatcctg	0
tatatagctagaaaatggtggaactgggctca	0
TGCTTCCTATCACCATGGCAGCAGGGCGGATC	0
gtttcacttccaagatggctcactcatgtggt	0
attattcatacaagatggcaactggcttccat	0
tgagacaacccagaatggctgtgtgtgttttt	0
ccagcctggccaacatggtgaaactccatctc	0
TCATTTACATCAAAATGGAAGACTGATATGTC	0
AGACAAGGGAGGAGATGGCCGCTAGTGTGCTG	0
tcagcctggccaacatggtgaaaccccgtctc	0
AATCAAGTTTCAAAATGGCTGGCCTTTTTTTT	0
ccagtttgggcaacatggcaaaaccatgtctc	0
AAACTCGTTTCAAAATGGTTCAGTTACAGTAC	0
ccggcctggccaaaatggtgaaaccctgtctc	0
cctacctgggcaacatggcgaaaccccatctc	0
ATTAGAACACAAAAATGGATGAGGTCCACTGA	0
AAACCAGAATAAACATGGCAGCTGAGAATCCT	0
ACTGGACCAGCAAGATGGAGTGCATGGTGGAG	0
tctttataaaaaaaaTggaggaggaggaggag	0
CATCCCCCCAGAAAATGGCCACATGGGCTACT	0
gaggcctcagaaacatggcgggaggcaaaagg	0
acaaagatagcaaaatggaacctggatttgaa	0
gagtaataaccaagatggagtagctatagcca	0
tttttttaaggaaaatggatgtgctgtgttca	0
TTATAAGAAAGAAAATGGATGAAGTTTGCCAT	0
ccagcccaggcaacatggcaaaaccccgtctc	0
tcaacctggccaacatggtgaaaccccatctc	0
catgtctggccaacatggtgaaaccccgtcat	0
tcacccctatcaggatggctaccatttaaaac	0
AAGAAGAAGACAAGATGGCATGGCCCTAAAAG	0
caaaaaaatagaacatggcagaagtgatgagg	0
atctgataatcaagatggctgctaagtgatga	0
tcaagtatgcaaatatggaggctttctcaagc	0
taatttttttaaagatggccagttccgtttcc	0
AGTTCCTAGAAAAAATGGCCAGACTTTATTTT	0
CTGAGATTGTGAAAATGGCCAAGGGTGTGATA	0
cagtgcttagaaaaatggctaccacatcagag	0
ACAGTTTCCACAAGATGGACACTCCATCGTTA	0
CATTGCCAACAAAAATGGTGGTACTAGTCTAT	0
cccgcctgggcaacatggcaaaaccctgtatc	0
ccagcctgagcaacatggtgaaaccccatctc	0
caagcttggtcaacatggtgaaaccccatctc	0
GGAAGGCTAAGAGAATGGCAGCACCTGTGCTA	0
ccagcctggccaacatggcgaaacccggtctc	0
ACAGTAGCATAAATATGGAGGCAGCTTAATGT	0
AATGTCTCTGAAACATGGCCTCTGAGGAGGGC	0
gctggagttgcaaaatggagacatgggtttat	0
TAGTGAGGTGAAAGATGGAGGGATTTCAGAAG	0
tgaccagtctgaaaatggctgggacgtgagac	0
aaggcaatgtgaagatggaggcagagattggc	0
ccggcttaggcaacatggcgaaactctgtcac	0
cctaggaagtcgagatggcagtgagcggtgat	0
CCATCTCTAAGAAAATGGCAGTGTTTGTGAGT	0
ACTAAGAAGTCAAGATGGATGCATGCATGGTG	0
attgctgcttgaagatggcagcaccacgtgag	0
tcatgtacagcaacatggaggcattaaaaggt	0
TTAGGGGACAAAAGATGGCAGTCAGTGGGGAA	0
atgtgctgtccaatatggtagccactagccac	0
tgagcctggtcaacatggtgaaaccctgtctc	0
ccagcctagccaacatggcgaaaccctgtctt	0
ccagcctggccaacatggtgaaaccccatctc	0
ATTTTGTAGCCAAAATGGAATCTTTTTATGAC	0
gatcagaactgaaaatggctgctgtgttttat	0
GCATGAATCTTAACATGGAGGAAGcagcccag	0
GTTTATGCCAAAACATGGCATCCCAAAGGATG	0
TTTTTCCCCACAAGATGGCTATTTCTAATATC	0
gctgtacaggaaacatggctggggagacctca	0
CTAACATGCGGAACATGGTGCCAGTGGCTGAG	0
AAATATACCAAAAGATGGCACTGTTTACCTAT	0
GGCCATAATGCAATATGGTGACAGCTTATGTA	0
ccagcctgggcaacatggtgaaaccccgtctc	0
CAAATACCAGCAAAATGGAGCCAATGCAGGTA	0
ttgcaaatgacatgatggctgaatagtactcc	0
ctagaaacatgaagatggctgtgttccaaaaa	0
CAATCTCCAGCAGCATGGCTGCCAGCTCAGGT	0
CTTCCTCTTAGAAAATGGCAGGTGTTGTAATT	0
aaacaaataataaaatggcaggagtaagtcat	0
ccagcccagccaacatggtgaaaccccgtttc	0
TAGAAAATGTAAAGATGGCTCCCACTGCTATT	0
agggatgactcaagatggagcaggtgaccagg	0
attcagccagcaaaatggcagaaccagaacaa	0
ATTATTAATAGAAAATGGCCATCACTGCTGTT	0
GCACAATGCCCAGAATGGCAGTATGTACCTAG	0
GTAGTGTGTGTAAGATGGCAGTTGAAAGCATT	0
agagtggtgggaaaatggctgttttgagagga	0
CTGCTCTTACCAAGATGGCTGACTTGAATAAA	0
ccagtctgggcaacatggcaaaaccccatctc	0
tggacgatgcaaagatggacacaaagtttaaa	0
GTGATGGCCTAAAAATGGCTGGAGGGTCAGAC	0
ccagcctgaccaacatggtgaaatcccatctc	0
ccagcctgggcaacatggtgaaaccccatctc	0
CTTATTGCTTTAAGATGGCAGAGCCATCACAT	0
AAACAAGAAACAACATGGCAGACACAGAACCT	0
TAGTTTGTTAGAACATGGTGCCGATGAGGCAC	0
ccagactggccaacatggtgaaaccccatctc	0
cttggcctcccaaaatggcaggattacaggca	0
CACGTGGGTACAAAATGGCCTTTTGTTTCTGA	0
ccacaggtcccaaaatggaagtccctgctGAT	0
aagctggtccaaaaatggccacagagaagggg	0
agcatcctcaaaacatggcagctggattcccc	0
GTTTATATTTCAACATGGTGGGAATTGATCTA	0
ACTGAGGCCCGGAGATGGCAGCTTGATCTTCA	0
GTAAGatctataaaatggaggtaatggtagtg	0
ccagcctggccaacatggcaaaacaccgtctc	0
gcagtggcgcaaacatggctcactacagcctt	0
ACCCTGGGAGAAACATGGCATCACAGAACAAT	0
tgcggtgagcagagatggcgccattgtactcc	0
gaaagcccaacagaatggctgagagaatgagg	0
ccagcttggccaacatggtgaaaccctgttgt	0
ccagcttgggcaacatggtgaattcccgtctc	0
ccaacctggccaacatggtgaaaccccatctc	0
TCCTAGCAATCAACATGGCTGGAACCCTCAGT	0
AGAACTTCTTTAAAATGGCTTCCTAAGTTGTT	0
GGAGGAATCTAAAGATGGAGGGGGTGTCGGGG	0
tgagtattccaaaaatggccatcatatgtctg	0
TGCTTTCTGTGAACATGGAGGCACACACCTCC	0
GGAACAGACCCAGGATGGAGGATTCTTGTTTC	0
ACCAGTTTGTCAAGATGGAATCCAAATTCTCT	0
ATGAGTCATCTAAGATGGAGGGTGACAGCAGG	0
agtgaacaaagaaaatggtccctgccatcaca	0
CTTTAAGCTTCAAGATGGCTAGACCTTTCAAG	0
AACGACTTGGTAAGATGGCTATGACATCAAGT	0
ccaacctggccaacatggtgaaaccccgtctc	0
tcacaccagtcagaatggctactattaaaaag	0
CCCAGCCAGACAAGATGGCAAAGTGTGCAGAT	0
CCTCTACCTACAAAATGGTGCTACAACTGTAC	0
ATGAGTCATCCAAAATGGCTATAATGATCCCT	0
ccagcctggccaacatggtgaaaccccgtctt	0
gcgcccggccCAAGATGGTTTTAGATATGACA	0
ACCATGAATGAAAAATGGTGACGATAATGAGG	0
tagttttcacaagcatggctgccacatcctat	0
agatctactcaaaaatggcacaccattgtttt	0
ccagcctgggcaacatggcaagaccccatctc	0
CCTGATGGGACAGCATGGCGGTCTCTCCTGTG	0
gacacagcaagaagatggccatttatgaacca	0
ccaccaaaaccaagatggccacaagggtgacc	0
aggtcttttccaaaatggagtctcttgtgtct	0
atctgatgaccaagatggctactaagtgacta	0
taatttgcagcaacatggatgagcctagagaa	0
tgttcactgggagcatggctgcttctccagtg	0
tgaatgaatgaaAAATGGTGGgtctcttagta	0
AAAGCAGGTGGAAAATGGACCCTGGGCTGGAG	0
cttaagattacaaaatggctgGAAACTCtttt	0
GCCCCAGCTCCAATATGGCGGATCCCTCTCCC	0
aggtgaggcggaacatggcagttgggtttatt	0
ccagcctggtcaacatggcgaaactctgtctc	0
tacttttgtgcaacatggcagacttgaggact	0
ccagcctgaccaacatggtgaaaccttgcctc	0
TAAGGACCACAAATATGGCTGATGAGGAAGTG	0
AGGTTTTCGGGAAAATGGCTTATGGATGGCAG	0
gaccagcctgcaacatggtgaaactgtgtctc	0
ttagcctgggcaacatggcgaaaccctaaaaa	0
ttcagtgagccaagatggcaccactgccctcc	0
ACTGAAGAATCAGAATGGCTGCCTTCTTCGTA	0
GATCTCCTTTTAACATGGCAGCCTTTGACCAG	0
GAAGCACAAGAAAGATGGATGATTAACAGCAA	0
CCAAGTAAGACAAGATGGACTAGGCTTTCCTC	0
CCTCCAAATGAAAAATGGCTGTCTTGGCCATA	0
GAGGTACCAGAATGATGGCTGCTCAATTTCAG	0
GACGACCTCAGAACATGGAAGCCATGAGGGAA	0
CCGCGGCCCTCAACATGGCGCTTCATTCCATT	0
CAGACAAGATCAAGATGACTGCTGAGTCTAAA	0
tcctcacttagaatatggaggcaatagttgta	0
ccagtgatgtcaaaatggtagcttgacattgg	0
GTGGCTCTGCCAAAATGGCCATTTCCTTCTAG	0
CTCCAGCAGTCAAGATGGCCATCAGTGGACTC	0
agcaacctgagaagatggtggactagtaatgt	0
caggtctgAGAAAGATGGCAACTGGGCAGCTT	0
ttttacttaacaaaatggcctccaattctaga	0
gctgccatgtgaagatggacgggtttgcttcc	0
ctcagagttgcaagatgactgcagccattcca	0
ttaagtgaaacaggatggctaatgtgggcagg	0
ccagcctggccaacatggtgaaaccccatctc	0
AAGGTGGGAACAGGATGGTGGCGGGGTTTGAG	0
TGTCTAGGCTGAAAatggcaaatatgtctgca	0
gcagtgtggccaacatggtgaaaccccgtctc	0
ggaaaggccataagatggcagtgttcttggtg	0
ccagcctgaccaacatggtgaaaccccgtccc	0
GGTGTTCCTCAGAGATGGCTGCTCCTTATGTG	0
TGGTCATTTATAAAATGGCAGGACTTGGGTTT	0
aattaattttaaaaatggctcatccaggaaat	0
tgactggacccaacatggcaccggatttgacc	0
aaaggaaacttgaaatggctgcagaagctaga	0
ACTTCCGGAGGAAAATGGCGAAGTGGGCGGGG	0
AGGACACTGCCAGCATGGTGGCACCTGCCTCA	0
ccagggtggccaacatggtgaaaccctgtcac	0
ccagcctgaccaacatggtgaaaccccgtctc	0
cacattgggggaaaatggcaggggtcagtaca	0
AGAGGAATGGCAAGATGGTCCAGGAGAGCCAG	0
gaagtgaaattaaaatggcagaatttatctga	0
AGTGAGCACCGACAATGGCTGCAGCAGGAGCA	0
tgagcttggtcaacatggtgaaaccctgtcta	0
TCATGCCACCcaacatggcacacactacagat	0
AGCAGCATAACAGGATGGCTGGTCAAGCATCA	0
ACTTTCTGATAAAAATGGCTTTAAAAAAAAGA	0
ccagtctgaccaacatggtgaaaccccgtctc	0
tccctaccatcaagatggaggagaacatgcaa	0
ctgtgtcaaaaaacatggtggagaaggtcaaa	0
tgctgagtcataacatggcagaaggacaagtg	0
ataaagagtacaggatggctgagcacatgatg	0
ccagcctggccaacatggcaaaacccggtctc	0
AACAAAAAGGAAAAATGGCAAAGTACTGTTTT	0
tggcagagttcaagatggtggctgctctgctc	0
cctcatccctgaagatggcttcctgcatacac	0
Tcagcctgagcaacatggcaaaaccccatctc	0
ttgccagaaccaagatggtgacaaaagtgacc	0
AGTAAACAGAAAAGATGGCAGTCCAACCTTGT	0
GTATTTACCACAAGATGGCACTGCTGATCCTA	0
AATAAAGGAGCAAGATGGCTAGGGGTGAGTAA	0
GCCTTTAAAAAAACATGGCTGTTATCAAACAC	0
TGTGGAACCACAAGATGGCACCAGAGATGATT	0
aacgcagtggtaagatggctcaaatttcacta	0
TCTATGCCCATAAGATGGCAGCAGAAGAACGT	0
ACCAAGTGGAGAAGATGGAAGCAGAACAGACC	0
ACTCTGCGCACGAGATGGCTCCCGGATCCTCC	0
TCTAGAGCCACAGAATGGCAGAGAAACAAACA	0
gaactgtcctcagaatggcagaggctgactca	0
TAATGAATGGAAACATGGCGGCCCACACTCAG	0
TAAAGTATAGCAGAATGGTTGCAGGACTCCAC	0
AATGAAAAGCAAAGATGGTGCCCCAGTGAGAA	0
TGGCTCCTCCCAAGATGGAGTAATGGGTCACT	0
agaaaatgaacaaaatgggggaattgtcaaag	0
cagcataattcaaaatggctcattctcctccc	0
ACTGAAAAAAAAAAATGGCTTCACATAAGAAA	0
AGTTGAAAAGAAACATGGTGACAGAAGGCTTT	0
CTCAAGTTAGGAGGATGGAGGCCTGCTTCATT	0
cgagcctggccaacatggtgaaaccgtcttta	0
GTAACCTTGGCAAGATGACTGCTCAGATGCCA	0
CTTCTGCCCACAAGATGGCACTACATTATCAT	0
GCTCTCTGAGGAATATGGCTGTTAGTCAACCT	0
AGGTAATGTGCACGATGGCAGCTTTTGCTTAT	0
gaaagagacttaacatggcagaatttaaaagc	0
tggtatatttcaaaatggttctttcccctccc	0
AGCAGCATAATAAAATGGCTAATCAGGTGAAT	0
ccaCAGTCTACAGGATGGCCTCCTTACCCAGT	0
GGTAAAACTAGAAGATGGCAGCTTTACAAAGA	0
GATGTCCCACAAACATGGCAGCCCACAGAACA	0
agtttcattatgagatggcggcaactcagtca	0
ATGAAGCCCCAAAGATGGTAGAAAAGAATGTG	0
GCGTGGGAAGCAACATGGAGGCCCTGGGCTGG	0
ACACAGAACAAAAAATGGTTGTTTGCAAATAA	0
CTGGAATCTGAAACATGGCCGGGTTTTCATCA	0
GAACCAATCTAAAAATGGCTGATGTTACTTTA	0
ccagcctgagcaacatggcaggacccccatct	0
CTACACTCCACAACATGGCCTTCAAGACCATT	0
TATTACTTAAAAACATGGCGGTACATATCATT	0
CCAGGGCCTGCAGGATGGCGCCATTGTAACCC	0
TTTATTTGCAGAAAATGGCAGAAATGAAAAAG	0
accagctgtttaagatggttgcatgaaataac	0
AATTTTGTATAAAAATGGACCCTCGAGTCAGG	0
cacttcctcacagcatggtggcctcagggtag	0
ATGCCAGTCTCAGGATGGCTCAGGCTCCAAGG	0
AACATTCTTGCAAGATGGCCCAGATGGAAAGG	0
ttcctgtctgtaaaatggcctccccgtcatca	0
ggctccccgccagcatggtggctcacgtctgt	0
ccagcctggccaacatggtgaaaccccatccc	0
tcaccctggccaacatggcaaaaccccaaaaa	0
CAATCTTTATTAAAATGGAAGCTCTGATGGCT	0
TGAACAGCCACAAGATGGCAGAACTTATATAG	0
ACTGGCACCAGAAGATGGCAGTGTGGGTCATC	0
TTTGGTGCCACAAGATGGCAGTCTTTCAATAA	0
ACAGATTCTTCAGTATGGCTGCTATGTTGTAA	0
CTTATTTAGCAGAAATGGCAGCACATACACAT	0
ATCTTAGCCAGAAGATGGCGCAGGTTTTCCAT	0
ACAGGCCCAGAAAAATGGTGACATGGGTTGAG	0
GGTGCTTACTGAAGATGGTCGTTTGGGGCCGT	0
GTTTAGCTCTCAAGATGGCCTTGCTTGCTGAG	0
AGTGTGAAAAAAAAATGGAGGAAGTTACCTCC	0
gacacaaccacaagatggcagtattgcacaac	0
TCACTTAATACAAAATGGCTAATGTTCAAATG	0
CATTTAAAAACAAAATGGAGTCAGGTCAGTTT	0
TGTTTTTTTATAAAATGGATGATTCATATCGT	0
gaaggtggagcaagatggcagaagagaagcct	0
AGACGGAGGTCAGGATGGAGGATGGGGCAAGG	0
cacaggtagtaaagatggaaccaggaccactg	0
ccaccgaaaccaagatggtgatggaagtgacc	0
gtaataaatacaacatggcaaatgtgatggga	0
gccagcctcccacgatggccccagagatcacc	0
TTCTCTCAGACACCATGGCAGCTTTCTTCCTA	0
AAAATAGTCACAAGATGGTGCTAACAGATTCC	0
catttcacagcaagatggcagtattgctgtag	0
ATTCAAACCAGAAGATGGAGCCAAGTAACTTG	0
aggtacacagcaaaatggagaggaaagcagag	0
ATCATCACAAAAAAATGGCAAAGACAAGAGAC	0
GATAATGCCACAAGATGGTGCCCAAATAGCAG	0
CTGTTAGGTCCAAAATGGTGCCCCAGAAATTC	0
ccagcctaagcaacatggcaaaacccccatct	0
CTCTGACTTTGAAGATGGAGGATCAACTTGTT	0
gtttcattctcaaaatggctttctccTTACAG	0
AGGTTACATCGAAGATGGAGGCGAACCCGAAT	0
CCCTAGAAACAAACATGGAGGAAAAGGACTCC	0
ATTTCTTAGTCAAGATGGCTCAACATTAAAGC	0
GCAGGCGCCACAAGATGGCAGCATTTCTGAAC	0
ACCAACTTTTCAAAATGGTTTCACATTTATGA	0
TCCTCTTTGAAGAGATGGCTGCAAACCAAGCT	0
AGCTGTCAGTCAACATGGTTCCTGTCCCACTG	0
atactatgaccaagatggatgctctctcagtg	0
CTTATGGACACAAGATGGCACCGTTCCCTTAC	0
GAATAGGGTGAAAGATGGAGCATAAGCCAGGG	0
TGAGATGGACTAAGATGGCAGATATAGAAAAA	0
GGCCTGGCTGCAATATGGCTGCCCCACCTACG	0
gAGTGCTCAGCAAGATGGAGGAAACAGAAAGC	0
CTGTCATGCACAAGATGGCGCTCTTAAGCTTT	0
AGAGCCCTGCCAAGATGGCCCTGCAGCTTCTC	0
TGGAGTGTGACAAGATGGCAGGAAATGCAAAT	0
tgagtctgaccaacatggtgaaaccccttctc	0
tcctaatttgcaaaatgggggagacaaaacag	0
AAGAAGGCCACAAGATGGAGATATTACTCCAT	0
ctctacacttaaaaatggctaagatgtacatt	0
aaccagaaaacagaatggcagttgccaggggc	0
GACTCATGGAGAGAATGGCCGCTGGGGCATAT	0
acatttgcaacaacatggaagaacggaaggac	0
GGTTTGATGTCAGAATGGCATCAGTTCTGCTT	0
AAATCCTAACCAGGATGGATGCTTTTAATGTC	0
gagggcaggagaagatggatgtcctggctaca	0
taaaAGTTATGAAAATGGAGACACTATCACCA	0
cactgaggttcaaaatggctggttttctttgt	0
GCAGCCTCCTGAAGATGGCTGGGAAGTCCATC	0
ccaacctcgccaacatggtgaaatcccgtatc	0
ATTTCTTTCACAGGATGGCTCCGGGATTGAGG	0
AGGCAGGGCTCAGGATGGTGGCTCTGGGCTCT	0
CGTGATAGAGAAAAATGGCAGATTTCTCTTGA	0
ACCAAAGAAGGGACATGGCTGCTTTTGAGAAC	0
CCTGTCATGCCAAAATGGTTTAATTTTGGGGA	0
CAGGAGACTTGAAGATGGTGACTTAACACAGC	0
aggagtaggacaggatggaggcagagtgagca	0
TAGATGGCCACAAGATGGCAGCATTGGGCTAA	0
aaaacctgaccaacatggtgaaaccccatctc	0
ccagcctgaccaacatggtgaaaccccgtctc	0
CATGGCCCAGCAGGATGGCATCACAGAGAGTT	0
GCTTTCACCGGGAAATGGCGGCCCGGCCGTGG	0
TAAAGATTCACAAGATGGAGCTGTTACGACAT	0
TTATGCTTGCCAAGATGGCTAGTATAGAAACA	0
gttcagatgagaaaatggaggaggggattgga	0
gacaagtgagaaagatggtcacaggagagccc	0
GAagcctggacaacatggtgaaacaccatctc	0
tctaattgattaaaatggctaataaaacatga	0
GGCGGGCCCAGAGGATGGAGGCTGGGCCAGGA	0
tagttaacctcaggatggaagctggttaccag	0
ctaaaatatgaaaaatggatgcatcttagaat	0
ccagcctgaccaacatggcaaaaccctgtctc	0
acatcaggctaaaaatggatgttgagacagca	0
tatgGGAGAAAAAGATGGCGAATAAGGAAGTG	0
tggatctaggcaggatggtggcctgatccagg	0
ATATGTCCAGCAAAATGGAAGGCTGGAAGTGG	0
cgagcctgggcaacatggcaaaaccccaaatc	0
AAGACACTGGCAATATGGAGGTACAATGAGCA	0
gaggtggcttgaaaatggctgtattcaagtgt	0
GGGGCAGCCACAACATGGTGCTTCCCTCTTCA	0
TAGCCCCGGAGGACATGGCGGCGGCGCTGGGC	0
ATGTGGCTGAAAACATGGCTGCTAGTAGTAAC	0
ccaacacattcaggatggcagaacagaaaggt	0
tactgatctacaaaatggagcaattccttcac	0
ccaggctgaccaacatggagaaaccctatttt	0
ctctttctcacaacatggcatttgcacatgcc	0
AGGAGGAAGTGAAAATGGCATCGTATAGTAAT	0
gatcttgccacaagatggcgctcataattttc	0
CCTGCCACCAGAAGATGGAGGTGATGGTTTTC	0
GTTCTGTGGAGAAAATGGTGGTATGGGGTTAC	0
TATTTTGTCACAAGATGGCAATCTCATGCACT	0
cccaattccataaaatggccataagacccaga	0
GAAAAGTTCAAAAAATGGCTTAAGAAATTCAA	0
CTGGGACCACTAAAATGGTAGCATATTGGAGC	0
ATGGTCAGGTAAAAATGGTAGCAAGGTTTGCT	0
ccaccctggccaacatggcgaaactccatttc	0
GCCCTGTAGGCAGGATGGAGCCTTCCATCAAC	0
GTTGGATGGTTAAGATGGAGGCATATAGTGGA	0
aagcagccatcaacatggaagtgaaactcttc	0
ATTTTTAACACAAGATGGCGCTGTTGTTTTTT	0
CTTAAACATACAAGATGGTGCATGTTGAGTGA	0
gctggtgaaacaagatggaaggattctgagtc	0
AGGGCAGTGCAAACATGGCAGTTTTCACAGGG	0
TGCGGCAGGGGAAGATGGCACCAAGAATGACA	0
CCTCTAGCGGCAAAATGGAGCAAAGCAACAGG	0
gcccacaatataaaatggaccctggctgaggc	0
ATGCTTAGGAAAAGATGGAGCCCAGAAATTGG	0
GGGATAGCCTCAAGATGGCAGCATTAACTCAA	0
AGACTCCAGAAAAGATGGAGGAAGAAGGAGCA	0
TACAGGGAGGCAAGATGGTCTCGTCAGCCTAG	0
TTGGAGGTGTCAGGATGGCTGAGGCCGCCTTG	0
CAAACACTCACAACATGGCTCCTTGAGACTTG	0
TGTATTAAAAAAAGATGGCTTACTTTCTGAGG	0
CCTTGATGGTGAAGATGGCGGGCCTGGGCAGG	0
gagcagcctccaagatggccctgctgggcccc	0
GACATGAGAACAAAATGGCCTCTTGGGCAATG	0
agggagcaccaaaaatggcaggcaagggatca	0
AAGTAGCATCCAAGATGGGGCCACGCCAGGCT	0
ggcatgagccaaagatggcgctcgagcgagta	0
AGAGGAGAGACAGGATGGAGGCCAGCAAAGAC	0
TGAAATACAGTAAGATGGTTCCAAGGTCCCAG	0
TGACCACAGCAAAGATGGCTGGGACACCCACA	0
CTAAGCCCCTAAAGATGGCCTTGTTTTTCTGT	0
TAAAAATCCACAAGATGGCAGTAAAAGATTTT	0
TTAGCAACCTGAAGATGGAGGGTCCTGAAGCT	0
TGCCCACCTTAAAAATGGCAAAAGGTGCAATT	0
TCAATTTTGGCAGCATGGCAGCAGGAATGAGT	0
TGTGCACACACAGAATGGCCACTTGAGGCAGA	0
aggtaatggccaaaatggccttccatgatcta	0
AAATTCTGAAGAAAATGGCAAAGAGGAGGAGC	0
AAGTGGTGACCAAGATGGTGATGTCAAACCAG	0
AGACAGAGCACAAGATGGTAGGCTGGCATAAG	0
acatcgggattaaaatggagtctaaaacctgg	0
GTTCTTGAATGAAAAtggctcatggttgttaa	0
aaaaggctgacaaaatggagtctaagctgagt	0
AGCCCCAACCAAAGATGGACGTGGAGCACATC	0
gatctactttcaagatggctcatcacatggct	0
CTTCTGAACACAAGATGGATGAGAGCCGCCAA	0
ctgcttcccccaaaatggcttacagattctga	0
acacatgctccaacatggatgaactctgaaaa	0
CTGATTGGCTCAAGATGGACTCCTGGCTCTGG	0
tagactcaagtaagatggttgttgctttgagc	0
ggaagggggtaaaaatggaagcTAGAATAATG	0
ccaagccatcaaggatggaggcctgagctcac	0
tgaaacccagaaagatggtgacatgtctaaat	0
ccagcctgagcaacatggtgaaacccctaatt	0
TGTAGGAACTCAGCATGGAGGCCTATGTGACA	0
ACATAGGTGTGAAAATGGCCTCTGCTCTTTGT	0
GAAAGCAACTGAACATGGCTTATGAACTATTT	0
TTCAGTCTTTGAAAATGGAAGCACAGTAGTGA	0
tggccaatcagaacatggccccctggctaatc	0
TCCTCATGTGGAAAATGGAAGCAGAAGCGATA	0
agaaagcagtgaaaatggctgttacagaaaga	0
cctcatcccccaaaatggctgcaccagttcaa	0
ctttcatctgcaaaatgggggaagccccaggc	0
GTTAGTTTCTGAAGATGGAGTCAGAAGACAGC	0
TCCTTCCAAACAAGATGGCTGTGCATTGTTTA	0
GCATCAGCAAAATGATGGCTGCTTATCACAGG	0
CTGGTACTACAAACATGGCTCTATTTTAAATA	0
TTGTCAATTGCAGAATGGCTGTGGTGGGGTTT	0
GACATGTTAAAAAAATGGCCACATGGCAATTG	0
AAAGCATCCAGGAGATGGCAGCATTGGTAAGG	0
AGGCTAACGCCAACATGGCAGCTCTAAAATCT	0
ccagcctggacaacatggtgaaatcgcatctc	0
TAAAAAGCTGGAAGATGGCCCTAACTTCTTGA	0
AGCTTTTTACCAACATGGCGATCCATCTTTTC	0
TATCTGCAAACAAGATGGTTTCGAGCCATTGC	0
tgcccagcTACAAGATGGTTTTTACCTGAAGA	0
TTTAGGAGTTAAAGATGGCAGGTTACAGGTGA	0
ccatgttagccaagatggtttcgatctcttga	0
ttgctggctataaaatggccacagtttggtgt	0
CCTGTGCCTGCAAGATGGTGGCTGGGCCAGCA	0
ACATTGGCCACAAGATGGCACTAAAGAGAAGA	0
ATTTCTAACACAAGATGGCGCTGGGACACAGG	0
GATAATGAAACAAAATGGCCAAAAGTAGAAAT	0
AAGAGATGAACAAGATGGCCTGATCAAGGTCT	0
TGTTTCATTGTAAAATGGTAGCTGTCTTAGGA	0
cagctttgttcaagatggtggctgctctgtca	0
GCTGGAAGAAGAGCATGGCTGCGCAGAGGACT	0
ctcccaaaaccaagatggcaatgacagtgacc	0
ttttctcttgcaaaatggaaactgcatattgg	0
gcaacctaggcaacatggcaaaaacccgtctc	0
CATGCCTGGCCAACATGGCAAAACCCCCTCTC	0
ATCCAACTGCAGAGATGGCAGCTGAGTCATTG	0
TCCCCCTTCCAAAAATGGCTGACATTTCTCTT	0
acaccctgggcaacatggcaaaaccctgtctc	0
taaatataagaaagatggcagacttcttgtca	0
TTTCCTTATTTAAAATGGTGGTGGTGGTAGTG	0
TGTTTTGCTTCGAGATGGATGCAGGGATGTAT	0
actttcttttgaaaatggctaatctcactgac	0
cctctaccgctgaaatggctgcagcagtcaca	0
AAATGAGTCAAAAAATGGAGACAGACTTGAAA	0
GTAGTGATCTGAAGATGGCAGCATTGGGCGAC	0
gatgtcacaccaagatgactgcacttgcagta	0
GCTCCTAATCAAAGATGGTGCCAAGCTTGTAT	0
tgatctaagccaagatggagctgcctggctaa	0
ccttatggtccaagatggctcattatcacatt	0
AAAAGTGCCACGAGATGGCACCAAACCTCAAA	0
TTTGTGACCACAAGATGGCGTTGACCCTTTGG	0
GAAAATAACCAAAGATGGCCAACTCACAATGA	0
GATAAAAAAAAAAAATGGTTGAGGTACTTAGT	0
TCCTATGAAATAAGATGGCTCTAATTTTCCAC	0
AGATCAGGAAcaagatggctctagcaatcctg	0
gagaaatgggcaacatggcgcggctcaggcag	0
tgatttggttgaagatggaagccagagagtag	0
tggggaagggaaagatgggggctcgtgtttaa	0
tggctgtactgaagatggagggaagcaggcag	0
CTGATTTTGCAAAGATGGTTGTGGTGTTCCGG	0
AACCAAAATGTAAAATGGCTGCTTAAGTAACT	0
aatattacaccaaaatggcaaatctgacacct	0
tgaaaaccagcagcatggcagccactagaggg	0
ccagcctgtccaacatggagacaccctgtctc	0
AAGGAGGGGAAAAAATGGAGGGGGGAGACTTC	0
CGGCTGGGCACatgatggcgccactgcactcc	0
ACTTCAAAGTCAAGATGGTGAGCCATACAGTT	0
CCGGGCAGAGCAACATGGAAGCAGGTGGGAGT	0
tttagtgttgcaagatggaaaagttctagcaa	0
TTCTGTCTTCCAGGATGGCTCCTCTCTCTGTC	0
TTTCCCCTTCCAAAATGGCTAGGTATTGTGGG	0
tgacaccagtcagcatggctgtgtgttctcca	0
AAGATGCCCACAAGATGGCACCAGATGCATGT	0
ATGGAGGGAACAAGATGGCTACTGAGAAAGAA	0
TGAAGAAGCCAAAAATGGCTCTTTAACAGACA	0
GTAAGGCTATCAAGATGGAAGTGTCCCATTTT	0
TCTAGAAACAGAAAATGGCTGCTCATCCATTC	0
attacagacttaagatggttgatcacatcttg	0
TTGCAGGAGGCAAAATGGCACCGGCAGCAAGG	0
GAGAGTGCTTCGAGATGGCAGATGTTCTGGCT	0
TGATCTGGACCAAGATGGAAGGATCAGCTTTG	0
ccagcctggccaacatggtgaaaccccgtccc	0
ACATCAACCACAAGATGGCTTCACTGCCTTAA	0
CAGTGAGTCAGAAGATGGCCACTAGGGGGCAG	0
TCTTTTTGCACAAAATGGCTTAACGATCCCCC	0
AAAACAGCTTTAACATGGAAGCTTACAGTCTA	0
caatggtgaggaatatggcgcctttctttcat	0
acaggttcatcaacatggtttcagattcctca	0
GCACAGGGGCCAAGATGGCCTATATCCCTGCA	0
ggtaggtgcagaagatggatgttatcagtcat	0
TATTTAAATAGAGGATGGCTGAGTGACATGGG	0
TAATTTAGCCAAAGATGGCCTTGGACCTGGAT	0
gcaagcagcccaaaatggccaggacatgatta	0
CTGGACCCGCCAGAATGGCGAAGCTGTGAAAA	0
GCTCCCTGCTCAGAATGGCTGAGGGCTCAGGT	0
TAATAATCCCCGAGATGGCAGCCAAGAGCTAC	0
gtacactttttaaaatggctgaaattaagaag	0
AGGGCTCACTCACAATGGCAGCTTCCTAGAGG	0
TCTGAAAGCAGAAAATGGCCGAAAGGTTTTGG	0
GGGCAGAAGGCGGGATGGCGGCAGCGCCTCTC	0
GATGTGGCCACAAGATGGCAGTGCTCCTCTGC	0
AATGTGACCACAAGATGGCAGTGCTTCTCTGC	0
TCATCAGTTTCAGGATGGCCCACTTCACAGAA	0
TTGACAGCAACACAATGGCAGCAGGAAATGAT	0
ATGTTCCTGTTAAAATGGCTCCATGTTCTTAT	0
GCAACAGCAGAAAGATGGCTGGGGTTTGCATT	0
ctttcatagccaaaatggtaccagaaaagtat	0
CGATACCTAGTAAAATGGCGCCATCTAGTGCC	0
GTGTCAGGGAAAAGATGGCTTACAAACTTGAG	0
tagcagtgaacaaaatggacaaaaatccttgc	0
caagccttgccaacatggcgaaaacctgtttc	0
tgtgtgcccccaacatggcttcatcaagagag	0
AAATTATTTAAAAAATGGCCACTTACAATAAA	0
TTTTGCTGTTGAAAATGGAGACTCTGGTTCCC	0
ataatcaactcaaaatggatgaaagacttaaa	0
AAGCACAAGAGAAGATGGCTGTTAACCCTTGG	0
CAGAAGGGTGGAAAATGGCAGAGCTGCAGATG	0
ctatgaaaaacaggatggcgttttctcaaaaa	0
ATTCTTCCTGCAAGATGGAGCAGTAAGAGAAT	0
GCCATCCACAAAGGATGGCTGACATCACCTCA	0
agtcttatgacatgatggctgacttcccccag	0
ttgaagaaggcaagatggaagtggtgatatct	0
CCTAAACAATGAAGATGGGGGCACTATACCAA	0
cctgatttcctaagatGGTGGCAGGCCCAGGG	0
TACAAGGTGGGAAGATGGTCCCAATGGTGACA	0
ctcctattctgaacatggatgcctgaaagtac	0
CTCACACAGCCAAGATGGCAGAAGTGCCAGCT	0
TTCTATAGCTGAAAATGGTGACAGTGGTGATA	0
AGATCACAAGGGAGATGGCAGCCTCAGCTTCC	0
GTTATTTAGCTAAGATGGCAGAGCAGAAACAA	0
ctctaatgtacaacatggaaactctagttaat	0
TGACAGGCTTCATGATGGCCACAGCCGCTTAC	0
TTCCTATGAAAAAAATGGCCAAATGTGTGTTT	0
tcatctggtctaagatggctccacaccatggc	0
tctgcctgggcaacatggcaaaacctcgtctg	0
GAATCCACCACACCATGGCAGCAACAGCTAGA	0
ATCTGTGGTTCAAGATGGTCATTGCAAACTTA	0
agtgttctcacaacatggcaggtgccttcccc	0
AATACACTTTAAAAATGGCCAAAGCCggctgg	0
ATCGTTCTTGCAACATGGCTGCCAGGGTAGTC	0
ccaaattaagaaagatggatcctaaagcagca	0
CAAAATACCACAAGATGGCACTCTTTCTCTCG	0
tgaaacatgacaacatggctgagccttgaaaa	0
agctggctgccaagaTGGAGAAAACAGATGCT	0
ATGGGTTATCTAAGATGGCAGCCTCATTTGAA	0
atcttacctctaaaatggcaactatagtggtc	0
ATAGGAATTTTAAGATGGAGGAAGTCTGAATT	0
AACAATACCACAAGATGGCAGCATTATCCCTT	0
AGACACAACTCAAGATGGAAGAAGGTCAATGG	0
tgacacgttacaacatggatgaatcttgaggt	0
AGAGATGGGGCAAGATGGTGGGTGGCCAACAA	0
ATCAGTAGTGAAAGATGGAGCATGAGAGACGT	0
gcactaaagccaaaatggctttatgtacacag	0
aaaatgatgataaaatggcgaaatgaggttaa	0
CATTCATTGGTAAAATGGCCGGACTCTCAAGA	0
taattttaacaaaaatggcatcatcctgCCTC	0
TAAAAATGATAAACATGGTGACCTATCCAAGA	0
acagcctggccaacatggtgaaaccccgtctc	0
ccagcttgggcaacatggcaaaaccccatctc	0
gattcacctctaacatggcatctttcatgtgg	0
ccagcctggccaacatggtgaaaccctgtctc	0
TTTTTCTCCACAAGATGGCACCTCTAAGCCTT	0
atatattttccaagatggtggcaataagatgc	0
TGGCCGCAGACAAGATGGCTCAGTGGCTTCCC	0
CAGATGTGGGCAACATGGTGTCAGATCTGCCA	0
TTTTTTCATACAACATGGCTTTTATCTATCCT	0
AGGCTGACCCCAGGATGGTGGAGGTGCTGAGC	0
CCAGATATGGCAGGATGGCAGGAGATGAAAAG	0
AATTTAGCCACAAGATGGAGACTTCATCCTAG	0
ccagcctggccaacatggcgagactccgcctc	0
gcctccctaacaggatggctgtgattaaaagc	0
ttatagctcttaagatggcagggacccaaaga	0
aaaacactttcagaatggctgtactgttttgc	0
GATCCACCCACAAGATGGCACCAAGGTCTACT	0
ttagaagaagcaagatggagtcagttaagtta	0
ctgcactgtccaatatggcatccactaaccac	0
GAGGTCAGATCACCATGGCAGCCAACACAGCA	0
gtgaaccatgcaagatggccaagggctagaga	0
ccagcctggccaacatggtgaaatcccatctc	0
tcacacctgttaagatggctgttataaaatag	0
ggtgtggccacaagatgggagcctctgtccac	0
gtattcctgaaaatatggcctcaggaccactg	0
cttcatgatccaagatggctgctggagctcca	0
TCCTGTTGCAGAAAATGGCATCACTCTACCCA	0
acagagtgcacaggatggccccccacaaccaa	0
aagaaataagcaacatggagtagctcaggcag	0
TCAGGGGGAAAAAAATGGATTCCAGCTGCCAG	0
TCAGAGACCCAAAGATGGAGGGTTTTGATAAT	0
aagatgtaagcaaaatggctctatgggacttg	0
actcgggagCCAAGATGGTGCCACTAAGCTCC	0
GAGAAGCCCAGAACATGgaggcagccagatgt	0
AACATTGGTCAAAGATGGTCTCTGGAAAAACA	0
gcaagcaaacaaaGATGGCAGGCATGGGATAC	0
TTCATCTTCTCAAGATGGTTCTAAGTACTCAC	0
GGAGGTGCTACAAGATGGCCATTCTTTATGAG	0
AATTCAAGTAGAAAATGGCAGAAAGTCTTCCT	0
GTAGAAAAGCCAAGATGGAAAACAGAGCTTGG	0
GGTTCAGACTGAAAATGGCCAATGGCTTCTAG	0
TGGCCACACCCAGCATGGCGGGAAGGACTCAC	0
ccagcctggccaacatggtgacaccccgtctc	0
cctggtagttaaagatggacccctgacctaac	0
CCAACCCATCCACAATGGCCACATGACCTGCA	0
ttttatcttgcaaaatggaaactctatattca	0
ttgtggacagcaatatggctaactacctctct	0
AGAGAGGCTTTAAAATGGCAACTCCTAAAGTT	0
tgtatgctttaaaaatggctaagatggtaagt	0
ctagcctgggcaacatggcaaaaccctgtctc	0
TCCAAATGAACAAAATGGACGGATGAACACAC	0
TGAGTGCTGGCAGCATGGCTGACCCTCGGGGT	0
tcggcctggccaacatggtgaaaccccatctc	0
CGACATTTTCCAAAATGGTGTTGTCATCCTGT	0
ATTTCATAAGCAGCATGGCTACTGTTCACTTG	0
AAGATCTTGTCAGAATGGCTGACcaaatatcc	0
GCTGCATACTCAGGATGGCTCCAGAGCAGCTT	0
GAGAACACCTGAAGATGGCCTCCAGTCCCTAA	0
CACAGAGTTCTAAAATGGCAACAAAGGGAGAT	0
gctgcaagccaaagatggccagtgaacaccag	0
GTATGAGATACAACATGGCTTCCTGTGGACCA	0
GAAGTTTCCAGAAGATGGCGTCGTGATAACAC	0
CAAGACGGGACAGAATGGCAGTGCTGGTAGAG	0
AACAGTGAGAGAACATGGCAGGGTCAGATGAG	0
CCCTAGAAAGTAAAATGGCCTACTTTTTATAC	0
ataataatcaaaaaATGGAggtcgggcgcagt	0
GGAGGAGAGGGAAGATGGTCCCTGGGCACTGT	0
TGAGTCAGACCAACATGGTGGACTGACAAGGC	0
GCCCAGTGAAGAAGATGGCCCAGCCCATGTGG	0
cagagcaaacaaaaatggaggtgatttattaa	0
TTTATCATCCTAACATGGAGGACGCTCTTTCC	0
CTCATTCAGTCAAGATGGAAACACTAGGTGGC	0
tcatacccactaggatggctgctgtcaacaaa	0
TGGGGAGACTCAGCATGGCAGAGCCTGTCTCT	0
GTGGATCCTACAGGATGGAGGCAGAGCCCACA	0
actgggctaagaagatggaaGACCCCCCCCCC	0
ccatcctggccaacatggtgaaactccctctc	0
aaacagaaagcagaatggtggctgcagggtgc	0
CGGTCTGGTGGGACATGGCGGCGGCCGCTAGC	0
ATCTgacaggcaaaatggcatggtgagcatag	0
tgttatcacacaacatggcacttcctaaacat	0
gaggtcaggtgaatatggcggatgaggcaaaa	0
tgagattaagcaagatggtgtacagagaagcc	0
AGTGGTTGAGCAGAATGGCAGAAAAACAAAAA	0
GCATGGGGCTCATGATGGCGGTGTAGTGCAGG	0
CTTCCTGCCACAAGATGGCAGTGAAACATCAC	0
AAGAAGAAACCAAGATGGAAGTAACAGAAACC	0
ttctcaactgcaaaatggagaggatTTGTGTA	0
gatgacagcacaagatggacgaagccaggtcc	0
CCCTTTTGTACAAAATGGCACATATGGGCAGT	0
TGACTCAGTTCAAGATGGTGTGTGGTGACCTT	0
TTACTGCTGAGAAGATGGCTTGCGCTGATTGG	0
TGCACGTGGGCAAAATGGCCTTCCCCTTTTCT	0
CTTTCATACACAAAATGGCACTGTCAGTTCAT	0
CAACTGGTCTCAACATGGCATCAACTCTGGGA	0
ggcatgttaccagcatggcctcccttcatcct	0
AGGTAAGGCCCATGATGGCTCCTTGTCCTCTG	0
TCAGAGGGCCCAGGATGGCAGATACCGGTCCA	0
tgaatctgaccaccatggcgaccacgaactct	0
taaatggagaaaaaatggctgtaactgcactg	0
TTGCACTTTAAAACATGGCAACTTGTAATTGT	0
ACAGGGAGTACACAATGGCTGCATGACCGAGT	0
CTTGCACCTTTAAGATGGTGCCACTTGGAAGT	0
TTTTCTGGAACAGGATGGCCACTATGTGAGCA	0
TCCATGGCAACAGCATGGCTGTGGCCTCCCCA	0
atcttgaaacaaaaatggtggcaaataaaatg	0
TGACTGGGACCAAAATGGCCAGCCTCTTTATT	0
GCTGTGGACCCAAGATGGTCCATTTGTGGGTA	0
GCAGCCAGTGGGAGATGGCAGCCCAGATAACC	0
tgcagtgagccgagatggcgccactgcactcc	0
tctggttttgcaagatggaaaaatttctggag	0
ttaaagcttgcaaaatggtgatattctatctt	0
AGGAGGCTAAGAAAATGGATGTGTACATCTGT	0
TTTGGAAAACAAAGATGGCCCCATCAAATTAC	0
AAAAGGAAGTGAAGATGGCTCCCAGCAGTTGT	0
AACTGCTGCTCAGGATGGAGGAGTTGCTCAGT	0
AGGAGGCTAAGAAAATGGATGTGTACATCTGT	0
GCTGGACTAGAAACATGGCTGTAGATGCAAAT	0
tcaggaaccagaacatggcaacccaggaagaa	0
ACACTAGGGGAAAAATGGAGACAGAAAAGTCA	0
CGAGAGAACCAGAAATGGCTGCTTGCTTGGGG	0
tggaatgactcaagatgggggctggccatgcc	0
GAACAGACCACAAGATGGAGATGTAAGTCAAC	0
TAGGAACTGTTAAGATGGTTCCCTAGTGGCTT	0
ggtgggaatgcaaaatggcccagccactttga	0
cgcacctggccaacatggcaaaacctgtctct	0
GGTACAGCAGCAGGATGGCAGCTATCAGTGTT	0
GGAAAGGGAGAAACATGGATGATGATACAGTT	0
ACGCATCCTGAAACATGGAGCCAAAGACAAAG	0
ACAAGAAATTGAAGATGGAAGAAAAGAGATAC	0
TGCTCTCACTCACGATGGCTGTTGGGTTAGTT	0
AGAAAGTCCACAAGATGGAGATGTCACTACAG	0
AGGCACAGACAAACATGGAGGCTACTTTCGCT	0
AGTCTTTCTACAAAATGGAGTTGATCACACCA	0
AACAAGACCACAAGATGGCAGGCAGTGGTTTT	0
ttacgggccggaagatggcaccagaggaaact	0
GCAGGGGTGAGAAGATGGAGTCTGTTTCTGAG	0
AGTCGGGAAGGAAAATGGcagaggaggattca	0
TTAAGGACACCAAAATGGATAAATTGTGTTTG	0
aatttgattttaaaatggaggctgaggcaacc	0
CACCAGATGGCAAAATGGCAAACTCACATGAA	0
GAATTATTCAAAACATGGAGGAAGTGGTGGGC	0
aaaacattctgaagatggctgatggtggtggc	0
AGTCCTCGTTCAGAATGGCCTCTGGATATGGC	0
actgttttcccacaatggctgcaccagtttac	0
CTCTAGAGGTGAAAATGGCACAAGTGTAGGCA	0
aaaaggttctgaagatggacggtggtgatggt	0
ggctttctcacaacatggtggcttggttccaa	0
GAGATGACCACAAGATGGCAGTATTGACCttt	0
CTCTCGGATCTGAAATGGCTGCTGCATGGCTG	0
CTCTCGGATCTGAAATGGCTGCTGCATAGCCG	0
CAGGGGCTGTAAAGATGGCTTGTGTGGCAGAG	0
gaaccctaggaaaaatggctggagcatggtaa	0
GGCCCCCTTAAAGGATGGCAGCCCTTCGGTGA	0
actgtggctggagcatggctgcatggtcagac	0
CCACCAGGTGGAAGATGGAGGTATGTTCTCAG	0
TGAAAGCAAAAAAAATGGTGGAGGGAACTGGG	0
TTCACTTCTGGAAAATGGCTAAAAACAGAATT	0
CCCCTATCTGGAAAATGGCTCAAAGGTGTTTT	0
CAACACCCAGGAATATGGCTCCAAAAGCAATG	0
AAAAAATTAAGAAAATGGCTCCCTCTTCTGGG	0
GGTGCTGTTGCAAAATGGAGGAagactggatc	0
ACTCTCTGGCCATCATGGCTGCCTCTAGCCAT	0
TGAGATGTCCCACCATGGCTGCCTCCAGCAGC	0
ccagtttcgccaacatggtgaaaccccctcta	0
CTAAAGAAATGAAGATGGCAGGCAGGGCCTGG	0
AATCTTACCAGAAGATGGCACTATAATGTAAA	0
GTATCTTCCACAAGATGGCAGTAGATTACTGC	0
AACGAACAAACAAAATGGAGTTAGTAATCCTA	0
ttcagttttgcaagatggaagagttctgggct	0
CCTTCAGCGATAAGATGGCGGCTGCGCTGACA	0
TTAGACCTGGCAAGCTGGCGGCTAATTCCAAT	0
ccaccctggccaagatggtgaaaccccatctc	0
cttcatgaagtaagatggagggaggggCCCAG	0
ACAGGATTTCCAGCATGGCTACGCAGGCGTCT	0
ccaccctggccaacatggtgaaaccccatctc	0
TGCATTCAATGAACATGGCCTCGCACTAACCC	0
aggtgtgagccatcatggccgCCTGACTCTTT	0
agttttatcggaacatggccacatccatcaat	0
ctccaaagcccaggatggcagtgattaccttc	0
CCACCCCAGACACCATGGCAGCCATTCCTCTT	0
agcttccttgcaagatggcagctggcatgcac	0
CTCTGGGCAGAAGCATGGCTGCAAGGCTGAGC	0
CGGCCGGAGCCACAATGGCTCCGGTTGTCGGG	0
ccagcctcaccaacatggagaaccccgtattg	0
aactcagcctcagaatggttgccttgtcttgc	0
CTTCTCAGTACAGCATGGTGGCTGGGGCAGGC	0
ctgcagcgtacgagatggctccatgacacaga	0
CAGTGGACTTAAAAATGGAGTCCACGGTCATT	0
cctctagtgctgaaatggctgcagtgaccaca	0
tacttaggcacaagatggctcgtgaagatact	0
gagatctagggaagatggttcccagcagcagg	0
aaacatagataaaaatGGCACCTTTTAAGgct	0
AATATGCCCTGAAGATGGCAGTATTGCACCAC	0
acacacctatcaggatggcccaaatccagggc	0
gcttctgccgaaacatggccccctacactccc	0
TTTGAATCATCAAAATGGTTCACTATTTCCTT	0
CACTAAGTGTCAGAATGGCAGCTCTCCCAGGT	0
GCAAGATTTCCaatatggtggagtgggggtct	0
TGGCATTTGGCAAAATGGCCCTTGATTTAACC	0
aaacagaaacaaaGATGGAACCTGAGACCCGG	0
ccagcctgaccaacatggtgaaaccccgtctc	0
AGAGCCAAGAAAGGATGGCTGCTGTTACTCAA	0
gcagtggtgccaagatggctcacttcaacctc	0
gaggtagattaaagatggctgccagttcagtg	0
ataGAGGGAGCGAAATGGCCACTTCATCTAAG	0
TCAGCTTTTCCAGGATGGCAGTTTACTTGGTA	0
accctgagcatagcatggctgctctatgaaaa	0
AGCATTTCAGCAACATGGTAGACTCCCACATG	0
CACTATGCTACACCATGGCGGTGCTGTTCAAC	0
ATTCTGAGCACAAGATGGGGACTCTGGTGTTT	0
aagcggtagcaaagatggtggtgggaaaggaa	0
caggagccatcaacatggaggccctctagtgg	0
ACATGACCACAAACATGGCTGTCTTCCTCATT	0
CCCGGCATAGCAAGATGGCCTGCCCTCAGGTC	0
ATTGAAACCAGAAAATGGCCCTTGACAAGCAT	0
TAAATACGAGAAAAATGGTTCCAAAATTAACC	0
cctcatggttcaggatggatgcttgagctcct	0
TAGAATTCCAGAAGATGGCAGCATAGAGCTAC	0
tccttaatgccaaaatggctgcagtgactaca	0
tAGCtgtgagggaaatggctgcgcttcagtca	0
AGAGTGTTTCAAACATGGATGAACATTCCAGG	0
GTGCCCTCTGCAGGATGGCAGCTATTAATGCT	0
TGTGCAGGTGCAAAATGGCTCTGTCGCAGGTG	0
AACTCTTGGAGAAGATGGTGGGGGATAGAACC	0
ctccccctctaaaaatggcaccatccattcac	0
TGTAGAGAGGAAACATGGTAGCATTGAATTTC	0
ctagcctgaccaagatggtgaaaccccgtctc	0
gagggttggacaagatggcttatgaagtcctc	0
AGGTAAGACACAAGATGGCGCTCTTGACTCAT	0
ACTAAAGCTCAAAGATGGCTCTGCCTTGGATG	0
ggctccttggaaaaatggctgattctcagttt	0
agttcagcatcaatatggtgacctatcaggag	0
ccagcctggccaacatggtgaaaccccatctc	0
aaggctagaccaaaatggagtcactcatgcca	0
GAAGTAAATACAAGATGGCAAGTGAATAAATT	0
TTGCTGGACTGAAAATGGCCCTTCAGGCTGTA	0
GGCTGTGCTTCAAGATGGCTCTGTTGCCTGGA	0
ttcttcaaatgagaatggctgcagcttttcat	0
AATGACTGCTAAAAATGGAGCCATCAGGTGAA	0
tgattggctgaaacatggctgtttgttacaaa	0
agTATATAGAGAAAATGGTGGCCATGTGTTTT	0
aaactcaacacagaatggcctctcccccagga	0
CCTCAGGAGCAAAGATGGCCAAGATCTATTTC	0
TGTGGTGAGCAAACATGGAGTCTATGTGAATA	0
TTGCAAAAAAAAAAATGGAGGGGGGATTCCCC	0
ggtttgagaccaacatggtgaaaccccatctc	0
ACTGGAGGATAAAAATGGGGGCAGGTTAGAAA	0
AAGGCGCCTTCAGCATGGATGCTATGGGGACC	0
TTGACAATGACAACATGGAGGGGAGTCATGGC	0
GGTGGACAATGAATATGGCTCCTTTAGGGGTT	0
cgcacagctagaaaatggcaccctggaagctg	0
ATACAATTCTGAGGATGGCTGAAGGGGGCCCT	0
TTCTGGTCCCCAAGATGGTTTCAATTATTaaa	0
GAGTGACCCTGAAAATGGCTTCTAGAAGGCAC	0
CCCCAGCCAGGAAAATGGAGGGATGGAAGGAG	0
ttaggtgagacagaatggctggagggggctgg	0
AACTGTACCACAAGATGGTGCTCACACATTAA	0
acaaagaaagaaagaTGGACTCCCTGTgctca	0
GTGCTATCAACAAAATGGCTTTTAGTTTCCCA	0
CAGGGTGGTGGAAAATGGCTGTTGGTGCCAGG	0
GCCCTCCTGGTAGCATGGCTGCCTGTCCCCTT	0
TGCTGCCAACCAGGATGGCAGCTTGATCCTAA	0
ccttctttgtgaaaatggtagcatgtaatttc	0
ATTTTGGCCACAAGATGGTGCTGTAATCCTAT	0
AGCACAATACCAAGATGGTAGCAAAGGCTGAT	0
ACCAAGTGGCCAGGATGGCTGGAAGCCAAAAA	0
GCAGGTGGTTGAACATGGCTGACCGTCGGCCT	0
GAGGGCATATCAAGATGGCAGTAATAACACAC	0
attaaaagatgaaaatgGCTCCTACTTGGGTA	0
ACTGTGCTTCCAAGATGGCCAGGAGGTGGCGG	0
gaagtgaaatgaaaatggcagaatttatctga	0
TAGCTGAAGTGAGAATGGCAGCGTCCCATCCT	0
AGAAGAAGTGAAACATGGCAGTTTCCTTATCA	0
CCTGAGGTTGCAAGATGGGGGAGAAAGCCGGT	0
CTTGACATGGAAAGATGGCACTACAAGTCTAA	0
GTACTTGAATAAAGATGGCCCTGCATGGCAGC	0
TTTACTTTCTAAAAATGGCATATTAAGAACAG	0
ccatcctggccaacatggtgaaatccctactc	0
GAGGTGAGAGCAGAATGGCTGCTATGGGGGTT	0
TTTAGCCACAGAAGATGGTCACAAAGTATTGT	0
gagaaagatagagaatggccgctagagggcag	0
tgaggtgactcaagatgggagcatgccactcc	0
GGGGGAAACCCAGGATGGTGGACGTGGGGCCA	0
TTGTCTTTCTAAAGATGGAAGCTGTGGCCTCA	0
TAATAGCTAAAAAGATGGATGGGTGTATGCAC	0
CAGAGACGGGCAAGATGGCAAGTCTTCTTGAC	0
GACAGTCCTCAAAGATGGTTACCATCAggatc	0
CCAGCCCTGGAAAAATGGCAGCACCAGTCAAT	0
ATCTCTTCCTGAAGATGGCGACAGAAGACCAT	0
AACTCCCTCAAAAGATGGATGTTCAGGCTGCA	0
aacatggtttcaagatgactgcctgcaaacag	0
tccctgggggcaaaatggaccacggtgagaat	0
ttgtctcagagaatatggaggcctgaggagag	0
CTCATAGCCACAAGATGGCACTATTGCTCAGA	0
TCAGAAAAAGCAGGATGGCAGCCCACTTCTGA	0
CAGTTGACATGAAAATGGCCTCACAATAAGGG	0
TATGCTACTGCAAGATGGTGGCCCTCGGCCAT	0
ATGCCAGCCAGAAGATGGCAGCACCACTCCCC	0
tggtggcagaggaaatggctgcactggaatca	0
TCTTAGCTGAAAACATGGCTGTACCTAAGGCT	0
gcagcctggccaacatggcaaatccctgtctc	0
ccagcctggccaacatggtgaaatcccatctc	0
TAACAGGCCACAAGATGGCGGTATTCCTGCGT	0
CTTCTGAATTGAAGATGGCTTGCCTCTGAAGA	0
GGTGGACTCCCATGATGGCAGCTGTGTTTGTT	0
tgtgttcaaggaaaatggctgggcccttgttc	0
AGTTTTATTTAAAAATGGCAGAGCCACCTAGC	0
ATTGGAGTTCCAATATGGTGACCACTTCCGTG	0
AAAAAGTCCACAAGATGGGAGCATTTCACTAC	0
gccagcaggtggagatggcagcagccttaact	0
ccacatccactaagatggctatagtaaaaaag	0
ccagcctgaccaacatggcgaaaccccgtctc	0
CTCAAAGGCAAAAGATGGCCCTGCTCTAAGGG	0
aggcagcctctaagatggttcccaataatctc	0
caagcctgggcaacatggcaaaactctttgtc	0
ggaaacttacaaaaatggcaaaaggtgaaggg	0
aaaACCCCTTCAACATGGCTGACTCAGCTGGt	0
AGCTGTCAGGCAAGATggtggtcatgtgaccc	0
ccagcctggccaacatggtgaaacccggtctc	0
ACAGTAAAAACAACATGGCACATTAACCTTTG	0
TCACAAGACCGAAAATGGCTGAGCTTCATATT	0
TGAATCCTCCAAAGATGGTGACAGGTGGATGT	0
TGGGGGGTGTGAACATGGAGGACCTAGCACCA	0
aaaaagtccagaagatggcgactgctacatga	0
GAAACTACCACAAGAGGGCGGCACTTTATACT	0
GGACGTACAGGGAGATGGCAGCCCCATCGGAA	0
CCTTGCATGAGAGAATGGCGCCACCTGGGGCT	0
TGAAAACTCTAAATATGGCCCCAGAGAAGGCT	0
ccaacctcatcaacatggtgaaaccccgtctc	0
ACACAACTTTCAAGATGGAGATATATATTCAC	0
TGACTAATTCTAAAATGGCCACCCCAGGTAAG	0
CTCTCTTTGGTAAGATGGTTGCTACAAATAGA	0
gttcttctgtcaagatggaagaacaacatgca	0
GGCGTGGCCAAAAGATGGCGCTGCAGACTGCA	0
ccagcctgggcaacatggcgagaaacctcgtc	0
ACTTTTAAAAGAAGATGGCTTCTGTCTAGGAC	0
gaggaagtataaagatggaaccccaggaaata	0
cgtgtgtcctCAAGATGGAGAAATTGCACATT	0
CAAAGAGCCACAAGATGGTGCTGCTGTTGCTC	0
GGAAAGTATAAATGATGGCCGCAGGCTCTAAC	0
GTGTGGCTTTCAAAATGGAAGGCTAATAATCC	0
CCCCAAGGCCAGAAATGGCTGCTGGGCCACCA	0
CCCAATCACCAAAAATGgcttacaacagtgct	0
atttaaatagcaaaatggacaaagtgtgttca	0
TAAAAGGAACAAAGATGGTAGAAATTTCCAGA	0
TTGCATGCCCCAACATGGCTACTCCTTCCATG	0
ccagcctaggcaacatggcaaaaccccatctc	0
tggcctctcccaacatggcagcttaattaaaa	0
AACAGGCTGCCAAGATGGTCCCTAGATGACTA	0
gtacaatttaaaacatggctgggtgcaatggc	0
AGGCCGTTCACAGGATGGCAGCGTAACAGAAA	0
gagacctggccaacatggagaaactctgtctc	0
atctaaatcaaaaaatggcttttgtatcttta	0
GCCAAGCATTAAACATGGAGGTTGAGGACAGT	0
AACTATTAGGCAAGATGGTGAGGGGGAGGGGG	0
tgtatttaagaaaaatggctgaatcttgataa	0
taaccccagttaaaatggctgtgtcaaaagaa	0
ATGGGGGAGCCAAGATGGGGGCTTCCCTTGGC	0
gacatgaccatgagatggcagcagcacacaca	0
tcaaaaaaagcaacatggccgggtgcagtggc	0
ACTGAATCTTCAAGATGGAGCCTGGCCTCCTG	0
TGTTAAGGAACAAAATGGTAGGAGAAGGCAAC	0
tgttgCCAAGCAAAATGGACACACCTCTCCAT	0
TGTGGAACTGAAAAATGGTTCCAAAAAGGAAC	0
GATGATTTACCAAGATGGCTTAATGAGGTGTC	0
TCGCAGAGAGCAAAATGGCAAACTGAAGACAC	0
AACAGAGACAGAAGATGGCACTGTTGACTCAT	0
ttatcaacctgaagatggcaccagaggaatcc	0
TGTAGCATTAGAAGATGGAACCAAGGAAATGT	0
CCTGGGGACCAAAGATGGAGCACTGACCTGAA	0
gagtaggcttcagaatGGCAGTCACTAAGCTA	0
CCCAGAGGGCCAAGATGGAATCCCATGGGAAA	0
ctagatttcaaaagatggaaccgcctgcagtc	0
TAGCATTTGTAAAGATGGAGCATTAATCACAT	0
AGGGGGTAGGGAAGATGGCAGGGCAGCAAATA	0
GGCATGctggaaacatggctggtgggaactga	0
atgcacctaagaacatggcctccaaacacaga	0
ccccagctgacagcatggcagctggctttcat	0
TAGTAagtttcaagatgactgctgtcactggt	0
ATCCAGTGGCCAAAATGGTTCACCCTCAACTT	0
TAGTGAAGGTCAAGATGGAAGACGAGTGTGGA	0
gcagttggcttaacatggcagaaacagggaga	0
CTTTATCTGTCAGGATGGCAGGAGGGGACAGG	0
ccccctggTTGAGAATGGCCGCTCTAAACCAA	0
CAAGCTCACATAAAATGGTGGTATTGTATTTG	0
TAAAAAACCACAACATGGCACTGGGGTAGGCA	0
aggttagaagcaagatggagtcagttaagtta	0
TAGAAATCCGGAACATGGCGGTGGGTTCTTTC	0
AGCCTCTGGACAACATGGCCCAGCTTCAGTTT	0
ccaatgcacccagcATGGCTTCCCTTTTTCAC	0
CCAATGGTTTCAAGATGGCTGATGTCAAGAGC	0
actgatcttccaagatggattctgttgctgcc	0
tcctagtctccaacatggcaagagaccaacaa	0
CCACTGGGGTCAAAATGGCATCTTAGGTTCTG	0
CCCCCACTCTCAGGATGGCAGGAGGTGGGACC	0
ctcacagctagaaaatggcaaaactgggatGC	0
GCCAAGGGTGGAAAATGGCCCTCGAGGTTCTC	0
GATGCTGAGCAAAGATGGCACCGTTTGCAGCC	0
TATTGTTAACAAAAATGGCAGAGTCAGTAGAC	0
agctgttttccagaatggctgtaccatgttac	0
TAAAGGGCCACAAGATGGTGATACTGTGTCAG	0
TGAGGTAGCACAAAATGGAAGAACTTAGAAGT	0
TTATTAATAAAAACATGgccatggccacacct	0
ccatcctggccaacatggtgaaaccccgtctc	0
agaacttcctcgagatggcagtattctggata	0
cattgacagagagcatggctgcaactgtaagg	0
ttcagacttgcaagatggaaaagctctagaga	0
TTAATGGGCACTAGATGGCGGCATAGAGTGCC	0
CTTTATGACTCAAAATGGCTCTGCCCCCAGAC	0
CCCTGTCAGGGAAGATGGCTCTGGGGAAACTG	0
ccaccacaaaaaaaatggccaccagctactct	0
ccagcctggacaacatggagaaaccccatctc	0
GCTGGAGGGCAAACATGGAGGTGATCATTGCG	0
aacaacaactaaacatggctgcaggcctagat	0
tctttatctgtaaaatggaggtaatgcctgga	0
ccagcctggccaacatggtgaaaccccgtctg	0
CTTCAGATTCCAAAATGGCCAAATGACTCAGC	0
ttctcaggggcaagatggctaaagtgggctat	0
TGTGAACACTCAAAATGGACATGTTACATTTC	0
atagaagaatgaagatggcaggatgtgagaag	0
cctggccccACGAGATGGCAGTTTGTAAACCA	0
AATTCCCAGTAAACATGGAGGATCATAAAGGa	0
GGTGAGTAAGTAACATGGAGGCATTTGGGGAA	0
GCTGAGAACTGAAGATGGCACTATTGCCCCAG	0
ggtctctccacaagatggcactcattctccct	0
GCAGAGATAGAAAGATGGACCCTTGACATACA	0
GGAAAACCTGGAAGATGGCTGAGAGACAGTAC	0
attaatcctgcaagatggttccattttaccaa	0
GGGCAACCTACAACATGGCATCTAGTGCCACC	0
tgatagtctgaaatatggcctcgtgggatggg	0
AAAGAGGCCACAAGATGGCAGGCAAAGCTGGT	0
agagcagaggaaagatggctacagagagtttt	0
ccagcctgaccaacatggtgaaaacccgtctc	0
TAAGTCCAGGAAAGATGGCTTATTCTGCCATC	0
AAACAAGCCACAAGATGGCAGAATAAGCCATC	0
AGAAAGGCCACACGATGGCAGCAAAGTATAGG	0
ACGCAAACTCAAACATGGCCACAAGAGGGCCA	0
gcagcctggccaacatggtgaaaccccgtctc	0
TTTCACTTTAGAGCATGGCTGCATAAAAGAGG	0
gtgactttcctaaaatggctcagctgaggact	0
attcctgccacaacatggttggaaatgaagct	0
TGATACCTCACAAAATGGTGATTTCTGGACTG	0
CTTCTCACCACAACATGGAGACTTTTAACCAC	0
CTATTGAACACAAGATGGCAGTATACCGTTAA	0
CCAATTGATGGAAAATGGCAGCTTAGAGAATC	0
AACAAGGAAATAACATGGCTGAAGGAAGAAGG	0
ttttaaactgcaaaatggagatagtGGCGGTT	0
GAATGACATACAGAATGGCTCCACTCTGAGAA	0
AGAACCTGATGAAAATggctggacacggtgac	0
AAGAAGAATAAAAGATGGGGGCAGGACTTCCC	0
AATTAGGCTCAAACATGGCCACTAGAGGATGT	0
tcagtgacctgaagatggcaccagaggaatct	0
AACTAGAGGGTAGGATGGCTGCTTCTGAAGGC	0
ACACTGCACATAAAATGGCCCAAGAGCGTGGA	0
GTGAGAAGAAAAACATGGCAGCAAAAACAAGT	0
AGGGCATCATCAGGATGGCAGCCTGGGTAGCA	0
AAATTAGGGAGAAAATGGAGGGTGAACAAGCA	0
TCAGGAAGGTGAACATGGCTGGGGCATGCAGG	0
TTGTATTGTGCAAGATGGACTCTGGGAAGCGA	0
GCAATGGCCACAAGATGGCAGACCTAAAATCC	0
aatgttctcacaacatggcagctaacttttcc	0
CTGAATCCCAAAACATGGCTCTTCATGCAGTT	0
AATAAAAGCAAAAGATGGCTTAGAGTCCTACA	0
AAAGGCCAGTCAAAATGGAGTTGTTAAGAGGT	0
TTTATCAACAGAAGATGGCAGACTTGACACAC	0
CCACTATATGTAAAATGGATGAGTATGCAGGA	0
GAATCCCTCCCAGAATGGCATCAGATGAACCA	0
CCAGCTTTTTAAAAATGGTGGTCATAAACTAC	0
atgaccctcacgacatggcagccagtgttatc	0
GGTTTTATCTCAAGATGGCACTTAATTCCAGG	0
TTAAAGGTCTTAAAATGGCTGCCTCCAGCACA	0
aatccaaacccaacatggcactagatttgacc	0
GACTGATTTCAAAGATGGCCCATTTGCAACTA	0
GTAGGCCTGTCAATATGGCCAAACAGCTAGAT	0
ctagcctaggcaacatggtgaaaccccatctc	0
ccagcctggccaacatggtgaaaccctgttta	0
AGGAGTGCTCCAAGATGGGGGCCAGTGAGTGT	0
GGGTTCCCACAAAGATGGAGCCTCGTCAGCCT	0
ttttcgtctgtaaaatggagacaatgtactga	0
TGTGGGGGTGCAGGATGGAGGCCCTGCCCACA	0
AAACCTAACCAAATATGGCGCCAAAAGGCCCC	0
TGGTTTGCCACAAGATGGCAACAGTTATCTAA	0
GCTTATATTGGAAAATGGCTCCCAATGAGCCC	0
cagaataagggaacatggctgggacaaaacca	0
aaaacacgaaaaagatggagccaggaggccat	0
TTACAATTCCCATGATGGCCACTCAAAGATTA	0
ACGGTTACCACAAGATGGCCCCCTTGTGTTTT	0
TTTTTTGACACAAGATGGTGATGTTCACCTGA	0
ggttaataaccaacatggagtcactgtggcca	0
GATATCACCACAAGATGGAGTAAGAGGTCTCA	0
TCTAACAATAAAAGATGGAGGCATCTTTTTCC	0
TCAGGAGTGCCAGGATGGCCCCCACAGGCTAG	0
gcttgggcaacaacatggcaaaatcctgtctc	0
CTGCCTCAGGGAACATGGCGCCACCTCTCTGC	0
ctggcctagtcaacatggtgaaaccccatctc	0
TGGAGAGAAGCAAGATGGTGCTTTTTGAATTA	0
cagacaaaagcagaatggaggcactcatgtta	0
GCGTTGCAAGCAAGATGGTGAACTGCATCTTT	0
ttcagattgacatgatggaggctcgatccaag	0
TCTCTGTACACAAGATGGCAGGATCTCTTTAG	0
ttgctggcttaaagatggagggaatcatgtgg	0
AAAATCATTGGAACATGGAGGTAATGAAGTTA	0
GTGCTTCAGTCAGCATGGCTGCTTTGACTGGA	0
tttcggttttcaacatggccttcctcattaag	0
GAAAGAAGAGCAGGATGGCACCACCACTGCCC	0
gacaggttcccgacatggtggcgagaagtttt	0
CAGGGAGGGTGAGGATGGAGGCTGGGAGATAT	0
gagttgatggcaagatggaggaatgactcaaa	0
TTGTTCATCACAATATGGTGGAAAATATTCTG	0
ctgtgggatacaaaatggccaccacctagcaa	0
TATCTTACCACAAGATGGTGGTAAAAACAGTA	0
tactgtgtcataacatggcagaaaagtggaag	0
tgagctcaaacaagatggcactgtgccatact	0
ccagcctgaccaacatggtgaaaccccgtctc	0
CCCAGAAGAACATGATGGCAGCtagagaaagg	0
tagattgttacaaaatggccctaaaggaacca	0
CTAAACCAtccaatatggcagtcactagccac	0
gtggtcaaataaaaatggaagccaaagaccag	0
tgcaaacattgaagatggcctctcctgccctc	0
aaaagcaaattaaaatggcagttcgccccggc	0
AAGCTGCTTAGAAAATGGCTATGTACTTTTAA	0
TGTGctaaaggaagatggccaggatggtgaag	0
AACATACCCAAAAAATGGCCATGCAGACCACT	0
CTTAACAGAGAAAAATGGATGCACGAAATCAC	0
GTAACTATCCAAAAATGGATGAGTAATGTAGG	0
TATAAGAAGATAAAATGGCACCTTGGTGACAT	0
ttttactgtttaaaatggcctccaaatgccct	0
ttaacctgaagaaaatggtgactcctcctgat	0
ATGTTAACCACATGATGGCAGCATTGAGCAAG	0
CTCATGGTCAAAAGATGGCAGTGTGTTCGAGA	0
TTCAGCAGTTCACGATGGTGGCCGTAACAGGT	0
CACACTTCCCCAAAATGGTGCTGAAATAACTG	0
atcaattcttaaacatggcatctctttcttga	0
GAAAGACTCAAAAAATGGTGACTTGGCCATGC	0
GCAATTTCCACAAGATGGCAGTATTTGCTCAT	0
CACCTGACCACAAGATGGCAGCAATGTAGCCC	0
ATCCTTCGCTCAATATGGTGACCCAACCCAGC	0
ggaGtgtaagggaaatggctgcgctttagtca	0
tgaaagaagccaacatggctggagcatggctc	0
agaagcagggtaaaatggtggttgccatatgt	0
AGGCTGATAAAAACATGGAGCCCAGTAGGTGG	0
AAAAAAGGATGAAGATGGAAGATAAGAAAAAA	0
TGGTAGTAATAAATATGGCTGAGAAACTCAGA	0
ATGCGGTTACCAAGATGGCCTATTTATCCAGT	0
tgaatcctttaaaaatggcagatgtcattcct	0
TCCTGTACCACAAGATGGCAGCACATGCAAGG	0
tgatccactccaagatggcatcttcactctct	0
aaacagaaagtaaaatggtggtttccaggggt	0
GGACCACAGGGAAGATGGTGGGGCATAGAGCC	0
CAGATCTGAAGAACATGGATGCCACCTGGCTG	0
gggctgctcacagcatggcagcttgtttcccc	0
CATCTACTGGCAGAATGGCAGAGTAGCTGCGA	0
GGGAGCAATGCAAAATGGAAGCTTTCAgctca	0
TCCACTTGGCAAAAATGGCTGAGGAAAATCCA	0
tttggaaacaaaaaatggatgtttgtctactt	0
TTGTCATTTTGAACATGGCATCAGTGGAACAG	0
GGGAAAGATGCAACATGGTCCCCAGGAGACTG	0
TACAAGAACAAAAGATGGCTAAAAGGAAAAAA	0
TGAGGCCCTCCAAGATGGCTGACAGAGATGCT	0
AACCCTTAGACAAGATGGGGGTGGGTCAGGGG	0
gagaaaacatcaaaatggcagaagttccactt	0
GGCTGTTCAGCAAAATGGCTTCATGTCTGTAA	0
GAAAGAAGTTAAAGATGGCTTTCATTATGTCC	0
TATCCCTGCAAAACATGGTGGAAACACAATGC	0
TGTGTATGTGCAAGATGGAGAGAGAGGGAAGG	0
gcaatgatgtaaacatggctcactgcagcctt	0
TTCGACAAACAAACATGGCAACTCGGTTGCTT	0
taaatgaccacaagatggcagtagcataccag	0
CCAGATCAAGTAAGATGGAGGAGCGGGGAGAG	0
GTATTTCAGGCAGGATGGCTGATGAGAAAGAT	0
TGCAGAAGAGGAAGATGGAGGTGGAGTGACTG	0
ttttcttccctaagatggctgcagctagaatc	0
ATTCGAGTTACAAAATGGCCGCCCAAAGCGTG	0
GGGATTGGGCTAACATGGAGGAGGTTGGATAG	0
TGAGAAGCCTCAAGATGGCCTCACAGGAGTGC	0
AATAAAACTATAAGATGGCAGAAGGAATGTCC	0
tggctagctttaaaatggacccatgcaccaac	0
GCGGCAGAATCAAAATGGCTCGATTCAAGGCA	0
AGGGAAGTTTTAAGATGGTTGAAGCTTAGCTG	0
ATAATGATGTAAGAATGGCAGCTGTAGAGGTC	0
CTTCTTGCCACAAGATGGCACCCAAAGCCAAC	0
acagaaaaagcaagatggaggcaaaagcaaca	0
taaatgaggtgaagatggtggaactgccttgg	0
TGTTCTGCCACAAGATGGTGGTCAGAGATAGC	0
TAAAAGGACACAAGATGGCACTGAAGAGTCAT	0
AATAAAGTCAAAAGATGGTTGCCATGAGCACT	0
TGTAGTACAGCACAATGGCTGACTTTCACTTC	0
gcaacattcaaaagatggctgggactcatcaa	0
AAAATCAGCGTAACATGGCATCCGTTTTTGTC	0
ccagccacaccaacatggagaaacctcgtctc	0
GGTTAAAATTGAAAATGGAGGATCATCGCTAA	0
GAGTAGTTGAGAAAATGGCATCTTCATTTGTC	0
tcctggcagagaagatggtgggtcatgcgctg	0
GTTGGAAGCAGAAGATGGCAACTCCTAATAGC	0
acactgcggggaaaatggcgccgacatacttg	0
AGTGTGGGTGAAAAATGGATGACTCATTTCCG	0
tcatcacctgtaaaatggagtctcatgactta	0
agttcagggtgaacatggcagatggaaagtga	0
cagcttctgacaatatggcttctgacaatatg	0
TATGATTCTCCAAGATGGCTGTACATATAAGC	0
ctaacagggacaagatgggggCTTCAGGGAAG	0
TTTGAGTCCACAAGATGGCAGTATTACCTCAT	0
CATAAAACCACAAGATGGCAATAGTACTTATC	0
ACTTGCAGCGAAAAATGGCCACTAGATGGCAA	0
ggtttcagggagaaatggctgcttattggctg	0
ctagcctggccaacatggtgaaaccccgtctc	0
ATAAGCCTATCAGGATGGCGGGGGGGAAGATC	0
AGCATGGGTGAAGGATGGCTGAGGGCAGATTC	0
CTACTGACCACAAGATGGTGCCCTCTTTCTGG	0
CGCAGACTGCAAAGATGGTTGCCATTGGGTTC	0
aaaggttgagtaagatggagtcagaagagtaa	0
GGGGGGAGAACAGAATGGCTGCCAAGGGAGCT	0
ccagcctgaccaacatggtgaaaccccgtctc	0
TAGTGCCTCCAAAAATGGATGTAAGTCCATGT	0
ccgagttcaataaaatggcaggtgctattatt	0
CCTTATGGGGCAAGATGGAACAGGGTGTCTGA	0
CACTGTACCACAAGATGGCAGATACTGCATTT	0
tttattaaataaaaatGGCTGATATTTTGCTT	0
ttctgaaagaaaagatggagcCATACTGTGAG	0
gtggtttgagcagcatggccccccagtgggct	0
ttgtcagagtcaaaatggagtaaattgtgttt	0
gttcctgatataaaatggccatagtatttgtg	0
agccagagaccaacatggcgaaaccccgtttc	0
atttccttttgaaaatggaagcaaataTGCCA	0
ATTCAGCTCACAGCATGGATGCCTGGGGAACT	0
AGCAGGTAAGCAAAATGGCTGGGTTATGGCTA	0
ttgtgggaaaaaaaatggcagcacacattggt	0
TTCCGGGGTGCAGGATGGCTGGCCGGTGCTCA	0
atcatagccacaggatggtggagccgccattg	0
gatctgattccaagatggcttatgtacatggc	0
AAGGCCACCAGAAGATGGCAGTCTCATTTCTT	0
ttgcatatttaaaaatggttgccttttctctt	0
TGTCTGTCCACAAGATGGCAGTAAACGTTTGA	0
TCAACAATTGCAAAATGGCAATTTATTCTGTT	0
GCTACCTAGCAAAAATGGATGTCTGATTTCAA	0
acaaaggtttgaagatggcttgtggcaacagt	0
TGCAACGCCACAAGATGGTGCTGTTATAACAT	0
GCTGCTGCTCTAAGATGGTGGCGCTTGTAATG	0
TTCTGAATTTGAAAATGGCTGTATATGTTTGC	0
CCAGAATCCACAAGATGGCATTAGTGTTCACT	0
GCTGCAGCAGCAAAATGGCAAGTTTGAAAGAA	0
TGAGTAAATTGGAGATGGCTGCTACTCTGCTC	0
GTTTGTCTTGAAAGATGGAACCACAGGCAACG	0
ctaagcatttcaagatggtgacaacatttact	0
TCACTGTGTCCACCATGGCAGCTACCCGTGGT	0
ATACACACTAAAAAATGGCTTCACGTGCCAAG	0
gcacacccaccagaatggcagaaataagacag	0
TCCCTGACTCAAAAATGGCACAGTATTATTTA	0
ggctctgaggagaaatggctgctttgggatca	0
GATACTGCCACAAGATGGCAGAATGACATCGT	0
TGTCCAGACCTAAGATGGCAGGCGCCAGACTT	0
gatggtactggaagatggcccttcaggagatg	0
aagacgtaaccaggatggcgggcacattggaa	0
agctgtagcccAGGATGGAGGAGTCAGCCTTA	0
tcagcctggccaacatggtgaaacctggtctt	0
ctaacctagacaaaatggccaaaattctagag	0
GAAAAGCAAAGAAAATGGCGTTTTTACATCTC	0
ATACAGAAAGAAGAATGGCAGCCTTGTACAAG	0
aaacatacagcaaaatggtagaccaaaaccca	0
CTCGTGGCCTCAAGATGGCAGTCACCTTCATT	0
ccagcctgggcaacatggtgaaattccgtctc	0
cctataacctcaggatggcatcagcctgtgac	0
ccagcctgggcaaaatggtgaaaccccttctc	0
ATTCAAGTGCCAAGAAGGCGGCTTGTGCCCAA	0
aatgagaaaaaaaaatggttgttaccaggcga	0
GAAATAGTCGTAAGATGGCAGTATAAATTCAT	0
CCTTCAAGCATAAAATGGCCATGTGATTATCT	0
tgggtttctccaatatggcatcttacatcatc	0
accacatgtggaagatggcccctttagctcca	0
tcaactgaaaaaagatggaggatttgatttca	0
CCAGGACTTGCAAAATGGAATCTGAGAGCCCT	0
GTGCAGAATTGAATATGGAGGCATGCATAACC	0
gctgtataggaaacatggctgggaggcctcag	0
GATTGGTTAACAACATGGCACCTATTGTCCTC	0
gtggcatctgtaaaatggtgacaactgtagtc	0
tggcccatctaaaaatggtggtactaggattt	0
CCAAGCCAGACAGGATGGCTCCAAATGATTCC	0
atggcttgctcaaaatggatactttgagaaga	0
ccagcctggccaacatggtgaaaacccgtctc	0
tagggttgctcaacatggcaggtgttttcccc	0
TCTCTCTCTAAGAGATGGCAGCCACCACCTGC	0
GGCAGTGAGTGACGATGGCTGCACTAGCATCC	0
GCCAAGAAAGAAAAATGGCTTTTGTTCTCTCT	0
tttcactgtttaaaatggcctcactgcatact	0
ACATTGACCACAAGATGGCAGCAAATACATAT	0
TGATATTTGGCAAAATGGATTCCGACTGTGTT	0
CCTTCCTGCCCACGATGGCCGACCCTCATTTC	0
aaaataccataaagatggccaaaatatccagc	0
GTTACATGTACAACATGGCTCTTGTTGGTCAT	0
ccagcctggacaacatggtgaaactccatctc	0
TTCATGGGCAGAAAATGGCAGCAGTGTATGTT	0
ATACATGACCCAGCATGGCTTCATCTGTAGAT	0
AAATGGCACTGAAAATGGTGGTTAGAAAGCAC	0
gccctgggaacaggatggtggctaggccagaa	0
ccagcctggccaacatggtgaaacccccgtct	0
AGCGTGGCCCAAAGATGGCAGTCTAGGGcagc	0
AGAAACACCACAAGATGGCTTTCTTGCTTCAG	0
TTACTGAACACAAGATGGCAAAGTAGTCACAG	0
ctgacaccatcaggatggccactatgaaagaa	0
TACTGTACTAGAAAATGGCAGGCAAACTTGAG	0
acatgcaggacaagatggggcctgcagggcag	0
GGCATCCAGGCAGAATGGCTGGAGTGAGGGGT	0
ggcatgggccaaagatggtgcctgagcgagta	0
tgtgaaccagaaacatggaggtctttaaccat	0
tgtctggcataaaaatggctttgtctgccatg	0
GCTTTACACTGAAGATGGAGCCCCCTGCTGGA	0
CATTCGCTTGGAAAATGGCCTTTTTTCCTTAT	0
ATTCTGCCAGTAAAATGGTGGTGATGGGAAGG	0
CATATCCAGCAAACATGGCCGGGTTTGCTAAG	0
TAGATGGCGGCAACATGGCAGCAATATTAAAC	0
aacaacaacaaaaaaTGGCAGGACAGGAAGGT	0
CAAAAACGAGCAGGATGGAGGATGTATATCTG	0
TTCTACTTTTCAAAATGGCTTAAAGATAAAAT	0
TAGAAAGGTCCAAAATGGAGAGAGGCAGCCCC	0
CTCTGGGGTCCAGAATGGCAGTTTTGGCACTT	0
GATGAGACTGCAAGATGGGTGCATGTCAGCAG	0
CTGGTAGTCACAAGATGACTGCTACTAGGACA	0
TTAATCACATTAAAATGGATGACTCATAAATT	0
Gacagtgtagcaaaatggttcagggcatagat	0
tgagcctgaacaagatgggggtggaaatgaga	0
ctgcaatgcacaggatggcccctcacaacaaa	0
atacctgctacaacatggatgaacctcaaaaa	0
CAAGACAAAACAACATGGCAGACAGCGTGCTA	0
agaaaacacccaagatggaaaccacagtattt	0
AGAGAGTAGAAAACATGGAGTCTAATATTTCA	0
TTATTGGCCACAAGATGGCACTATGGTCCACT	0
GTATTGGCCACAAGATGGCAGTGTGGTCCACT	0
TTATTGGCCACAAGATGGCACTGTGGTCCACT	0
GTTGGGGGGTAAAGATGGAGGAAGGATGTTTT	0
AGTGAGTGAGCAAGATGGCACAGGCTGTGGTT	0
CTCCTTCCCCCAACATGGTTACTAAATACACC	0
TAGCAGATGCAAAGATGGAGACATGGGCCTTG	0
AGGTGAGACAGAAAATGGCTGTTGCAGCCACA	0
tgctgtgtcataacatggcagagaagtgcaag	0
ATGTATCCGTAAAAATGGCAGAACTGCTCTTT	0
aaccttcaataaatatggccgtgaccaggact	0
AAATATTGCAAAAGATGGCTGAGTGAAGTGTA	0
taacaccaccCAAGATGGACGGTCCAGACTTC	0
atctctcagtcaaaatggtgtctggatgaggg	0
AGAAGAAACTGAAGATGGACTCTATTATGTGA	0
ATGTGAGCCACAAGATGGTGCTCTAATATAGG	0
AGTAAATTATAAAAATGGACACTAGAGGGCAC	0
TCAACTGCCACAAGATGGCGCAGAAGAAAGGG	0
CTCAAATACTAAAAATGGCTGAAGCAATTTAT	0
ACACCCTTGACAACATGGCCCCAGGAGCATTT	0
gacatgaccacaagatggcagtagaatgcata	0
aataaattagcaaaatggccaaagaaaacaaa	0
TACTGGAAACAAAGATGGCCTTGACTGAGGGG	0
GTGGTTGTGGCATGATGGCTGCACCCCCACTT	0
TGTGATTAGTCACAATGGCTGTAATAGTCATA	0
GGGACAAAAATAAGATGGCTCAGATGATTAGG	0
ACAAGGTGTACAGCATGGCCTCTCCCCGCCCA	0
gcaatccctccagcatggtggcttggaggcag	0
aatattttgtaaagatggagtcttggtgtgtt	0
CTTAAATTATCAAGATGGTCCTTCTATCTTCT	0
CATTTAAAAGCAGCATGGCTGATCAGATTACT	0
caaatgggtggaagatggtgacatctgttaga	0
GGAAGCACATAAAGATGGCGACAGCCTCATTT	0
GTGGGCCCCTTGAGATGGCTGCAGATGAGGGG	0
ACCTTGTGGCCAACATGGAGGAAGACAATCTG	0
TAATCTGTTAGAAAATGGTGGCCTTTTCTATA	0
ATGTCACCCTGAACATGGCAGGTTCTGGCAGA	0
GGTCAGAACCCAAAATGGCTAATTGAAAGTTT	0
[truncated: 6,716 more rows]
