# Supplementary material for: Relationship between histone modifications and transcription factor binding is protein family specific
Source: Genome Res. 2018 Mar;28(3):321–33. doi: 10.1101/gr.220079.116 (PMC5848611; doi:10.1101/gr.220079.116)
Supplement: Supplemental Material [file supp_gr.220079.116_Supplemental_Material.zip › Supplemental_Material/YY1/YY1_pwm.txt]

MEME version 4

ALPHABET= ACGT

strands: + -

Background letter frequencies (from
A 0.25 C 0.25 G 0.25 T 0.25 

MOTIF YY1
letter-probability matrix: alength= 4 w= 12 nsites= 20
0.157021335936411 0.63910193836285 0.111699902384605 0.0921768233161344
0.972667689304142 0 0.0252405522242365 0.00209175847162181
0.940036257146841 0.0138056059127039 0.037372751359643 0.0087853855808116
0.349463115325617 0.155766280853437 0.457676753590852 0.0370938502300934
1 0 0 0
0 0.00167340677729745 0 0.998326593222703
0.00153395621252266 0 0.998466043787477 0
0.00181285734207224 0 0.998187142657928 0
0.113233858597127 0.786082833635476 0.00529912146144192 0.0953841863059545
0.120903639659741 0.234416399386418 0.385580811602287 0.259099149351555
0.125366057732534 0.122019244177939 0.649142379026635 0.103472319062892
0.185748152280017 0.637010179891229 0.0545251708269418 0.122716497001813
