# Supplementary material for: Relationship between histone modifications and transcription factor binding is protein family specific
Source: Genome Res. 2018 Mar;28(3):321–33. doi: 10.1101/gr.220079.116 (PMC5848611; doi:10.1101/gr.220079.116)
Supplement: Supplemental Material [file supp_gr.220079.116_Supplemental_Material.zip › Supplemental_Material/ZBTB33/BS.bed]

chr14	51286142	51286157	ATCTCACGAGATCTG	1	+
chr15	68148328	68148343	TTCTCATGAGATCTG	1	+
chr18	10890610	10890625	TTCTCATGAGATCTG	1	-
chr18	56320631	56320646	GTCTCATGAGATCTG	1	-
chr2	172271427	172271442	GTCTCACGAGATCTG	1	+
chr2	20091937	20091952	TTCTCACGAGATCTG	1	-
chr5	43068992	43069007	GTCTCACGAGATCTG	1	+
chr6	11294648	11294663	TTCTCATGAGATCTG	1	+
chr6	134719720	134719735	TTCTCATGAGATCTG	1	+
chr7	118011264	118011279	GTCTCACGAGATCTG	1	-
chr7	148677137	148677152	TTCTCGTGATAGTGA	1	-
chr10	13433298	13433313	TTCTCATGAGATCTG	1	+
chr12	1189801	1189816	GTCTCACGAGATCTG	1	+
chr13	95055071	95055086	TTCTCACGAGATCTG	1	-
chr14	21134984	21134999	GTCTCACGAGATCTG	1	-
chr14	65763739	65763754	TTCTCACGAGAGCTG	1	+
chr16	21127699	21127714	TTCTCACGAGATCTG	1	+
chr1	181511681	181511696	TTCTCACGAGATCTG	1	+
chr1	18905974	18905989	TTCTCACGAGATCTG	1	-
chr1	245120972	245120987	TTCTCGTGATAGTGA	1	+
chr1	41050013	41050028	ATCTCGTGAGACTCA	1	+
chr20	58487875	58487890	CTCTCACGAGATCTG	1	+
chr21	47139501	47139516	GTCTCACGAGATCTG	1	+
chr2	107281242	107281257	TTCTCACGAGATCTG	1	+
chr2	177293838	177293853	TTCTCATGAGATTTG	1	+
chr2	181802355	181802370	TTCTCGTGATAGTGA	1	+
chr2	40713209	40713224	TTCTCGTGATAGTGA	1	+
chr3	124842497	124842512	GTCTCACGAGATCTG	1	-
chr3	17622597	17622612	GTCTCATGAGATCTC	1	+
chr4	2555567	2555582	GTCTCACGAGATCTG	1	+
chr5	16577895	16577910	GTCTCACGAGATCTG	1	+
chr5	171392921	171392936	TTCTCGCGATAGTGA	1	+
chr5	171404770	171404785	GTCTCACGAGATCTG	1	-
chr6	38641726	38641741	TTCTCACGGGATCTG	1	-
chr7	120702870	120702885	GTCTCACGAGATCTG	1	+
chr7	82245014	82245029	TTCTCATGAGATCTG	1	-
chr7	93652068	93652083	CTCTCATGAGATCTG	1	+
chr8	103211773	103211788	TTCTCACGAGATCTG	1	-
chr8	103673037	103673052	TTCTCATGAGATCTG	1	+
chr8	121925253	121925268	TTCTCACGAGATCTG	1	+
chr8	96103580	96103595	TTCTCATGAGATCTG	1	-
chr9	134957765	134957780	TTCTCACGAGATCTG	1	-
chr10	101869601	101869616	GTCTCACGAGAGCTG	1	-
chr10	15323077	15323092	TTCTCACGAGACCTG	1	+
chr10	25176360	25176375	TTCTCACGAGATCTG	1	+
chr10	31991102	31991117	TTCTCATGAGATCTG	1	+
chr11	109890579	109890594	TTCTCACGAGATCTT	1	+
chr11	123530913	123530928	TTCTCGTGATAGTGA	1	-
chr11	133114540	133114555	TTCTCGTGAGATCTG	1	+
chr11	26544697	26544712	TTCTCACGAGATCTG	1	-
chr11	89984321	89984336	TTCTCACGAGATCTG	1	+
chr12	108294573	108294588	TTCTCGCGAGATCTG	1	+
chr12	115826179	115826194	TTCTCATGAGATCTG	1	+
chr12	116356727	116356742	TTCTCACGAGAGCTG	1	-
chr12	40896304	40896319	TTCTCACGAGAACTG	1	-
chr12	68981567	68981582	TTCTCGTGAGATCTG	1	+
chr12	72087577	72087592	GTCTCACGAGAGCTG	1	+
chr12	9804186	9804201	TTCTCGTGAGATCTG	1	-
chr13	37462413	37462428	TTCTCATGAGATCTG	1	+
chr13	99439600	99439615	TTCTCACGAGATCTG	1	+
chr14	30766281	30766296	TTCTCACGAGATCTG	1	-
chr15	45103736	45103751	GTCTCATGAGATCTG	1	-
chr15	96537366	96537381	GTCTCATGAGATCTG	1	-
chr16	12533432	12533447	GTCTCACGAGATCTG	1	-
chr16	33370425	33370440	TTCTCACGAGATCTG	1	+
chr18	56447485	56447500	TTCTCACGAGATCTG	1	-
chr19	2827994	2828009	GTCTCACGAGATCTG	1	-
chr19	34046831	34046846	TTCTCACGAGACCTG	1	-
chr1	104326616	104326631	TTCTCGTGAGATCTG	1	-
chr1	160682731	160682746	TTCTCGTGATAGTGA	1	-
chr1	22491778	22491793	GTCTCATGAGATCTG	1	-
chr1	38959132	38959147	TTCTCACGAGATCTG	1	+
chr1	6784340	6784355	TTCTCGTGAGATCTG	1	-
chr20	1603343	1603358	TTCTCATGAGATCTG	1	-
chr20	37707470	37707485	GTCTCACGAGATCTG	1	+
chr21	30638198	30638213	ATCTCACGAGATCTG	1	+
chr22	46016770	46016785	TTCTCATGAGATCTG	1	-
chr2	120237958	120237973	GTCTCATGAGATCTG	1	-
chr2	222647507	222647522	TTCTCACGAGATCTG	1	+
chr2	232759855	232759870	TTCTCGCGAGATCTG	1	+
chr2	54621783	54621798	TTCTCACGATAGTGA	1	-
chr2	8285715	8285730	TTCTCATGAGATCTG	1	-
chr3	107580900	107580915	TTCTCACGAGATCTG	1	+
chr3	118529682	118529697	TTCTCACGAGATCTG	1	-
chr3	174992019	174992034	GTCTCATGAGATCTG	1	-
chr3	58450738	58450753	TTCTCACGAGATCTG	1	-
chr4	120584013	120584028	TTCTCGTGAGATCTG	1	+
chr4	2694012	2694027	TTCTCACGAGAGCTG	1	-
chr4	38818214	38818229	TTCTCGTGATAGTGA	1	-
chr5	150948935	150948950	GTCTCATGAGATCTG	1	-
chr5	171353537	171353552	TTCTCACGAGACCTG	1	+
chr5	18698026	18698041	GTCTCACGAGACCTG	1	-
chr5	56871871	56871886	TTCTCACGAGATCTG	1	+
chr6	113921930	113921945	TTCTCACGAGATCTG	1	+
chr6	160411399	160411414	TTCTCACGAGATCTG	1	+
chr6	2663528	2663543	TTCTCACGAGATCTG	1	+
chr7	12363249	12363264	ATCTCGTGAGAACTC	1	+
chr7	140980235	140980250	GTCTCATGAGATTTG	1	+
chr7	1561275	1561290	ATCTCACGAGATCTG	1	-
chr8	105877074	105877089	TTCTCACGAGATCTG	1	-
chr8	134392195	134392210	TTCTCACGAGATCTG	1	-
chr9	111605439	111605454	TTCTCACGAGATCTG	1	-
chr9	3528621	3528636	TTCTCACGAGATCTG	1	+
chr10	112373258	112373273	TTCTCACGAGACCTG	1	-
chr10	126058171	126058186	GTCTCATGAGATCTG	1	+
chr11	1285851	1285866	TTCTCACGAGATCTG	1	-
chr12	125154102	125154117	TTCTCACGAGATCTG	1	-
chr16	80926527	80926542	TTCTCACGAGATCTG	1	-
chr1	2556414	2556429	TTCTCACGAGATCTG	1	-
chr22	35627086	35627101	TTCTCACGAGATCTG	1	-
chr2	25110107	25110122	TTCTCGTGATAGTGA	1	-
chr3	4467646	4467661	GTCTCATGAGATCTG	1	-
chr5	131860722	131860737	TTCTCACGAGATCTG	1	+
chr5	141561564	141561579	TTCTCACGAGATCTG	1	+
chr5	149472220	149472235	GTCTCACGAGATCTG	1	-
chr5	34499225	34499240	GTCTCGTGATAGTGA	1	+
chr5	6195494	6195509	TTCTCGTGAGATCTG	1	+
chr5	935952	935967	ATCTCACGAGATCTG	1	-
chr6	37717333	37717348	TTCTCACGAGATCTG	1	+
chrX	7029114	7029129	TTCTCGTGATAGTGA	1	+
chr11	70161114	70161129	GTCTCACGAGATCTG	1	-
chr15	78151534	78151549	TTCTCACGAGATCTG	1	-
chr19	48621621	48621636	GTCTCACGAGATCTG	1	+
chr1	116961207	116961222	CTGTCGCGCGAGCTC	1	-
chr1	40562928	40562943	GTCTCGCGCCCGCGG	1	-
chr20	43372075	43372090	TTCTCACGAGATCTG	1	+
chr21	47013517	47013532	ATCTCACGAGATCTG	1	+
chr2	242669445	242669460	GTCTCACGAGATCTG	1	-
chrX	119443568	119443583	CTCTCGCGCTCTCTC	1	+
chr11	71252091	71252106	GTCTCACGAGATCTG	1	+
chr13	111836472	111836487	TTCTCACGAGATCTG	1	+
chr14	69283513	69283528	CTCCCGCGGCCGCTC	1	+
chr1	234831936	234831951	TTCTCACGAGATCTG	1	-
chr1	70687115	70687130	AGCTCGCGCGCTCTC	1	+
chr4	146860057	146860072	CTCTCGCGCTCTCTC	1	+
chr6	166298869	166298884	TTCTCACGAGATCTG	1	-
chr6	74230690	74230705	TTCCCGCGGGCCTGG	1	-
chr10	95462239	95462254	GTCCCGTGCGCCCTG	1	+
chr13	114518532	114518547	GTCTCACGAGATCTG	1	+
chr19	11804867	11804882	TTCTCACGAGATCTG	1	+
chr21	43881468	43881483	TTCTCACGAGATCTG	1	+
chr3	69101375	69101390	CTCCCGCGAGCCCGG	1	+
chr5	172108113	172108128	TTCTCACGAGATCTG	1	-
chr6	111804922	111804937	CTCCCGCGAGGCCGC	1	-
chr6	26205030	26205045	ACCCCGCGAGTCTCC	1	-
chr18	9102572	9102587	CCCCCGCGCGCCCTC	1	+
chr20	17949507	17949522	CTCTCACGAGATCTG	1	-
chr2	207630299	207630314	TTCTCACGAGATCTT	1	-
chr5	159846213	159846228	TTCTCGCGTTTCCCA	1	-
chr8	42948999	42949014	CTCACGCGATCCTCC	1	-
chr13	115079954	115079969	GTCCCGCGGGAGCGC	1	+
chr15	64126183	64126198	GTCTCACGAGATTTG	1	+
chr19	51111332	51111347	CTCCCGCGAGCCCGC	1	-
chr1	53019120	53019135	CTCTCGCGCGCTCCC	1	-
chr21	38445435	38445450	CCCCCGCGCTCGCTG	1	-
chr2	218655199	218655214	GTCTCACGAGATTTG	1	-
chr3	17784312	17784327	GCCTCGCGGGCCCCA	1	-
chr6	139309430	139309445	CTCTCGCGCTCTCTC	1	-
chr4	13629450	13629465	GCCTCGCGAGGGCGC	1	-
chr9	132586389	132586404	TTCTCGCGCCGACCG	1	+
chr17	73150400	73150415	GCCCCGCGCGGCTCG	1	+
chr20	30311540	30311555	GGCTCGCGGGGCTCG	1	-
chr9	15422696	15422711	GCCTCGCGGTGCCGC	1	+
chr11	61584485	61584500	CCCTCGCGGGCTCCC	1	+
chr12	98897310	98897325	CTCCCGCGTGACAGG	1	-
chr11	73472426	73472441	CTCTCACGCTGCCAC	1	-
chr7	128864719	128864734	CTCGCGCGAGGCCAG	1	+
chr11	47664198	47664213	CCCTCGCGAGCGCCT	1	-
chr2	225450237	225450252	TTCTCGCGAGATCTG	1	-
chr8	28747487	28747502	GTCCCGCGATGCTCT	1	-
chr10	14920800	14920815	GTCCCGCGCGGGCCG	1	+
chr10	75634322	75634337	GTCTCGCGGTGCTGC	1	-
chr16	30569968	30569983	CTCCCGCGAGGCGCT	1	-
chr1	156024472	156024487	GCCTCGCGAGGCCAC	1	+
chr22	50051200	50051215	TTCCCACGAGATCTG	1	-
chr11	66512028	66512043	CTCTCGCGGGCTCTT	1	+
chr7	138144832	138144847	GCCTCGCGGGCTCCA	1	+
chr2	3699443	3699458	CTCTCGCGCTCTGCC	1	+
chr14	21572181	21572196	TTCTCGCGCGCGCTC	1	-
chr17	7835472	7835487	CGCCCGCGAGACCAC	1	-
