# Supplementary material for: Relationship between histone modifications and transcription factor binding is protein family specific
Source: Genome Res. 2018 Mar;28(3):321–33. doi: 10.1101/gr.220079.116 (PMC5848611; doi:10.1101/gr.220079.116)
Supplement: Supplemental Material [file supp_gr.220079.116_Supplemental_Material.zip › Supplemental_Material/ZBTB33/non-BS.bed]

chr1	178636236	178636251	GTCTCACGAGATCTG	1	+
chr1	198881079	198881094	GTCTCACGAGATCTG	1	-
chr10	104895095	104895110	GTCTCATGAGATCTG	1	+
chr10	56410532	56410547	GTCTCATGAGATCTG	1	-
chr10	85312708	85312723	GTCTCATGAGATCTG	1	-
chr10	91015115	91015130	GTCTCATGAGATCTG	1	-
chr11	111272862	111272877	GTCTCATGAGATCTG	1	+
chr11	18122967	18122982	GTCTCATGAGATCTG	1	+
chr12	15886264	15886279	TTCTCATGAGATCTG	1	-
chr12	25108446	25108461	GTCTCATGAGATCTG	1	+
chr12	92455750	92455765	GTCTCATGAGATCTG	1	-
chr1	163254833	163254848	GTCTCATGAGATCTG	1	-
chr10	25325180	25325195	GTCTCACGAGATCTG	1	+
chr10	79468225	79468240	TTCTCATGAGATCTG	1	-
chr11	27905449	27905464	TTCTCATGAGATCTG	1	-
chr11	341619	341634	TTCTCATGAGATCTG	1	+
chr11	61382458	61382473	GTCTCACGAGATCTG	1	+
chr11	95549415	95549430	TTCTCATGAGATCTG	1	-
chr12	78475856	78475871	GTCTCATGAGATCTG	1	+
chr12	94895191	94895206	GTCTCATGAGATCTG	1	-
chr13	40994490	40994505	ATCTCGTGAGAACTC	1	+
chr14	102194515	102194530	TTCCCACGAGATCTG	1	+
chr14	65863217	65863232	GTCTCATGAGATCTG	1	-
chr14	71737004	71737019	TTCTCATGAGATCTG	1	+
chr14	71825580	71825595	TTCTCACGAGATCTG	1	-
chr14	81675595	81675610	GTCTCACGAGATCTG	1	+
chr14	89730722	89730737	GTCTCATGAGATCTG	1	-
chr15	38310096	38310111	CTCTCATGAGATCTG	1	+
chr15	58995961	58995976	ATCTCGTGAGAACTC	1	-
chr15	91283994	91284009	GTCTCACGAGAGCTG	1	+
chr17	59322574	59322589	TTCTCACGAGATCTG	1	-
chr18	67613162	67613177	GTCTCATGAGATCTG	1	-
chr19	58961468	58961483	GTCTCACGAGATCTG	1	+
chr2	114132624	114132639	TTCTCGTGATAGTGA	1	-
chr2	160266959	160266974	TTCTCATGAGATCTG	1	+
chr2	198817495	198817510	GTCTCATGAGATCTG	1	+
chr2	216426224	216426239	TTCTCACGAGACCTG	1	+
chr2	46757975	46757990	GTCTCATGAGATCTG	1	-
chr2	85236298	85236313	TTCTCATGAGATCTG	1	+
chr2	86082348	86082363	GTCTCATGAGATCTG	1	+
chr20	56343837	56343852	TTCTCATGAGATCTG	1	+
chr22	33759431	33759446	GTCTCATGAGATCTG	1	-
chr1	115025352	115025367	TTCTCATGAGATCTG	1	+
chr1	160847638	160847653	TTCTCATGAGATCTG	1	+
chr1	182818034	182818049	TTCTCATGAGATCTG	1	-
chr1	234081462	234081477	GTCTCACGAGATCTG	1	+
chr1	84156289	84156304	TTCTCACGATAGTGA	1	+
chr10	121467114	121467129	GTCTCATGAGATCTG	1	-
chr10	122233234	122233249	TTCTCATGAGATCTG	1	+
chr10	22178175	22178190	TTCTCATGAGATCTG	1	-
chr10	28691859	28691874	TTCTCGTGATAGTGA	1	-
chr10	49487657	49487672	GTCTCATGAGATCTG	1	-
chr10	70757151	70757166	TTCTCATGAGATCTG	1	+
chr11	121241695	121241710	CTCTCATGAGATCTG	1	-
chr11	121241715	121241730	TTCTCGTGATAGTGA	1	-
chr11	77726180	77726195	TTCTCGTGATAGTGA	1	+
chr11	77726199	77726214	GTCTCATGAGATCTG	1	+
chr12	104556987	104557002	GTCTCACGAGATCTG	1	-
chr12	124328730	124328745	TTCTCATGAGATCTG	1	-
chr12	32012808	32012823	TTCTCATGAGATCTG	1	-
chr12	90287480	90287495	TTCTCACGGGATCTG	1	+
chr13	25797862	25797877	GTCTCGTGATAGTGA	1	-
chr13	99644845	99644860	GTCTCATGAGATCTG	1	+
chr14	24104061	24104076	TTCTCATGAGATCTG	1	+
chr14	68068987	68069002	CTCTCACGAGATCTG	1	-
chr15	26007239	26007254	TTCTCATGAGATCTG	1	+
chr15	68143735	68143750	TTCTCATGAGATCTG	1	+
chr16	12319284	12319299	GTCTCATGAGATCTG	1	+
chr16	14468871	14468886	GTCTCATGAGATCTG	1	+
chr16	31358882	31358897	TTCTCGTGATAGTGA	1	-
chr16	57759183	57759198	TTCTCGTGATAGTGA	1	-
chr16	57766874	57766889	GTCTCACGAGAGCTG	1	-
chr17	63462818	63462833	TTCTCATGAGATCTG	1	-
chr17	70063372	70063387	GTCTCATGAGATCTG	1	-
chr19	2277328	2277343	TTCTCGTGAGATCTG	1	+
chr19	54840145	54840160	GTCTCACGAGATCTG	1	+
chr2	100847745	100847760	GTCTCACGAGATCTG	1	+
chr2	102339589	102339604	TTCTCGTGATAGTGA	1	-
chr2	139280835	139280850	GTCTCATGAGATCTC	1	-
chr2	207649860	207649875	GTCTCACGAGATCTG	1	-
chr2	217966879	217966894	TTCTCATGAGATCTG	1	+
chr2	223403514	223403529	TTCTCACGAGATCTG	1	-
chr2	29987828	29987843	TTCTCGTGAGATCTG	1	+
chr2	38490615	38490630	TTCTCGTGAGATCTG	1	-
chr2	8204904	8204919	GTCTCATGAGATCTG	1	-
chr20	16414938	16414953	TTCCCACGAGATCTG	1	-
chr20	34642415	34642430	GTCTCATGAGATCTG	1	+
chr20	62146054	62146069	TTCTCACGAGACCTG	1	-
chr22	29264602	29264617	GTCTCACGAGATCTG	1	-
chr3	106921882	106921897	GTCTCATGAGATCTG	1	-
chr3	118528908	118528923	GTCTCATGAGATCTG	1	-
chr4	103540396	103540411	GTCTCATGAGATCTG	1	-
chr4	14770227	14770242	TTCTCATGAGATCTG	1	-
chr4	186628955	186628970	GTCTCATGAGATCTG	1	-
chr5	43564537	43564552	GTCTCACGAGATCTG	1	-
chr5	790059	790074	GTCTCACGAGACCTG	1	-
chr5	82104996	82105011	GTCTCATGAGATCTG	1	-
chr5	82113879	82113894	GTCTCATGAGATCTG	1	-
chr5	9836198	9836213	GTCTCATGAGATCTG	1	+
chr6	13472330	13472345	GTCTCACGAGATCTG	1	-
chr6	166620407	166620422	GTCTCACGAGATCTG	1	+
chr6	35728187	35728202	ATCTCGTGAGAACTC	1	+
chr7	132578488	132578503	CTCTCATGAGATCTG	1	+
chrX	13024329	13024344	CTCTCACGCTGCCAC	1	+
chrX	40163103	40163118	TTCTCATGAGATCTG	1	+
chr13	111594753	111594768	GTCTCATGAGATTTG	1	+
chr17	18525	18540	ATCTCACGAGATCTG	1	+
chr6	149015139	149015154	TTCTCATGAGATCTG	1	+
chr7	1180230	1180245	GTCTCATGAGATCTG	1	+
chr7	45180730	45180745	TTCTCGTGATAGTGA	1	-
chr7	6674893	6674908	TTCTCATGAGATCTG	1	-
chr8	130900426	130900441	TTCTCATGAGATCTG	1	+
chr9	1930414	1930429	GTCTCATGAGATCTG	1	-
chr1	2915262	2915277	TTCTCGCGAGATCTG	1	-
chr16	87024240	87024255	TTCTCGCGATAGTGA	1	-
chr2	74776197	74776212	GCCTCGCGAGGCCAC	1	-
chr21	47673870	47673885	CTCTCACGAGATCTG	1	+
chr3	8543415	8543430	CTCGCGCGAGGCCAG	1	-
chr6	27471552	27471567	CTCCCGCGTGACAGG	1	-
chrX	107069801	107069816	GCCTCGCGGGCCCCA	1	-
chr16	67360726	67360741	CGCCCGCGAGACCAC	1	-
chr18	43454572	43454587	GTCTCATGAGATCTG	1	-
chr2	191399182	191399197	GCCTCGCGGTGCCGC	1	+
chr6	13427789	13427804	CTCACGCGATCCTCC	1	-
chr1	2929257	2929272	GTCCCGCGGGAGCGC	1	-
chr1	36786794	36786809	TTCTCGCGTTTCCCA	1	-
chr2	128643422	128643437	CTCTCGCGCTCTGCC	1	+
chr3	169380805	169380820	CTCTCGCGCTCTCTC	1	+
chr12	49690517	49690532	GTCTCGCGCCCGCGG	1	+
chr15	79237501	79237516	CTCCCGCGAGCCCGG	1	-
chr17	7348730	7348745	CCCCCGCGCGCCCTC	1	-
chr6	26022064	26022079	ACCCCGCGAGTCTCC	1	-
chr12	121078872	121078887	CCCCCGCGCGCCCTC	1	-
chr12	96429828	96429843	CTCCCGCGTGACAGG	1	-
chr17	19912599	19912614	GCCCCGCGCGGCTCG	1	+
chr4	175205132	175205147	TTCTCGCGCCGACCG	1	-
chr4	184427255	184427270	TTCCCGCGGGCCTGG	1	+
chr4	42659207	42659222	CTCCCGCGGCCGCTC	1	+
chr5	138677443	138677458	TTCTCGCGCGCGCTC	1	+
chr1	180923512	180923527	CTCCCGCGAGCCCGC	1	-
chr10	88515893	88515908	CTCTCGCGGGCTCTT	1	-
chr16	75681733	75681748	CCCTCGCGAGCGCCT	1	-
chr19	36802617	36802632	GTCCCGCGATGCTCT	1	-
chr13	111805954	111805969	GTCCCGCGCGGGCCG	1	+
chr7	1127793	1127808	CCCTCGCGGGCTCCC	1	+
chr11	123612336	123612351	GCCCCGCGCGGCTCG	1	-
chr12	56582994	56583009	CCCCCGCGCGCCCTC	1	-
chr14	75894506	75894521	CTCCCGCGGCCGCTC	1	-
chr20	48808527	48808542	CTGTCGCGCGAGCTC	1	+
chr1	38412678	38412693	GTCCCGTGCGCCCTG	1	-
chr1	151139101	151139116	GTCTCGCGGTGCTGC	1	+
chr19	42806195	42806210	CTCTCGCGCGCTCCC	1	-
chr21	45209069	45209084	GCCTCGCGGGCTCCA	1	-
chr2	64978475	64978490	CTCCCGCGAGGCGCT	1	-
chr11	63535752	63535767	GGCTCGCGGGGCTCG	1	-
chr19	3359571	3359586	CCCCCGCGCGCCCTC	1	+
chr19	41304994	41305009	GCCCCGCGCGGCTCG	1	+
chr11	45168493	45168508	CCCCCGCGCTCGCTG	1	-
chr22	43583563	43583578	AGCTCGCGCGCTCTC	1	-
