# Supplementary material for: Relationship between histone modifications and transcription factor binding is protein family specific
Source: Genome Res. 2018 Mar;28(3):321–33. doi: 10.1101/gr.220079.116 (PMC5848611; doi:10.1101/gr.220079.116)
Supplement: Supplemental Material [file supp_gr.220079.116_Supplemental_Material.zip › Supplemental_Material/ZBTB33/ZBTB33.00000000001]

0	1	0.0271852	0.0143341	0.00684211	0.0114712	0.020529	0.0202553	0.0194565	0.0217779	0.0137944	0.0289788
0	1	0.00402618	0.0033918	0.00894715	0.0189749	0.0130097	0.00839966	0.0377268	0.00879308	0.00938377	0.0440138
0	1	0.0134243	0.0391656	0.00237241	0.032259	0.0297244	0.0136297	0.0150495	0.00943805	0.0108345	0.0467427
0	1	0.00906174	0.00610217	0.00711721	0.00430259	0.0114342	0.00780317	0.00332738	0.00697664	0.00419132	0.0162113
0	1	0.00402618	0.00695561	0.00536822	0.0100251	0.0134889	0.00991804	0.00263024	0.006122	0.0120701	0.0626913
0	1	0.0184599	0.0173095	0.00998364	0.0124834	0.0277736	0.00965256	0.00789073	0.0143843	0.00798017	0.0967596
0	1	0.00671218	0.0129142	0.00711721	0.0119417	0.0344749	0.012817	0.0127745	0.00980527	0.00344861	0.0338697
0	1	0.0439741	0.0168875	0.00922255	0.0438723	0.0233776	0.0230559	0.0604556	0.0148955	0.00517291	0.032565
0	1	0.0151038	0.018163	0.0123639	0.00821435	0.0138579	0.00965256	0.00770169	0.0141352	0.00787761	0.0116258
0	1	0.0275217	0.0700917	0.00957059	0.0118798	0.0526925	0.0194746	0.0153671	0.0106842	0.00744231	0.0262993
0	1	0.0409835	0.0296519	0.00663141	0.0179585	0.0638024	0.0176441	0.0302344	0.0216642	0.00689721	0.0531737
0	1	0.00838885	0.021569	0.00474481	0.0100691	0.024132	0.0107409	0.00842166	0.00483736	0.00869754	0.014951
0	1	0.0280481	0.00737848	0.0206877	0.00306188	0.0131365	0.00848836	0.00394537	0.015695	0.0165272	0.0119125
0	1	0.0448305	0.0184423	0.00770019	0.00761076	0.0262958	0.0269737	0.0424521	0.0133326	0.0106108	0.024325
0	1	0.0187578	0.00695561	0.00755988	0.0076547	0.0357171	0.0121505	0.00289435	0.0163968	0.0137944	0.0319236
0	1	0.0275617	0.0224225	0.00878506	0.00278321	0.0432278	0.0159196	0.00728745	0.0168258	0.010133	0.0216132
0	1	0.001343	0.00416963	0.0188298	0.00733094	0.00853785	0.00663835	0.00289603	0.00988596	0.0175438	0.0241753
0	1	0.00906174	0.0234118	0.00591075	0.0367648	0.0177611	0.00447391	0.0227649	0.00955344	0.0140333	0.0120361
0	1	0.0214796	0.0283811	0.0124855	0.004313	0.0207836	0.00799776	1.87681e-05	0.0145056	0.00862151	0.0248882
0	1	0.0382656	0.0306466	0.00532778	0.00946546	0.0491424	0.019934	0.0057914	0.0164163	0.00863892	0.0439312
0	1	0.0224889	0.0349598	0.00770019	0.0112311	0.0421242	0.0209912	0.00526049	0.0095339	0.0150149	0.078229
0	1	0.00671218	0.00836776	0.0136514	0.00612376	0.00948006	0.00492477	0.00454865	0.00534211	0.0118313	0.013542
0	1	0.008058	0.0211384	0.00291485	0.0188244	0.0284864	0.0141265	0.010023	0.00955344	0.0110885	0.11235
0	1	0.00839164	0.0129142	0.00774071	0.0093481	0.015906	0.00946661	0.00526049	0.00738928	0.00567675	0.0602237
0	1	0.0962139	0.19012	0.00649372	0.0246811	0.0821673	0.0575231	0.181482	0.0408457	0.00838263	0.103378
0	1	0.0478315	0.087983	0.00897444	0.0587065	0.0710927	0.0355508	0.0728529	0.0117192	0.014384	0.100824
0	1	0.0165568	0.040237	0.00536831	0.036838	0.0490303	0.00954552	0.0690252	0.0245075	0.0222595	0.0129067
0	1	0.0201337	0.00993106	0.00999153	0.00942151	0.0225631	0.00884074	0.00195459	0.00840311	0.00840327	0.0307092
0	1	0.00570564	0.0239781	0.0106556	0.0510599	0.0319631	0.0167993	0.0839869	0.0156755	0.0159965	0.105836
0	1	0.0365862	0.0339935	0.0058678	0.0254521	0.0440578	0.0173291	0.0940189	0.0175471	0.00814377	0.0669442
0	1	0.00402618	0.00360872	0.00774071	0.00882503	0.00914875	0.00612874	0.00334207	0.00610247	0.0108496	0.0224048
0	1	0.195672	0.378933	0.0128666	0.0301966	0.03735	0.239353	0.263769	0.224026	0.00541178	0.0474195
0	1	0.0389449	0.00524874	0.0150765	0.00737486	0.0248497	0.0211872	0.00319866	0.0110292	0.00990384	0.0557951
0	1	0.00402899	0.00681208	0.00524675	0.00914171	0.0213964	0.011582	0.00360656	0.0116428	0.00591563	0.0197321
0	1	0.0290595	0.0282518	0.00470428	0.0411099	0.0387993	0.0167112	0.0111243	0.00900371	0.00469515	0.0371473
0	1	0.0194664	0.0256773	0.0146958	0.0128071	0.0313005	0.0156743	0.00781835	0.00766227	0.00732694	0.049712
0	1	0.006715	0.00524874	0.0205176	0.00850458	0.00828322	0.0107098	0.00067565	0.00968124	0.00862151	0.0322953
0	1	0.00973464	0.0157517	0.00649372	0.0187213	0.0286348	0.00905491	0.00664797	0.00951437	0.00897768	0.0907155
0	1	0.0460076	0.0593071	0.00478533	0.0415448	0.0900892	0.0276936	0.171341	0.0107037	0.0291264	0.0472845
0	1	0.0849025	0.16505	0.0124449	0.0230491	0.115613	0.0551738	0.0163485	0.0432899	0.0123351	0.0988975
0	1	0.0343071	0.0161768	0.0190603	0.0076547	0.0310346	0.0230949	0.00191841	0.00886778	0.0170041	0.0150024
0	1	0.0157366	0.0163852	0.0104371	0.0206179	0.0216509	0.0107409	0.00657561	0.00725279	0.00838263	0.0225491
0	1	0.0255085	0.0362948	0.00470428	0.0201381	0.038443	0.0225078	0.075009	0.0078599	0.01971	0.0592829
0	1	0.00369254	0.00326252	0.00999153	0.0100691	0.0190569	0.00706844	0.00610505	0.00925934	0.0120789	0.013117
0	1	0.0644098	0.0227761	0.00770019	0.0767762	0.0579348	0.0292654	0.247469	0.0175553	0.0354742	0.0117366
0	1	0.00570564	0.00539226	0.0130442	0.0126632	0.0156954	0.00636306	0.00259406	0.00763623	0.0170095	0.0123479
0	1	0.0184599	0.0349061	0.014939	0.00635965	0.0318597	0.0245773	0.00251764	0.0152855	0.00521417	0.0473656
0	1	0.0432416	0.13889	0.011862	0.0165166	0.137159	0.0432662	0.0176743	0.030142	0.00986806	0.176759
0	1	0.00704863	0.00595865	0.0185095	0.00561556	0.0188023	0.0087025	0.00259406	0.00688237	0.0142983	0.029136
0	1	0.130559	0.277669	0.00774071	0.0152759	0.101233	0.0577459	0.0242742	0.060305	0.0132906	0.0406938
0	1	0.0426282	0.0556217	0.00778121	0.00398923	0.0642434	0.0366194	0.00863873	0.0320722	0.0178087	0.00648538
0	1	0.0654759	0.377908	0.00416184	0.00918563	0.0787674	0.0399671	0.0125841	0.0771664	0.00320973	0.033737
0	1	0.102028	0.153327	0.00653425	0.0155892	0.0791786	0.0432537	0.0787626	0.0404167	0.0101069	0.0268092
0	1	0.029532	0.0611845	0.00467077	0.0213014	0.10033	0.0270487	0.0182816	0.0137772	0.0123351	0.0824151
0	1	0.029532	0.0601796	0.00470428	0.0213014	0.100218	0.0279629	0.0179063	0.0144162	0.0122938	0.0816546
0	1	0.0268509	0.00950822	0.0137325	0.00737486	0.0575871	0.0127084	0.00911575	0.019285	0.014667	0.0121712
0	1	0.0275596	0.00950822	0.013522	0.00737486	0.0578313	0.0127394	0.00977295	0.0198281	0.014776	0.0126415
0	1	0.00536919	0.00340604	0.0108823	0.00236637	0.00762279	0.0127481	0.00199077	0.00840311	0.00320973	0.0199489
0	1	0.00906174	0.00411595	0.00774071	0.00635965	0.0241092	0.00602167	0.00199077	0.0110742	0.00807317	0.0143781
0	1	0.0345703	0.113096	0.00357887	0.0119238	0.0519829	0.0295591	0.00980915	0.0216739	0.00689721	0.0903851
0	1	0.023159	0.021569	0.00502695	0.0106287	0.0282413	0.00851829	0.00593483	0.0141677	0.00665833	0.0118205
0	1	0.00469909	0.00273557	0.0287118	0.0103928	0.00637752	0.00755846	0.00422827	0.0116943	0.0113274	0.018608
0	1	0.0295347	0.0334863	0.0190603	0.0121597	0.0261228	0.0128552	0.0222579	0.0324301	0.0130778	0.0150007
0	1	0.0147673	0.010641	0.0029959	0.0058	0.0226138	0.0163031	0.0033059	0.00610247	0.00912535	0.0168728
0	1	0.0786373	0.0459558	0.00585074	0.00801941	0.0586061	0.0509142	0.0153779	0.0386506	0.00692329	0.0369863
0	1	0.00402618	0.00936467	0.0101537	0.0058	0.0135702	0.00785151	0.0013513	0.00573205	0.012044	0.0205114
0	1	0.0439656	0.039078	0.0108302	0.0137345	0.0913157	0.0268079	0.0104486	0.0248194	0.0120701	0.0272645
0	1	0.0164468	0.0322385	0.00357887	0.0305062	0.0428426	0.018555	0.0259163	0.0259501	0.0192803	0.00895358
0	1	0.0120842	0.00861763	0.00657477	0.0058	0.0334704	0.00751151	0.00522295	0.0280364	0.0138205	0.0193216
0	1	0.0360801	0.0171661	0.0154571	0.0134547	0.0896268	0.0219263	0.00451248	0.0121416	0.0288615	0.0272793
0	1	0.0265151	0.00453882	0.0206486	0.00761076	0.0585694	0.0132076	0.00462102	0.0152464	0.0238655	0.0193313
0	1	0.0115791	0.00340604	0.00892612	0.0186511	0.0183371	0.017115	0.00913351	0.00992387	0.0113274	0.0498213
0	1	0.0130879	0.00752199	0.0179754	0.00936601	0.0165664	0.0102731	0.0033059	0.00725279	0.00939033	0.0486261
0	1	0.00604209	0.00411595	0.00890665	0.00761076	0.0157548	0.0122574	0.00462102	0.00391721	0.00543787	0.0689941
0	1	0.00100654	0.00595865	0.00489063	0.0154059	0.0102645	0.00853787	0.0109353	0.0127623	0.0159226	0.00572598
0	1	0.00939818	0.0102181	0.0183558	0.00701875	0.0152456	0.00553106	0.00067565	0.00840311	0.0152423	0.0427085
0	1	0.00939818	0.00610217	0.017028	0.00593933	0.0124527	0.0086266	0.00268222	0.00573205	0.019975	0.0340634
0	1	0.0288059	0.0056793	0.0228089	0.0146179	0.0282552	0.0138145	0.0106657	0.00994338	0.0170041	0.0658937
0	1	0.149502	0.240993	0.0130685	0.0228291	0.0706513	0.0901284	0.0990894	0.0757421	0.0119637	0.0647707
0	1	0.00369254	0.0112151	0.00774071	0.0788838	0.0153556	0.00729357	0.0163687	0.00534211	0.0345121	0.0159848
0	1	0.0261814	0.0156104	0.0124449	0.00644046	0.0427269	0.0212364	0.00906115	0.017937	0.0182507	0.04309
0	1	0.0204759	0.0163236	0.00550937	0.0396957	0.0294726	0.0162818	0.0262261	0.00495215	0.0155448	0.0380528
0	1	0.00436264	0.00411595	0.0203315	0.00586706	0.0060473	0.00577637	0.00131512	0.00881257	0.014979	0.0119495
0	1	0.041645	0.201298	0.012364	0.0201381	0.130505	0.0201004	0.0306222	0.0467401	0.0128389	0.0555624
0	1	0.00671218	0.00553577	0.010032	0.0101943	0.0120851	0.0111422	0.00928226	0.00456221	0.00980069	0.0602847
0	1	0.0278581	0.00936467	0.00295538	0.00853811	0.0257647	0.00930021	0.00375769	0.0117386	0.0158946	0.0198417
0	1	0.0715805	0.0648724	0.011279	0.00849415	0.0669819	0.0273847	0.01589	0.0237243	0.0123351	0.0118974
0	1	0.00100654	0.00482587	0.011862	0.0119238	0.00603335	0.0071859	0.00197235	0.0022811	0.00936423	0.03175
0	1	0.0104048	0.00397243	0.00890665	0.0089058	0.0164909	0.00826206	0.00263024	0.00152074	0.012574	0.028816
0	1	0.0208123	0.0112074	0.00971633	0.0058	0.0179649	0.0117877	0.00195459	0.011854	0.0150409	0.0195295
0	1	0.148627	0.289971	0.00703617	0.00978922	0.058977	0.124866	0.133238	0.165838	0.00986806	0.0258577
0	1	0.0369227	0.0210169	0.00987854	0.0292278	0.0449251	0.0253783	0.0152867	0.0133357	0.0108757	0.0474574
0	1	0.0223482	0.0267781	0.00780549	0.0076547	0.0419253	0.0239191	0.0033059	0.0103138	0.0133023	0.0388165
0	1	0.0120842	0.0167432	0.00885529	0.0116	0.0172005	0.0115527	0.00721508	0.00860455	0.00493403	0.0506934
0	1	0.00570564	0.00511618	0.0101537	0.00672735	0.0135783	0.0117393	0.00421116	0.0092593	0.0110885	0.0290692
0	1	0.00570564	0.00140011	0.0245742	0.00508984	0.0038114	0.0054136	0.00234873	0.00990434	0.0132667	0.0181741
0	1	0.0221496	0.00553577	0.00507292	0.0100691	0.00981008	0.0122574	0.0046572	0.00421132	0.0078788	0.0468167
0	1	0.0473246	0.0597377	0.00241293	0.00921397	0.0662849	0.0323988	0.00982691	0.0201477	0.0110798	0.0430685
0	1	0.00536919	0.00133546	0.0179266	0.00946546	0.00157548	0.00884074	0.00195459	0.00764274	0.0152538	0.027164
0	1	0.0801598	0.0766677	0.00528726	0.0615774	0.0984874	0.0501323	0.172633	0.0357246	0.0189412	0.0390735
0	1	0.0275589	0.018163	0.013109	0.00640358	0.0424734	0.0256724	0.0137814	0.0110742	0.0145458	0.0353605
0	1	0.0449597	0.0433835	0.0101131	0.0153973	0.0520021	0.0198883	0.0113907	0.0158249	0.00889518	0.0809663
0	1	0.0171169	0.0622827	0.00953012	0.0328823	0.0271106	0.0210004	0.0102019	0.0171571	0.00984195	0.0691079
0	1	0.174664	0.660278	0.00774071	0.0128404	0.184074	0.0577509	0.0443087	0.161495	0.0105847	0.0178835
0	1	0.0248384	0.0656963	0.0166068	0.00825829	0.049397	0.0120801	0.00401772	0.0145056	0.00749707	0.0465109
0	1	0.0315506	0.0509471	0.00591075	0.0118798	0.0636533	0.0251127	0.00721508	0.0204424	0.00838263	0.0420678
0	1	0.0110748	0.00468234	0.00291485	0.00213452	0.0258681	0.0110933	0.00263024	0.00686284	0.00368749	0.0150503
0	1	0.0217407	0.0641253	0.00711721	0.0104367	0.0565609	0.0157152	0.00401772	0.0262182	0.00934349	0.0510866
0	1	0.025257	0.0367488	0.0059918	0.00398923	0.0448217	0.0203175	0.0112328	0.012786	0.010721	0.0137995
0	1	0.0587358	0.0300409	0.00770019	0.00978922	0.0390798	0.0364143	0.0133095	0.0133553	0.0130191	0.0509015
0	1	0.0170409	0.0114944	0.0119431	0.0109085	0.0383069	0.0231758	0.00957988	0.00610247	0.00395245	0.0613658
0	1	0.115518	0.144298	0.00976501	0.0286635	0.159896	0.0512377	0.0480855	0.0330308	0.0165264	0.0481499
0	1	0.176472	0.317403	0.00774071	0.0127517	0.0781034	0.0751556	0.0629438	0.100199	0.00371356	0.0152068
0	1	0.00301964	0.0012763	0.0190603	0.00978922	0.00249054	0.00603146	0.00323354	0.00421132	0.0172952	0.0139155
0	1	0.0054086	0.00269613	0.0246876	0.0112762	0.00879248	0.0110933	0.00458484	0.0122245	0.0170041	0.0243701
0	1	0.304378	0.159849	0.00948963	0.0218419	0.0675169	0.235703	0.229895	0.290017	0.0162875	0.00730416
0	1	0.0569508	0.206226	0.00632754	0.106015	0.107526	0.0259263	0.0290051	0.0431659	0.0133167	0.0485463
0	1	0.111193	0.067171	0.0334467	0.00490194	0.0257642	0.0784191	0.0124578	0.0456696	0.00572995	0.0141597
0	1	0.185058	0.0494243	0.0224365	0.0113202	0.0374535	0.17514	0.0117999	0.0804333	0.0160486	0.0149798
0	1	0.0838685	0.00652503	0.0565519	0.00188303	0.0189058	0.0401757	0.00394537	0.0164358	0.0110885	0.0189135
0	1	0.177735	0.0509646	0.0184844	0.00898443	0.0679621	0.111338	0.0100477	0.0972498	0.0180118	0.010347
0	1	0.105595	0.255348	0.00889496	0.0393078	0.103137	0.0415692	0.0146453	0.0393054	0.0162615	0.0805165
0	1	0.264269	0.754741	0.00587023	0.00881796	0.0237349	0.334956	0.223351	0.677038	0.0089825	0.0102926
0	1	0.27062	0.975213	0.00540883	0.0242783	0.173568	0.10845	0.0944009	0.317951	0.00618059	0.0138932
0	1	0.00100654	0.00212973	0.014356	0.0033417	0.00655657	0.00577637	0.00401772	0.0080327	0.00912535	0.0138916
0	1	0.132612	0.0193675	0.0093358	0.0130223	0.0746524	0.0517595	0.0098815	0.0320527	0.0139063	0.0104486
0	1	0.134406	0.261606	0.00353835	0.00431415	0.0139533	0.285104	0.197997	0.301889	0.017773	0.00721859
0	1	0.139317	0.019447	0.0494968	0.0033417	0.0280307	0.0525079	0.00099471	0.00840311	0.0136243	0.0144502
0	1	0.139289	0.00723493	0.089036	0.00366547	0.0742975	0.0719306	0.0100243	0.0201223	0.0314468	0.022642
0	1	0.159826	0.365874	0.00828316	0.011426	0.00960408	0.267735	0.397857	0.478002	0.0196276	0.00983342
0	1	0.132738	0.00556973	0.057544	0.00722514	0.0364899	0.0576429	0.0106831	0.0362	0.0162615	0.0118932
0	1	0.2834	0.887183	0.00711721	0.00576718	0.0517753	0.203911	0.0367847	0.530028	0.00419132	0.0119127
0	1	0.198456	0.00794484	0.0625515	0.00213452	0.0398406	0.10784	0.00977295	0.0236495	0.0184634	0.0116052
0	1	0.118828	0.075771	0.00536831	0.00552017	0.0439271	0.243042	0.0387901	0.130022	0.0216732	0.0182816
0	1	0.324522	0.00922115	0.037573	0.00880115	0.036824	0.188126	0.00728745	0.0686089	0.0133095	0.0153437
0	1	0.190318	0.844759	0.0142749	0.00974531	0.0299479	0.460519	0.169762	0.759304	0.0165003	0.0168707
0	1	0.141714	0.263687	0.0125665	0.00820799	0.0254089	0.264786	0.135964	0.291621	0.0173516	0.00917887
0	1	0.211598	0.326114	0.0137325	0.00301794	0.0167455	0.318539	0.173443	0.320557	0.0208671	0.00987133
0	1	0.260878	0.228528	0.012526	0.0129077	0.0423869	0.291971	0.136518	0.288956	0.023441	0.0114251
0	1	0.166128	0.0611421	0.00595128	0.0311333	0.0434487	0.0795584	0.0190499	0.07509	0.0164265	0.0102908
0	1	0.181239	0.23666	0.0070767	0.00181076	0.0266754	0.248127	0.113583	0.370167	0.00469515	0.0100375
0	1	0.123365	0.46643	0.00972496	0.0120889	0.0120206	0.433616	0.436954	0.546915	0.0169992	0.019538
0	1	0.00354332	0	0.0131495	0.00898443	0.00513224	0.0103885	0.0013513	0.00857208	0.00763992	0.0455834
0	1	0.202653	0.303943	0.0152142	0.0120061	0.0286566	0.365407	0.189742	0.475615	0.0126951	0.0139534
0	1	0.114087	0.034022	0.0127689	0.024731	0.0567411	0.0973166	0.0648046	0.0522897	0.0163136	0.0121506
0	1	0.232606	0.179114	0.00997541	0.0134047	0.039132	0.320125	0.21352	0.326546	0.0108496	0.00947967
0	1	0.212368	0.297763	0.013692	0.0140582	0.0183147	0.292032	0.310586	0.399301	0.0126652	0.0102675
0	1	0.207977	0.344274	0.00894715	0.0055988	0.0220567	0.318266	0.168311	0.332764	0.00532602	0.00938528
0	1	0.169384	0.154909	0.015522	0.00665052	0.0174911	0.219925	0.0991919	0.237155	0.0152093	0.00420425
0	1	0.271628	0.230289	0.0119431	0.00768303	0.100279	0.218485	0.0662871	0.222087	0.00294477	0.0159396
0	1	0.234732	0.23729	0.013042	0.0184486	0.0537734	0.370185	0.265003	0.474584	0.0140594	0.0132069
0	1	0.246287	0.0900928	0.00233188	0.00912496	0.0425036	0.194913	0.0506345	0.14697	0.0148021	0.014208
0	1	0.0811063	0.15544	0.00711721	0.00733094	0.0198576	0.168769	0.162089	0.263029	0.00835653	0.0070924
0	1	0.221276	0.380163	0.00595128	0.0069904	0.029102	0.265605	0.0880605	0.313594	0.0111561	0.0104922
0	1	0.204441	0.0781186	0.0238052	0.00487265	0.0217427	0.247055	0.0385884	0.149971	0.0258646	0.00834484
0	1	0.190244	0.0913573	0.00890665	0.00060359	0.0137875	0.176638	0.0540748	0.129198	0.00493403	0.00704845
0	1	0.144285	0.366449	0.00493749	0.00846437	0.0279051	0.167783	0.151274	0.257037	0.0209295	0.00843174
0	1	0.184603	0.0492402	0.036533	0.00459282	0.042617	0.159469	0.0249219	0.117137	0.0108496	0.0136825
0	1	0.142998	0.553551	0.054216	0.00438121	0.035016	0.215901	0.0541042	0.183846	0.00712839	0.00665587
1	1	0.104754	0.0665918	0.00591075	0.0823548	0.0776286	0.0674031	0.40433	0.031385	0.0212926	0.0374257
1	1	0.0295375	0.0536355	0.00770019	0.0124452	0.041922	0.0107409	0.00664797	0.0190678	0.0061545	0.0103993
1	1	0.0404113	0.0695252	0.00382983	0.0714763	0.044629	0.0348166	0.0627856	0.0287664	0.0162615	0.0735184
1	1	0.0828563	0.230588	0.00765968	0.0165166	0.0567717	0.0778661	0.0973486	0.0810551	0.00517291	0.0457533
1	1	0.044313	0.134393	0.00770019	0.0333563	0.0469933	0.0266839	0.120562	0.0308271	0.00819373	0.0401347
1	1	0.047661	0.0404496	0.00478533	0.024786	0.0819566	0.0300466	0.0538691	0.016933	0.00763992	0.037283
1	1	0.320682	0.0815401	0.00898771	0.0231999	0.0738421	0.161876	0.188165	0.0960495	0.0107758	0.00814668
1	1	0.0187598	0.0334443	0.00269428	0.0434254	0.0248842	0.024627	0.0556067	0.00693756	0.00493403	0.0389713
1	1	0.0244992	0.00879829	0.00233188	0.00793453	0.0486331	0.0246844	0.00263024	0.0129848	0.00730983	0.0229922
1	1	0.00399823	0.00468234	0.00728557	0.00728701	0.0143261	0.00612874	0.00263024	0.00876535	0.0106233	0.0109044
1	1	0.00335609	0.00269613	0.0111819	0.0033417	0.0159845	0.00493337	0.00536903	0.00458174	0.00740105	0.0154511
1	1	0.0379076	0.0151798	0.010032	0.00398923	0.0413106	0.0250056	0.00390918	0.017937	0.0155187	0.0260746
1	1	0.0496685	0.123961	0.00653425	0.0107166	0.0472088	0.0469359	0.013115	0.0382576	0.00689721	0.0685267
1	1	0.00906174	0.00269613	0.0143315	0.00793453	0.00447182	0.00778359	0.00390918	0.0080327	0.0187297	0.00957127
1	1	0.109784	0.257708	0.014866	0.00914171	0.158247	0.0906877	0.0641474	0.0936475	0.00618059	0.0215625
1	1	0.099901	0.121692	0.0067891	0.0510572	0.0874222	0.0784287	0.197545	0.0541814	0.0136761	0.0466883
1	1	0.0457556	0.0107845	0.0112304	0.00974531	0.0182454	0.0353941	0.00518813	0.0194577	0.00641946	0.0489743
1	1	0.0292011	0.0248316	0.0104369	0.0348878	0.0433497	0.0201793	0.0280332	0.0133357	0.0214006	0.0550531
1	1	0.00604209	0.00382892	0.0100726	0.00366547	0.00879248	0.00359765	0.00259406	0.00156298	0.0152473	0.0119492
1	1	0.0168103	0.0266743	0.00715774	0.00644752	0.0379628	0.0191221	0.00589996	0.0122174	0.00567675	0.0242389
1	1	0.021788	0.00553577	0.0183962	0.00459282	0.0213964	0.00935952	0.00259406	0.00725279	0.017773	0.0131331
1	1	0.00738509	0.00198621	0.0144691	0.00616769	0.00711351	0.00954552	0.00323354	0.00495215	0.0078788	0.0152429
1	1	0.0604153	0.0241217	0.0108176	0.0116439	0.053598	0.0273267	0.00661179	0.0234644	0.00811769	0.0146934
1	1	0.0104019	0.00752199	0.00595128	0.0058	0.0173304	0.00989787	0.00458484	0.00649242	0.00591563	0.0204798
1	1	0.0120813	0.00851123	0.00687561	0.0122475	0.0197174	0.0243479	0.00785455	0.00807706	0.0133167	0.0426472
1	1	0.0114113	0.0211115	0.00765968	0.00966146	0.0406243	0.0221554	0.00801507	0.0103529	0.00427385	0.062413
1	1	0.002686	0.00453882	0.00828316	0.00306188	0.00299801	0.00809682	0.00131512	0.00448749	0.00936423	0.00445701
1	1	0.0555185	0.0877846	0.00715774	0.0152886	0.084718	0.0375957	0.0373194	0.0381308	0.005199	0.0637622
1	1	0.0762686	0.0217859	0.0130279	0.0128071	0.0961758	0.0262084	0.0482687	0.006122	0.0322579	0.0391944
1	1	0.0436348	0.0618674	0.00459049	0.0236117	0.047939	0.0298912	0.231349	0.019624	0.0368489	0.0366143
1	1	0.0120842	0.00894181	0.011862	0.0104108	0.0152461	0.0131005	0.00263024	0.0129848	0.0117368	0.025585
1	1	0.0610564	0.0832271	0.00886614	0.0300557	0.0798889	0.0387761	0.206615	0.0257763	0.0168065	0.0619242
1	1	0.242114	0.365165	0.00587023	0.0184743	0.0743419	0.138417	0.173513	0.116444	0.018722	0.0470823
1	1	0.024502	0.036786	0.00661527	0.028216	0.0411615	0.0202502	0.0103401	0.0149346	0.0131039	0.0268373
1	1	0.0173428	0.00340604	0.0187686	0.00843508	0.00843436	0.00979079	0.00323354	0.00534211	0.014776	0.0243556
1	1	0.0157739	0.0101489	0.00696334	0.00607982	0.028485	0.0164873	0.00537581	0.0126144	0.00625051	0.0231865
1	1	0.0120842	0.00808839	0.00704939	0.00663311	0.0075193	0.0170838	0.00935056	0.0022811	0.0101069	0.0259858
1	1	0.0549746	0.0786378	0.0136514	0.0199022	0.0651672	0.044715	0.0384885	0.0356124	0.0111146	0.0243069
1	1	0.101041	0.132013	0.00174891	0.012796	0.190694	0.0377588	0.0314939	0.0272456	0.0113535	0.0257407
1	1	0.00637855	0.00539226	0.0220884	0.00547623	0.0119434	0.010985	0.00721508	0.00754037	0.0157012	0.00792484
1	1	0.139419	0.275944	0.00711721	0.0126047	0.118766	0.0798571	0.040327	0.0896318	0.00419132	0.0231676
1	1	0.00301964	0.00709141	0.00890665	0.00487265	0.00315097	0.0101432	0.00195459	0.00551108	0.00763992	0.0109331
1	1	0.00771874	0.00340604	0.013692	0.00853811	0.0205566	0.00767649	0.00326971	0.0133748	0.0125479	0.00656001
1	1	0.00939818	0.00326252	0.0250116	0.0104726	0.014434	0.00989787	0.00259406	0.00647349	0.0128128	0.018571
1	1	0.0708768	0.0752725	0.00509302	0.0116516	0.0520864	0.0519737	0.0124032	0.0252668	0.00517291	0.0509465
1	1	0.0409489	0.084554	0.00882558	0.00946546	0.0777476	0.0330657	0.0168151	0.0239761	0.0119676	0.0567837
1	1	0.0191328	0.0149005	0.0148174	0.0125273	0.0248497	0.0125028	0.00458484	0.0103138	0.0044302	0.0887505
1	1	0.0201394	0.0228454	0.0100563	0.0146619	0.0529912	0.0239484	0.00323354	0.0129653	0.00951735	0.0681029
1	1	0.0134272	0.00340604	0.0148579	0.00886188	0.00980966	0.0143718	0.000924334	0.00877355	0.0108236	0.0378564
1	1	0.00637575	0.00453882	0.0115704	0.0103489	0.00619845	0.00965256	0.00319735	0.0080327	0.0115923	0.00915423
1	1	0.0391181	0.00666856	0.00466377	0.00395641	0.00711351	0.0140194	0.0098815	0.00725279	0.00713609	0.00665288
1	1	0.0311005	0.00808839	0.0155218	0.01036	0.0233791	0.0269817	0.017665	0.00961081	0.00835653	0.0221008
1	1	0.020473	0.0177401	0.00412132	0.0119864	0.047718	0.0108168	0.00653943	0.0123269	0.00833463	0.0498019
1	1	0.00771874	0.00595865	0.0309221	0.004313	0.00828322	0.00824306	0.00413576	0.012499	0.0118313	0.0119499
1	1	0.025845	0.0194393	0.00715774	0.00983952	0.027746	0.0185435	0.00785521	0.0141352	0.00962594	0.0627024
1	1	0.0275244	0.0133371	0.010032	0.00886188	0.0427369	0.0212364	0.00458484	0.0160459	0.0108496	0.0199333
1	1	0.204578	0.191005	0.00886614	0.0220368	0.102435	0.0997559	0.0644899	0.0412161	0.0142722	0.0136058
1	1	0.206199	0.278615	0.00882558	0.0232879	0.0904072	0.10347	0.144084	0.0877743	0.0078788	0.0373406
1	1	0.040946	0.00482587	0.0154331	0.00487265	0.0391801	0.0262278	0.0033059	0.0125949	0.014776	0.0246313
1	1	0.00335609	0.00326252	0.0351086	0.00886188	0.0107737	0.00489541	0.00394537	0.0148506	0.0169757	0.0129659
1	1	0.00536919	0.00411595	0.0181282	0.00519641	0.00480203	0.00919312	0.00244256	0.0122245	0.00543787	0.0206377
1	1	0.0144309	0.00515562	0.0194245	0.00547623	0.0129385	0.0071859	0.00469337	0.0137452	0.0184896	0.00928369
1	1	0.0157711	0.0154471	0.0208255	0.0111974	0.0177361	0.0106685	0.0117638	0.0141802	0.0204321	0.0300185
1	1	0.0156341	0.0360532	0.0101537	0.0343722	0.0227745	0.0166555	0.0230327	0.0149151	0.022151	0.0359686
1	1	0.0379236	0.0326406	0.0165664	0.0280164	0.0425116	0.0260627	0.00390918	0.0220649	0.0199663	0.054343
1	1	0.0168364	0.00070991	0.023724	0.00500677	0.0146101	0.0101732	0.00127895	0.00840311	0.0233975	0.0163913
1	1	0.032212	0.0228454	0.00948963	0.0146179	0.0322178	0.0245945	0.00707035	0.0159289	0.010133	0.0971246
1	1	0.0137608	0.00070991	0.0160159	0.00398923	0.00985868	0.00938488	0.00462102	0.011854	0.0161137	0.00799462
1	1	0.0308805	0.0126272	0.00657477	0.0071875	0.0470282	0.0145542	0.0033059	0.00495215	0.00814377	0.0188084
1	1	0.170451	0.714582	0.010615	0.00913059	0.102276	0.0984317	0.16611	0.275558	0.0066844	0.0163426
1	1	0.0198333	0.00872068	0.00987854	0.00459282	0.0433134	0.0159581	0.00462102	0.0121822	0.00763992	0.0119846
1	1	0.01913	0.0143341	0.0143155	0.00782871	0.03038	0.0183103	0.00529667	0.00994338	0.0113274	0.0420405
1	1	0.00973464	0.00212973	0.0212722	0.00793453	0.0199243	0.00850571	0.00259406	0.009183	0.0124469	0.0108995
1	1	0.0332273	0.0173687	0.0211381	0.00377763	0.0645948	0.0129622	0.014394	0.00996292	0.0230836	0.0283442
1	1	0.0124179	0.00269613	0.0284608	0.00733094	0.00919827	0.0160266	0.00661179	0.011854	0.0133167	0.00759295
1	1	0.0208095	0.0271048	0.00233188	0.0107716	0.0358781	0.0112271	0.00334207	0.0148955	0.0155448	0.0218207
1	1	0.00704863	0.00273557	0.0219751	0.00196166	0.00747163	0.00908602	0.000159868	0.00879308	0.0181985	0.0205108
1	1	0.0140973	0.00652503	0.0198293	0.0089058	0.0101133	0.0100251	0.00255789	0.00764274	0.016185	0.0157549
1	1	0.00805518	0.00468234	0.0247687	0.00797845	0.00828322	0.00531691	0.00263024	0.00879308	0.017508	0.0126516
1	1	0.0114113	0.00496938	0.0166473	0.00715807	0.0141794	0.0129622	0.00191841	0.0148127	0.017534	0.00807427
1	1	0.0241656	0.0185859	0.00689865	0.00297285	0.0190569	0.0202864	0.0033059	0.00840311	0.00986806	0.0292472
1	1	0.00758929	0.0232682	0.0110087	0.0122475	0.0460884	0.0168097	0.00529667	0.0133016	0.0139639	0.0546532
1	1	0.0302076	0.0194393	0.0126798	0.0107605	0.0365891	0.0233611	0.00718996	0.009183	0.00844453	0.0319972
1	1	0.0924375	0.211099	0.00882558	0.00852225	0.0527724	0.0817237	0.0624072	0.0957332	0.00541178	0.0315114
1	1	0.0525424	0.146939	0.00353835	0.00672735	0.0209348	0.0641585	0.0975195	0.070014	0.00222814	0.0217582
1	1	0.0147681	0.00610217	0.00826991	0.0106727	0.0225102	0.0158219	0.00208733	0.00877195	0.00652261	0.00988944
1	1	0.0557148	0.0461048	0.011198	0.00970136	0.0355199	0.0518141	0.00728745	0.0241517	0.0061545	0.0286731
1	1	0.0469909	0.164247	0.00953012	0.064113	0.106884	0.0285056	0.0507387	0.0385776	0.0201878	0.023905
1	1	0.0606054	0.082366	0.00474481	0.0231434	0.094531	0.0317255	0.0565498	0.0175471	0.00541178	0.0672027
1	1	0.0275496	0.00865476	0.025635	0.00507859	0.0387788	0.0205317	0.00650325	0.00573205	0.0187285	0.0497835
1	1	0.0679654	0.108404	0.00295538	0.0403641	0.0887072	0.0384815	0.174509	0.0372046	0.00909924	0.0505121
1	1	0.0497319	0.0847882	0.00295538	0.00781196	0.0415063	0.0298145	0.0119112	0.0306727	0.00814377	0.0184972
1	1	0.0259562	0.00907768	0.0150785	0.00793453	0.030698	0.0161649	0.00589996	0.0159402	0.0143244	0.0227078
1	1	0.0165193	0.0228454	0.0101131	0.0137345	0.0271428	0.0153023	0.00589996	0.00267105	0.00952602	0.0545776
1	1	0.0855845	0.118985	0.00528726	0.0288894	0.0751567	0.0434823	0.182642	0.0370048	0.0171613	0.0464788
1	1	0.0130907	0.00539226	0.0141682	0.00978922	0.018089	0.0178986	0.00941572	0.00955344	0.0167653	0.0584299
1	1	0.00839164	0.00877858	0.00828316	0.00683797	0.0185183	0.0149695	0.00131512	0.0111375	0.0152799	0.0120963
1	1	0.0104048	0.00323404	0.0201195	0.00728701	0.0155002	0.00989787	0.00323354	0.011854	0.00960312	0.0318578
1	1	0.00671218	0.00524874	0.0132228	0.00547623	0.0104951	0.0044837	0.00323354	0.0145252	0.0115923	0.0191176
1	1	0.00369254	0.00737848	0.0121099	0.00757036	0.0264435	0.00619668	0.00458484	0.0136592	0.00665833	0.0247448
1	1	0.00665626	0.00397243	0.0154004	0.00520798	0.0127074	0.0133452	0.0033059	0.00458174	0.0142983	0.023365
1	1	0.0355769	0.0102181	0.0171898	0.010305	0.0363873	0.0240083	0.00195459	0.014499	0.0120701	0.0123789
1	1	0.257425	0.239044	0.00565979	0.0186511	0.0247462	0.174443	0.248179	0.142707	0.00618059	0.0309669
1	1	0.146388	0.0995025	0.0125584	0.0137785	0.169203	0.0534113	0.0137545	0.0482366	0.012574	0.0306842
1	1	0.0184599	0.00865476	0.0160238	0.0130168	0.0318147	0.0121598	0.0039266	0.0187169	0.0256431	0.0145515
1	1	0.00637855	0.00598933	0.00450997	0.00370235	0.00828322	0.00612874	0.0008821	0.00573205	0.0103458	0.0284892
1	1	0.0187963	0.00539226	0.0195216	0.00552017	0.0226438	0.0166244	0.00995386	0.0110546	0.0133178	0.0289604
1	1	0.0463229	0.0264967	0.0117801	0.00918044	0.0223591	0.0434541	0.0126619	0.0179175	0.0123351	0.0368363
1	1	0.00570564	0.00794484	0.0268657	0.00487265	0.00644207	0.00341676	0.00127895	0.0110937	0.0196839	0.0158844
1	1	0.0835384	0.0174531	0.0213111	0.00459282	0.0470098	0.0682058	0.0473028	0.0405894	0.0217253	0.0148899
1	1	0.137016	0.130946	0.00595128	0.0417147	0.0877446	0.0984706	0.17515	0.0925707	0.0113274	0.0344698
1	1	0.033912	0.0640454	0.0172303	0.0229091	0.0549145	0.0206388	0.0242393	0.0149718	0.0130191	0.058718
1	1	0.0812164	0.216579	0.0111855	0.0127632	0.138269	0.0558643	0.0191597	0.0319114	0.0162615	0.103994
1	1	0.00604209	0.00198621	0.0339587	0.00394529	0.0116402	0.00683352	0.00323354	0.00478159	0.0153421	0.00902778
1	1	0.0663427	0.018977	0.00892285	0.00659502	0.053256	0.040829	0.003873	0.0213879	0.0105847	0.0084244
1	1	0.113112	0.288214	0.00591075	0.0124834	0.129429	0.0524301	0.00977295	0.0793517	0.00886041	0.0200269
1	1	0.0383008	0.0153233	0.0157892	0.00584393	0.0786891	0.0299702	0.00195459	0.0103138	0.0170249	0.0211415
1	1	0.0144337	0.00524874	0.0108106	0.00635965	0.0155778	0.0110283	0.00326971	0.00608295	0.0151474	0.0215537
1	1	0.0165297	0.00468234	0.0202668	0.010113	0.00945423	0.00778359	0.00319735	0.0080327	0.01375	0.0140036
1	1	0.137582	0.59256	0.0119601	0.0207856	0.136986	0.049857	0.0784627	0.154961	0.00469515	0.0236193
1	1	0.126797	0.0787289	0.00653425	0.0281166	0.0687077	0.0655324	0.0707874	0.053811	0.0183065	0.0157862
1	1	0.0355029	0.0184423	0.0186042	0.00588485	0.0489207	0.0136982	0.0033059	0.0110742	0.0176443	0.010907
1	1	0.0261759	0.0934586	0.00778121	0.0700182	0.081263	0.026094	0.0125479	0.0225188	0.0165003	0.027887
1	1	0.304395	0.222133	0.0170565	0.014426	0.0735986	0.321982	0.231787	0.410739	0.00344861	0.00762232
1	1	0.250818	0.0455471	0.0105745	0.00853811	0.0601918	0.213157	0.0791381	0.119398	0.0145697	0.0112704
1	1	0.0107383	0.00553577	0.037761	0.00733094	0.00868902	0.00466967	0.00458484	0.00830074	0.0216993	0.0116317
1	1	0.101448	0.0768589	0.0118215	0.00789061	0.0855229	0.0884502	0.0617022	0.0935062	0.00967069	0.0194601
1	1	0.0157739	0.00524874	0.00798361	0.0133299	0.0327192	0.0113386	0.0046572	0.0141352	0.0110885	0.0160455
1	1	0.183582	0.0167432	0.0333352	0.00181076	0.0371974	0.125777	0.00796308	0.0622141	0.017773	0.0246594
1	1	0.0980901	0.267556	0.00774071	0.0128511	0.0883212	0.0437647	0.00721508	0.0530815	0.0130578	0.136809
1	1	0.212341	0.383146	0.0107366	0.0230647	0.107797	0.114316	0.226959	0.147385	0.0246266	0.0301313
1	1	0.313318	0.676883	0.00357887	0.0128071	0.109064	0.205523	0.170214	0.55967	0.0103458	0.00930141
1	1	0.086627	0.170586	0.0155625	0.0106065	0.147111	0.0473437	0.0171382	0.0321112	0.00888647	0.10853
1	1	0.150294	0.331854	0.00353835	0.021713	0.0178828	0.227029	0.269296	0.436514	0.0199349	0.00884876
1	1	0.122162	0.298396	0.011795	0.00672735	0.0419253	0.174867	0.176837	0.295954	0.00740105	0.0132998
1	1	0.0147673	0.0113509	0.0196837	0.00918563	0.0185477	0.0176055	0.00597232	0.0173987	0.0216732	0.00889047
1	1	0.159782	0.848477	0.0145113	0.0273503	0.0158444	0.35259	0.528052	0.894284	0.0249622	0.0199161
1	1	0.246157	0.20928	0.00678521	0.00487265	0.0354722	0.301009	0.0843822	0.29753	0.00713609	0.0137168
1	1	0.0912622	0.0329123	0.0158033	0.0076547	0.0347164	0.118799	0.0382833	0.0660041	0.0157576	0.0395794
1	1	0.105315	0.0247237	0.0185178	0.0100858	0.0317455	0.0842456	0.0156903	0.0688521	0.00469515	0.0470544
1	1	0.193808	0.140058	0.00953012	0.0159234	0.221079	0.0789488	0.0194739	0.068791	0.00828661	0.0265119
1	1	0.195732	0.318854	0.00861906	0.0294116	0.0492846	0.312105	0.273015	0.386495	0.0204527	0.0168852
1	1	0.00973464	0.00681208	0.00890665	0.00789061	0.0148134	0.0187697	0.00137142	0.00996292	0.00888647	0.0253354
1	1	0.166525	0.715836	0.00548347	0.00547623	0.0127624	0.296996	0.138715	0.559353	0.00716218	0.00997837
1	1	0.262328	0.8274	0.0118215	0.00640358	0.0490609	0.28361	0.0640292	0.519115	0.015294	0.016728
1	1	0.166734	0.415722	0.00779373	0.0115561	0.0194422	0.315909	0.383873	0.460801	0.0135816	0.0114137
1	1	0.117523	0.969312	0.0106556	0.0105807	0.012351	0.382095	0.46585	1.03464	0.00783731	0.0114739
1	1	0.209871	0.292629	0.012785	0.0076443	0.0436182	0.306605	0.143531	0.344549	0.0115923	0.0203105
1	1	0.229731	0.433318	0.00450997	0.00618993	0.0239174	0.307082	0.291882	0.461592	0.0110624	0.0161859
1	1	0.256794	0.242763	0.00778121	0.0104367	0.0355163	0.249597	0.148791	0.292002	0.0194534	0.0102152
1	1	0.180411	0.47565	0.012526	0.0116954	0.0264875	0.299165	0.248395	0.386279	0.0182922	0.013957
1	1	0.189256	0.470934	0.0113601	0.0109964	0.0498413	0.252202	0.201973	0.468971	0.0187285	0.01417
1	1	0.0288628	0.00280249	0.0224854	0.00868901	0.0254624	0.0155672	0.00390918	0.012205	0.0189934	0.055795
1	1	0.208557	0.22214	0.0254407	0.00761076	0.0138007	0.209747	0.0828178	0.298563	0.01322	0.0132242
1	1	0.230702	0.537906	0.00425537	0.00700717	0.0147912	0.367447	0.192406	0.583587	0.00962917	0.0110673
1	1	0.157894	0.031213	0.027352	0.00362153	0.0666078	0.0941773	0.0098815	0.0971434	0.0125091	0.0237738
1	1	0.240793	0.476286	0.0113601	0.00733094	0.030872	0.262596	0.119396	0.481224	0.00543787	0.00869801
1	1	0.150951	0.212413	0.00712528	0.00487265	0.0201232	0.218771	0.163696	0.337175	0.017314	0.00534493
1	1	0.168266	0.322295	0.00787399	0.0107178	0.0138425	0.376561	0.210756	0.403062	0.00860633	0.0143345
1	1	0.0795954	0.109203	0.00645321	0.00607982	0.010368	0.134507	0.144385	0.121311	0.0130778	0.00923516
1	1	0.158735	0.262952	0.0136921	0.00896248	0.0407373	0.315706	0.330328	0.320948	0.0271372	0.0092221
1	1	0.197634	0.331704	0.00886614	0.00459282	0.0348426	0.257712	0.105818	0.387856	0.0110885	0.0103563
1	1	0.133321	0.189272	0.013692	0.00797326	0.0334352	0.279981	0.187461	0.242247	0.0103458	0.0158745
1	1	0.282185	0.100398	0.0158165	0.00837599	0.040362	0.228028	0.0937478	0.205778	0.00888647	0.00718763
1	1	0.174197	0.588853	0.0110929	0.004313	0.0126244	0.223297	0.0111604	0.374438	0.0132906	0.0172498
1	1	0.0990089	0.186781	0.0114941	0.00366547	0.0199257	0.200021	0.115695	0.227195	0.0027059	0.0113076
1	1	0.219805	0.17922	0.00802908	0.00273812	0.0241892	0.249661	0.0405583	0.201628	0.00864758	0.0108253
1	1	0.154676	0.273643	0.0113601	0.0118359	0.0323249	0.219739	0.211429	0.367266	0.00543787	0.0120428
1	1	0.149214	0.270365	0.00765968	0.00547623	0.0152456	0.214397	0.125191	0.254486	0.00716218	0.0105696
1	1	0.207497	0.465013	0.00703617	0.00930936	0.0164916	0.361372	0.274541	0.501373	0.0115923	0.0125892
1	1	0.143899	0.29394	0.0113601	0.00918563	0.0105576	0.375151	0.324086	0.4172	0.0150149	0.010603
1	1	0.182352	0.130529	0.0129064	0.00181076	0.0366418	0.210871	0.0444491	0.111129	0.0103458	0.00468828
1	1	0.156172	0.195676	0.00840474	0.00959959	0.0408388	0.177018	0.089922	0.276189	0.0123351	0.0139018
1	1	0.283565	0.357971	0.0125665	0.0079565	0.0255141	0.352238	0.112476	0.391617	0.010133	0.010591
1	1	0.170241	0.0436662	0.0131495	0.00606871	0.0351454	0.227959	0.0514978	0.0868415	0.00912535	0.04439
1	1	0.167801	0.112236	0.00653425	0.00774489	0.0195534	0.210497	0.0427083	0.220585	0.00771052	0.00656897
1	1	0.0928116	0.19001	0.00824263	0.00060359	0.0102645	0.165573	0.0297483	0.168547	0.00766055	0.014143
1	1	0.23806	0.12175	0.0178133	0.00612376	0.102936	0.122009	0.0141143	0.121952	0.0235715	0.0115635
1	1	0.323763	0.517977	0.00719824	0.00426906	0.0579021	0.343124	0.0713459	0.579167	0.00814377	0.0155348
1	1	0.27288	0.333584	0.0101131	0.00789061	0.0201488	0.462325	0.207865	0.475384	0.0177469	0.014634
