# Supplementary material for: Relationship between histone modifications and transcription factor binding is protein family specific
Source: Genome Res. 2018 Mar;28(3):321–33. doi: 10.1101/gr.220079.116 (PMC5848611; doi:10.1101/gr.220079.116)
Supplement: Supplemental Material [file supp_gr.220079.116_Supplemental_Material.zip › Supplemental_Material/ZBTB33/ZBTB33.txt]

tagtgaataagtctcacgagatctgatgggtttat	0
gtggcagtaagtctcacgagatctggcggttttat	0
tagtgaataagtctcatgagatctgatggttttaa	0
tagttaataagtctcatgagatctgatggttttgt	0
attgagtgaggtctcatgagatctggttgtttaaa	0
tagtgactaggtctcatgagatctgatgggtttat	0
tagtgaataagtctcatgagatctgatggttttgt	0
taatgagtgagtctcatgagatctgatagttttat	0
agagagtgagttctcatgagatctgatggttttat	0
cagtgagtaagtctcatgagatctgatggttttat	0
atagtgataagtctcatgagatctgatgattttat	0
tagtgagtaagtctcatgagatctggtggttttat	0
gtagtaataagtctcacgagatctgatggttttat	0
atagagtgagttctcatgagatctgatggttttat	0
tgatagtgagttctcatgagatctgatggttttat	0
ggatagtgagttctcatgagatctggttgtttaaa	0
taatgagtaagtctcacgagatctgatggtttcat	0
tcatagtgaattctcatgagatctgatggttttaa	0
tagtgaataagtctcatgagatctgatggttttat	0
tagtgaataagtctcatgagatctgatgtttgata	0
aaaccattagatctcgtgagaactcactcactatc	0
agtgagtgagttcccacgagatctgatggttcaat	0
tagtgaagaagtctcatgagatctgatggttttat	0
agtgagtgagttctcatgagatctgatggttttac	0
tgttctcaagttctcacgagatctggttatctaaa	0
tagtgaataagtctcacgagatctgatgggtttat	0
tagtgaataagtctcatgagatctgatggttttat	0
cgtgagcgagctctcatgagatctggttgtttgaa	0
agcagggacaatctcgtgagaactcactcgctatc	0
gagtgaataagtctcacgagagctgatggttttat	0
agtgagttggttctcacgagatctgatggttttct	0
tagtgcataagtctcatgagatctgatggtttaaa	0
tagtgagtaagtctcacgagatctgatggtttcat	0
tcccgtactattctcgtgatagtgaataagtcaca	0
agtaagtgagttctcatgagatctgctagttttcg	0
tagtgaataagtctcatgagatctgatggttttgt	0
agtgagttagttctcacgagacctgagacctgatg	0
tagtgaataagtctcatgagatctgatggttttac	0
agatagtaagttctcatgagatctggttgtttgaa	0
tagtgaatgggtctcatgagatctgatggttttaa	0
agtgagtgagttctcatgagatctgatggttttat	0
cagtgaataagtctcatgagatctgatggttttat	0
agtaactgagttctcatgagatctggttgtttgaa	0
agtgagtgacttctcatgagatctggacatttaaa	0
agtgagtgagttctcatgagatctggtcatttaaa	0
taatgagtaagtctcacgagatctgatggttttat	0
ccccttgctgttctcacgatagtgagtgagttctc	0
tagtgaataagtctcatgagatctgatggttttat	0
tgtgatacagttctcatgagatctggttgtttgaa	0
agacagtgagttctcatgagatctgcttgtttaaa	0
ccccgtgctgttctcgtgatagtgagttctcagga	0
tagtgactaagtctcatgagatctgatggttttaa	0
cgtcttgctgttctcatgagatctggttgtttgaa	0
agtgaatgagctctcatgagatctggttgtttcga	0
ccctttgctattctcgtgatagtgaatgagctctc	0
tcccgtgttgttctcgtgatagtgaataagtctca	0
tagtgaataagtctcatgagatctgatggttttaa	0
cagtgaacaagtctcacgagatctgatggttttat	0
actgagtgagttctcatgagatctgacggttttat	0
taatagtgcgttctcatgagatctgatgattttat	0
agtgagtgagttctcacgggatctgatggtttcat	0
tcccctgctggtctcgtgatagtgaataggtctta	0
tcatgagtaagtctcatgagatctgatggtttaat	0
agtgagtgagttctcatgagatctggttgtttgga	0
tgagtgagttctctcacgagatctgacggtttaaa	0
tgacagtgagttctcatgagatctgatggtcttat	0
agtgagtcagttctcatgagatctggttgtttgaa	0
tggtgaataagtctcatgagatctgatggctttaa	0
gagtgaataagtctcatgagatctgatgcttttat	0
tcccttgctgttctcgtgatagtgagtgagtcatc	0
ccccatgctattctcgtgatagtgagtgagttctc	0
tagtgaattagtctcacgagagctgatgattttat	0
agtgagtgagttctcatgagatctgacggttttaa	0
gatggtgacagtctcatgagatctgacggctttat	0
aacgagtgagttctcgtgagatctggctgtgtaaa	0
ctggtagtaagtctcacgagatctgatggttttat	0
tagtgagtaagtctcacgagatctgatggttggat	0
ccacatgctgttctcgtgatagtgagtgagttctc	0
gtgacagtaagtctcatgagatctcatggttttaa	0
tagtcaataagtctcacgagatctgatagttttat	0
agtgaatgcgttctcatgagatctggttgttcgaa	0
gtgataagagttctcacgagatctggtcatttaaa	0
agtgagtgagttctcgtgagatctggtggtttaga	0
ggtgagtgagttctcgtgagatctggctgtttaaa	0
tagtgactaagtctcatgagatctgatgattttat	0
TGTGGTCTTCTTCCCACGAGATCTGGGCAGCCCTG	0
tagtgaataagtctcatgagatctgatggttttat	0
ggttatagagttctcacgagacctggtggtttgaa	0
gagtgaatacgtctcacgagatctgatggttttat	0
tagtgaataagtctcatgagatctgatggtttcat	0
tagtgaataagtctcatgagatctgatggttttat	0
gtagtagtaagtctcatgagatctgatggttttgt	0
agtgagtgagttctcatgagatctggttgtttgaa	0
tagtgaataagtctcatgagatctgatggttttat	0
tagtaaataagtctcacgagatctgatggttttat	0
gagtgaataagtctcacgagacctgacggttttat	0
gataaaataagtctcatgagatctgatggttttat	0
tagtgaataggtctcatgagatctgatggttttta	0
tagcaaataagtctcatgagatctgttgcttttaa	0
tagtgaataagtctcacgagatctgatgggtttat	0
cagtgagtaagtctcacgagatctgatggttttct	0
aaaccatcggatctcgtgagaactcactcaatagc	0
caagagcaagctctcatgagatctgatggttctgt	0
ACCCACTTGCCTCTCACGCTGCCACACTTGCATAT	0
agtgggtgagttctcatgagatctggttgtttgaa	0
tagtgaataagtctcatgagatttgatgacttcat	0
tagtgaatacatctcacgagatctgatggcctgat	0
agcaattgaattctcatgagatctgatggttttaa	0
tagtgagtaagtctcatgagatctgatggtttgat	0
tcccttgttgttctcgtgatagtgagtgagctttc	0
tgttagtgagttctcatgagatctgatggttttgt	0
tgatagtgagttctcatgagatctggttcttttaa	0
cagtgaataagtctcatgagatctgatggttttat	0
agtgcatgagttctcgcgagatctggttgtttaaa	0
agtgagggaattctcgcgatagtgagttcacgtga	0
gcgcgcgccggccTCGCGAGGCCACTCCCAGGCGC	0
tgatagtgagctctcacgagatctggttaagcatg	0
CGCGCCGGCGCTCGCGCGAGGCCAGCCAATCCCAG	0
gaaccccggtctcccgcgtgacaggcggggatact	0
GCCGTTTCGAGCCTCGCGGGCCCCATCACCCTGCC	0
cacctgccaccgcccgcgagaccacccggcgcacg	0
tggtgaatgagtctcatgagatctggtggtttgat	0
GCCCCAGTGGGCCTCGCGGTGCCGCCCGGGCCAAA	0
aactcctgggctcacgcgatcctcctgcctcagtc	0
ACCCAGGCGGGTCCCGCGGGAGCGCCGCGTGGGGC	0
AGAGTTTACTTTCTCGCGTTTCCCAAAGTCGTGTG	0
CGGACGGGACCTCTCGCGCTCTGCCTCCTCCTCTT	0
TTCGCGCTCACTCTCGCGCTCTCTCCTCCCTCCCA	0
CTGGCCTCTGGTCTCGCGCCCGCGGGGGCGCAGGG	0
GCGCCGCCCCCTCCCGCGAGCCCGGCCTCGGGGGA	0
TGACCTCCACCCCCCGCGCGCCCTCACCAGGCTGA	0
CACCTTGAGCACCCCGCGAGTCTCCTCGTAGATCA	0
CACGCTGGCTCCCCCGCGCGCCCTCCTCTCGCGGC	0
gaaccccggtctcccgcgtgacaggcggggatact	0
CTCCCAGCGAGCCCCGCGCGGCTCGCGCTCGCCCC	0
CCAGAAGCGCTTCTCGCGCCGACCGTTTGTATTTG	0
GCGGCGCGCGTTCCCGCGGGCCTGGAAAATGGCTG	0
cgcgctccccctcccgcggccgcTCAGCAAGGAAG	0
GGGTCGCGCGTTCTCGCGCGCGCTCTCTAGTGGCT	0
GTTTGCAAAACTCCCGCGAGCCCGCCCTCCCTCCA	0
GATATCCCCACTCTCGCGGGCTCTTTCGCGTGGAC	0
AAGAGCTACCCCCTCGCGAGCGCCTGGCACACAGA	0
TCCTTTGGCGGTCCCGCGATGCTCTCGTGGTCAGC	0
ATCCGAAGACGTcccgcgcgggccggcgggggcgc	0
CGGGAACCTTCCCTCGCGGGCTCCCAGGGCGGGTC	0
GACCCGCTAGGCCCCGCGCGGCTCGGATCCGGCGG	0
cccaagcagccccccgcgcgccctcctgcgctccc	0
GGGCGCCCTCCTCCCGCGGCCGCTCGCGCTCCTCT	0
GGTGGAGCAGCTGTCGCGCGAGCTCAGCACCCTGC	0
GGGCAGCGGAGTCCCGTGCGCCCTGTGGTGACAGC	0
tgagacggaggtctcgcggtgctgcccaggctgcc	0
CATTGACTCCCTCTCGCGCGCTCCCGCAGCACCAT	0
tgcagcctttgcctcgcgggctccagggatccccc	0
GCGTCCATCACTCCCGCGAGGCGCTCGGATTGGCA	0
TCCCGGGGTCGGCTCGCGGGGCTCGGGCGGCTCGC	0
ctcgctccctcccccgcgcgccctccctcgccgcc	0
gctccgccccgccccgcGCGGCTCGGGCCTGCGCA	0
gcaccggcggcccccgcgctcgcTGGCAAACTGCC	0
CCTCCTGGCAAGCTCGCGCGCTCTCGCACGCACCC	0
tagtgaataaatctcacgagatctgatggttttat	1
agatagtgagttctcatgagatctggttgttgtaa	1
aacgagtgagttctcatgagatctgatggttttct	1
taatgaataagtctcatgagatctgatggttttat	1
tagtgaataagtctcacgagatctgatggttttat	1
agtgagtgaattctcacgagatctgatggttttta	1
tagtgagtgggtctcacgagatctgatagttttat	1
agtgagtaagttctcatgagatctggttgtttgag	1
agtgagtgagttctcatgagatctggtggtttaaa	1
cagtgaatgggtctcacgagatctgatggttttaa	1
ccgcgtgctattctcgtgatagtgagtgagtttca	1
agtaagtgagttctcatgagatctggttgtttaaa	1
tagtgagtaagtctcacgagatctgatgggtttat	1
agtgagtgagttctcacgagatctgatggtttttt	1
ttgtgaataagtctcacgagatctgatgggtttat	1
tgatagtaagttctcacgagagctgatggtttaaa	1
tgacagtgagttctcacgagatctgatggtttata	1
agtgagtgagttctcacgagatctgatggttttat	1
agtgagtgagttctcacgagatctgatggttttat	1
ccccttgctgttctcgtgatagtgagtgagttctc	1
aaaccaccatatctcgtgagactcactcactatca	1
tagtgagtaactctcacgagatctgatggttttat	1
tagtgagtgagtctcacgagatctgatggttttat	1
actgagtgagttctcacgagatctgatggttttac	1
atagtgagagttctcatgagatttgatggttttat	1
ccccatgctgttctcgtgatagtgagtgagttctc	1
cttcatgctgttctcgtgatagtgagtgagttctc	1
cagtgaataagtctcacgagatctgatggttttat	1
tagtgagtaagtctcatgagatctcatggtttcat	1
tggtaaataagtctcacgagatctgatggttctgt	1
gagtgagtaagtctcacgagatctgatggttttgt	1
ccccttgctgttctcgcgatagtgagttctcacag	1
tagtgaataagtctcacgagatctgatctttctta	1
tgatagtgagttctcacgggatctgatggtttgat	1
tagtgagtaagtctcacgagatctgatggttttat	1
agtgagtgagttctcatgagatctggtggtttaca	1
agtgagtaagctctcatgagatctgatggttttat	1
agtgagtgagttctcacgagatctgatcgtttaaa	1
agtgagtaagttctcatgagatctgatggttttat	1
agtgagtgagttctcacgagatctgatggttttat	1
agtgagcgagttctcatgagatctgatggttttat	1
agtgagtgagttctcacgagatctggttgtttaaa	1
tagtgagtgagtctcacgagagctgatggttttat	1
catgagtgagttctcacgagacctggttgtttcaa	1
tcatagtgagttctcacgagatctgatggttttat	1
agtgagtgagttctcatgagatctggttgtttaaa	1
agtgagtgagttctcacgagatcttgtggttttat	1
ctccaccctgttctcgtgatagtgagtgagttctc	1
agtgagtgagttctcgtgagatctgacaatttaaa	1
agtgagtgagttctcacgagatctgagggttttat	1
agttagtgagttctcacgagatctggttgtttgaa	1
agtgagtgagttctcgcgagatctggttgtttgaa	1
agcaagtgagttctcatgagatctggttgtttcca	1
agtgagtgagttctcacgagagctgatagttttaa	1
tgatagtgagttctcacgagaactgcttctttaaa	1
catgatagagttctcgtgagatctggctgtttaaa	1
tagtgaataagtctcacgagagctgatggttttgt	1
taagagtgagttctcgtgagatctggcggttgaaa	1
tgataatgagttctcatgagatctgcttgtttggt	1
agccagtgagttctcacgagatctggcggtttgaa	1
agtgcgtgagttctcacgagatctggttgtttgaa	1
tagtgagtaagtctcatgagatctgttggttttat	1
tagtgaataagtctcatgagatctgatggttttat	1
tagtgaatgagtctcacgagatctgatgcttttat	1
agtgagtgagttctcacgagatctgacagtttcat	1
agtgagtgaattctcacgagatctgacggtttaaa	1
taatgaataagtctcacgagatctgacggttttac	1
agtgagtgagttctcacgagacctgatggttttat	1
agtgagtgagttctcgtgagatctggttgttcaaa	1
catcatgctgttctcgtgatagtgagttctcacta	1
tagtgaataagtctcatgagatctgaaggttttat	1
agtgagtgaattctcacgagatctggttgtttgaa	1
agtgagtgagttctcgtgagatctggttgtttgaa	1
gatgagtgagttctcatgagatctggtggttttaa	1
tagtgagtgagtctcacgagatctgttggttttat	1
tagggaataaatctcacgagatctgatggttttac	1
agtaagcgagttctcatgagatctggttgtttgat	1
tagtgaataagtctcatgagatctggtggtttcat	1
agtgagtgagttctcacgagatctgatggttttat	1
agtgagtgcattctcgcgagatctgctcatttaaa	1
ccccatgctgttctcacgatagtgagtgagttttc	1
tgatagtgagttctcatgagatctggttgtttgaa	1
agtgagggagttctcacgagatctgatggttttta	1
agggagggagttctcacgagatctgatgattttaa	1
taatgaataagtctcatgagatctgactgttctat	1
agtgagtgagttctcacgagatctgatggttttat	1
ggcaagtgagttctcgtgagatctggttgtttaaa	1
agtgagtgagttctcacgagagctgatggttttat	1
cttagtgctgttctcgtgatagtgagtgaatgagt	1
tagtgaataagtctcatgagatctgatggttttac	1
agtgagtgagttctcacgagacctgattgtttaaa	1
gagtgaataagtctcacgagacctgatggtgttat	1
cgtgatagtgttctcacgagatctggttgttttaa	1
agtgagtgagttctcacgagatctggttgttgtgt	1
catgagtgagttctcacgagatctgatggttttat	1
catgagtgagttctcacgagatctggtggtttgaa	1
aaaccattcgatctcgtgagaactcactcactatg	1
tagtgtataagtctcatgagatttgatcattctat	1
tagtgaataaatctcacgagatctgatggttttat	1
taatagtgagttctcacgagatctgatggttttat	1
gatgagtgaattctcacgagatctgatggttttaa	1
agtgagtgagttctcacgagatctgacagcttaaa	1
caagagtgacttctcacgagatctgcttgtttaaa	1
agtgagttagttctcacgagacctgatgattttat	1
tagtgaataagtctcatgagatctgatggttttat	1
agtgagtgaattctcacgagatctggtggtttcct	1
agtgagtgagttctcacgagatctgatggttttat	1
gagtgaatagttctcacgagatctgatggttttaa	1
agtgagtgagttctcacgagatctggttgtttgaa	1
agtgagtgagttctcacgagatctgatggttttat	1
ccccatgctgttctcgtgatagtgagtgagttctc	1
tgagagtgaagtctcatgagatctgatgtgatctc	1
agtaagtgagttctcacgagatctgatggttttat	1
ggtgggtgagttctcacgagatctgatggttttac	1
tagtgattaagtctcacgagatctgatggttttat	1
ccccatgctggtctcgtgatagtgagtgagttctc	1
aatgagtgagttctcgtgagatctggttgtttaaa	1
tcatagtgagatctcacgagatctgacggtttaag	1
agtcagtgagttctcacgagatctgacggttttat	1
ccccatgctgttctcgtgatagtgagatctgaagg	1
tagtgagtgagtctcacgagatctgatgattttat	1
agtgagtgagttctcacgagatctgatgatttcat	1
tagtgaggaagtctcacgagatctgacggctttat	1
CTCCCCCAGGCTGTCGCGCGAGCTCCCCGGAAGCT	1
GGTTCCCGGAGTCTCGCGCCCGCGGTCATGTGACA	1
ggtgagtgagttctcacgagatctgatggtttaaa	1
gagtgaataaatctcacgagatctgatgggcctat	1
tagtgaataagtctcacgagatctgatggtttttt	1
ctctctctcgctctcgcgctctctctctctccctc	1
tagtgaataagtctcacgagatctgatgattttat	1
cgtgaattagttctcacgagatctgatggttttat	1
CGTTCCCGTCCTCCCGCGGCCGCTCTCCCCCGGAA	1
agtgagtgagttctcacgagatctgatgattttat	1
CGTGGTCTCGAGCTCGCGCGCTCTCATCCCCTCCC	1
gctctctctcctctcgcgctctctctctcgctctc	1
agtgaaggagttctcacgagatctgacggttttaa	1
CCGTGTGTGGTTCCCGCGGGCCTGGCCTCTTTACG	1
TGCAGCACAGGTCCCGTGCGCCCTGCCGCACAGCC	1
tagtgagtaagtctcacgagatctgactggttgat	1
tgatacagtgttctcacgagatctggttactggat	1
cgtgatagaattctcacgagatctggtttcaaagt	1
CCCCGACAGCCTCCCGCGAGCCCGGGATGTTACCC	1
tgatagcgagttctcacgagatctggttgttgaga	1
CCGCCCTTCCCTCCCGCGAGGCCGCAGCGGCACGA	1
CACCTTCAGAACCCCGCGAGTCTCCTCGTAGATGA	1
GCCCCAGCAGCCCCCGCGCGCCCTCGCTCCCTCCC	1
CGCCCTTCTGCTCTCACGAGATCTGGTGACGTCAG	1
GAAGCTGCGCTTCTCACGAGATCTTACGGATTCCC	1
GCAGCTAGAGTTCTCGCGTTTCCCACGGCGCAGGA	1
ctcgcctgagctcacgcgatcctcccgcctcggcc	1
GCCCCCGCCCGTCCCGCGGGAGCGCGCACGCTCGC	1
CGTCAGGCGAGTCTCACGAGATTTGGGCGGAACTC	1
TTCGCGTGAGCTCCCGCGAGCCCGCAGGCCACCGC	1
TAACGAGTGTCTCTCGCGCGCTCCCTTCCCTCCGC	1
ATCACGCCCGCCCCCGCGCTCGCTGGCTCCCACCC	1
GCTCATGAAAGTCTCACGAGATTTGTAGAGTTGGT	1
CGCTTCTCGCGCCTCGCGGGCCCCAGAAACCCGGA	1
TTCTCTCTCCCTCTCGCGCTCTCTCCTCCCGGCCT	1
GCGCAGCTCGGCCTCGCGAGGGCGCTTGCGCCCGG	1
ACCCTGCTTGTTCTCGCGCCGACCGCGAACCGGTG	1
CAGCCCCTCAGCCCCGCGCGGCTCGGGCGCGACCC	1
GGCCCCCCACGGCTCGCGGGGCTCGCAGGTGAGAG	1
TGCACGTAGAGCCTCGCGGTGCCGCGCCCTGGGGC	1
AACACGCGCCCCCTCGCGGGCTCCCTAAAGGCGTC	1
gaaccccggtctcccgcgtgacaggcggggatact	1
GCTGCGCGCGCTCTCACGCTGCCACCTCACTCGCG	1
TCCGTGGCGCCTCGCGCGAGGCCAGACCgggacgg	1
CCTCAGCGCCCCCTCGCGAGCGCCTGCCGTTTCTC	1
GCTCGCCCTCTTCTCGCGAGATCTGAGCGTCCCCC	1
AAGACTGCAAGTCCCGCGATGCTCTCGGCTGGCAG	1
CGGCCCCCAAGTcccgcgcgggccggccaggggcg	1
CCCCGGTAAAGTCTCGCGGTGCTGCCGGGCTCAGC	1
GGCCAGCTCACTCCCGCGAGGCGCTCTTTTGTTCG	1
TTCCCAGGGTGCCTCGCGAGGCCACAAAGAACTAC	1
tgatagtgagttcccacgagatctgatggtttaaa	1
CCTTGGCCGCCTCTCGCGGGCTCTTCCCCGCCCCG	1
GGCCGACGGAGCCTCGCGGGCTCCAACAGGTCCCG	1
CCTGAAACTGCTCTCGCGCTCTGCCCACGCCGTAG	1
TCCAACCCCTTTCTCGCGCGCGCTCCAAGTCTCAG	1
TGACGTCACCCGCCCGCGAGACCACGCTCGCAGAC	1
