# Supplementary material for: Relationship between histone modifications and transcription factor binding is protein family specific
Source: Genome Res. 2018 Mar;28(3):321–33. doi: 10.1101/gr.220079.116 (PMC5848611; doi:10.1101/gr.220079.116)
Supplement: Supplemental Material [file supp_gr.220079.116_Supplemental_Material.zip › Supplemental_Material/ZBTB33/ZBTB33_pwm.txt]

MEME version 4

ALPHABET= ACGT

strands: + -

Background letter frequencies (from
A 0.25 C 0.25 G 0.25 T 0.25 

MOTIF ZBTB33
letter-probability matrix: alength= 4 w= 15 nsites= 20
0.116312056737589 0.363120567375887 0.20709219858156 0.313475177304965
0.00851063829787234 0.0936170212765957 0.0453900709219858 0.852482269503546
0.0397163120567376 0.934751773049645 0.0156028368794326 0.0099290780141844
0.0141843971631206 0.126241134751773 0.00709219858156028 0.852482269503546
0 1 0 0
0.049645390070922 0 0.946099290780142 0.00425531914893617
0.00283687943262411 0.947517730496454 0 0.049645390070922
0 0 1 0
0.653900709219858 0.113475177304965 0.167375886524823 0.0652482269503546
0.0113475177304965 0.0808510638297872 0.638297872340426 0.269503546099291
0.590070921985816 0.133333333333333 0.2 0.0765957446808511
0.120567375886525 0.329078014184397 0.19290780141844 0.357446808510638
0.0269503546099291 0.465248226950355 0.0609929078014184 0.446808510638298
0.112056737588652 0.205673758865248 0.154609929078014 0.527659574468085
0.127659574468085 0.330496453900709 0.377304964539007 0.164539007092199
