# Supplementary material for: Relationship between histone modifications and transcription factor binding is protein family specific
Source: Genome Res. 2018 Mar;28(3):321–33. doi: 10.1101/gr.220079.116 (PMC5848611; doi:10.1101/gr.220079.116)
Supplement: Supplemental Material [file supp_gr.220079.116_Supplemental_Material.zip › Supplemental_Material/ZEB1/BS.bed]

chr16	56569086	56569095	GCTCACCTG	1	+
chr1	209945018	209945027	CTCCACCTG	1	-
chr4	10736479	10736488	GCTCACCTG	1	-
chr4	40197220	40197229	CCACACCTG	1	-
chr10	6339513	6339522	CCTTACCTG	1	-
chr12	104280481	104280490	CCTCACCTG	1	-
chr12	65072207	65072216	CCACACCTG	1	+
chr15	22451634	22451643	TCACACCTG	1	+
chr15	50737107	50737116	CCACACCTG	1	+
chr16	85925579	85925588	CCGCACCTG	1	-
chr16	9144543	9144552	GCTCACCTG	1	-
chr17	57829315	57829324	GCACACCTG	1	-
chr17	80182493	80182502	CTACACCTG	1	+
chr19	14399902	14399911	CCTCACCTG	1	-
chr19	38453058	38453067	TCACACCTG	1	-
chr19	6861584	6861593	GCTTACCTG	1	-
chr1	114402757	114402766	TCACACCTG	1	+
chr1	209944237	209944246	CTTCACCTG	1	-
chr1	54021706	54021715	ACACACCTG	1	-
chr1	54022163	54022172	ACACACCTG	1	-
chr20	51040405	51040414	ACTCACCTG	1	+
chr2	129864420	129864429	GCCCACCTG	1	+
chr2	134976915	134976924	GCCCACCTG	1	+
chr2	174819726	174819735	CTCCACCTG	1	+
chr2	198163509	198163518	ACGCACCTG	1	+
chr2	232555163	232555172	CCACACCTG	1	-
chr2	233944105	233944114	ACTCACCTG	1	-
chr3	119416613	119416622	CCCCACCTG	1	-
chr3	49984731	49984740	GCACACCTG	1	+
chr4	38314927	38314936	CTTCACCTG	1	+
chr4	39634147	39634156	TCACACCTG	1	+
chr4	39944284	39944293	ATACACCTG	1	+
chr4	40197988	40197997	CTACACCTG	1	+
chr4	71870960	71870969	CCTCACCTG	1	-
chr4	86529099	86529108	GCACACCTG	1	-
chr5	176586436	176586445	CCACACCTG	1	+
chr5	78559356	78559365	GCACACCTG	1	-
chr7	101510702	101510711	TCTCACCTG	1	+
chr8	29504905	29504914	TTTCACCTG	1	-
chrX	685638	685647	CCCCACCTG	1	+
chr10	1096745	1096754	CCACACCTG	1	-
chr10	11208173	11208182	CCCCACCTG	1	-
chr10	134095934	134095943	GCCCACCTG	1	+
chr10	134678040	134678049	ACACACCTG	1	+
chr10	1493788	1493797	GCTCACCTG	1	+
chr10	1614486	1614495	GCTCACCTG	1	-
chr10	20106339	20106348	CTTCACCTG	1	+
chr10	22989581	22989590	CCCCACCTG	1	+
chr10	2434717	2434726	CCTCACCTG	1	-
chr10	3088818	3088827	CCCCACCTG	1	+
chr10	31393439	31393448	GCACACCTG	1	+
chr10	3254099	3254108	ACACACCTG	1	-
chr10	3463080	3463089	TCTCACCTG	1	-
chr10	49496454	49496463	CTCCACCTG	1	-
chr10	74052091	74052100	CCTCACCTG	1	-
chr10	76660256	76660265	GCCCACCTG	1	-
chr10	98808656	98808665	GCCCACCTG	1	-
chr11	123278169	123278178	TTTCACCTG	1	-
chr11	17886157	17886166	CCACACCTG	1	-
chr11	28131945	28131954	CCTCACCTG	1	-
chr11	35194763	35194772	CCTCACCTG	1	+
chr11	68481830	68481839	GCACACCTG	1	+
chr11	69687444	69687453	ACTCACCTG	1	+
chr11	9282672	9282681	TCACACCTG	1	-
chr12	103672367	103672376	GCTCACCTG	1	-
chr12	109313166	109313175	CCACACCTG	1	+
chr12	111106982	111106991	ACTTACCTG	1	+
chr12	11882153	11882162	GCACACCTG	1	-
chr12	11918883	11918892	GCATACCTG	1	-
chr12	122905203	122905212	CCGCACCTG	1	-
chr12	127765324	127765333	GCGCACCTG	1	-
chr12	129102112	129102121	CCTCACCTG	1	-
chr12	129301232	129301241	CCGCACCTG	1	-
chr12	132808345	132808354	CCACACCTG	1	+
chr12	31886215	31886224	CTTCACCTG	1	-
chr12	46603925	46603934	GCACACCTG	1	+
chr12	7312951	7312960	TCGCACCTG	1	+
chr12	76354060	76354069	CCACACCTG	1	+
chr12	89434028	89434037	TCCCACCTG	1	+
chr13	114211426	114211435	ACTCACCTG	1	-
chr13	114247139	114247148	CCACACCTG	1	-
chr13	114247618	114247627	CCACACCTG	1	-
chr13	114247774	114247783	CCACACCTG	1	-
chr13	114271940	114271949	GCTCACCTG	1	+
chr13	114319758	114319767	GCACACCTG	1	-
chr13	114320860	114320869	GCTCACCTG	1	-
chr13	27752237	27752246	CCTCACCTG	1	+
chr13	40782852	40782861	TCACACCTG	1	+
chr13	42968101	42968110	CTGCACCTG	1	-
chr14	103073112	103073121	TCACACCTG	1	-
chr14	106371069	106371078	CCTCACCTG	1	-
chr14	106993697	106993706	CTGCACCTG	1	+
chr14	107183280	107183289	CTGCACCTG	1	+
chr14	32675463	32675472	TCCCACCTG	1	-
chr14	68958716	68958725	GCTCACCTG	1	+
chr14	74218159	74218168	ACTCACCTG	1	-
chr14	89737380	89737389	ACATACCTG	1	+
chr15	58586606	58586615	GCTCACCTG	1	+
chr15	59815466	59815475	GCACACCTG	1	-
chr15	68146166	68146175	ACATACCTG	1	+
chr15	74718729	74718738	CTCCACCTG	1	+
chr16	10881223	10881232	CTTCACCTG	1	-
chr16	12386045	12386054	TCGCACCTG	1	-
chr16	27419643	27419652	GCACACCTG	1	-
chr16	49034724	49034733	CCACACCTG	1	-
chr16	81870443	81870452	CCCCACCTG	1	+
chr16	81917026	81917035	GCTCACCTG	1	+
chr16	86371905	86371914	ACTCACCTG	1	+
chr17	25802295	25802304	TCACACCTG	1	-
chr17	37935169	37935178	ACTCACCTG	1	+
chr17	4277654	4277663	CCACACCTG	1	-
chr17	4838765	4838774	CCACACCTG	1	-
chr17	5685178	5685187	CTGCACCTG	1	-
chr17	62073249	62073258	CTCCACCTG	1	-
chr17	64722236	64722245	GCACACCTG	1	-
chr17	75140421	75140430	GCACACCTG	1	+
chr17	76162675	76162684	GCTCACCTG	1	+
chr17	76721651	76721660	ACTCACCTG	1	-
chr17	78157600	78157609	GCTCACCTG	1	+
chr18	56203964	56203973	CTGCACCTG	1	-
chr18	60952325	60952334	GCTCACCTG	1	+
chr18	74104616	74104625	CCCCACCTG	1	-
chr18	74244152	74244161	CCACACCTG	1	-
chr18	77592350	77592359	CCTCACCTG	1	+
chr19	10698039	10698048	GCTCACCTG	1	-
chr19	14554564	14554573	CCACACCTG	1	+
chr19	35088207	35088216	CCTCACCTG	1	+
chr19	4864097	4864106	CCACACCTG	1	+
chr19	6677674	6677683	CCTCACCTG	1	-
chr19	7179074	7179083	CCTCACCTG	1	+
chr19	7410722	7410731	CCACACCTG	1	+
chr19	7591531	7591540	GCCCACCTG	1	-
chr1	160643350	160643359	GCTTACCTG	1	+
chr1	169017440	169017449	CCTTACCTG	1	+
chr1	174178785	174178794	ACCCACCTG	1	+
chr1	18002333	18002342	CCACACCTG	1	-
chr1	181411524	181411533	CCACACCTG	1	-
chr1	181697873	181697882	ACACACCTG	1	-
chr1	209979536	209979545	CCACACCTG	1	-
chr1	211856223	211856232	GCTCACCTG	1	-
chr1	22587564	22587573	GCACACCTG	1	-
chr1	233760209	233760218	CCTCACCTG	1	+
chr1	234492647	234492656	ACGCACCTG	1	-
chr1	235064547	235064556	GCACACCTG	1	-
chr1	235140844	235140853	ACACACCTG	1	-
chr1	236332480	236332489	CTGCACCTG	1	-
chr1	23921530	23921539	GTTCACCTG	1	-
chr1	24671552	24671561	CCACACCTG	1	+
chr1	28837145	28837154	GCTTACCTG	1	+
chr1	33093358	33093367	CCGCACCTG	1	-
chr1	67816769	67816778	ACTTACCTG	1	-
chr20	20692243	20692252	GCCCACCTG	1	+
chr20	25111060	25111069	ACACACCTG	1	-
chr20	37436096	37436105	CTGCACCTG	1	-
chr20	37558672	37558681	CCCCACCTG	1	-
chr20	49427525	49427534	CCTCACCTG	1	+
chr20	50777495	50777504	CCTCACCTG	1	-
chr20	52456066	52456075	ACACACCTG	1	+
chr20	52486385	52486394	CCTCACCTG	1	-
chr20	61935299	61935308	CCACACCTG	1	-
chr20	62446792	62446801	GCTCACCTG	1	-
chr21	36095210	36095219	GCCCACCTG	1	-
chr21	37525477	37525486	TCACACCTG	1	+
chr22	26357721	26357730	CTGCACCTG	1	+
chr22	35627620	35627629	CCACACCTG	1	+
chr22	35888213	35888222	GCACACCTG	1	-
chr22	39529077	39529086	CCACACCTG	1	-
chr22	39664533	39664542	GCCCACCTG	1	-
chr22	45127026	45127035	GCACACCTG	1	+
chr22	49922809	49922818	ACTCACCTG	1	-
chr2	103041359	103041368	TCTCACCTG	1	-
chr2	106383468	106383477	ACACACCTG	1	-
chr2	144920357	144920366	GCACACCTG	1	-
chr2	182170440	182170449	TCTCACCTG	1	-
chr2	20432826	20432835	GCACACCTG	1	-
chr2	208195871	208195880	GCTCACCTG	1	-
chr2	225836082	225836091	CTTCACCTG	1	-
chr2	240669732	240669741	CCTCACCTG	1	+
chr2	242250384	242250393	CCACACCTG	1	-
chr2	3324008	3324017	CCACACCTG	1	+
chr2	42356350	42356359	GCACACCTG	1	+
chr2	62259391	62259400	CCACACCTG	1	-
chr2	62532327	62532336	CCTTACCTG	1	+
chr2	8641102	8641111	GCACACCTG	1	+
chr3	119361866	119361875	CCCCACCTG	1	-
chr3	122413907	122413916	GTACACCTG	1	+
chr3	125559522	125559531	GCCCACCTG	1	-
chr3	132855460	132855469	CCACACCTG	1	-
chr3	186718784	186718793	CCTCACCTG	1	-
chr3	32470364	32470373	GCCCACCTG	1	+
chr3	39369562	39369571	CCACACCTG	1	+
chr3	49025442	49025451	CTCCACCTG	1	-
chr3	67067352	67067361	CCTCACCTG	1	-
chr4	1200629	1200638	CCTCACCTG	1	-
chr4	185232723	185232732	GCTCACCTG	1	-
chr4	2539571	2539580	ACATACCTG	1	-
chr4	3048139	3048148	CTGCACCTG	1	-
chr4	54457798	54457807	GCCCACCTG	1	+
chr4	616714	616723	GCTCACCTG	1	-
chr5	1074258	1074267	ACACACCTG	1	+
chr5	140858110	140858119	CCTTACCTG	1	-
chr5	142388817	142388826	ATTCACCTG	1	+
chr5	142597322	142597331	TCTCACCTG	1	+
chr5	149785815	149785824	ACTCACCTG	1	+
chr5	176728728	176728737	ACTCACCTG	1	-
chr5	6185886	6185895	ACACACCTG	1	-
chr5	76916394	76916403	GCTCACCTG	1	+
chr6	12049479	12049488	ATTCACCTG	1	+
chr6	135438790	135438799	TTTCACCTG	1	+
chr6	137721427	137721436	GCCCACCTG	1	+
chr6	151216464	151216473	CCGTACCTG	1	-
chr6	155479842	155479851	CCACACCTG	1	+
chr6	157173315	157173324	TCACACCTG	1	+
chr6	167806386	167806395	CCTCACCTG	1	+
chr6	31550266	31550275	GCACACCTG	1	+
chr6	52281462	52281471	ACATACCTG	1	-
chr7	139709857	139709866	CCACACCTG	1	+
chr7	141017187	141017196	GCCCACCTG	1	+
chr7	151367155	151367164	ACTCACCTG	1	+
chr7	35956725	35956734	TCACACCTG	1	-
chr7	66193890	66193899	GCTCACCTG	1	+
chr7	76030287	76030296	CCTCACCTG	1	-
chr8	102504580	102504589	GCTCACCTG	1	+
chr8	102806115	102806124	ACACACCTG	1	+
chr8	10817675	10817684	ACTCACCTG	1	-
chr8	123807422	123807431	CTGCACCTG	1	-
chr8	142122006	142122015	ACTCACCTG	1	-
chr8	143183414	143183423	ACACACCTG	1	-
chr8	23078626	23078635	TCCCACCTG	1	-
chr8	270258	270267	ACACACCTG	1	-
chr8	27219842	27219851	ACATACCTG	1	-
chr8	6594147	6594156	TCCCACCTG	1	-
chr8	95991534	95991543	TCCCACCTG	1	+
chr8	96126563	96126572	CTCCACCTG	1	-
chr9	130795548	130795557	TCACACCTG	1	-
chr9	20620785	20620794	CCTCACCTG	1	+
chr9	36550547	36550556	TCACACCTG	1	+
chr9	37365002	37365011	GCTTACCTG	1	-
chr9	87359443	87359452	CTTCACCTG	1	+
chr9	93564160	93564169	CCTCACCTG	1	+
chr9	96433426	96433435	CCACACCTG	1	-
chrX	1227048	1227057	CCTCACCTG	1	-
chrX	1653353	1653362	CTACACCTG	1	-
chrX	2180456	2180465	CCTCACCTG	1	+
chrX	2422119	2422128	CCACACCTG	1	-
chrX	2422898	2422907	TCACACCTG	1	-
chrX	7007215	7007224	TCCCACCTG	1	-
chr10	10631607	10631616	ACTCACCTG	1	-
chr10	112113736	112113745	ACTCACCTG	1	+
chr10	3848339	3848348	ACACACCTG	1	+
chr10	3852325	3852334	CCACACCTG	1	-
chr10	3917760	3917769	ACTTACCTG	1	-
chr10	45965793	45965802	CTCCACCTG	1	+
chr10	64684284	64684293	CTGCACCTG	1	+
chr10	90145386	90145395	ACTCACCTG	1	-
chr10	98032181	98032190	CCCCACCTG	1	-
chr11	35140596	35140605	CTGCACCTG	1	-
chr11	64821715	64821724	TCTCACCTG	1	+
chr11	65236487	65236496	ACCCACCTG	1	+
chr11	66032703	66032712	ACTCACCTG	1	-
chr11	69313675	69313684	CTCCACCTG	1	-
chr11	71134391	71134400	CTTCACCTG	1	-
chr11	76339421	76339430	ACACACCTG	1	+
chr11	9778174	9778183	TCACACCTG	1	+
chr12	110449118	110449127	GCACACCTG	1	-
chr12	116355127	116355136	CTTCACCTG	1	-
chr12	116633009	116633018	ATACACCTG	1	-
chr12	11915239	11915248	CCACACCTG	1	-
chr12	12177208	12177217	CCTCACCTG	1	+
chr12	126168606	126168615	GCGCACCTG	1	+
chr12	132160929	132160938	GCACACCTG	1	-
chr12	132808124	132808133	CCACACCTG	1	+
chr12	8543307	8543316	GCTCACCTG	1	+
chr12	97379469	97379478	GCTCACCTG	1	-
chr13	100195275	100195284	CTGCACCTG	1	+
chr13	103720830	103720839	CCACACCTG	1	+
chr13	107025936	107025945	CCTCACCTG	1	+
chr13	111007719	111007728	GCTCACCTG	1	+
chr13	114211583	114211592	ACACACCTG	1	-
chr13	41507772	41507781	ACCCACCTG	1	-
chr13	42908790	42908799	GCTCACCTG	1	-
chr13	46275353	46275362	TCTCACCTG	1	+
chr14	100017778	100017787	GCTCACCTG	1	-
chr14	100154235	100154244	CCTTACCTG	1	+
chr14	107217970	107217979	CCACACCTG	1	+
chr14	21125982	21125991	CCTCACCTG	1	-
chr14	23288865	23288874	CCGCACCTG	1	-
chr14	31323846	31323855	CTTCACCTG	1	+
chr14	50437989	50437998	GTACACCTG	1	-
chr14	77534672	77534681	ACCCACCTG	1	-
chr14	77590182	77590191	CCACACCTG	1	+
chr14	81769722	81769731	CCACACCTG	1	-
chr14	91759547	91759556	CCTCACCTG	1	+
chr14	93526522	93526531	CCTTACCTG	1	+
chr15	59705296	59705305	CTTCACCTG	1	-
chr15	69972264	69972273	GCACACCTG	1	+
chr15	81585362	81585371	ACCCACCTG	1	+
chr15	81594249	81594258	TCTCACCTG	1	+
chr15	90578028	90578037	GCACACCTG	1	+
chr15	94774890	94774899	CCTCACCTG	1	-
chr16	11772249	11772258	CCACACCTG	1	+
chr16	1417625	1417634	CCTCACCTG	1	+
chr16	168998	169007	CCACACCTG	1	+
chr16	27266059	27266068	GCACACCTG	1	+
chr16	27866055	27866064	CTTCACCTG	1	+
chr16	30470167	30470176	TCCCACCTG	1	-
chr16	372512	372521	CCTCACCTG	1	+
chr16	46898372	46898381	TCCCACCTG	1	-
chr16	68771162	68771171	GCTCACCTG	1	+
chr16	89602894	89602903	CCTCACCTG	1	-
chr16	90098309	90098318	CCTCACCTG	1	-
chr17	16875527	16875536	ACCCACCTG	1	-
chr17	38776291	38776300	GCTTACCTG	1	-
chr17	46534559	46534568	CTGCACCTG	1	-
chr17	67577643	67577652	GCACACCTG	1	+
chr17	70416165	70416174	ACCCACCTG	1	-
chr17	72281006	72281015	GCCCACCTG	1	+
chr17	73342131	73342140	ACCCACCTG	1	-
chr17	77983861	77983870	GCTCACCTG	1	+
chr17	79943033	79943042	GCACACCTG	1	+
chr17	8702709	8702718	CCGCACCTG	1	+
chr17	8843001	8843010	ACTCACCTG	1	-
chr18	46464020	46464029	GCTCACCTG	1	-
chr18	48678628	48678637	CCTCACCTG	1	-
chr18	60822887	60822896	TCTCACCTG	1	-
chr19	11319899	11319908	CCTCACCTG	1	+
chr19	11688832	11688841	GCTTACCTG	1	+
chr19	1180499	1180508	CCTCACCTG	1	-
chr19	14378296	14378305	GCACACCTG	1	+
chr19	1526391	1526400	GCTCACCTG	1	+
chr19	16568051	16568060	CCACACCTG	1	-
chr19	18366151	18366160	ACACACCTG	1	-
chr19	2503846	2503855	TCACACCTG	1	-
chr19	3006375	3006384	CCTCACCTG	1	+
chr19	35950125	35950134	CTGCACCTG	1	-
chr19	39466219	39466228	GCTCACCTG	1	+
chr19	39686641	39686650	CCACACCTG	1	+
chr19	4442741	4442750	GCTCACCTG	1	-
chr19	50424250	50424259	CTTCACCTG	1	-
chr19	5831297	5831306	CCTCACCTG	1	-
chr19	6464221	6464230	ACTCACCTG	1	-
chr19	6766189	6766198	ACACACCTG	1	-
chr19	8591854	8591863	CCTCACCTG	1	-
chr19	8594447	8594456	ACACACCTG	1	-
chr19	8594866	8594875	CCTCACCTG	1	-
chr1	108320212	108320221	TCCCACCTG	1	+
chr1	149764673	149764682	GCGCACCTG	1	-
chr1	152939864	152939873	ACGCACCTG	1	+
chr1	154913666	154913675	GCTCACCTG	1	-
chr1	156579057	156579066	CCCCACCTG	1	+
chr1	175194688	175194697	ACTCACCTG	1	-
chr1	203619422	203619431	CCTCACCTG	1	-
chr1	207627606	207627615	GCACACCTG	1	-
chr1	221934839	221934848	ACCCACCTG	1	-
chr1	235243088	235243097	ACACACCTG	1	+
chr1	23953761	23953770	TTTCACCTG	1	+
chr1	27709962	27709971	ACTCACCTG	1	-
chr1	31227809	31227818	GCACACCTG	1	+
chr1	46507330	46507339	GCACACCTG	1	-
chr1	54847391	54847400	ACTCACCTG	1	-
chr1	774776	774785	ACACACCTG	1	+
chr1	8227362	8227371	CTGCACCTG	1	-
chr1	9685911	9685920	CCTCACCTG	1	-
chr20	1712707	1712716	GCACACCTG	1	-
chr20	52225364	52225373	CCTCACCTG	1	+
chr20	52302698	52302707	CTTCACCTG	1	+
chr20	8286184	8286193	CCGCACCTG	1	-
chr21	15588749	15588758	GCTCACCTG	1	-
chr21	36014681	36014690	CCCCACCTG	1	+
chr21	44798052	44798061	GCACACCTG	1	+
chr21	44804478	44804487	CCTCACCTG	1	+
chr21	45628893	45628902	GCCCACCTG	1	+
chr21	47052338	47052347	ACCCACCTG	1	+
chr22	19155905	19155914	ACTCACCTG	1	+
chr22	23035541	23035550	TCACACCTG	1	+
chr22	26019630	26019639	GCACACCTG	1	+
chr22	31957375	31957384	ACTCACCTG	1	-
chr22	35523131	35523140	CCTCACCTG	1	-
chr22	36684270	36684279	CCTCACCTG	1	+
chr22	37551152	37551161	CCTCACCTG	1	-
chr22	37580547	37580556	CCTCACCTG	1	+
chr22	37693767	37693776	ACACACCTG	1	-
chr2	111490145	111490154	CCTCACCTG	1	+
chr2	113413552	113413561	TCACACCTG	1	-
chr2	169409167	169409176	GCTCACCTG	1	-
chr2	216878142	216878151	CCGCACCTG	1	-
chr2	231454269	231454278	CTCCACCTG	1	+
chr2	242512534	242512543	TCTCACCTG	1	+
chr2	28809890	28809899	TCACACCTG	1	-
chr2	46064341	46064350	CCACACCTG	1	-
chr2	47596259	47596268	CCACACCTG	1	+
chr2	54749961	54749970	CCGCACCTG	1	-
chr2	54785089	54785098	CCGCACCTG	1	-
chr2	65617361	65617370	CTGCACCTG	1	+
chr2	8726167	8726176	CCCCACCTG	1	-
chr2	97440006	97440015	ACTCACCTG	1	-
chr3	121740860	121740869	GCTCACCTG	1	+
chr3	13055398	13055407	CCTCACCTG	1	-
chr3	16475351	16475360	CCTTACCTG	1	+
chr3	48268156	48268165	GCACACCTG	1	+
chr3	57996095	57996104	CCACACCTG	1	+
chr3	99594909	99594918	GCTTACCTG	1	+
chr4	124285136	124285145	CTTCACCTG	1	+
chr4	146981260	146981269	CTGCACCTG	1	-
chr4	148700445	148700454	GCACACCTG	1	-
chr4	154407890	154407899	ACCCACCTG	1	-
chr4	15786745	15786754	CCACACCTG	1	-
chr4	186228530	186228539	TCTCACCTG	1	+
chr4	25314267	25314276	GCCCACCTG	1	-
chr4	38457950	38457959	ACCCACCTG	1	-
chr4	40310342	40310351	GCTCACCTG	1	-
chr4	57687617	57687626	CTCCACCTG	1	+
chr4	6112252	6112261	CCACACCTG	1	+
chr4	8036000	8036009	ACTCACCTG	1	-
chr4	84099469	84099478	TCACACCTG	1	+
chr5	1157846	1157855	CCACACCTG	1	+
chr5	118691477	118691486	CCCCACCTG	1	+
chr5	131436771	131436780	ATTCACCTG	1	+
chr5	150158970	150158979	ACTTACCTG	1	+
chr5	1545819	1545828	CCACACCTG	1	+
chr5	157078864	157078873	CTTCACCTG	1	+
chr5	157096029	157096038	CCTCACCTG	1	-
chr5	158880429	158880438	ACACACCTG	1	+
chr5	158885589	158885598	ACTTACCTG	1	+
chr5	32538146	32538155	CCGCACCTG	1	+
chr5	608051	608060	GTACACCTG	1	+
chr5	88639729	88639738	CCCCACCTG	1	+
chr5	89854812	89854821	GCCCACCTG	1	-
chr6	137365750	137365759	CCGCACCTG	1	+
chr6	2209722	2209731	ACACACCTG	1	+
chr6	225161	225170	ACACACCTG	1	-
chr6	229345	229354	ACTCACCTG	1	+
chr6	27064731	27064740	GCTCACCTG	1	+
chr6	27125362	27125371	GCCCACCTG	1	-
chr6	32997749	32997758	ACACACCTG	1	+
chr6	332446	332455	GCCCACCTG	1	+
chr6	366047	366056	TCACACCTG	1	+
chr6	41287863	41287872	CTGCACCTG	1	-
chr6	47423796	47423805	CCATACCTG	1	-
chr6	52417150	52417159	CCACACCTG	1	+
chr6	56707910	56707919	GCTTACCTG	1	-
chr7	116871068	116871077	GCCCACCTG	1	-
chr7	129790625	129790634	CTGCACCTG	1	-
chr7	140103785	140103794	CCTCACCTG	1	+
chr7	154792679	154792688	GCACACCTG	1	-
chr7	22474839	22474848	GCCCACCTG	1	+
chr7	50132846	50132855	GCCCACCTG	1	+
chr7	64676928	64676937	ACACACCTG	1	-
chr7	65565128	65565137	CCACACCTG	1	-
chr7	66352514	66352523	TCACACCTG	1	-
chr7	75575744	75575753	GCGCACCTG	1	-
chr7	99933884	99933893	GCCCACCTG	1	+
chr7	99951632	99951641	TCTCACCTG	1	-
chr8	101511868	101511877	CTCCACCTG	1	+
chr8	101512755	101512764	ACACACCTG	1	-
chr8	103547084	103547093	ACACACCTG	1	+
chr8	103942339	103942348	CCTCACCTG	1	-
chr8	129083522	129083531	CTGCACCTG	1	-
chr8	130567149	130567158	TCTCACCTG	1	+
chr8	135577223	135577232	ACTCACCTG	1	+
chr8	1806326	1806335	ACTCACCTG	1	-
chr8	24245391	24245400	GCATACCTG	1	-
chr8	29229974	29229983	TCACACCTG	1	-
chr8	66753251	66753260	GTACACCTG	1	-
chr9	100152647	100152656	TCTCACCTG	1	+
chr9	117265380	117265389	ACTCACCTG	1	+
chr9	117375455	117375464	ATTCACCTG	1	-
chr9	134138360	134138369	TCACACCTG	1	+
chr9	140389006	140389015	CCTCACCTG	1	+
chr9	140414550	140414559	CCACACCTG	1	-
chr9	140666906	140666915	CCTCACCTG	1	+
chr9	16058397	16058406	GCATACCTG	1	-
chr9	19233855	19233864	TCACACCTG	1	-
chr9	37403265	37403274	CCCCACCTG	1	-
chr9	96434950	96434959	CCACACCTG	1	-
chr9	96435286	96435295	CCACACCTG	1	-
chrX	13073832	13073841	TCACACCTG	1	+
chr10	11298244	11298253	ACCCACCTG	1	+
chr10	126375369	126375378	ACTCACCTG	1	+
chr10	134871392	134871401	CCTCACCTG	1	-
chr10	134871823	134871832	CCTCACCTG	1	-
chr10	135257077	135257086	GCTCACCTG	1	-
chr10	31380063	31380072	GCATACCTG	1	+
chr10	43947683	43947692	CCACACCTG	1	+
chr10	65801181	65801190	GCACACCTG	1	-
chr10	94452300	94452309	GCTCACCTG	1	-
chr11	10315555	10315564	CCTTACCTG	1	+
chr11	118743306	118743315	GCCCACCTG	1	-
chr11	121322276	121322285	CCACACCTG	1	-
chr11	121323322	121323331	GCTCACCTG	1	-
chr11	1280393	1280402	GCTCACCTG	1	-
chr11	128341277	128341286	GCACACCTG	1	+
chr11	130016492	130016501	TCGCACCTG	1	-
chr11	17574077	17574086	CCCCACCTG	1	+
chr11	47238020	47238029	CCTTACCTG	1	-
chr11	57194039	57194048	TCTCACCTG	1	-
chr11	58345471	58345480	ACTCACCTG	1	-
chr11	59040996	59041005	CTCCACCTG	1	-
chr11	60223070	60223079	CCACACCTG	1	+
chr11	68923036	68923045	CCCCACCTG	1	+
chr12	108962734	108962743	TCCCACCTG	1	+
chr12	110808816	110808825	CCTCACCTG	1	-
chr12	121123063	121123072	CCACACCTG	1	-
chr12	1702027	1702036	CCTCACCTG	1	+
chr12	19635632	19635641	TCCCACCTG	1	-
chr12	27486066	27486075	GCCCACCTG	1	-
chr12	27486584	27486593	GCGCACCTG	1	-
chr12	31902353	31902362	ATTCACCTG	1	+
chr12	4251975	4251984	TCACACCTG	1	-
chr12	48138003	48138012	CCTTACCTG	1	-
chr12	48336479	48336488	ACACACCTG	1	+
chr12	56732578	56732587	TCCCACCTG	1	+
chr12	6420011	6420020	GCTCACCTG	1	-
chr13	111007914	111007923	GCTCACCTG	1	+
chr13	114143657	114143666	GCACACCTG	1	-
chr13	28404292	28404301	CCGCACCTG	1	-
chr13	51483734	51483743	ACTCACCTG	1	-
chr13	99829166	99829175	GCACACCTG	1	-
chr14	105243754	105243763	GCACACCTG	1	+
chr14	106033845	106033854	GCACACCTG	1	-
chr14	107061985	107061994	CTGCACCTG	1	+
chr14	107198811	107198820	CTGCACCTG	1	+
chr14	107259292	107259301	CTGCACCTG	1	+
chr14	107280899	107280908	CTGCACCTG	1	+
chr14	21131216	21131225	CCACACCTG	1	-
chr14	23039323	23039332	ACCCACCTG	1	+
chr14	50426898	50426907	CTTCACCTG	1	+
chr14	51134560	51134569	CCACACCTG	1	-
chr14	54361270	54361279	CTTCACCTG	1	+
chr14	69252982	69252991	GCATACCTG	1	-
chr14	72398947	72398956	GCTCACCTG	1	-
chr14	75677702	75677711	TCACACCTG	1	+
chr14	91866581	91866590	ACCCACCTG	1	+
chr14	96129907	96129916	ACACACCTG	1	+
chr15	101471792	101471801	CCACACCTG	1	+
chr15	23062815	23062824	ACTCACCTG	1	+
chr15	41136370	41136379	ACTCACCTG	1	+
chr15	55513991	55514000	CTGCACCTG	1	+
chr15	74693586	74693595	GCTCACCTG	1	+
chr15	75400936	75400945	CCTCACCTG	1	+
chr15	77831582	77831591	TCTCACCTG	1	-
chr15	81586407	81586416	TCCCACCTG	1	-
chr15	90836729	90836738	CTCCACCTG	1	-
chr15	91576540	91576549	CTCCACCTG	1	+
chr16	10926995	10927004	CTCCACCTG	1	-
chr16	2287299	2287308	CCTCACCTG	1	-
chr16	24992011	24992020	ACACACCTG	1	+
chr16	3086958	3086967	GCACACCTG	1	-
chr16	68745394	68745403	CCTCACCTG	1	-
chr16	86028619	86028628	TCTCACCTG	1	-
chr16	87862231	87862240	GCTCACCTG	1	+
chr16	87960196	87960205	ACACACCTG	1	-
chr16	89209090	89209099	CCTCACCTG	1	+
chr17	1990949	1990958	GCTTACCTG	1	-
chr17	52978000	52978009	GCGCACCTG	1	-
chr17	56348003	56348012	CCTTACCTG	1	+
chr17	56410686	56410695	ACCCACCTG	1	+
chr17	62209099	62209108	GCACACCTG	1	-
chr17	66179095	66179104	TCACACCTG	1	+
chr17	73855129	73855138	GCTCACCTG	1	-
chr17	75082576	75082585	CCTTACCTG	1	-
chr17	76130471	76130480	CTCCACCTG	1	-
chr17	81054250	81054259	GCACACCTG	1	-
chr18	10878920	10878929	CCACACCTG	1	-
chr18	12880601	12880610	CCTTACCTG	1	+
chr18	61616744	61616753	GCGCACCTG	1	+
chr19	10041586	10041595	TCTCACCTG	1	+
chr19	10484624	10484633	GCACACCTG	1	+
chr19	11320133	11320142	CCTCACCTG	1	+
chr19	11321434	11321443	CCTCACCTG	1	+
chr19	1528703	1528712	CCACACCTG	1	+
chr19	15307117	15307126	ACACACCTG	1	-
chr19	17147642	17147651	CCTCACCTG	1	+
chr19	17836662	17836671	CCCCACCTG	1	+
chr19	19661068	19661077	GCACACCTG	1	+
chr19	2608526	2608535	GCACACCTG	1	+
chr19	2627856	2627865	CCTCACCTG	1	-
chr19	30158907	30158916	TCACACCTG	1	+
chr19	35821560	35821569	ACTCACCTG	1	-
chr19	39127525	39127534	ACACACCTG	1	-
chr19	42430594	42430603	TCACACCTG	1	-
chr19	44556046	44556055	GTTCACCTG	1	-
chr19	45768922	45768931	CCACACCTG	1	-
chr19	48759042	48759051	ACTCACCTG	1	+
chr19	50092253	50092262	CTGCACCTG	1	-
chr19	50308759	50308768	CTGCACCTG	1	-
chr19	54676880	54676889	ACACACCTG	1	-
chr19	54770176	54770185	TCTCACCTG	1	-
chr19	582673	582682	CCACACCTG	1	-
chr19	6713996	6714005	CCTCACCTG	1	+
chr1	107538814	107538823	ACACACCTG	1	+
chr1	116961189	116961198	TCCCACCTG	1	-
chr1	118149742	118149751	GCACACCTG	1	+
chr1	1276375	1276384	ACTCACCTG	1	+
chr1	153250527	153250536	CTTCACCTG	1	+
chr1	154377691	154377700	CCGCACCTG	1	-
chr1	156720242	156720251	TCCCACCTG	1	+
chr1	174129048	174129057	CCTTACCTG	1	+
chr1	203242346	203242355	GCACACCTG	1	-
chr1	211509273	211509282	CCACACCTG	1	-
chr1	235097699	235097708	ACACACCTG	1	+
chr1	24645822	24645831	CTGCACCTG	1	+
chr1	246755111	246755120	TCTCACCTG	1	-
chr1	27286849	27286858	GCTCACCTG	1	-
chr1	27995749	27995758	TCTCACCTG	1	+
chr1	28503096	28503105	CCTTACCTG	1	+
chr1	45251914	45251923	CCCCACCTG	1	-
chr1	51700630	51700639	ACTCACCTG	1	+
chr1	77685107	77685116	CCGCACCTG	1	+
chr20	17829378	17829387	ACACACCTG	1	+
chr20	32366492	32366501	CTGCACCTG	1	-
chr20	32463121	32463130	CCTCACCTG	1	+
chr20	39763957	39763966	TCACACCTG	1	-
chr20	43271635	43271644	CCACACCTG	1	-
chr20	47456210	47456219	ACCCACCTG	1	-
chr20	48506703	48506712	CCTCACCTG	1	-
chr20	51833737	51833746	CCGCACCTG	1	+
chr20	56070546	56070555	CCACACCTG	1	-
chr20	58838138	58838147	CCTCACCTG	1	+
chr20	62166805	62166814	GCACACCTG	1	+
chr20	62469537	62469546	GCTCACCTG	1	-
chr21	43343990	43343999	ACACACCTG	1	-
chr21	47363872	47363881	CCTCACCTG	1	-
chr22	19598261	19598270	CCACACCTG	1	+
chr22	22697310	22697319	CTTCACCTG	1	-
chr22	25961601	25961610	GCTTACCTG	1	+
chr22	27011378	27011387	CTACACCTG	1	-
chr22	38732181	38732190	CCTCACCTG	1	-
chr22	43061241	43061250	ACTCACCTG	1	-
chr22	45644798	45644807	GTTCACCTG	1	-
chr22	47169643	47169652	TCACACCTG	1	-
chr22	50754561	50754570	ACACACCTG	1	+
chr2	113637452	113637461	GCCCACCTG	1	+
chr2	128147450	128147459	ACACACCTG	1	-
chr2	136874728	136874737	CCGCACCTG	1	-
chr2	20068454	20068463	CCACACCTG	1	+
chr2	228328534	228328543	ACTTACCTG	1	+
chr2	228473707	228473716	GCACACCTG	1	+
chr2	231466521	231466530	CCACACCTG	1	-
chr2	231467582	231467591	CCATACCTG	1	+
chr2	231479795	231479804	ACTCACCTG	1	+
chr2	237966560	237966569	TTTCACCTG	1	-
chr2	238807445	238807454	CCACACCTG	1	+
chr2	47916429	47916438	CCACACCTG	1	-
chr2	64870534	64870543	GCTCACCTG	1	+
chr2	74776489	74776498	CCTCACCTG	1	+
chr2	7571579	7571588	CCTCACCTG	1	-
chr3	105974977	105974986	TCCCACCTG	1	-
chr3	11278494	11278503	CCACACCTG	1	-
chr3	122399474	122399483	GTTCACCTG	1	-
chr3	126109877	126109886	GCACACCTG	1	+
chr3	159745094	159745103	ACTCACCTG	1	-
chr3	159745320	159745329	ACACACCTG	1	-
chr3	169756688	169756697	TCTCACCTG	1	+
chr3	182762497	182762506	TCTCACCTG	1	+
chr3	193821487	193821496	ACACACCTG	1	+
chr3	23768464	23768473	GCATACCTG	1	-
chr3	55622582	55622591	TCTCACCTG	1	+
chr4	100737780	100737789	CCCCACCTG	1	-
chr4	1289684	1289693	CCTCACCTG	1	+
chr4	139163354	139163363	TTTCACCTG	1	-
chr4	151000624	151000633	CCGCACCTG	1	-
chr4	1617215	1617224	CCTCACCTG	1	+
chr4	25844111	25844120	GCTTACCTG	1	+
chr4	26133645	26133654	GTACACCTG	1	+
chr4	3042593	3042602	CCACACCTG	1	-
chr4	3049544	3049553	GTACACCTG	1	+
chr4	38820225	38820234	ATTCACCTG	1	+
chr4	596598	596607	CTGCACCTG	1	-
chr4	87813329	87813338	CCACACCTG	1	+
chr5	118407020	118407029	GCGCACCTG	1	-
chr5	127537160	127537169	GCACACCTG	1	-
chr5	139038047	139038056	CCATACCTG	1	+
chr5	139391124	139391133	CCTCACCTG	1	+
chr5	140889033	140889042	CCTCACCTG	1	-
chr5	158884942	158884951	TCACACCTG	1	+
chr5	171651434	171651443	GCATACCTG	1	-
chr5	173700588	173700597	ACACACCTG	1	-
chr5	180247947	180247956	CCTCACCTG	1	-
chr5	180617027	180617036	GTTCACCTG	1	-
chr5	49737378	49737387	CTTCACCTG	1	+
chr5	68711057	68711066	GCACACCTG	1	-
chr5	79866260	79866269	CCTCACCTG	1	-
chr6	116575017	116575026	CCCCACCTG	1	+
chr6	11834155	11834164	GCTTACCTG	1	-
chr6	132722226	132722235	CCGCACCTG	1	+
chr6	158184686	158184695	ACACACCTG	1	+
chr6	24646132	24646141	GCGCACCTG	1	+
chr6	26250530	26250539	GCTTACCTG	1	-
chr6	27636459	27636468	ACTTACCTG	1	+
chr6	28367427	28367436	GCTCACCTG	1	+
chr6	2857886	2857895	CCCCACCTG	1	+
chr6	42016657	42016666	CCACACCTG	1	-
chr6	52254881	52254890	TCACACCTG	1	+
chr6	5839525	5839534	CCTCACCTG	1	-
chr6	64283556	64283565	CTCCACCTG	1	+
chr6	7963716	7963725	TCACACCTG	1	+
chr7	116593742	116593751	CCTTACCTG	1	-
chr7	1461682	1461691	GCACACCTG	1	-
chr7	2727367	2727376	CCTCACCTG	1	+
chr7	2864625	2864634	CTGCACCTG	1	+
chr7	65187392	65187401	ACACACCTG	1	-
chr7	75558082	75558091	GTACACCTG	1	-
chr7	932549	932558	ACACACCTG	1	-
chr7	98050461	98050470	ACACACCTG	1	-
chr7	985464	985473	GCTCACCTG	1	-
chr8	101515158	101515167	ACACACCTG	1	-
chr8	129089176	129089185	CTTCACCTG	1	-
chr8	1326458	1326467	CCTCACCTG	1	+
chr8	145277563	145277572	CCACACCTG	1	-
chr8	145806059	145806068	ACTCACCTG	1	+
chr8	146045580	146045589	TCTCACCTG	1	+
chr8	17591908	17591917	ACTCACCTG	1	-
chr8	27184364	27184373	TCCCACCTG	1	+
chr8	59054584	59054593	GTTCACCTG	1	+
chr8	72917467	72917476	CCCCACCTG	1	-
chr8	76320196	76320205	ACTTACCTG	1	-
chr8	81914129	81914138	CCTCACCTG	1	-
chr9	103360963	103360972	ACGCACCTG	1	+
chr9	123837025	123837034	CTTCACCTG	1	+
chr9	132342295	132342304	GCTTACCTG	1	-
chr9	138455184	138455193	GCTCACCTG	1	-
chr9	37390913	37390922	CCTCACCTG	1	+
chr9	71783860	71783869	GTTCACCTG	1	-
chr9	95799015	95799024	CCTCACCTG	1	-
chr9	97401632	97401641	CCGCACCTG	1	-
chrX	102862581	102862590	TCACACCTG	1	+
chrX	1588292	1588301	GCTCACCTG	1	-
chrX	55946195	55946204	CCCCACCTG	1	+
chr10	18940693	18940702	TTTCACCTG	1	+
chr10	44806524	44806533	CCTCACCTG	1	-
chr10	49879774	49879783	CCCCACCTG	1	+
chr11	117881941	117881950	CCTCACCTG	1	+
chr11	123172574	123172583	CCCCACCTG	1	+
chr11	130029585	130029594	GCTCACCTG	1	-
chr11	18790085	18790094	TCACACCTG	1	+
chr11	60789294	60789303	ATTCACCTG	1	+
chr11	63638765	63638774	CCACACCTG	1	-
chr11	6374780	6374789	TCTCACCTG	1	+
chr11	67412224	67412233	ACACACCTG	1	+
chr11	694258	694267	CCTCACCTG	1	-
chr11	763305	763314	CCTCACCTG	1	+
chr11	88070758	88070767	ACACACCTG	1	-
chr11	9635911	9635920	TCGCACCTG	1	+
chr12	123259250	123259259	GCTTACCTG	1	-
chr12	124198558	124198567	ATTCACCTG	1	+
chr12	54609965	54609974	GCCCACCTG	1	-
chr12	65175143	65175152	GCGCACCTG	1	+
chr13	100027786	100027795	GCCCACCTG	1	-
chr13	113369688	113369697	CCACACCTG	1	+
chr13	114103739	114103748	ACACACCTG	1	+
chr13	114916020	114916029	CCTCACCTG	1	+
chr13	31613322	31613331	GCTCACCTG	1	+
chr13	31618604	31618613	CTACACCTG	1	+
chr13	45885424	45885433	TCTCACCTG	1	+
chr13	45941829	45941838	CCATACCTG	1	+
chr13	96109651	96109660	ACACACCTG	1	-
chr13	99223288	99223297	CCTTACCTG	1	-
chr14	106048422	106048431	GCACACCTG	1	+
chr14	106153601	106153610	ACACACCTG	1	-
chr14	23025513	23025522	CTGCACCTG	1	-
chr14	61789364	61789373	ACACACCTG	1	-
chr14	71109638	71109647	ACGCACCTG	1	+
chr14	75076159	75076168	CCTCACCTG	1	+
chr14	94437216	94437225	TTTCACCTG	1	-
chr14	96128338	96128347	CTCCACCTG	1	-
chr15	34629406	34629415	ATTCACCTG	1	-
chr15	48624600	48624609	GCTCACCTG	1	-
chr15	50474427	50474436	CTACACCTG	1	+
chr15	51200837	51200846	TCCCACCTG	1	-
chr15	74689995	74690004	TCTCACCTG	1	+
chr15	84703709	84703718	ATTCACCTG	1	+
chr15	90603129	90603138	TCCCACCTG	1	+
chr16	29655627	29655636	ACACACCTG	1	+
chr16	48560525	48560534	ATTCACCTG	1	+
chr16	49441905	49441914	GCACACCTG	1	-
chr16	50156088	50156097	TCACACCTG	1	+
chr16	50719518	50719527	GCACACCTG	1	-
chr16	57294731	57294740	CCTCACCTG	1	+
chr16	57373596	57373605	CTGCACCTG	1	-
chr16	71660031	71660040	ACTCACCTG	1	-
chr16	72206169	72206178	GCTCACCTG	1	+
chr16	88604362	88604371	ACGCACCTG	1	+
chr16	88704932	88704941	CCACACCTG	1	-
chr17	2143318	2143327	TCACACCTG	1	-
chr17	30669253	30669262	GCACACCTG	1	+
chr17	37396069	37396078	CCGCACCTG	1	+
chr17	39819047	39819056	GCTCACCTG	1	+
chr17	43299010	43299019	CTTCACCTG	1	-
chr17	56409824	56409833	CCTTACCTG	1	+
chr17	56665250	56665259	CCTTACCTG	1	+
chr17	56756248	56756257	TCACACCTG	1	+
chr17	56769990	56769999	GCTCACCTG	1	-
chr17	7165965	7165974	CCTCACCTG	1	-
chr17	74404818	74404827	GTTCACCTG	1	-
chr17	9548831	9548840	GCACACCTG	1	+
chr18	13562186	13562195	TCACACCTG	1	+
chr18	20822261	20822270	GCACACCTG	1	-
chr18	21589803	21589812	CCTCACCTG	1	-
chr18	51796688	51796697	CCACACCTG	1	+
chr18	597126	597135	TCTCACCTG	1	-
chr18	60985336	60985345	GCACACCTG	1	-
chr18	74695213	74695222	GCTCACCTG	1	-
chr18	74844842	74844851	CCCCACCTG	1	+
chr18	8707061	8707070	CCTCACCTG	1	+
chr19	10705035	10705044	CCCCACCTG	1	+
chr19	11665085	11665094	GTTCACCTG	1	-
chr19	14682797	14682806	GCCCACCTG	1	-
chr19	15567821	15567830	CTGCACCTG	1	-
chr19	16254442	16254451	GCTCACCTG	1	+
chr19	19477900	19477909	TCCCACCTG	1	-
chr19	3076187	3076196	CTGCACCTG	1	+
chr19	38423329	38423338	GCTCACCTG	1	-
chr19	42429512	42429521	CCACACCTG	1	-
chr19	44174225	44174234	CCACACCTG	1	-
chr19	46184983	46184992	CTGCACCTG	1	-
chr19	47535606	47535615	ACTCACCTG	1	-
chr19	47744396	47744405	CCGCACCTG	1	-
chr19	49655254	49655263	GCTCACCTG	1	+
chr19	55033615	55033624	ACTCACCTG	1	+
chr19	56143245	56143254	CCGCACCTG	1	-
chr19	7872468	7872477	CCACACCTG	1	+
chr1	1059065	1059074	ACTCACCTG	1	+
chr1	11028752	11028761	CCCCACCTG	1	+
chr1	120154485	120154494	CTCCACCTG	1	+
chr1	145382758	145382767	ACTTACCTG	1	+
chr1	154733036	154733045	CCCCACCTG	1	-
chr1	155053055	155053064	CCTCACCTG	1	-
chr1	15631418	15631427	CTGCACCTG	1	-
chr1	160054026	160054035	GCTCACCTG	1	+
chr1	161179718	161179727	GCTCACCTG	1	-
chr1	1714044	1714053	GCGCACCTG	1	-
chr1	175334139	175334148	CCTCACCTG	1	+
chr1	206957853	206957862	GTTCACCTG	1	+
chr1	212113367	212113376	CCACACCTG	1	+
chr1	212780697	212780706	TCGCACCTG	1	-
chr1	215741108	215741117	ACTCACCTG	1	-
chr1	22379162	22379171	ACGCACCTG	1	-
chr1	235147420	235147429	CCACACCTG	1	+
chr1	25251671	25251680	TCCCACCTG	1	-
chr1	2689119	2689128	GCTCACCTG	1	-
chr1	29102042	29102051	CCTCACCTG	1	+
chr1	29203776	29203785	GTACACCTG	1	+
chr1	40804517	40804526	GCTCACCTG	1	-
chr1	50834197	50834206	CCACACCTG	1	+
chr1	54590273	54590282	CCACACCTG	1	-
chr1	55754277	55754286	ACTCACCTG	1	+
chr1	85514306	85514315	TCCCACCTG	1	-
chr20	279291	279300	CCGCACCTG	1	-
chr20	3646774	3646783	TCCCACCTG	1	+
chr20	46993937	46993946	GCTCACCTG	1	-
chr20	49454147	49454156	GCTCACCTG	1	+
chr20	61662821	61662830	GCTCACCTG	1	+
chr21	43284770	43284779	TCCCACCTG	1	+
chr21	44695647	44695656	CCTCACCTG	1	-
chr21	44695861	44695870	CCTCACCTG	1	-
chr21	45628492	45628501	CCTTACCTG	1	+
chr21	45667600	45667609	CCTCACCTG	1	-
chr22	26727160	26727169	GCTCACCTG	1	-
chr22	36806201	36806210	ACCCACCTG	1	-
chr22	38003256	38003265	ACTCACCTG	1	-
chr2	100864103	100864112	TCACACCTG	1	+
chr2	132559737	132559746	CCTCACCTG	1	+
chr2	149895142	149895151	GCTCACCTG	1	+
chr2	231281015	231281024	CCCCACCTG	1	-
chr2	231714997	231715006	TCTCACCTG	1	-
chr2	233928103	233928112	CTCCACCTG	1	+
chr2	241519374	241519383	GCGCACCTG	1	+
chr2	24583166	24583175	ACCCACCTG	1	+
chr2	30458946	30458955	CCTCACCTG	1	-
chr2	70312504	70312513	CTACACCTG	1	-
chr2	8374936	8374945	CCGCACCTG	1	-
chr2	86422454	86422463	GCTCACCTG	1	+
chr2	98703456	98703465	CCGCACCTG	1	+
chr2	9909548	9909557	ACACACCTG	1	+
chr3	105087673	105087682	GCTCACCTG	1	+
chr3	129323697	129323706	GCACACCTG	1	+
chr3	133167618	133167627	ACATACCTG	1	+
chr3	15352493	15352502	GCTCACCTG	1	+
chr3	169756016	169756025	CTCCACCTG	1	-
chr3	183146164	183146173	CTGCACCTG	1	-
chr3	184259015	184259024	ACTCACCTG	1	-
chr3	53878056	53878065	ACACACCTG	1	+
chr4	13543865	13543874	TTTCACCTG	1	+
chr4	24421246	24421255	GCTCACCTG	1	-
chr4	84255940	84255949	GCTCACCTG	1	+
chr4	85504249	85504258	GCGCACCTG	1	+
chr4	87860930	87860939	GCACACCTG	1	-
chr5	132083724	132083733	CCACACCTG	1	-
chr5	139042359	139042368	CCACACCTG	1	+
chr5	1497759	1497768	CCACACCTG	1	-
chr5	64468652	64468661	CCTTACCTG	1	+
chr5	77591590	77591599	ACCCACCTG	1	-
chr5	79783964	79783973	GCTTACCTG	1	-
chr6	126068853	126068862	GTTCACCTG	1	+
chr6	134568516	134568525	TCACACCTG	1	+
chr6	136871635	136871644	GCTCACCTG	1	-
chr6	143870926	143870935	CCTCACCTG	1	+
chr6	15901564	15901573	CTTCACCTG	1	-
chr6	27662002	27662011	TCCCACCTG	1	-
chr6	28555041	28555050	CTCCACCTG	1	-
chr6	30698829	30698838	CTGCACCTG	1	+
chr6	30778975	30778984	CCACACCTG	1	+
chr6	31540615	31540624	CCTCACCTG	1	-
chr6	32909508	32909517	GCTCACCTG	1	+
chr6	34624684	34624693	CTGCACCTG	1	+
chr6	36098107	36098116	CCGCACCTG	1	+
chr6	37522596	37522605	CCCCACCTG	1	-
chr6	44235900	44235909	ACACACCTG	1	-
chr6	52536040	52536049	GCTCACCTG	1	-
chr6	6804028	6804037	ACACACCTG	1	+
chr6	76459114	76459123	GCGCACCTG	1	+
chr6	99969163	99969172	ACCCACCTG	1	+
chr7	102085667	102085676	GCACACCTG	1	-
chr7	115850819	115850828	CTTCACCTG	1	+
chr7	129789758	129789767	CCACACCTG	1	-
chr7	143106020	143106029	CCTCACCTG	1	+
chr7	156812217	156812226	GCTCACCTG	1	-
chr7	26331444	26331453	GCGCACCTG	1	+
chr7	45894104	45894113	TCACACCTG	1	+
chr7	55626186	55626195	GCACACCTG	1	-
chr7	73625527	73625536	GCCCACCTG	1	+
chr7	74020872	74020881	GCCCACCTG	1	+
chr7	753186	753195	GCTCACCTG	1	+
chr7	76627228	76627237	CCACACCTG	1	-
chr7	92462398	92462407	GCTCACCTG	1	+
chr7	98062756	98062765	ACACACCTG	1	-
chr7	99819026	99819035	TCACACCTG	1	-
chr8	126446997	126447006	CTGCACCTG	1	-
chr8	126711235	126711244	GTTCACCTG	1	+
chr8	142094808	142094817	CTTCACCTG	1	+
chr8	27183147	27183156	GCTCACCTG	1	+
chr8	56903752	56903761	TCTCACCTG	1	+
chr8	70927738	70927747	CTGCACCTG	1	+
chr8	95003892	95003901	CTTCACCTG	1	-
chr9	116111828	116111837	CTCCACCTG	1	-
chr9	129601745	129601754	GCACACCTG	1	+
chr9	138371003	138371012	GCACACCTG	1	-
chr9	139383317	139383326	CCTCACCTG	1	-
chr9	139474001	139474010	GCTCACCTG	1	+
chr9	140203711	140203720	CTACACCTG	1	-
chr9	14693091	14693100	CCTCACCTG	1	-
chr9	37411526	37411535	CTGCACCTG	1	-
chr9	92081532	92081541	ACTCACCTG	1	+
chr9	93686299	93686308	CCCCACCTG	1	-
chrX	130839005	130839014	CCACACCTG	1	+
chrX	70842553	70842562	CCCCACCTG	1	+
chr10	102810085	102810094	TCCCACCTG	1	-
chr10	1140317	1140326	CTCCACCTG	1	-
chr10	116853736	116853745	CTCCACCTG	1	+
chr10	126889753	126889762	CTTCACCTG	1	-
chr10	46090218	46090227	GCCCACCTG	1	-
chr10	74034622	74034631	GCCCACCTG	1	-
chr10	88149602	88149611	GCGCACCTG	1	+
chr11	102188299	102188308	GCCCACCTG	1	-
chr11	1465026	1465035	CCACACCTG	1	-
chr11	35167735	35167744	ACCCACCTG	1	-
chr11	417367	417376	GCTCACCTG	1	+
chr11	47921533	47921542	TTTCACCTG	1	+
chr11	64129471	64129480	CCTCACCTG	1	-
chr11	64900012	64900021	TCTCACCTG	1	-
chr11	64900851	64900860	ACTTACCTG	1	+
chr11	72451085	72451094	CCCCACCTG	1	-
chr11	78128527	78128536	GCACACCTG	1	-
chr12	100967830	100967839	GCACACCTG	1	-
chr12	10827026	10827035	CTCCACCTG	1	+
chr12	110434039	110434048	TCCCACCTG	1	+
chr12	120632476	120632485	CCTCACCTG	1	+
chr12	27167235	27167244	TCGCACCTG	1	+
chr12	42863245	42863254	GCTCACCTG	1	+
chr12	49363310	49363319	GCTCACCTG	1	-
chr12	51717832	51717841	CTGCACCTG	1	+
chr12	65563237	65563246	GCTCACCTG	1	-
chr12	7055793	7055802	CCTCACCTG	1	+
chr13	111178024	111178033	TCTCACCTG	1	-
chr13	113864399	113864408	CCTCACCTG	1	-
chr13	114992456	114992465	TCACACCTG	1	+
chr13	28898697	28898706	ACCCACCTG	1	+
chr13	30510399	30510408	CCGCACCTG	1	-
chr13	32605560	32605569	CCCCACCTG	1	-
chr13	43149137	43149146	GCACACCTG	1	-
chr14	103365306	103365315	GCGCACCTG	1	+
chr14	106167351	106167360	GCACACCTG	1	+
chr14	55369325	55369334	CTGCACCTG	1	+
chr14	55370044	55370053	ACGCACCTG	1	+
chr14	65623476	65623485	CCACACCTG	1	+
chr14	92302598	92302607	GCGCACCTG	1	+
chr15	41165875	41165884	TCTCACCTG	1	+
chr15	43546209	43546218	ACTCACCTG	1	+
chr15	45722574	45722583	CCTTACCTG	1	-
chr15	52587710	52587719	CCACACCTG	1	-
chr15	69761081	69761090	CCTCACCTG	1	-
chr15	74731124	74731133	GCTCACCTG	1	+
chr15	85174483	85174492	GCGCACCTG	1	-
chr15	90234085	90234094	GCTCACCTG	1	-
chr15	91643456	91643465	TCACACCTG	1	-
chr16	10300201	10300210	ACCCACCTG	1	+
chr16	10929528	10929537	TCACACCTG	1	-
chr16	56611114	56611123	GCCCACCTG	1	-
chr16	68318913	68318922	GCACACCTG	1	-
chr16	81555892	81555901	CCACACCTG	1	+
chr17	29335818	29335827	CCTCACCTG	1	-
chr17	32688620	32688629	TCACACCTG	1	+
chr17	46185197	46185206	TCTCACCTG	1	-
chr17	47465710	47465719	CTTCACCTG	1	+
chr17	4785410	4785419	ACACACCTG	1	-
chr17	70418655	70418664	TCACACCTG	1	-
chr17	75314898	75314907	CCTCACCTG	1	+
chr17	80399198	80399207	CCTCACCTG	1	-
chr17	9193649	9193658	CTACACCTG	1	-
chr18	57515474	57515483	CCCCACCTG	1	+
chr18	77705125	77705134	CCTCACCTG	1	-
chr19	11074415	11074424	CTGCACCTG	1	+
chr19	1264933	1264942	CTCCACCTG	1	-
chr19	12880802	12880811	CCGCACCTG	1	+
chr19	12912719	12912728	CCGCACCTG	1	-
chr19	19266457	19266466	TCACACCTG	1	-
chr19	36184742	36184751	ACTTACCTG	1	+
chr19	38397048	38397057	CTACACCTG	1	+
chr19	4063087	4063096	CCCCACCTG	1	-
chr19	4084257	4084266	CCGCACCTG	1	-
chr19	42720853	42720862	CCGCACCTG	1	-
chr19	44282884	44282893	CCCCACCTG	1	+
chr19	45843945	45843954	GCTCACCTG	1	+
chr19	49362110	49362119	GCTCACCTG	1	+
chr19	54735809	54735818	TCTCACCTG	1	-
chr19	6675269	6675278	TCTCACCTG	1	-
chr1	109656534	109656543	GCTCACCTG	1	-
chr1	179199217	179199226	CCCCACCTG	1	-
chr1	197744663	197744672	CTTCACCTG	1	+
chr1	211751326	211751335	GCTCACCTG	1	+
chr1	233595529	233595538	CCTTACCTG	1	+
chr1	28907599	28907608	CCTCACCTG	1	+
chr1	31885941	31885950	ACTCACCTG	1	-
chr1	34995542	34995551	CTGCACCTG	1	-
chr1	36786446	36786455	CCTCACCTG	1	+
chr1	37945523	37945532	ACACACCTG	1	-
chr1	51762765	51762774	CTCCACCTG	1	+
chr1	71546991	71547000	TCCCACCTG	1	-
chr1	7539343	7539352	GCGCACCTG	1	-
chr1	78225629	78225638	CCGCACCTG	1	-
chr1	90099391	90099400	GCTCACCTG	1	+
chr20	10414749	10414758	TCTCACCTG	1	+
chr20	1933460	1933469	CTTCACCTG	1	+
chr20	23401158	23401167	GCGCACCTG	1	-
chr20	24823465	24823474	CCTCACCTG	1	-
chr20	36793898	36793907	ACACACCTG	1	+
chr20	42571829	42571838	TCTCACCTG	1	+
chr20	42902259	42902268	CTTCACCTG	1	+
chr20	44642767	44642776	CCACACCTG	1	-
chr20	48225709	48225718	CTTCACCTG	1	+
chr20	50416800	50416809	TCACACCTG	1	-
chr21	34733769	34733778	TCTCACCTG	1	+
chr21	45303885	45303894	TCACACCTG	1	-
chr21	45579278	45579287	CCTCACCTG	1	-
chr21	45662490	45662499	CCTCACCTG	1	-
chr22	22562493	22562502	CTGCACCTG	1	+
chr22	35705812	35705821	TTTCACCTG	1	-
chr22	39270014	39270023	ACTCACCTG	1	-
chr22	39381137	39381146	ACTCACCTG	1	-
chr22	40390947	40390956	CCTCACCTG	1	-
chr22	43115978	43115987	TCCCACCTG	1	-
chr22	43327147	43327156	TCACACCTG	1	+
chr2	10861275	10861284	GCGCACCTG	1	+
chr2	135149469	135149478	ACCCACCTG	1	-
chr2	139260035	139260044	CCACACCTG	1	+
chr2	149571178	149571187	ACACACCTG	1	-
chr2	157189628	157189637	ACGCACCTG	1	+
chr2	159314639	159314648	ACACACCTG	1	-
chr2	163175606	163175615	TCTCACCTG	1	-
chr2	166650747	166650756	GCTCACCTG	1	-
chr2	175201863	175201872	GCGCACCTG	1	+
chr2	178257294	178257303	ACTCACCTG	1	+
chr2	191513169	191513178	GCGCACCTG	1	+
chr2	230931794	230931803	ACTCACCTG	1	-
chr2	61034710	61034719	CTTCACCTG	1	-
chr2	75836443	75836452	ACACACCTG	1	+
chr2	85906655	85906664	ACGCACCTG	1	+
chr3	112710201	112710210	GTTCACCTG	1	+
chr3	113557780	113557789	GCTTACCTG	1	-
chr3	127540595	127540604	CCTCACCTG	1	-
chr3	159706877	159706886	CCTCACCTG	1	+
chr3	195919750	195919759	CCTCACCTG	1	-
chr3	196370462	196370471	TTTCACCTG	1	+
chr3	40547357	40547366	CCACACCTG	1	-
chr3	44087579	44087588	CTGCACCTG	1	-
chr3	44100183	44100192	GCTCACCTG	1	+
chr3	96532116	96532125	CTCCACCTG	1	+
chr4	113445055	113445064	GCACACCTG	1	-
chr4	122617729	122617738	CCTTACCTG	1	+
chr4	36246018	36246027	CCGCACCTG	1	+
chr4	676399	676408	CCACACCTG	1	+
chr4	83812234	83812243	ACGCACCTG	1	+
chr5	10353908	10353917	ACGCACCTG	1	+
chr5	1130829	1130838	ACACACCTG	1	+
chr5	149184693	149184702	CCACACCTG	1	-
chr5	157288401	157288410	GTACACCTG	1	+
chr5	33850314	33850323	TTTCACCTG	1	-
chr5	76373369	76373378	CCCCACCTG	1	-
chr5	9362310	9362319	CCTCACCTG	1	+
chr5	94982740	94982749	CCACACCTG	1	+
chr6	106808471	106808480	CCTCACCTG	1	+
chr6	106960019	106960028	GCTCACCTG	1	-
chr6	111927064	111927073	ACTTACCTG	1	-
chr6	13397844	13397853	CTCCACCTG	1	+
chr6	135501576	135501585	GCACACCTG	1	-
chr6	151997040	151997049	CCCCACCTG	1	-
chr6	160325621	160325630	TCCCACCTG	1	+
chr6	24403033	24403042	CTGCACCTG	1	-
chr6	26156700	26156709	CCGCACCTG	1	-
chr6	27706224	27706233	CTGCACCTG	1	-
chr6	28109542	28109551	CCTCACCTG	1	-
chr6	31133068	31133077	TCCCACCTG	1	-
chr6	3228316	3228325	TCCCACCTG	1	-
chr6	36355320	36355329	CTCCACCTG	1	-
chr6	37123537	37123546	CTGCACCTG	1	+
chr6	43197285	43197294	CCACACCTG	1	+
chr6	52362654	52362663	GTTCACCTG	1	-
chr6	83777857	83777866	TCGCACCTG	1	+
chr7	105698487	105698496	GCTCACCTG	1	-
chr7	107204442	107204451	GCCCACCTG	1	+
chr7	112430544	112430553	GCTCACCTG	1	-
chr7	119913915	119913924	CTGCACCTG	1	+
chr7	128806744	128806753	GCTCACCTG	1	-
chr7	130126357	130126366	ACTTACCTG	1	-
chr7	131604819	131604828	GCTCACCTG	1	+
chr7	134873540	134873549	GCTCACCTG	1	+
chr7	156810898	156810907	ACGCACCTG	1	+
chr7	17338677	17338686	GCTCACCTG	1	+
chr7	44084546	44084555	GCTTACCTG	1	+
chr7	5570148	5570157	GCTTACCTG	1	+
chr8	123794944	123794953	CTGCACCTG	1	-
chr8	142185111	142185120	ACACACCTG	1	+
chr8	142424615	142424624	ACACACCTG	1	-
chr8	145151054	145151063	GCACACCTG	1	-
chr8	59324025	59324034	CCTCACCTG	1	-
chr8	8559503	8559512	TCTCACCTG	1	+
chr8	90769476	90769485	ACTCACCTG	1	-
chr8	90914701	90914710	CCGCACCTG	1	+
chr9	132650954	132650963	CTTCACCTG	1	+
chr9	134145672	134145681	CCTCACCTG	1	+
chr9	138863999	138864008	CCACACCTG	1	-
chr9	140639316	140639325	CCATACCTG	1	-
chr9	92864855	92864864	CTGCACCTG	1	-
chr9	99179664	99179673	CTGCACCTG	1	+
chrX	119763649	119763658	CTGCACCTG	1	+
chrX	46618810	46618819	GCGCACCTG	1	+
chr10	100227786	100227795	CCGCACCTG	1	+
chr10	121631823	121631832	TCCCACCTG	1	-
chr10	135073764	135073773	GCACACCTG	1	-
chr10	14227952	14227961	TCTCACCTG	1	-
chr10	23002654	23002663	GTACACCTG	1	+
chr10	48477956	48477965	ACACACCTG	1	-
chr10	64028703	64028712	GCGCACCTG	1	+
chr10	72237579	72237588	TCTCACCTG	1	-
chr10	74008845	74008854	CTGCACCTG	1	+
chr10	75619308	75619317	CTTCACCTG	1	-
chr10	82231521	82231530	CCACACCTG	1	-
chr10	89578111	89578120	GCGCACCTG	1	+
chr10	89622854	89622863	TTTCACCTG	1	+
chr10	91011457	91011466	CCGCACCTG	1	+
chr11	108464419	108464428	CCACACCTG	1	+
chr11	123451507	123451516	CCGCACCTG	1	-
chr11	44633340	44633349	ACACACCTG	1	-
chr11	47869960	47869969	CTTCACCTG	1	-
chr11	59523002	59523011	GCTCACCTG	1	+
chr11	61734867	61734876	GCGCACCTG	1	+
chr11	64581942	64581951	CCACACCTG	1	+
chr11	65554585	65554594	GCTTACCTG	1	+
chr11	69453029	69453038	CCCCACCTG	1	+
chr11	723237	723246	ACTCACCTG	1	-
chr11	93394937	93394946	ACTCACCTG	1	-
chr12	121838902	121838911	GCTCACCTG	1	-
chr12	124969382	124969391	GTTCACCTG	1	+
chr12	129307936	129307945	GCTCACCTG	1	+
chr12	49690686	49690695	ACTCACCTG	1	-
chr12	51785378	51785387	GCTTACCTG	1	+
chr12	57024261	57024270	GCCCACCTG	1	+
chr12	57028722	57028731	CCTCACCTG	1	+
chr13	100150851	100150860	CCTCACCTG	1	-
chr13	111228210	111228219	GTTCACCTG	1	+
chr13	25087036	25087045	CCCCACCTG	1	-
chr13	42039371	42039380	TCACACCTG	1	+
chr13	80055816	80055825	CCTCACCTG	1	+
chr13	99853419	99853428	CCCCACCTG	1	+
chr14	103577580	103577589	GCCCACCTG	1	-
chr14	39735728	39735737	GCTTACCTG	1	-
chr14	65754062	65754071	TCACACCTG	1	+
chr14	74238541	74238550	CCCCACCTG	1	+
chr14	74769571	74769580	GCTTACCTG	1	+
chr15	100042623	100042632	CTTCACCTG	1	+
chr15	31196211	31196220	GCGCACCTG	1	-
chr15	31621264	31621273	CCTCACCTG	1	-
chr15	39873426	39873435	ACTTACCTG	1	-
chr15	41222877	41222886	ACTCACCTG	1	-
chr15	65023596	65023605	ATTCACCTG	1	+
chr15	90437352	90437361	CCGCACCTG	1	-
chr15	93198460	93198469	CCCCACCTG	1	-
chr16	1763974	1763983	CCCCACCTG	1	+
chr16	50309105	50309114	CTCCACCTG	1	+
chr16	57083714	57083723	TCCCACCTG	1	-
chr16	68790275	68790284	CCCCACCTG	1	-
chr16	69796163	69796172	CCGCACCTG	1	+
chr16	73081644	73081653	ACTCACCTG	1	+
chr16	79804403	79804412	TCCCACCTG	1	-
chr16	81553713	81553722	CCCCACCTG	1	-
chr16	89162023	89162032	CCACACCTG	1	-
chr17	16256935	16256944	ACGCACCTG	1	+
chr17	27065762	27065771	ACCCACCTG	1	-
chr17	36863323	36863332	ACACACCTG	1	+
chr17	38771994	38772003	CTACACCTG	1	+
chr17	40285598	40285607	CTTCACCTG	1	-
chr17	55628795	55628804	ACCCACCTG	1	-
chr17	66494197	66494206	TCACACCTG	1	-
chr17	70723176	70723185	CTGCACCTG	1	+
chr17	7259539	7259548	CTCCACCTG	1	+
chr17	73246271	73246280	CTTCACCTG	1	+
chr17	74141611	74141620	CTGCACCTG	1	-
chr17	76248626	76248635	CCCCACCTG	1	-
chr17	8013696	8013705	GCTCACCTG	1	+
chr18	33552647	33552656	TCTCACCTG	1	+
chr18	33767641	33767650	CCTCACCTG	1	-
chr19	1262554	1262563	GCTCACCTG	1	-
chr19	1265277	1265286	ACACACCTG	1	-
chr19	16694466	16694475	CCACACCTG	1	-
chr19	29704223	29704232	GCCCACCTG	1	+
chr19	38524637	38524646	GCACACCTG	1	+
chr19	38755075	38755084	GCGCACCTG	1	-
chr19	3986880	3986889	CTACACCTG	1	+
chr19	42428854	42428863	CCACACCTG	1	-
chr19	42800461	42800470	GCCCACCTG	1	+
chr19	44331335	44331344	CTTCACCTG	1	-
chr19	45195767	45195776	CCACACCTG	1	-
chr19	59074446	59074455	TCGCACCTG	1	-
chr19	9969617	9969626	CCTCACCTG	1	+
chr1	10535056	10535065	CCTTACCTG	1	-
chr1	109236156	109236165	GCTCACCTG	1	+
chr1	111746721	111746730	CCCCACCTG	1	+
chr1	111747137	111747146	GCGCACCTG	1	+
chr1	1208037	1208046	GCTCACCTG	1	+
chr1	149223467	149223476	TCTCACCTG	1	-
chr1	153748637	153748646	CCTTACCTG	1	-
chr1	154832893	154832902	CTCCACCTG	1	+
chr1	156554763	156554772	CCTCACCTG	1	-
chr1	167522618	167522627	GCTCACCTG	1	+
chr1	182993139	182993148	CCCCACCTG	1	+
chr1	211872000	211872009	CCCCACCTG	1	-
chr1	235062528	235062537	ACGCACCTG	1	-
chr1	235062891	235062900	TCACACCTG	1	+
chr1	236118329	236118338	ACACACCTG	1	-
chr1	23946243	23946252	ACTCACCTG	1	-
chr1	241683141	241683150	CCCCACCTG	1	-
chr1	24513674	24513683	CCTTACCTG	1	+
chr1	247553647	247553656	GCTCACCTG	1	-
chr1	26869854	26869863	CCTCACCTG	1	-
chr1	37943206	37943215	TTTCACCTG	1	+
chr1	41094475	41094484	ACCCACCTG	1	+
chr1	43736351	43736360	GCTCACCTG	1	+
chr1	44679196	44679205	CCGCACCTG	1	-
chr1	89990709	89990718	CCTCACCTG	1	+
chr20	16553867	16553876	ACTCACCTG	1	+
chr20	32267774	32267783	TCACACCTG	1	+
chr20	37504467	37504476	CTTCACCTG	1	-
chr20	46988539	46988548	GCTCACCTG	1	+
chr21	18885292	18885301	GTTCACCTG	1	+
chr21	27543296	27543305	GCCCACCTG	1	+
chr21	34641672	34641681	ACACACCTG	1	+
chr21	43956071	43956080	TTTCACCTG	1	+
chr21	44835436	44835445	GCACACCTG	1	+
chr22	23397155	23397164	TCTCACCTG	1	+
chr22	42833687	42833696	CCTCACCTG	1	+
chr22	43507423	43507432	GCGCACCTG	1	-
chr22	44279169	44279178	ACTCACCTG	1	-
chr22	46041562	46041571	CCGCACCTG	1	+
chr22	50625746	50625755	CCACACCTG	1	+
chr2	129278361	129278370	CTTCACCTG	1	-
chr2	157190121	157190130	GCGCACCTG	1	-
chr2	163175060	163175069	CCGCACCTG	1	-
chr2	175260542	175260551	CCTCACCTG	1	-
chr2	179315282	179315291	GCGCACCTG	1	+
chr2	191272864	191272873	CTGCACCTG	1	+
chr2	208890106	208890115	GCTCACCTG	1	+
chr2	223289174	223289183	GCGCACCTG	1	+
chr2	224702549	224702558	CCGCACCTG	1	+
chr2	234327396	234327405	TCTCACCTG	1	-
chr2	239482118	239482127	CTGCACCTG	1	-
chr2	242820858	242820867	CCACACCTG	1	+
chr2	243030920	243030929	CTTCACCTG	1	-
chr2	28549091	28549100	GCTCACCTG	1	-
chr2	54308816	54308825	ACATACCTG	1	+
chr2	63815324	63815333	GCTCACCTG	1	+
chr2	85788567	85788576	ACCCACCTG	1	-
chr2	96804336	96804345	CTCCACCTG	1	+
chr2	97617109	97617118	CCTCACCTG	1	+
chr3	121379666	121379675	CTCCACCTG	1	+
chr3	126150033	126150042	CCTCACCTG	1	-
chr3	137893434	137893443	CCTCACCTG	1	+
chr3	14220378	14220387	ACTTACCTG	1	-
chr3	156391842	156391851	GCGCACCTG	1	-
chr3	15900567	15900576	CCTCACCTG	1	+
chr3	187653641	187653650	ACCCACCTG	1	+
chr3	193818898	193818907	CCACACCTG	1	-
chr3	52931780	52931789	GCTCACCTG	1	-
chr4	120550023	120550032	CCACACCTG	1	-
chr4	185736455	185736464	GCCCACCTG	1	-
chr4	186732967	186732976	ACACACCTG	1	+
chr4	77819318	77819327	TTTCACCTG	1	+
chr4	78115792	78115801	ACACACCTG	1	+
chr5	10562849	10562858	TCGCACCTG	1	-
chr5	126409136	126409145	ACCCACCTG	1	+
chr5	131893252	131893261	CTACACCTG	1	-
chr5	134733913	134733922	GCACACCTG	1	+
chr5	149841099	149841108	TCCCACCTG	1	+
chr5	156693202	156693211	GCTTACCTG	1	-
chr5	156693479	156693488	GCGCACCTG	1	-
chr5	158636854	158636863	ACTCACCTG	1	+
chr5	169766005	169766014	CCTCACCTG	1	+
chr5	177573307	177573316	TCCCACCTG	1	-
chr5	180626088	180626097	ACTCACCTG	1	+
chr5	60458472	60458481	CCTCACCTG	1	-
chr5	78531708	78531717	GCACACCTG	1	+
chr6	100016047	100016056	CCGTACCTG	1	+
chr6	110501066	110501075	CTGCACCTG	1	-
chr6	117002959	117002968	CTCCACCTG	1	+
chr6	117803601	117803610	CCCCACCTG	1	-
chr6	11785701	11785710	GTACACCTG	1	-
chr6	143382426	143382435	CCTTACCTG	1	+
chr6	167000420	167000429	CCACACCTG	1	-
chr6	27440501	27440510	ACACACCTG	1	+
chr6	41168685	41168694	CCTCACCTG	1	+
chr6	43655640	43655649	TCTCACCTG	1	+
chr6	71378349	71378358	GCCCACCTG	1	+
chr6	71665712	71665721	ACTCACCTG	1	-
chr6	89827535	89827544	GTTCACCTG	1	+
chr7	150020646	150020655	GCTTACCTG	1	-
chr7	23145274	23145283	CCGCACCTG	1	+
chr7	2710607	2710616	GCCCACCTG	1	-
chr7	5572835	5572844	CTCCACCTG	1	+
chr7	73866827	73866836	ACTCACCTG	1	-
chr7	87563862	87563871	ACTTACCTG	1	-
chr7	91808314	91808323	CTTCACCTG	1	+
chr8	11718863	11718872	CCTCACCTG	1	+
chr8	128746303	128746312	CCCCACCTG	1	+
chr8	145049195	145049204	ACTCACCTG	1	+
chr8	22766811	22766820	CTACACCTG	1	+
chr8	37738629	37738638	GCATACCTG	1	+
chr8	37774002	37774011	ATACACCTG	1	+
chr8	61566101	61566110	TCCCACCTG	1	+
chr8	86019787	86019796	ACTTACCTG	1	+
chr9	102016288	102016297	ACGCACCTG	1	+
chr9	125675495	125675504	CTCCACCTG	1	+
chr9	130673639	130673648	ACACACCTG	1	-
chr9	130889711	130889720	CCTTACCTG	1	+
chr9	134113837	134113846	TCTCACCTG	1	+
chr9	20623253	20623262	TTTCACCTG	1	-
chr9	26947141	26947150	CCTTACCTG	1	-
chr9	5832613	5832622	CCGCACCTG	1	-
chr9	95824503	95824512	CCACACCTG	1	-
chrX	1655807	1655816	GCTCACCTG	1	+
chrX	16964451	16964460	CCACACCTG	1	+
chrX	47862865	47862874	TCTCACCTG	1	-
chr10	103454990	103454999	TCACACCTG	1	+
chr10	103989575	103989584	CTGCACCTG	1	-
chr10	111768224	111768233	GTTCACCTG	1	-
chr10	112174454	112174463	ACCCACCTG	1	+
chr10	129948294	129948303	CCCCACCTG	1	+
chr10	23012530	23012539	CCATACCTG	1	+
chr10	60028646	60028655	ACACACCTG	1	+
chr10	72253531	72253540	CCTCACCTG	1	+
chr10	74021630	74021639	TCTCACCTG	1	+
chr10	75006761	75006770	GCATACCTG	1	+
chr10	7860283	7860292	GCTCACCTG	1	-
chr10	91461434	91461443	CCTCACCTG	1	-
chr10	92923536	92923545	ACCCACCTG	1	+
chr10	93558682	93558691	CCCCACCTG	1	+
chr10	94608577	94608586	CTGCACCTG	1	+
chr11	105948032	105948041	ACCCACCTG	1	+
chr11	10879096	10879105	GCGCACCTG	1	-
chr11	19464127	19464136	CCACACCTG	1	-
chr11	267986	267995	CCTCACCTG	1	+
chr11	57261100	57261109	CCACACCTG	1	-
chr11	68868918	68868927	CCTCACCTG	1	-
chr11	70661198	70661207	TCACACCTG	1	+
chr11	72462462	72462471	CCACACCTG	1	+
chr11	77185311	77185320	TCTCACCTG	1	-
chr12	118813984	118813993	CTCCACCTG	1	+
chr12	1703136	1703145	GCACACCTG	1	+
chr12	39836722	39836731	CCTCACCTG	1	+
chr12	42538221	42538230	CCGTACCTG	1	+
chr12	56474163	56474172	ACTTACCTG	1	-
chr12	64615834	64615843	GCGCACCTG	1	-
chr13	45694664	45694673	CCTTACCTG	1	-
chr14	103395141	103395150	CCGCACCTG	1	+
chr14	62162096	62162105	CCTCACCTG	1	-
chr15	101458276	101458285	CTTCACCTG	1	+
chr15	101791335	101791344	GCTCACCTG	1	+
chr15	31620783	31620792	TCTCACCTG	1	+
chr15	39110179	39110188	TCACACCTG	1	-
chr15	41164120	41164129	CCTCACCTG	1	-
chr15	44068775	44068784	CTTCACCTG	1	-
chr15	72668363	72668372	GCTCACCTG	1	-
chr15	74833755	74833764	CTACACCTG	1	-
chr15	79269750	79269759	ACTTACCTG	1	-
chr15	80352148	80352157	CCTCACCTG	1	-
chr15	91395213	91395222	CCTCACCTG	1	+
chr16	23193980	23193989	CCCCACCTG	1	-
chr16	27461312	27461321	ACACACCTG	1	+
chr16	30195043	30195052	CCTCACCTG	1	-
chr16	30393865	30393874	CTGCACCTG	1	+
chr16	433800	433809	CCATACCTG	1	+
chr16	50315298	50315307	CCGCACCTG	1	-
chr16	57625118	57625127	TCTCACCTG	1	+
chr16	67051865	67051874	CCCCACCTG	1	+
chr16	67212095	67212104	GCACACCTG	1	+
chr16	67917934	67917943	GCGCACCTG	1	-
chr16	67962616	67962625	GCACACCTG	1	+
chr16	71758188	71758197	CCTCACCTG	1	+
chr16	71843239	71843248	CCCCACCTG	1	-
chr16	74808886	74808895	ACACACCTG	1	-
chr16	84548692	84548701	GCTTACCTG	1	+
chr17	1546436	1546445	GCTCACCTG	1	+
chr17	16893006	16893015	GCCCACCTG	1	-
chr17	21252268	21252277	GCCCACCTG	1	-
chr17	29862832	29862841	CCCCACCTG	1	-
chr17	31203466	31203475	CCTCACCTG	1	+
chr17	33469438	33469447	GCTTACCTG	1	+
chr17	40474992	40475001	CCCCACCTG	1	-
chr17	48708142	48708151	CCTCACCTG	1	+
chr17	55683456	55683465	CTGCACCTG	1	-
chr17	73717436	73717445	GCGCACCTG	1	-
chr17	8869142	8869151	GCGCACCTG	1	-
chr18	47721676	47721685	CCGCACCTG	1	+
chr18	74203015	74203024	TCACACCTG	1	-
chr18	74836537	74836546	ACTCACCTG	1	-
chr19	14328382	14328391	CCTCACCTG	1	-
chr19	17185279	17185288	TCACACCTG	1	+
chr19	41309808	41309817	TCCCACCTG	1	+
chr19	42381167	42381176	CTGCACCTG	1	-
chr19	49924644	49924653	CTTCACCTG	1	+
chr1	108507281	108507290	CCTCACCTG	1	+
chr1	11954102	11954111	CCACACCTG	1	+
chr1	151811210	151811219	CCTCACCTG	1	-
chr1	154763891	154763900	TCCCACCTG	1	-
chr1	155829336	155829345	CTGCACCTG	1	+
chr1	156326916	156326925	GCTCACCTG	1	-
chr1	202311016	202311025	GCTTACCTG	1	+
chr1	207226549	207226558	CCTCACCTG	1	-
chr1	230245989	230245998	CCTCACCTG	1	+
chr1	231347297	231347306	TCCCACCTG	1	+
chr1	24742080	24742089	GCTCACCTG	1	-
chr1	32404259	32404268	CCGCACCTG	1	+
chr1	33182345	33182354	GCTCACCTG	1	-
chr1	51701796	51701805	CCGTACCTG	1	-
chr1	53480712	53480721	ACTCACCTG	1	-
chr20	1946556	1946565	GCGCACCTG	1	+
chr20	32255891	32255900	CCCCACCTG	1	+
chr20	361436	361445	CTGCACCTG	1	-
chr20	43538553	43538562	CCCCACCTG	1	+
chr20	46306816	46306825	TCCCACCTG	1	+
chr20	4795663	4795672	CTTCACCTG	1	-
chr20	52029926	52029935	CCGCACCTG	1	-
chr20	56193604	56193613	TCACACCTG	1	+
chr21	44732658	44732667	CCTCACCTG	1	-
chr22	20960818	20960827	TCCCACCTG	1	-
chr22	37350500	37350509	ACATACCTG	1	+
chr22	50969613	50969622	CCTCACCTG	1	+
chr2	103352821	103352830	TCACACCTG	1	+
chr2	111506379	111506388	GCCCACCTG	1	+
chr2	160761372	160761381	CCACACCTG	1	-
chr2	170440810	170440819	GTTCACCTG	1	-
chr2	228028716	228028725	CCTTACCTG	1	+
chr2	231789753	231789762	GCACACCTG	1	-
chr2	233965438	233965447	TCACACCTG	1	-
chr2	241524867	241524876	CCCCACCTG	1	+
chr2	3383644	3383653	CCTCACCTG	1	-
chr2	37311172	37311181	CTTCACCTG	1	+
chr2	37311726	37311735	CCTTACCTG	1	-
chr3	113465957	113465966	GCTCACCTG	1	-
chr3	122103143	122103152	TCTCACCTG	1	-
chr3	169490617	169490626	CCTTACCTG	1	-
chr3	192635134	192635143	CCTCACCTG	1	+
chr3	48442490	48442499	ACTTACCTG	1	+
chr3	58173716	58173725	CCTCACCTG	1	+
chr3	61235978	61235987	TCGCACCTG	1	-
chr3	9210212	9210221	ATTCACCTG	1	+
chr4	103265594	103265603	CCTTACCTG	1	+
chr4	103749471	103749480	GCTCACCTG	1	-
chr4	103940834	103940843	GCCCACCTG	1	-
chr4	109541753	109541762	CCATACCTG	1	-
chr4	110651173	110651182	GCTCACCTG	1	+
chr4	119756983	119756992	GCTCACCTG	1	-
chr4	154388430	154388439	CCTCACCTG	1	-
chr4	160024026	160024035	GCTCACCTG	1	+
chr4	25235487	25235496	CCCCACCTG	1	+
chr4	4543880	4543889	GCGCACCTG	1	+
chr4	48018865	48018874	CCTCACCTG	1	-
chr4	78739873	78739882	CCTCACCTG	1	+
chr4	8442531	8442540	GTACACCTG	1	+
chr5	147763341	147763350	TTTCACCTG	1	-
chr5	1480076	1480085	CCACACCTG	1	+
chr5	153882639	153882648	CTGCACCTG	1	-
chr5	158690365	158690374	CCTCACCTG	1	-
chr5	179720768	179720777	CCACACCTG	1	+
chr5	59996165	59996174	TCGCACCTG	1	-
chr5	81045722	81045731	TCCCACCTG	1	+
chr5	86564688	86564697	CCTTACCTG	1	+
chr6	109762751	109762760	CCACACCTG	1	-
chr6	167002363	167002372	TCGCACCTG	1	-
chr6	28072681	28072690	CCGCACCTG	1	-
chr6	34856846	34856855	GCCCACCTG	1	-
chr6	49430874	49430883	CCTCACCTG	1	+
chr6	75994798	75994807	ACACACCTG	1	+
chr6	89856439	89856448	ACACACCTG	1	-
chr7	100751907	100751916	CCCCACCTG	1	-
chr7	16685926	16685935	CCTCACCTG	1	-
chr7	25164789	25164798	CCGCACCTG	1	-
chr7	3018399	3018408	GCTCACCTG	1	+
chr7	362204	362213	CCTCACCTG	1	-
chr7	42951816	42951825	ACCCACCTG	1	+
chr7	43946405	43946414	GCCCACCTG	1	+
chr7	44530001	44530010	CCTCACCTG	1	+
chr7	65878887	65878896	CCTCACCTG	1	+
chr8	107670515	107670524	GCACACCTG	1	-
chr8	110657141	110657150	CCTCACCTG	1	+
chr8	11325194	11325203	GCGCACCTG	1	-
chr8	119634551	119634560	CCACACCTG	1	-
chr8	141606841	141606850	CCTCACCTG	1	-
chr8	30601974	30601983	TCACACCTG	1	-
chr9	115480260	115480269	ACTTACCTG	1	+
chr9	129320458	129320467	CTTCACCTG	1	+
chr9	131664637	131664646	CCTCACCTG	1	+
chr9	136223786	136223795	CCTCACCTG	1	-
chr9	140632816	140632825	GTACACCTG	1	+
chr9	33458711	33458720	ACTCACCTG	1	+
chr9	37409337	37409346	CCACACCTG	1	-
chr9	79074022	79074031	GCCCACCTG	1	-
chr9	99637363	99637372	TCACACCTG	1	-
chrX	153029514	153029523	TCTCACCTG	1	+
chrX	19002768	19002777	CCTTACCTG	1	-
chrX	40506550	40506559	GCTCACCTG	1	+
chrX	41301451	41301460	ACGCACCTG	1	-
chr10	112147987	112147996	ACCCACCTG	1	+
chr10	127408481	127408490	ACTCACCTG	1	-
chr10	134062527	134062536	GCACACCTG	1	+
chr10	134385838	134385847	CCTCACCTG	1	+
chr10	135203815	135203824	TCACACCTG	1	+
chr10	13628763	13628772	CTGCACCTG	1	-
chr10	70749011	70749020	TCTCACCTG	1	-
chr10	70982626	70982635	ACACACCTG	1	+
chr10	75118307	75118316	CCGCACCTG	1	+
chr11	555105	555114	GCACACCTG	1	+
chr11	66246627	66246636	CTTCACCTG	1	+
chr11	94885369	94885378	TCTCACCTG	1	-
chr12	104359781	104359790	CTCCACCTG	1	-
chr12	112819632	112819641	ACACACCTG	1	+
chr12	133006522	133006531	GCACACCTG	1	+
chr12	15941930	15941939	CCGCACCTG	1	+
chr12	48231551	48231560	GCACACCTG	1	+
chr12	50677268	50677277	GCGCACCTG	1	+
chr12	52430717	52430726	CCTCACCTG	1	+
chr12	6944994	6945003	CTGCACCTG	1	-
chr12	70760720	70760729	CTTCACCTG	1	+
chr12	80084699	80084708	GCACACCTG	1	-
chr12	96429225	96429234	CTGCACCTG	1	-
chr13	111108338	111108347	GCACACCTG	1	+
chr13	113862906	113862915	ACCCACCTG	1	+
chr13	28195876	28195885	GCTCACCTG	1	-
chr13	77554485	77554494	TCCCACCTG	1	-
chr13	95254445	95254454	CCTCACCTG	1	+
chr14	100625969	100625978	CTGCACCTG	1	+
chr14	106004267	106004276	CCTCACCTG	1	-
chr14	23849261	23849270	CCACACCTG	1	+
chr14	31889367	31889376	CTTCACCTG	1	-
chr14	55031934	55031943	CTTCACCTG	1	-
chr14	59655483	59655492	CCTTACCTG	1	-
chr14	69262785	69262794	CCTCACCTG	1	+
chr14	69658279	69658288	GCACACCTG	1	-
chr15	38856423	38856432	CCGCACCTG	1	-
chr15	52122030	52122039	GCTTACCTG	1	-
chr15	64444283	64444292	GCACACCTG	1	-
chr15	67813338	67813347	TCACACCTG	1	+
chr15	83349217	83349226	GCGCACCTG	1	+
chr15	89200008	89200017	CCGCACCTG	1	+
chr15	99558242	99558251	GCGCACCTG	1	+
chr16	12010115	12010124	CCCCACCTG	1	+
chr16	14164947	14164956	TCTCACCTG	1	-
chr16	4555668	4555677	GCACACCTG	1	+
chr16	71887512	71887521	CCCCACCTG	1	+
chr16	81771925	81771934	CCCCACCTG	1	+
chr16	88871072	88871081	CCTCACCTG	1	-
chr16	89042870	89042879	GCCCACCTG	1	+
chr17	1546729	1546738	GCTCACCTG	1	+
chr17	18684615	18684624	CCTCACCTG	1	-
chr17	1962072	1962081	GCTCACCTG	1	+
chr17	27503796	27503805	GCACACCTG	1	-
chr17	31203789	31203798	CCTCACCTG	1	+
chr17	37894383	37894392	CCTTACCTG	1	-
chr17	42401964	42401973	CCTCACCTG	1	-
chr17	43662183	43662192	ACCCACCTG	1	+
chr17	4607151	4607160	ACTCACCTG	1	+
chr17	57642789	57642798	CCATACCTG	1	-
chr17	62658922	62658931	ACTCACCTG	1	+
chr17	63133349	63133358	TCTCACCTG	1	+
chr17	65241257	65241266	ACTTACCTG	1	+
chr17	75865866	75865875	TCTCACCTG	1	-
chr17	76124686	76124695	GCTCACCTG	1	+
chr17	79218341	79218350	TCTCACCTG	1	-
chr17	8152695	8152704	CTGCACCTG	1	-
chr18	47814669	47814678	CTTCACCTG	1	+
chr19	1017271	1017280	GCTCACCTG	1	+
chr19	13278568	13278577	CTCCACCTG	1	+
chr19	14544358	14544367	GCGCACCTG	1	+
chr19	1669346	1669355	CCTCACCTG	1	+
chr19	18208638	18208647	CCTCACCTG	1	-
chr19	19779582	19779591	GCGCACCTG	1	-
chr19	34895625	34895634	ATACACCTG	1	-
chr19	38085240	38085249	GCTCACCTG	1	-
chr19	39900210	39900219	CCTCACCTG	1	-
chr19	42637503	42637512	GCACACCTG	1	+
chr19	49895306	49895315	CTTCACCTG	1	+
chr19	49971619	49971628	ACCCACCTG	1	+
chr19	52674935	52674944	GCCCACCTG	1	-
chr19	55791447	55791456	CCGCACCTG	1	+
chr19	7660746	7660755	CCGCACCTG	1	+
chr19	7937038	7937047	CCTTACCTG	1	-
chr1	1003362	1003371	CCACACCTG	1	-
chr1	116192061	116192070	GCTCACCTG	1	-
chr1	16068017	16068026	CCTCACCTG	1	-
chr1	161369699	161369708	ACTTACCTG	1	-
chr1	165600527	165600536	ACTCACCTG	1	-
chr1	229992454	229992463	CCACACCTG	1	-
chr1	233431446	233431455	GCTCACCTG	1	-
chr1	234613938	234613947	CTGCACCTG	1	-
chr1	246729962	246729971	CCTCACCTG	1	-
chr1	27854791	27854800	GCGCACCTG	1	-
chr1	33896599	33896608	CTCCACCTG	1	+
chr1	3593692	3593701	GCCCACCTG	1	+
chr1	36397043	36397052	ACTCACCTG	1	-
chr1	37939758	37939767	GCGCACCTG	1	+
chr1	62208160	62208169	CCTCACCTG	1	-
chr1	7466912	7466921	CCTCACCTG	1	+
chr20	1099289	1099298	CCACACCTG	1	-
chr20	13619705	13619714	GCTCACCTG	1	+
chr20	4794926	4794935	CCTTACCTG	1	-
chr20	4982404	4982413	TCACACCTG	1	+
chr20	60958000	60958009	GCTTACCTG	1	-
chr22	22549863	22549872	CTGCACCTG	1	+
chr22	23523127	23523136	CCTTACCTG	1	-
chr22	26879724	26879733	CCGTACCTG	1	+
chr22	32149979	32149988	GCTCACCTG	1	-
chr22	32871070	32871079	TCGCACCTG	1	+
chr22	36727584	36727593	CTGCACCTG	1	-
chr22	39096964	39096973	GCGCACCTG	1	+
chr22	40766689	40766698	ACTCACCTG	1	-
chr22	42793025	42793034	GCCCACCTG	1	+
chr22	45098485	45098494	CCTTACCTG	1	-
chr22	50631463	50631472	CTGCACCTG	1	-
chr2	149402069	149402078	GCGCACCTG	1	+
chr2	160143161	160143170	CCTCACCTG	1	-
chr2	163200655	163200664	CCTCACCTG	1	+
chr2	220142529	220142538	CCTCACCTG	1	+
chr2	44589281	44589290	CCTTACCTG	1	-
chr2	75874342	75874351	CCTCACCTG	1	-
chr2	85838806	85838815	GTACACCTG	1	+
chr2	8825408	8825417	GCTCACCTG	1	+
chr2	99771511	99771520	ACCCACCTG	1	-
chr3	107940951	107940960	ACCCACCTG	1	+
chr3	119042448	119042457	CCTCACCTG	1	+
chr3	128369376	128369385	ACTCACCTG	1	+
chr3	141943846	141943855	CCTTACCTG	1	-
chr3	158390575	158390584	CTCCACCTG	1	-
chr3	185000617	185000626	GTTCACCTG	1	-
chr3	195906860	195906869	CTCCACCTG	1	+
chr3	33839988	33839997	GCCCACCTG	1	-
chr3	39222588	39222597	GCACACCTG	1	-
chr3	39330075	39330084	CCCCACCTG	1	+
chr3	42641896	42641905	CCACACCTG	1	+
chr3	49941451	49941460	CTTCACCTG	1	+
chr3	53080985	53080994	GCCCACCTG	1	+
chr4	128886220	128886229	GCTCACCTG	1	+
chr4	148605356	148605365	GCGCACCTG	1	+
chr4	166248913	166248922	CCTCACCTG	1	-
chr4	186064317	186064326	CCGCACCTG	1	+
chr4	186392020	186392029	GCTCACCTG	1	-
chr4	2936489	2936498	CCGCACCTG	1	+
chr4	47465596	47465605	CCTCACCTG	1	+
chr4	57843160	57843169	GCTCACCTG	1	+
chr4	78114706	78114715	TTTCACCTG	1	+
chr4	83352337	83352346	GCTTACCTG	1	-
chr5	112043576	112043585	ACTCACCTG	1	-
chr5	118788325	118788334	GCTCACCTG	1	-
chr5	1315951	1315960	TTTCACCTG	1	-
chr5	131832900	131832909	CCCCACCTG	1	+
chr5	149737414	149737423	GCTTACCTG	1	-
chr5	150594388	150594397	CTGCACCTG	1	+
chr5	176433176	176433185	TCACACCTG	1	-
chr5	75699724	75699733	CCTCACCTG	1	-
chr5	94890409	94890418	GCGCACCTG	1	+
chr6	159240251	159240260	CCGCACCTG	1	+
chr6	166795521	166795530	GCACACCTG	1	+
chr6	16762883	16762892	CCACACCTG	1	-
chr6	168226551	168226560	CCGTACCTG	1	+
chr6	170151639	170151648	TCCCACCTG	1	+
chr6	38607528	38607537	CCGCACCTG	1	-
chr7	106300431	106300440	GCACACCTG	1	+
chr7	12251170	12251179	CCGTACCTG	1	-
chr7	140374554	140374563	ACTCACCTG	1	-
chr7	141402210	141402219	ATACACCTG	1	+
chr7	141438207	141438216	CCTCACCTG	1	-
chr7	151329698	151329707	CCACACCTG	1	-
chr7	25019201	25019210	CCGCACCTG	1	+
chr7	6311380	6311389	GCACACCTG	1	+
chr7	89975943	89975952	CCACACCTG	1	-
chr7	98030423	98030432	CCCCACCTG	1	+
chr7	993484	993493	CCTCACCTG	1	+
chr8	101572077	101572086	GCCCACCTG	1	-
chr8	119633891	119633900	ACTCACCTG	1	-
chr8	145578347	145578356	ACTCACCTG	1	-
chr8	22436719	22436728	GCTCACCTG	1	-
chr8	26149264	26149273	CCTCACCTG	1	-
chr8	356977	356986	CCGCACCTG	1	-
chr9	100174593	100174602	GCGCACCTG	1	+
chr9	108007459	108007468	TCACACCTG	1	+
chr9	116139199	116139208	ACCCACCTG	1	+
chr9	130742915	130742924	CCGCACCTG	1	+
chr9	134270925	134270934	CTCCACCTG	1	+
chr9	135457685	135457694	GCGCACCTG	1	-
chr9	137657762	137657771	CCACACCTG	1	-
chr9	6413003	6413012	CTGCACCTG	1	-
chr9	95821466	95821475	CCTCACCTG	1	+
chr9	99637932	99637941	CTCCACCTG	1	+
chrX	13753206	13753215	ACACACCTG	1	+
chrX	149862361	149862370	GCGCACCTG	1	+
chrX	7895705	7895714	CCTTACCTG	1	+
chr10	104210782	104210791	GCTCACCTG	1	-
chr10	120101775	120101784	ACTCACCTG	1	+
chr10	133473716	133473725	CTCCACCTG	1	-
chr10	27793363	27793372	CCTCACCTG	1	-
chr10	31607288	31607297	CCTCACCTG	1	-
chr10	50746831	50746840	CCTCACCTG	1	-
chr10	64577922	64577931	GCTCACCTG	1	+
chr10	80858524	80858533	CTCCACCTG	1	-
chr11	64612203	64612212	CCTCACCTG	1	+
chr11	72498471	72498480	CCCCACCTG	1	-
chr11	73587805	73587814	TCCCACCTG	1	-
chr12	100593832	100593841	CCGCACCTG	1	+
chr12	10875247	10875256	GCTCACCTG	1	+
chr12	122110468	122110477	GCTCACCTG	1	+
chr12	123237136	123237145	GCGCACCTG	1	-
chr12	123604640	123604649	GCACACCTG	1	+
chr12	125093825	125093834	GCCCACCTG	1	+
chr12	28343571	28343580	ACTTACCTG	1	-
chr12	30848292	30848301	GCGCACCTG	1	-
chr12	32552967	32552976	GCGCACCTG	1	-
chr12	46385066	46385075	GCGCACCTG	1	-
chr12	56512099	56512108	CCTCACCTG	1	-
chr12	57856582	57856591	CCCCACCTG	1	+
chr12	62861081	62861090	TCCCACCTG	1	+
chr12	93963971	93963980	CCTTACCTG	1	-
chr13	111328646	111328655	ACGCACCTG	1	-
chr13	21750853	21750862	ACTCACCTG	1	-
chr13	77601266	77601275	CTGCACCTG	1	+
chr14	103059937	103059946	CCACACCTG	1	+
chr14	50779764	50779773	ACTCACCTG	1	+
chr14	55518247	55518256	CTCCACCTG	1	-
chr14	62035514	62035523	GCGCACCTG	1	-
chr15	49338876	49338885	CTCCACCTG	1	-
chr15	65118566	65118575	ACTCACCTG	1	-
chr15	66446013	66446022	GCGCACCTG	1	-
chr15	66446500	66446509	CCACACCTG	1	-
chr15	66585657	66585666	CTTCACCTG	1	+
chr15	75335577	75335586	CCACACCTG	1	+
chr15	75497125	75497134	TCACACCTG	1	-
chr16	12897483	12897492	GCACACCTG	1	+
chr16	23160012	23160021	GCGCACCTG	1	-
chr16	67450067	67450076	CCTCACCTG	1	+
chr16	81763991	81764000	TCTCACCTG	1	-
chr16	85790240	85790249	ACTCACCTG	1	-
chr16	85855093	85855102	ACCCACCTG	1	+
chr16	9056399	9056408	GCACACCTG	1	+
chr17	18061530	18061539	ACTCACCTG	1	-
chr17	19411848	19411857	ACTCACCTG	1	+
chr17	25783378	25783387	GCGCACCTG	1	-
chr17	41132899	41132908	CTGCACCTG	1	-
chr17	42219126	42219135	TCTCACCTG	1	+
chr17	45144773	45144782	ACTTACCTG	1	+
chr17	66508294	66508303	GCTCACCTG	1	-
chr17	78711290	78711299	TCTCACCTG	1	-
chr17	79486573	79486582	CCGCACCTG	1	+
chr17	8024071	8024080	TCTCACCTG	1	+
chr17	8076879	8076888	CCTTACCTG	1	-
chr18	5294615	5294624	ACTCACCTG	1	-
chr18	71814642	71814651	GCGCACCTG	1	-
chr18	72265170	72265179	ACTTACCTG	1	-
chr18	9136170	9136179	CCCCACCTG	1	+
chr19	10362983	10362992	CCTCACCTG	1	-
chr19	1038803	1038812	TCACACCTG	1	-
chr19	2637023	2637032	CCTCACCTG	1	+
chr19	37157688	37157697	CCTTACCTG	1	+
chr19	49838576	49838585	CCTCACCTG	1	-
chr19	58238918	58238927	CTCCACCTG	1	+
chr19	58740309	58740318	ACTCACCTG	1	-
chr1	100315668	100315677	TCCCACCTG	1	+
chr1	1072336	1072345	CTGCACCTG	1	+
chr1	160001319	160001328	CCTTACCTG	1	-
chr1	17445768	17445777	GCTCACCTG	1	+
chr1	185286756	185286765	CCTCACCTG	1	+
chr1	201476191	201476200	ACTCACCTG	1	+
chr1	201476544	201476553	TCTCACCTG	1	-
chr1	225615649	225615658	ACTCACCTG	1	+
chr1	227058347	227058356	GCTCACCTG	1	-
chr1	231115034	231115043	CCACACCTG	1	-
chr1	2314187	2314196	TCTCACCTG	1	-
chr1	243419607	243419616	ACGCACCTG	1	-
chr1	26663090	26663099	ACGCACCTG	1	+
chr1	36396412	36396421	GCTTACCTG	1	-
chr1	42217261	42217270	GCACACCTG	1	-
chr1	6483603	6483612	ACCCACCTG	1	+
chr20	23339023	23339032	CCTCACCTG	1	-
chr20	30311531	30311540	TCTCACCTG	1	+
chr20	31124736	31124745	GCTCACCTG	1	+
chr20	39785758	39785767	GCTTACCTG	1	+
chr20	39969566	39969575	ACTCACCTG	1	+
chr20	42286136	42286145	GTACACCTG	1	-
chr21	33765249	33765258	ACACACCTG	1	+
chr21	38639380	38639389	ACGCACCTG	1	+
chr21	43298653	43298662	CCTCACCTG	1	+
chr21	45575127	45575136	GCACACCTG	1	-
chr21	45930605	45930614	CCTCACCTG	1	-
chr21	46369888	46369897	CCACACCTG	1	-
chr22	17565662	17565671	GCGCACCTG	1	+
chr22	23277982	23277991	CCACACCTG	1	-
chr22	24093185	24093194	GCTCACCTG	1	+
chr22	43165930	43165939	ACCCACCTG	1	-
chr22	50963023	50963032	CCACACCTG	1	+
chr22	50987552	50987561	GCGCACCTG	1	+
chr22	51001495	51001504	CCGCACCTG	1	-
chr2	15282449	15282458	ACACACCTG	1	-
chr2	172544134	172544143	ACTTACCTG	1	-
chr2	200820109	200820118	CCTCACCTG	1	+
chr2	20190152	20190161	CCACACCTG	1	+
chr2	3465721	3465730	CCCCACCTG	1	+
chr2	69534245	69534254	CTCCACCTG	1	-
chr2	8665994	8666003	ACACACCTG	1	+
chr2	88316479	88316488	ACTCACCTG	1	+
chr3	122920583	122920592	TCGCACCTG	1	-
chr3	136581158	136581167	GCTCACCTG	1	-
chr3	39194359	39194368	GCTCACCTG	1	-
chr3	40566095	40566104	CCTCACCTG	1	+
chr4	128887045	128887054	CCTTACCTG	1	+
chr4	140375165	140375174	CCACACCTG	1	+
chr4	148538803	148538812	CCTCACCTG	1	-
chr4	184644487	184644496	CCCCACCTG	1	+
chr4	186393055	186393064	GCCCACCTG	1	+
chr4	41218516	41218525	CCACACCTG	1	+
chr4	493084	493093	CCCCACCTG	1	-
chr4	89514485	89514494	TCTCACCTG	1	-
chr5	1140471	1140480	CCACACCTG	1	+
chr5	138088711	138088720	CCTCACCTG	1	+
chr5	145562178	145562187	TCACACCTG	1	+
chr5	68628585	68628594	GCTCACCTG	1	+
chr5	68788664	68788673	GCTCACCTG	1	-
chr6	119558543	119558552	TCACACCTG	1	+
chr6	149886827	149886836	GCGCACCTG	1	-
chr6	151135460	151135469	ACATACCTG	1	+
chr6	16129952	16129961	GCACACCTG	1	+
chr6	17601023	17601032	CCTCACCTG	1	+
chr6	20320479	20320488	GCCCACCTG	1	-
chr6	30851108	30851117	CCACACCTG	1	-
chr7	100048397	100048406	CCCCACCTG	1	+
chr7	101932409	101932418	CCACACCTG	1	+
chr7	10980808	10980817	GTACACCTG	1	-
chr7	121035935	121035944	CTGCACCTG	1	-
chr7	2019978	2019987	ACACACCTG	1	+
chr7	2552493	2552502	ACACACCTG	1	+
chr7	6049053	6049062	TCCCACCTG	1	+
chr7	72722433	72722442	CCGCACCTG	1	-
chr8	146127583	146127592	GCGCACCTG	1	+
chr8	38089374	38089383	TCTCACCTG	1	-
chr8	42195908	42195917	CCTCACCTG	1	+
chr8	74884473	74884482	CCGTACCTG	1	+
chr8	9912995	9913004	CCCCACCTG	1	+
chr9	131446909	131446918	CCCCACCTG	1	+
chr9	35658756	35658765	CCGCACCTG	1	-
chr9	71736982	71736991	GCACACCTG	1	-
chrX	153602136	153602145	CCTCACCTG	1	-
chr10	121302095	121302104	GCTTACCTG	1	+
chr10	25305618	25305627	CCGTACCTG	1	-
chr10	72273718	72273727	GCTCACCTG	1	-
chr10	97803203	97803212	CTGCACCTG	1	+
chr11	118801055	118801064	CCTCACCTG	1	-
chr11	308486	308495	CTCCACCTG	1	+
chr11	31531117	31531126	TCTCACCTG	1	+
chr11	364689	364698	CCTCACCTG	1	+
chr11	47600478	47600487	TCTCACCTG	1	+
chr11	66139105	66139114	CCGCACCTG	1	+
chr11	67035268	67035277	CCACACCTG	1	-
chr11	67232520	67232529	GCTCACCTG	1	+
chr11	68611606	68611615	GCTCACCTG	1	+
chr11	71159306	71159315	CCTCACCTG	1	+
chr11	82611788	82611797	GCCCACCTG	1	+
chr12	121019139	121019148	GCTTACCTG	1	+
chr12	44152816	44152825	CCTTACCTG	1	-
chr12	50136060	50136069	CCTCACCTG	1	-
chr12	54785160	54785169	CTTCACCTG	1	-
chr12	58149708	58149717	GCGCACCTG	1	+
chr12	6421993	6422002	CTCCACCTG	1	+
chr13	114832186	114832195	GCGCACCTG	1	-
chr13	28024857	28024866	GCTCACCTG	1	+
chr13	41019647	41019656	TCACACCTG	1	+
chr14	71787379	71787388	ACTTACCTG	1	+
chr15	102264200	102264209	CCGCACCTG	1	+
chr15	43663599	43663608	TTTCACCTG	1	+
chr15	77836087	77836096	CCCCACCTG	1	+
chr16	25043281	25043290	CTGCACCTG	1	+
chr16	28223399	28223408	CTGCACCTG	1	+
chr16	30107310	30107319	GCTCACCTG	1	+
chr16	3078342	3078351	CCTCACCTG	1	+
chr16	4526485	4526494	GCTCACCTG	1	-
chr16	57481247	57481256	TCTCACCTG	1	+
chr16	67143889	67143898	CCTCACCTG	1	-
chr16	71598789	71598798	CCTCACCTG	1	+
chr16	84733515	84733524	GCCCACCTG	1	+
chr17	16891479	16891488	CTGCACCTG	1	+
chr17	20059759	20059768	GCGCACCTG	1	+
chr17	2752355	2752364	ACACACCTG	1	-
chr17	29025039	29025048	CCTCACCTG	1	+
chr17	40202731	40202740	GCTCACCTG	1	+
chr17	47755288	47755297	ACTCACCTG	1	+
chr17	74010554	74010563	CCGCACCTG	1	+
chr17	76247374	76247383	GCTCACCTG	1	-
chr17	77894733	77894742	GCTCACCTG	1	-
chr17	80407300	80407309	TCTCACCTG	1	+
chr18	12884394	12884403	TCCCACCTG	1	-
chr18	72163423	72163432	CCGCACCTG	1	+
chr19	12595534	12595543	CTCCACCTG	1	+
chr19	12886026	12886035	CCTCACCTG	1	+
chr19	13371602	13371611	ACACACCTG	1	-
chr19	14200550	14200559	CCGCACCTG	1	+
chr19	18230153	18230162	CCTCACCTG	1	-
chr19	4115324	4115333	CTTCACCTG	1	+
chr19	4180254	4180263	CCACACCTG	1	+
chr19	50918080	50918089	CCATACCTG	1	+
chr19	52110449	52110458	ACTCACCTG	1	+
chr19	8275708	8275717	CCTTACCTG	1	+
chr19	9938460	9938469	CCGTACCTG	1	+
chr1	100435423	100435432	ACGCACCTG	1	-
chr1	117602127	117602136	GCGCACCTG	1	+
chr1	161172267	161172276	TCTCACCTG	1	-
chr1	193090861	193090870	GCGCACCTG	1	+
chr1	207494594	207494603	CCGCACCTG	1	+
chr1	235530816	235530825	GCTCACCTG	1	-
chr1	28845612	28845621	CTTCACCTG	1	-
chr1	32210326	32210335	CCTCACCTG	1	+
chr1	41707724	41707733	GCTTACCTG	1	+
chr1	42501169	42501178	CCACACCTG	1	-
chr1	55267073	55267082	GCACACCTG	1	-
chr1	6086260	6086269	TCCCACCTG	1	+
chr1	94374473	94374482	GCGCACCTG	1	-
chr20	17550355	17550364	GCACACCTG	1	+
chr20	3185083	3185092	GCGCACCTG	1	-
chr20	39968734	39968743	GCTCACCTG	1	+
chr21	45664016	45664025	CTGCACCTG	1	-
chr22	18121649	18121658	CCTCACCTG	1	-
chr22	28405564	28405573	CTCCACCTG	1	+
chr22	37456928	37456937	CTGCACCTG	1	-
chr22	38035420	38035429	GCTTACCTG	1	+
chr22	43112812	43112821	CCCCACCTG	1	+
chr22	46959598	46959607	GCACACCTG	1	-
chr2	219523518	219523527	CTTCACCTG	1	+
chr2	231192013	231192022	ACTCACCTG	1	-
chr2	27994630	27994639	CCACACCTG	1	-
chr2	37384044	37384053	GCTCACCTG	1	+
chr2	37458900	37458909	GCTTACCTG	1	-
chr2	70528729	70528738	GCTCACCTG	1	+
chr3	134623338	134623347	GCTTACCTG	1	-
chr3	46968662	46968671	GCCCACCTG	1	+
chr4	110624139	110624148	CCACACCTG	1	-
chr4	3445424	3445433	GCCCACCTG	1	-
chr5	139554785	139554794	CCGCACCTG	1	-
chr5	167718685	167718694	CCGCACCTG	1	+
chr5	316737	316746	ACACACCTG	1	-
chr5	32173834	32173843	GCTCACCTG	1	+
chr5	52405535	52405544	CCTTACCTG	1	+
chr5	68389658	68389667	ACTTACCTG	1	-
chr6	14109466	14109475	GCTCACCTG	1	-
chr6	15662630	15662639	GCGCACCTG	1	-
chr6	160147882	160147891	GCTCACCTG	1	-
chr6	30313002	30313011	ACTCACCTG	1	-
chr6	42237580	42237589	TCACACCTG	1	+
chr6	47445394	47445403	CCGCACCTG	1	+
chr7	139616597	139616606	ACTCACCTG	1	-
chr7	140098392	140098401	CCTCACCTG	1	+
chr7	149412154	149412163	CCTTACCTG	1	-
chr7	152457134	152457143	CCCCACCTG	1	-
chr7	28893927	28893936	CCGCACCTG	1	+
chr7	45039453	45039462	ACGCACCTG	1	-
chr7	47976970	47976979	GCACACCTG	1	+
chr7	66767796	66767805	TCCCACCTG	1	+
chr7	97501656	97501665	GCTCACCTG	1	+
[truncated: 655 more rows]
