# Supplementary material for: Relationship between histone modifications and transcription factor binding is protein family specific
Source: Genome Res. 2018 Mar;28(3):321–33. doi: 10.1101/gr.220079.116 (PMC5848611; doi:10.1101/gr.220079.116)
Supplement: Supplemental Material [file supp_gr.220079.116_Supplemental_Material.zip › Supplemental_Material/ZEB1/non-BS.bed]

chr1	100506524	100506533	ACATACCTG	1	+
chr1	101897524	101897533	CTGCACCTG	1	-
chr1	10462401	10462410	TCACACCTG	1	-
chr1	108113528	108113537	CTGCACCTG	1	+
chr1	100508020	100508029	CTTCACCTG	1	+
chr1	101031251	101031260	TCTCACCTG	1	+
chr1	101864733	101864742	CCTTACCTG	1	-
chr1	110250016	110250025	TCTCACCTG	1	+
chr1	110943733	110943742	ACATACCTG	1	+
chr1	11115960	11115969	CTGCACCTG	1	-
chr1	113579387	113579396	CCACACCTG	1	+
chr1	115254396	115254405	GCACACCTG	1	+
chr1	115294606	115294615	ACTCACCTG	1	-
chr1	142890807	142890816	CCGCACCTG	1	+
chr1	148604267	148604276	TCGCACCTG	1	+
chr1	150544896	150544905	TCACACCTG	1	-
chr1	150546929	150546938	ATTCACCTG	1	+
chr1	153639108	153639117	CCACACCTG	1	+
chr1	154210517	154210526	CCTTACCTG	1	+
chr1	154249383	154249392	ATACACCTG	1	+
chr1	155812833	155812842	CTACACCTG	1	+
chr1	156301946	156301955	ACACACCTG	1	-
chr1	160306244	160306253	ACTCACCTG	1	+
chr1	160650381	160650390	TCACACCTG	1	-
chr1	167596170	167596179	TCACACCTG	1	-
chr1	170032467	170032476	CTCCACCTG	1	+
chr1	171557264	171557273	CCACACCTG	1	+
chr1	173375152	173375161	TCTCACCTG	1	+
chr1	1767196	1767205	ACACACCTG	1	-
chr1	178625020	178625029	TTTCACCTG	1	-
chr1	182815242	182815251	CCACACCTG	1	+
chr1	202066345	202066354	GCCCACCTG	1	+
chr1	202066377	202066386	TCACACCTG	1	-
chr1	202978099	202978108	ATACACCTG	1	+
chr1	203793729	203793738	CCTCACCTG	1	-
chr1	208030989	208030998	CCGTACCTG	1	-
chr1	208031002	208031011	TCACACCTG	1	+
chr1	212186637	212186646	TCACACCTG	1	-
chr1	212203905	212203914	TCACACCTG	1	-
chr1	212205718	212205727	ACACACCTG	1	+
chr1	10116745	10116754	CTGCACCTG	1	-
chr1	107553430	107553439	CCATACCTG	1	-
chr1	108622448	108622457	TCCCACCTG	1	+
chr1	108725230	108725239	GTTCACCTG	1	+
chr1	109468781	109468790	ACCCACCTG	1	+
chr1	111741027	111741036	TCCCACCTG	1	-
chr1	112782274	112782283	GCTCACCTG	1	+
chr1	11335134	11335143	ACCCACCTG	1	-
chr1	113574052	113574061	CCCCACCTG	1	-
chr1	113793703	113793712	CTGCACCTG	1	+
chr1	11436095	11436104	ACGCACCTG	1	-
chr1	117110883	117110892	CCTCACCTG	1	-
chr1	117360469	117360478	CCCCACCTG	1	+
chr1	117396652	117396661	CCTCACCTG	1	+
chr1	117566372	117566381	ACATACCTG	1	+
chr1	119883683	119883692	TCCCACCTG	1	+
chr1	120381229	120381238	TCACACCTG	1	+
chr1	1247674	1247683	CTTCACCTG	1	-
chr1	1332813	1332822	TCACACCTG	1	-
chr1	14079282	14079291	GCACACCTG	1	-
chr1	14088970	14088979	TTTCACCTG	1	-
chr1	145212147	145212156	GTTCACCTG	1	+
chr1	145383840	145383849	CCGCACCTG	1	+
chr1	145439589	145439598	TCTCACCTG	1	-
chr1	146374321	146374330	ACTCACCTG	1	-
chr1	151373951	151373960	CTCCACCTG	1	+
chr1	151427438	151427447	CCACACCTG	1	-
chr1	151892814	151892823	ACCCACCTG	1	+
chr1	152905494	152905503	CCTTACCTG	1	+
chr1	153095541	153095550	GCTCACCTG	1	+
chr1	153838896	153838905	ATTCACCTG	1	-
chr1	154383446	154383455	TCTCACCTG	1	-
chr1	154576114	154576123	ACCCACCTG	1	+
chr1	15584625	15584634	CTGCACCTG	1	+
chr1	155908136	155908145	CCATACCTG	1	+
chr1	156088320	156088329	GCACACCTG	1	+
chr1	156111129	156111138	TCCCACCTG	1	+
chr1	156187859	156187868	TCACACCTG	1	-
chr1	156563567	156563576	TCCCACCTG	1	-
chr1	156589270	156589279	TCCCACCTG	1	+
chr1	157480659	157480668	CCCCACCTG	1	+
chr1	157975785	157975794	CTTCACCTG	1	+
chr1	158216644	158216653	GCACACCTG	1	+
chr1	159760244	159760253	TCCCACCTG	1	-
chr1	160252776	160252785	CCCCACCTG	1	-
chr1	160424219	160424228	CCCCACCTG	1	+
chr1	160646165	160646174	TCTCACCTG	1	-
chr1	161875270	161875279	ACACACCTG	1	+
chr1	165224180	165224189	CCTCACCTG	1	+
chr1	165708258	165708267	ATACACCTG	1	+
chr1	166277306	166277315	ACCCACCTG	1	+
chr1	167585861	167585870	CCATACCTG	1	+
chr1	167693306	167693315	ACACACCTG	1	-
chr1	167695537	167695546	ACTTACCTG	1	+
chr1	167722390	167722399	CTCCACCTG	1	-
chr1	168346865	168346874	CCTCACCTG	1	-
chr1	168696181	168696190	CCTCACCTG	1	+
chr1	169083178	169083187	CTTCACCTG	1	+
chr1	169092116	169092125	CTGCACCTG	1	+
chr1	169498118	169498127	ATTCACCTG	1	-
chr1	169570862	169570871	ACTTACCTG	1	+
chr1	171751851	171751860	TCACACCTG	1	-
chr1	172328169	172328178	TTTCACCTG	1	+
chr1	172711889	172711898	ACACACCTG	1	-
chr1	173301862	173301871	ACGCACCTG	1	+
chr1	173324766	173324775	TCTCACCTG	1	-
chr1	173834414	173834423	CCATACCTG	1	+
chr1	173835659	173835668	TCTCACCTG	1	+
chr1	174787637	174787646	ACTCACCTG	1	-
chr1	174922679	174922688	CCTCACCTG	1	-
chr1	175739968	175739977	GCTCACCTG	1	-
chr1	176177935	176177944	CCGCACCTG	1	-
chr1	17814583	17814592	CCCCACCTG	1	-
chr1	178544924	178544933	TCGCACCTG	1	+
chr1	180954479	180954488	CCTCACCTG	1	+
chr1	181096113	181096122	CTCCACCTG	1	-
chr1	182353897	182353906	CCATACCTG	1	-
chr1	182569427	182569436	ACACACCTG	1	-
chr1	182578620	182578629	GCTTACCTG	1	+
chr1	182775573	182775582	ACACACCTG	1	+
chr1	183155185	183155194	GCACACCTG	1	-
chr1	183155302	183155311	ACTCACCTG	1	-
chr1	183623355	183623364	ATACACCTG	1	-
chr1	183784853	183784862	CCTTACCTG	1	+
chr1	184464328	184464337	TTTCACCTG	1	+
chr1	184615932	184615941	CCTCACCTG	1	+
chr1	186834560	186834569	CCACACCTG	1	+
chr1	187714077	187714086	CTTCACCTG	1	+
chr1	192514349	192514358	CCACACCTG	1	-
chr1	194016557	194016566	TTTCACCTG	1	-
chr1	19580927	19580936	CCTCACCTG	1	-
chr1	19663232	19663241	ACTCACCTG	1	-
chr1	198168473	198168482	TCACACCTG	1	-
chr1	198610819	198610828	CTTCACCTG	1	-
chr1	198638482	198638491	ACCCACCTG	1	+
chr1	199479559	199479568	CCTCACCTG	1	-
chr1	200711355	200711364	TCACACCTG	1	-
chr1	202124196	202124205	ACCCACCTG	1	+
chr1	20435973	20435982	CCCCACCTG	1	+
chr1	204433582	204433591	TTTCACCTG	1	-
chr1	204490484	204490493	CTGCACCTG	1	-
chr1	204494386	204494395	CTTCACCTG	1	+
chr1	206273201	206273210	GTACACCTG	1	-
chr1	206732846	206732855	CCTCACCTG	1	+
chr1	206971420	206971429	GCACACCTG	1	+
chr1	206971592	206971601	CTTCACCTG	1	+
chr1	207604113	207604122	CCCCACCTG	1	-
chr1	20822920	20822929	CCATACCTG	1	+
chr1	20822953	20822962	CCATACCTG	1	+
chr1	20984227	20984236	CCTTACCTG	1	+
chr1	211798517	211798526	ATTCACCTG	1	-
chr1	212244263	212244272	CTACACCTG	1	-
chr1	213032793	213032802	ACACACCTG	1	+
chr1	213088761	213088770	CCTCACCTG	1	+
chr1	213576034	213576043	ACATACCTG	1	-
chr1	218525019	218525028	CCCCACCTG	1	-
chr1	220162083	220162092	ACATACCTG	1	-
chr1	221911605	221911614	CCTCACCTG	1	-
chr1	221930589	221930598	CTTCACCTG	1	+
chr1	222113108	222113117	ACCCACCTG	1	+
chr1	223422101	223422110	TCTCACCTG	1	+
chr1	223678405	223678414	CTGCACCTG	1	+
chr1	224828936	224828945	CCCCACCTG	1	+
chr1	224940956	224940965	ATTCACCTG	1	-
chr1	225629718	225629727	CTGCACCTG	1	+
chr1	226876406	226876415	TTTCACCTG	1	+
chr1	226974440	226974449	GCTCACCTG	1	+
chr1	226976909	226976918	CCATACCTG	1	+
chr1	228275204	228275213	TCACACCTG	1	+
chr1	22835221	22835230	ACTTACCTG	1	-
chr1	228356529	228356538	CCCCACCTG	1	-
chr1	228827921	228827930	GCTCACCTG	1	-
chr1	228985163	228985172	TCCCACCTG	1	-
chr1	229756080	229756089	ATACACCTG	1	-
chr1	231469987	231469996	TCTCACCTG	1	+
chr1	231475220	231475229	CCGTACCTG	1	-
chr1	233034148	233034157	ACACACCTG	1	-
chr1	23340369	23340378	GCTCACCTG	1	+
chr1	233578442	233578451	CTGCACCTG	1	-
chr1	233778169	233778178	GCTCACCTG	1	-
chr1	23408063	23408072	ACTTACCTG	1	-
chr1	234261240	234261249	CTGCACCTG	1	+
chr1	234274027	234274036	ATACACCTG	1	+
chr1	234324332	234324341	CCCCACCTG	1	+
chr1	234492569	234492578	CTCCACCTG	1	+
chr1	235370704	235370713	CTGCACCTG	1	-
chr1	235764611	235764620	TCACACCTG	1	-
chr1	236165151	236165160	TCACACCTG	1	+
chr1	23667483	23667492	ATTCACCTG	1	+
chr1	238227015	238227024	GCACACCTG	1	-
chr1	238402768	238402777	CCATACCTG	1	-
chr1	23920215	23920224	CCACACCTG	1	-
chr1	23928748	23928757	TTTCACCTG	1	-
chr1	241051552	241051561	TCTCACCTG	1	+
chr1	241073517	241073526	TCACACCTG	1	-
chr1	242058486	242058495	ACTTACCTG	1	-
chr1	242059862	242059871	CCACACCTG	1	+
chr1	244914949	244914958	CTGCACCTG	1	-
chr1	245819673	245819682	TCACACCTG	1	+
chr1	248598263	248598272	GCGCACCTG	1	-
chr1	25563945	25563954	CCACACCTG	1	+
chr1	28501829	28501838	GCCCACCTG	1	+
chr1	29504686	29504695	TCACACCTG	1	-
chr1	29752126	29752135	ACTCACCTG	1	+
chr1	32357074	32357083	TCTCACCTG	1	-
chr1	32394531	32394540	TCGCACCTG	1	+
chr1	32487370	32487379	CCACACCTG	1	+
chr1	32495675	32495684	CCTCACCTG	1	-
chr1	32799139	32799148	CTCCACCTG	1	-
chr1	32799338	32799347	ACTTACCTG	1	+
chr1	35611657	35611666	GCACACCTG	1	+
chr1	35686688	35686697	CCACACCTG	1	+
chr1	36201541	36201550	CTGCACCTG	1	-
chr1	36547872	36547881	GCACACCTG	1	+
chr1	36857080	36857089	CTGCACCTG	1	+
chr1	37949107	37949116	CCGCACCTG	1	+
chr1	38964582	38964591	ACCCACCTG	1	+
chr1	39787854	39787863	TCTCACCTG	1	-
chr1	40504556	40504565	CCCCACCTG	1	+
chr1	41142103	41142112	ACCCACCTG	1	+
chr1	41240052	41240061	CCTCACCTG	1	+
chr1	41314462	41314471	CCTCACCTG	1	+
chr1	4143009	4143018	CTCCACCTG	1	-
chr1	41704234	41704243	CTGCACCTG	1	+
chr1	42347855	42347864	ACACACCTG	1	-
chr1	42430300	42430309	CTGCACCTG	1	-
chr1	42443129	42443138	TCCCACCTG	1	+
chr1	42443158	42443167	CTGCACCTG	1	-
chr1	42896732	42896741	CCCCACCTG	1	+
chr1	43402143	43402152	CCCCACCTG	1	-
chr1	44437916	44437925	CCCCACCTG	1	+
chr1	44779152	44779161	TCACACCTG	1	+
chr1	44779179	44779188	TCACACCTG	1	+
chr1	45101257	45101266	ACATACCTG	1	-
chr1	45159054	45159063	CTGCACCTG	1	-
chr1	45160727	45160736	CTCCACCTG	1	+
chr1	45484424	45484433	CTGCACCTG	1	-
chr1	46011789	46011798	GCGCACCTG	1	-
chr1	46100019	46100028	GCTTACCTG	1	+
chr1	48669138	48669147	TCCCACCTG	1	-
chr1	49018357	49018366	ACACACCTG	1	+
chr1	51076420	51076429	TCACACCTG	1	+
chr1	51814466	51814475	GCACACCTG	1	+
chr1	51978020	51978029	GCACACCTG	1	-
chr1	52859259	52859268	CTTCACCTG	1	-
chr1	52995654	52995663	ACACACCTG	1	-
chr1	53125249	53125258	TCTCACCTG	1	-
chr1	101703701	101703710	GCACACCTG	1	+
chr1	101873340	101873349	TCACACCTG	1	-
chr1	10494071	10494080	TTTCACCTG	1	+
chr1	108587165	108587174	CTGCACCTG	1	+
chr1	109677249	109677258	CTGCACCTG	1	+
chr1	111741744	111741753	GCACACCTG	1	+
chr1	112144807	112144816	ACCCACCTG	1	+
chr1	11413005	11413014	CTGCACCTG	1	+
chr1	115298662	115298671	CCCCACCTG	1	-
chr1	116654088	116654097	GCCCACCTG	1	-
chr1	116654428	116654437	GCTCACCTG	1	-
chr1	118176241	118176250	TCACACCTG	1	+
chr1	12124049	12124058	CCTCACCTG	1	-
chr1	12124892	12124901	CCTCACCTG	1	+
chr1	12348351	12348360	GCACACCTG	1	+
chr1	144534936	144534945	CCTCACCTG	1	-
chr1	144534947	144534956	CCTTACCTG	1	+
chr1	149326547	149326556	CCTCACCTG	1	+
chr1	150437077	150437086	CTGCACCTG	1	+
chr1	151683431	151683440	CCACACCTG	1	+
chr1	152898803	152898812	CTTCACCTG	1	+
chr1	153261309	153261318	GCTCACCTG	1	+
chr1	154391026	154391035	CCCCACCTG	1	-
chr1	154524240	154524249	GCTCACCTG	1	+
chr1	154671228	154671237	TCCCACCTG	1	+
chr1	15507909	15507918	CTACACCTG	1	-
chr1	156463631	156463640	CCTCACCTG	1	-
chr1	156463694	156463703	CCCCACCTG	1	-
chr1	157140634	157140643	TCACACCTG	1	-
chr1	157550104	157550113	TCTCACCTG	1	+
chr1	158091647	158091656	GCGCACCTG	1	-
chr1	158173662	158173671	ACTCACCTG	1	-
chr1	158256822	158256831	CCCCACCTG	1	-
chr1	159037753	159037762	ATACACCTG	1	-
chr1	160517620	160517629	GCACACCTG	1	-
chr1	161278976	161278985	CCTCACCTG	1	-
chr1	168356611	168356620	CCTCACCTG	1	+
chr1	171770812	171770821	TTTCACCTG	1	+
chr1	175659651	175659660	TCCCACCTG	1	-
chr1	17700504	17700513	TCTCACCTG	1	-
chr1	178550653	178550662	CTGCACCTG	1	+
chr1	181103013	181103022	TCACACCTG	1	+
chr1	181483557	181483566	TCACACCTG	1	+
chr1	182798626	182798635	CCTCACCTG	1	-
chr1	183810791	183810800	ATACACCTG	1	-
chr1	18923990	18923999	CCACACCTG	1	-
chr1	19566784	19566793	TCTCACCTG	1	+
chr1	19786172	19786181	CCTTACCTG	1	+
chr1	200863968	200863977	GCTCACCTG	1	+
chr1	201065236	201065245	CTGCACCTG	1	+
chr1	201941875	201941884	CTGCACCTG	1	+
chr1	202252784	202252793	CCGCACCTG	1	-
chr1	2023233	2023242	TCCCACCTG	1	-
chr1	203268500	203268509	CTGCACCTG	1	+
chr1	203582620	203582629	ACACACCTG	1	-
chr1	203618790	203618799	GCATACCTG	1	+
chr1	203619458	203619467	ACACACCTG	1	-
chr1	20404903	20404912	ACACACCTG	1	-
chr1	204224456	204224465	TCCCACCTG	1	+
chr1	20451583	20451592	CTCCACCTG	1	+
chr1	206757624	206757633	ACCCACCTG	1	-
chr1	206942670	206942679	TCGCACCTG	1	-
chr1	207002309	207002318	GCACACCTG	1	-
chr1	207095156	207095165	ACTTACCTG	1	+
chr1	207096636	207096645	CTGCACCTG	1	-
chr1	207509461	207509470	TTTCACCTG	1	+
chr1	207510682	207510691	GTACACCTG	1	+
chr1	209827293	209827302	ACACACCTG	1	+
chr1	209827314	209827323	TCCCACCTG	1	+
chr1	210506353	210506362	GCACACCTG	1	+
chr1	212464205	212464214	TTTCACCTG	1	+
chr1	212760325	212760334	CTGCACCTG	1	-
chr1	21291589	21291598	TCTCACCTG	1	+
chr1	213094308	213094317	GCTTACCTG	1	-
chr1	213125063	213125072	CCACACCTG	1	+
chr1	214614259	214614268	ACCCACCTG	1	+
chr1	215249851	215249860	CTCCACCTG	1	+
chr1	221882462	221882471	CCCCACCTG	1	+
chr1	222012881	222012890	CCTCACCTG	1	-
chr1	222578226	222578235	TTTCACCTG	1	-
chr1	224971150	224971159	ACGCACCTG	1	-
chr1	225614402	225614411	TCACACCTG	1	+
chr1	226421162	226421171	TCACACCTG	1	+
chr1	226624264	226624273	ACTCACCTG	1	-
chr1	226714558	226714567	CTCCACCTG	1	-
chr1	232763513	232763522	CCATACCTG	1	+
chr1	233151897	233151906	TCCCACCTG	1	+
chr1	233654208	233654217	CCCCACCTG	1	+
chr1	235038618	235038627	CTGCACCTG	1	+
chr1	236214742	236214751	CCTCACCTG	1	-
chr1	236310994	236311003	CTCCACCTG	1	+
chr1	24120739	24120748	CCTCACCTG	1	+
chr1	241790920	241790929	ATTCACCTG	1	-
chr1	24238278	24238287	CTTCACCTG	1	+
chr1	24322883	24322892	ACACACCTG	1	-
chr1	244481915	244481924	TCACACCTG	1	-
chr1	244513559	244513568	CTGCACCTG	1	+
chr1	245116436	245116445	ACACACCTG	1	+
chr1	246917397	246917406	CCCCACCTG	1	+
chr1	25034422	25034431	TCACACCTG	1	+
chr1	25034458	25034467	ATTCACCTG	1	-
chr1	2583727	2583736	GCTCACCTG	1	-
chr1	2583767	2583776	GCTCACCTG	1	-
chr1	2583807	2583816	GCTCACCTG	1	-
chr1	2584408	2584417	GCTCACCTG	1	-
chr1	2586935	2586944	GCTCACCTG	1	-
chr1	2587336	2587345	GCTCACCTG	1	-
chr1	25913920	25913929	TCACACCTG	1	-
chr1	26493305	26493314	TCACACCTG	1	+
chr1	2692513	2692522	GCTCACCTG	1	+
chr1	27474783	27474792	ACATACCTG	1	-
chr1	27478493	27478502	TCACACCTG	1	+
chr1	29683320	29683329	GCGCACCTG	1	-
chr1	32300325	32300334	CCCCACCTG	1	-
chr1	33089523	33089532	CTCCACCTG	1	-
chr1	34106810	34106819	ACTCACCTG	1	+
chr1	35372754	35372763	GCATACCTG	1	+
chr1	36182935	36182944	CCATACCTG	1	+
chr1	3651002	3651011	GCCCACCTG	1	-
chr1	37349861	37349870	ACACACCTG	1	-
chr1	38027636	38027645	ATTCACCTG	1	+
chr1	38109089	38109098	TCTCACCTG	1	+
chr1	38392437	38392446	GTTCACCTG	1	-
chr1	39213138	39213147	CTGCACCTG	1	-
chr1	39860419	39860428	GTACACCTG	1	+
chr1	3999607	3999616	CTCCACCTG	1	-
chr1	40609775	40609784	ACGCACCTG	1	-
chr1	43155757	43155766	GCATACCTG	1	+
chr1	43670743	43670752	CTGCACCTG	1	+
chr1	44685645	44685654	CCACACCTG	1	+
chr1	45250570	45250579	GCTCACCTG	1	+
chr1	46625374	46625383	CTGCACCTG	1	+
chr1	52455204	52455213	CCACACCTG	1	+
chr1	53164429	53164438	CTACACCTG	1	-
chr1	5526455	5526464	ACATACCTG	1	-
chr1	55349440	55349449	CCGCACCTG	1	+
chr1	57269467	57269476	CTTCACCTG	1	+
chr1	59038549	59038558	CCACACCTG	1	+
chr1	6368022	6368031	CTCCACCTG	1	-
chr1	6451832	6451841	CCTTACCTG	1	-
chr1	6659549	6659558	ACTCACCTG	1	-
chr1	6659559	6659568	ACCCACCTG	1	+
chr1	7268171	7268180	CTACACCTG	1	-
chr1	7945707	7945716	CCTCACCTG	1	-
chr1	8484897	8484906	GCCCACCTG	1	-
chr1	8518106	8518115	TCTCACCTG	1	+
chr1	8683940	8683949	CCACACCTG	1	+
chr1	86967959	86967968	ACACACCTG	1	-
chr1	88053390	88053399	CCCCACCTG	1	+
chr1	8934155	8934164	TCACACCTG	1	+
chr1	9182247	9182256	GCCCACCTG	1	-
chr1	94215656	94215665	TCACACCTG	1	-
chr1	94577720	94577729	CTTCACCTG	1	-
chr1	94947108	94947117	CCATACCTG	1	-
chr1	9606849	9606858	CCTCACCTG	1	-
chr1	9718473	9718482	CCTCACCTG	1	-
chr10	101596044	101596053	CCTCACCTG	1	-
chr10	102551535	102551544	CCTCACCTG	1	+
chr10	102745282	102745291	ACCCACCTG	1	-
chr10	103661356	103661365	TTTCACCTG	1	+
chr10	105831053	105831062	TCTCACCTG	1	-
chr10	1082377	1082386	CTGCACCTG	1	-
chr10	112502495	112502504	GCTCACCTG	1	+
chr10	11299036	11299045	CCGCACCTG	1	-
chr10	113098801	113098810	TCCCACCTG	1	+
chr10	11419000	11419009	CTGCACCTG	1	-
chr10	116454677	116454686	CCTCACCTG	1	+
chr10	120599824	120599833	TCTCACCTG	1	+
chr10	120847215	120847224	TCACACCTG	1	+
chr10	12090626	12090635	CCACACCTG	1	+
chr10	121034134	121034143	CTGCACCTG	1	-
chr10	121134857	121134866	CTTCACCTG	1	+
chr10	122729078	122729087	CTCCACCTG	1	-
chr10	122739925	122739934	GCGCACCTG	1	+
chr10	12285265	12285274	GCATACCTG	1	+
chr10	12396980	12396989	GCACACCTG	1	-
chr10	124039284	124039293	CCCCACCTG	1	+
chr10	125119061	125119070	CCACACCTG	1	-
chr10	125149908	125149917	CCTCACCTG	1	-
chr10	12630606	12630615	CTGCACCTG	1	+
chr10	126422942	126422951	ACATACCTG	1	-
chr10	126423013	126423022	CTCCACCTG	1	+
chr10	127588215	127588224	TTTCACCTG	1	+
chr10	129705224	129705233	CCCCACCTG	1	-
chr10	135205968	135205977	CCCCACCTG	1	+
chr10	14062171	14062180	TCGCACCTG	1	-
chr10	14993271	14993280	TCCCACCTG	1	-
chr10	15087668	15087677	ATTCACCTG	1	+
chr10	15304225	15304234	CTCCACCTG	1	-
chr10	22972472	22972481	TCTCACCTG	1	-
chr10	23992051	23992060	TTTCACCTG	1	+
chr10	31440471	31440480	TCACACCTG	1	+
chr10	31998197	31998206	CTACACCTG	1	-
chr10	32496603	32496612	CCCCACCTG	1	+
chr10	3818308	3818317	ACACACCTG	1	-
chr10	3917475	3917484	GCACACCTG	1	+
chr10	43899624	43899633	GCACACCTG	1	+
chr10	442663	442672	TCTCACCTG	1	+
chr10	44516210	44516219	CCACACCTG	1	-
chr10	44525736	44525745	TCACACCTG	1	-
chr10	44525830	44525839	TCCCACCTG	1	-
chr10	44802321	44802330	ACACACCTG	1	-
chr10	45464166	45464175	CTCCACCTG	1	-
chr10	49913986	49913995	CCACACCTG	1	-
chr10	52181187	52181196	CCCCACCTG	1	+
chr10	5567453	5567462	GTTCACCTG	1	-
chr10	559557	559566	CCTTACCTG	1	+
chr10	61569326	61569335	CCTCACCTG	1	+
chr10	61998381	61998390	GCACACCTG	1	-
chr10	62112891	62112900	TCACACCTG	1	+
chr10	6362456	6362465	TTTCACCTG	1	-
chr10	63839966	63839975	TCTCACCTG	1	+
chr10	6585224	6585233	CTCCACCTG	1	-
chr10	6690121	6690130	GTTCACCTG	1	-
chr10	71170675	71170684	CTCCACCTG	1	+
chr10	71518188	71518197	ACTTACCTG	1	-
chr10	71633625	71633634	ATTCACCTG	1	+
chr10	72653123	72653132	CCACACCTG	1	-
chr10	74077005	74077014	TTTCACCTG	1	+
chr10	74083336	74083345	GCTTACCTG	1	-
chr10	75817967	75817976	CTCCACCTG	1	-
chr10	79165612	79165621	CCCCACCTG	1	-
chr10	79170107	79170116	CCACACCTG	1	+
chr10	79251904	79251913	TTTCACCTG	1	-
chr10	79261795	79261804	TCTCACCTG	1	-
chr10	79682684	79682693	GCTCACCTG	1	+
chr10	79805227	79805236	CCCCACCTG	1	-
chr10	81015220	81015229	TCACACCTG	1	-
chr10	8111197	8111206	TTTCACCTG	1	-
chr10	82209029	82209038	ACATACCTG	1	+
chr1	110798320	110798329	CTCCACCTG	1	-
chr1	110927252	110927261	GTACACCTG	1	-
chr1	111091191	111091200	GCCCACCTG	1	+
chr1	111742591	111742600	CCACACCTG	1	+
chr1	111949121	111949130	CTGCACCTG	1	+
chr1	11341316	11341325	CCCCACCTG	1	+
chr1	115595236	115595245	CCATACCTG	1	+
chr1	1158256	1158265	ACTCACCTG	1	+
chr1	118174979	118174988	GCTCACCTG	1	+
chr1	12050122	12050131	TCACACCTG	1	-
chr1	120925527	120925536	GCGCACCTG	1	+
chr1	12117580	12117589	ACCCACCTG	1	+
chr1	12123715	12123724	GCTTACCTG	1	-
chr1	12541224	12541233	CTGCACCTG	1	+
chr1	14235514	14235523	ACCCACCTG	1	-
chr1	14256816	14256825	CCCCACCTG	1	+
chr1	147735565	147735574	CTCCACCTG	1	+
chr1	147994147	147994156	ACTTACCTG	1	+
chr1	14843594	14843603	CTACACCTG	1	+
chr1	149889284	149889293	TCTCACCTG	1	+
chr1	150133972	150133981	TTTCACCTG	1	-
chr1	150141355	150141364	CTCCACCTG	1	+
chr1	151273503	151273512	CTGCACCTG	1	-
chr1	15239421	15239430	CCCCACCTG	1	-
chr1	152853587	152853596	CCACACCTG	1	+
chr1	153523071	153523080	TCCCACCTG	1	-
chr1	154192140	154192149	GCTTACCTG	1	-
chr1	154377542	154377551	GCACACCTG	1	-
chr1	154977752	154977761	CCCCACCTG	1	-
chr1	157494062	157494071	ACTCACCTG	1	+
chr1	159175176	159175185	TCCCACCTG	1	+
chr1	159181460	159181469	CCCCACCTG	1	+
chr1	160095119	160095128	ACTTACCTG	1	+
chr1	16091039	16091048	CCTCACCTG	1	-
chr1	16118677	16118686	GCGCACCTG	1	-
chr1	161379745	161379754	GCACACCTG	1	+
chr1	161736317	161736326	CCACACCTG	1	-
chr1	16546702	16546711	CCTTACCTG	1	+
chr1	167408410	167408419	CTACACCTG	1	+
chr1	16861545	16861554	GTACACCTG	1	+
chr1	17199726	17199735	CTCCACCTG	1	-
chr1	183149427	183149436	GTACACCTG	1	-
chr1	183776488	183776497	TTTCACCTG	1	+
chr1	18908076	18908085	CCACACCTG	1	+
chr1	193418011	193418020	CCACACCTG	1	-
chr1	19614118	19614127	CCACACCTG	1	+
chr1	19671085	19671094	CCCCACCTG	1	+
chr1	19809970	19809979	CTTCACCTG	1	-
chr1	19810677	19810686	GCTCACCTG	1	+
chr1	201278797	201278806	TCCCACCTG	1	+
chr1	202182769	202182778	CCTCACCTG	1	-
chr1	202585561	202585570	CCCCACCTG	1	+
chr1	203562939	203562948	CCCCACCTG	1	-
chr1	204554296	204554305	CCACACCTG	1	-
chr1	205551690	205551699	CCCCACCTG	1	+
chr1	205886621	205886630	CCTTACCTG	1	+
chr1	205886674	205886683	ACACACCTG	1	-
chr1	208195341	208195350	GTTCACCTG	1	+
chr1	209212836	209212845	GCCCACCTG	1	-
chr1	209742886	209742895	TCCCACCTG	1	+
chr1	209807132	209807141	GCTCACCTG	1	+
chr1	212185507	212185516	GTTCACCTG	1	+
chr1	212459886	212459895	CCCCACCTG	1	+
chr1	213151240	213151249	CTCCACCTG	1	+
chr1	220701686	220701695	GTACACCTG	1	+
chr1	2207747	2207756	GTTCACCTG	1	+
chr1	224037328	224037337	CCTCACCTG	1	+
chr1	224933897	224933906	CTGCACCTG	1	-
chr1	225665848	225665857	CTCCACCTG	1	-
chr1	226384853	226384862	CCCCACCTG	1	+
chr1	227012957	227012966	CCCCACCTG	1	+
chr1	228223207	228223216	CTGCACCTG	1	-
chr1	228318858	228318867	CTCCACCTG	1	-
chr1	229366335	229366344	CCCCACCTG	1	+
chr1	23034870	23034879	CTCCACCTG	1	-
chr1	235263619	235263628	GCACACCTG	1	+
chr1	236096095	236096104	CCTCACCTG	1	-
chr1	236096157	236096166	CCACACCTG	1	-
chr1	236444374	236444383	ACTTACCTG	1	+
chr1	236448530	236448539	CCACACCTG	1	+
chr1	23883992	23884001	CTTCACCTG	1	-
chr1	24192109	24192118	ACATACCTG	1	+
chr1	24373894	24373903	CCTCACCTG	1	+
chr1	24530128	24530137	GCACACCTG	1	+
chr1	245541759	245541768	TCCCACCTG	1	-
chr1	246166604	246166613	CTACACCTG	1	-
chr1	24968375	24968384	GCCCACCTG	1	-
chr1	25361042	25361051	TCCCACCTG	1	-
chr1	2585491	2585500	GCTCACCTG	1	-
chr1	26057325	26057334	CTTCACCTG	1	+
chr1	2614712	2614721	GCTCACCTG	1	-
chr1	2614752	2614761	GCTCACCTG	1	-
chr1	2614793	2614802	GCTCACCTG	1	-
chr1	2614833	2614842	GCTCACCTG	1	-
chr1	2614874	2614883	GCTCACCTG	1	-
chr1	26607668	26607677	CTTCACCTG	1	+
chr1	27189426	27189435	CCCCACCTG	1	-
chr1	27469862	27469871	TCCCACCTG	1	+
chr1	27953056	27953065	CCCCACCTG	1	+
chr1	28535597	28535606	TTTCACCTG	1	-
chr1	28925737	28925746	CTGCACCTG	1	-
chr1	29742102	29742111	TCCCACCTG	1	+
chr1	30212156	30212165	GCCCACCTG	1	+
chr1	31221315	31221324	CCTCACCTG	1	+
chr1	31656966	31656975	CTGCACCTG	1	+
chr1	32104127	32104136	CCGCACCTG	1	+
chr1	32153336	32153345	CCCCACCTG	1	-
chr1	32843809	32843818	GCATACCTG	1	+
chr1	3300514	3300523	ACACACCTG	1	+
chr1	34479783	34479792	TCTCACCTG	1	+
chr1	35055977	35055986	TTTCACCTG	1	+
chr1	36041153	36041162	GCCCACCTG	1	+
chr1	36834850	36834859	CTGCACCTG	1	-
chr1	38068875	38068884	CCTCACCTG	1	+
chr1	38096973	38096982	TCCCACCTG	1	+
chr1	38572572	38572581	CCTCACCTG	1	+
chr1	41228560	41228569	CCACACCTG	1	+
chr1	42166580	42166589	GCTCACCTG	1	+
chr1	42210902	42210911	CTCCACCTG	1	-
chr1	43149134	43149143	GCTCACCTG	1	-
chr1	45250118	45250127	CTCCACCTG	1	+
chr1	45252128	45252137	GCGCACCTG	1	+
chr1	45794048	45794057	TCACACCTG	1	-
chr1	45794426	45794435	CCCCACCTG	1	-
chr1	46877785	46877794	TTTCACCTG	1	+
chr1	46877811	46877820	GTACACCTG	1	-
chr1	47125976	47125985	GTACACCTG	1	-
chr1	47854593	47854602	CTACACCTG	1	-
chr1	48702620	48702629	GCATACCTG	1	-
chr1	48996604	48996613	GCCCACCTG	1	-
chr1	49283376	49283385	CCCCACCTG	1	+
chr1	52181238	52181247	CCACACCTG	1	+
chr1	52497957	52497966	CTGCACCTG	1	-
chr1	52834131	52834140	GCTCACCTG	1	-
chr1	53638736	53638745	GCTCACCTG	1	+
chr1	53787250	53787259	CTTCACCTG	1	+
chr1	53795531	53795540	CCTCACCTG	1	-
chr1	54000326	54000335	CCCCACCTG	1	+
chr1	55351072	55351081	TCACACCTG	1	-
chr1	55437244	55437253	GCATACCTG	1	-
chr1	56938776	56938785	TTTCACCTG	1	+
chr1	5730809	5730818	GTTCACCTG	1	+
chr1	58513128	58513137	ACTCACCTG	1	-
chr1	6094656	6094665	CTGCACCTG	1	+
chr1	67396194	67396203	GCCCACCTG	1	+
chr1	75277298	75277307	CTGCACCTG	1	+
chr1	85513777	85513786	GCCCACCTG	1	-
chr1	888836	888845	ACACACCTG	1	-
chr1	92941962	92941971	TTTCACCTG	1	-
chr1	94703256	94703265	CCGTACCTG	1	-
chr10	101152419	101152428	GCATACCTG	1	+
chr10	101152481	101152490	TCACACCTG	1	+
chr10	102108086	102108095	CTACACCTG	1	+
chr10	103769774	103769783	GCCCACCTG	1	+
chr10	104356416	104356425	CCACACCTG	1	-
chr10	104410419	104410428	GCCCACCTG	1	+
chr10	10912733	10912742	GCACACCTG	1	+
chr10	111966683	111966692	CCACACCTG	1	-
chr10	112086577	112086586	ATTCACCTG	1	+
chr10	115613906	115613915	CCCCACCTG	1	+
chr10	1197205	1197214	CCACACCTG	1	-
chr10	120950194	120950203	TCACACCTG	1	+
chr10	124275605	124275614	CCCCACCTG	1	-
chr10	124408402	124408411	TCCCACCTG	1	+
chr10	125282660	125282669	TCTCACCTG	1	+
chr10	125626180	125626189	TCACACCTG	1	-
chr10	126220854	126220863	GCACACCTG	1	-
chr10	126258605	126258614	CCTCACCTG	1	-
chr10	126750477	126750486	GCATACCTG	1	-
chr10	129151970	129151979	TCTCACCTG	1	-
chr10	131300486	131300495	ACCCACCTG	1	+
chr10	134048380	134048389	TCCCACCTG	1	-
chr10	134275326	134275335	TCGCACCTG	1	-
chr10	135016244	135016253	CCTCACCTG	1	-
chr10	14630524	14630533	ACTTACCTG	1	-
chr10	1916884	1916893	ACCCACCTG	1	+
chr10	21790954	21790963	CCTTACCTG	1	-
chr10	22890260	22890269	CCCCACCTG	1	-
chr10	3437665	3437674	GCTCACCTG	1	-
chr10	35704262	35704271	GCCCACCTG	1	-
chr10	3917167	3917176	CCGCACCTG	1	+
chr10	43949640	43949649	CTGCACCTG	1	-
chr10	43949786	43949795	CTGCACCTG	1	+
chr10	45871401	45871410	CCACACCTG	1	+
chr10	497106	497115	GTACACCTG	1	+
chr10	49819305	49819314	TCACACCTG	1	-
chr10	49842111	49842120	GCTCACCTG	1	+
chr10	50189520	50189529	GCTTACCTG	1	-
chr10	567482	567491	CTGCACCTG	1	+
chr10	6151124	6151133	ACCCACCTG	1	-
chr10	62118180	62118189	GCTTACCTG	1	+
chr10	659693	659702	GCACACCTG	1	+
chr10	71079767	71079776	CTCCACCTG	1	-
chr10	71079781	71079790	TTTCACCTG	1	-
chr10	71185719	71185728	GCTCACCTG	1	+
chr10	71546688	71546697	CTGCACCTG	1	-
chr10	71876069	71876078	CCTCACCTG	1	-
chr10	72025081	72025090	CCTCACCTG	1	+
chr10	73207574	73207583	ACACACCTG	1	+
chr10	73207598	73207607	ATTCACCTG	1	+
chr10	73255123	73255132	GCTCACCTG	1	+
chr10	73502231	73502240	CCTCACCTG	1	-
chr10	73693577	73693586	ACCCACCTG	1	+
chr10	7513751	7513760	TCACACCTG	1	+
chr10	7514154	7514163	CTGCACCTG	1	-
chr10	76794028	76794037	TCCCACCTG	1	-
chr10	79373623	79373632	CTTCACCTG	1	-
chr10	81262367	81262376	CCATACCTG	1	-
chr10	81368698	81368707	ACCCACCTG	1	-
chr10	82016791	82016800	CCATACCTG	1	+
chr10	86189886	86189895	GCACACCTG	1	+
chr10	87977713	87977722	CCCCACCTG	1	+
chr10	88728334	88728343	CTCCACCTG	1	-
chr10	90342823	90342832	ACCCACCTG	1	+
chr10	90358068	90358077	CCACACCTG	1	-
chr10	93807746	93807755	CCTCACCTG	1	-
chr10	93807971	93807980	CCTCACCTG	1	-
chr10	94351204	94351213	GCACACCTG	1	-
chr10	94452506	94452515	CCATACCTG	1	-
chr10	97190267	97190276	GTACACCTG	1	+
chr10	98948323	98948332	GCTCACCTG	1	+
chr11	10472808	10472817	GCTCACCTG	1	-
chr11	111412228	111412237	CCCCACCTG	1	+
chr11	111852916	111852925	CCCCACCTG	1	+
chr11	112426607	112426616	TCACACCTG	1	-
chr11	113176592	113176601	CTGCACCTG	1	-
chr11	113274706	113274715	CCACACCTG	1	-
chr11	116596506	116596515	CCCCACCTG	1	+
chr11	116596531	116596540	CCCCACCTG	1	+
chr11	116602276	116602285	GCTCACCTG	1	-
chr11	117698826	117698835	GCTCACCTG	1	-
chr11	117922396	117922405	CCCCACCTG	1	+
chr11	117988674	117988683	GCCCACCTG	1	+
chr11	118065068	118065077	CCCCACCTG	1	+
chr11	118481793	118481802	CCTCACCTG	1	-
chr11	119403364	119403373	TCTCACCTG	1	-
chr11	120573433	120573442	GCCCACCTG	1	-
chr11	12065912	12065921	TCACACCTG	1	-
chr11	120689982	120689991	ATACACCTG	1	+
chr11	12069067	12069076	GCGCACCTG	1	+
chr11	121353418	121353427	TTTCACCTG	1	-
chr11	122451285	122451294	CCTCACCTG	1	-
chr11	124618855	124618864	ACTTACCTG	1	+
chr11	125227589	125227598	ACCCACCTG	1	-
chr11	126477385	126477394	CCCCACCTG	1	-
chr11	126570624	126570633	TTTCACCTG	1	-
chr11	128027718	128027727	CTCCACCTG	1	-
chr11	128341159	128341168	TCCCACCTG	1	+
chr11	129148599	129148608	GCACACCTG	1	+
chr11	131781607	131781616	ACACACCTG	1	-
chr11	134454680	134454689	CTGCACCTG	1	+
chr11	14291716	14291725	CTGCACCTG	1	+
chr1	10079216	10079225	TCCCACCTG	1	+
chr1	110037902	110037911	CTCCACCTG	1	-
chr1	111772470	111772479	CTACACCTG	1	-
chr1	117544955	117544964	TTTCACCTG	1	+
chr1	1235601	1235610	GCTCACCTG	1	-
chr1	1235636	1235645	CTGCACCTG	1	+
chr1	1287286	1287295	CCACACCTG	1	-
chr1	1336976	1336985	ACCCACCTG	1	+
chr1	147083112	147083121	TCTCACCTG	1	+
chr1	147099516	147099525	CCCCACCTG	1	+
chr1	149982189	149982198	TTTCACCTG	1	-
chr1	150227838	150227847	GCCCACCTG	1	+
chr1	155049896	155049905	TCTCACCTG	1	+
chr1	156116192	156116201	TCCCACCTG	1	-
chr1	156717913	156717922	TCCCACCTG	1	+
chr1	157696772	157696781	ATACACCTG	1	-
chr1	157776355	157776364	CCACACCTG	1	-
chr1	159976264	159976273	CCCCACCTG	1	+
chr1	160041690	160041699	TCACACCTG	1	+
chr1	160097784	160097793	CCCCACCTG	1	-
chr1	161397609	161397618	ACTCACCTG	1	+
chr1	162500282	162500291	CCCCACCTG	1	-
chr1	16344075	16344084	GCCCACCTG	1	+
chr1	16488745	16488754	CTGCACCTG	1	-
chr1	16488780	16488789	CCTCACCTG	1	-
chr1	167424087	167424096	CCGCACCTG	1	+
chr1	17820958	17820967	ACCCACCTG	1	-
chr1	178575015	178575024	CCTCACCTG	1	+
chr1	181449368	181449377	CCCCACCTG	1	-
chr1	183164181	183164190	TTTCACCTG	1	+
chr1	186587642	186587651	TCTCACCTG	1	-
chr1	19567906	19567915	ACCCACCTG	1	-
chr1	19670990	19670999	CTCCACCTG	1	+
chr1	200709293	200709302	TCCCACCTG	1	-
chr1	202162114	202162123	CTGCACCTG	1	-
chr1	202535216	202535225	TTTCACCTG	1	+
chr1	2032187	2032196	CCCCACCTG	1	-
chr1	204046611	204046620	ACCCACCTG	1	-
chr1	204183265	204183274	CTCCACCTG	1	+
chr1	204183298	204183307	GCCCACCTG	1	+
chr1	20498167	20498176	ATACACCTG	1	+
chr1	205626855	205626864	CTCCACCTG	1	+
chr1	207980861	207980870	ACACACCTG	1	+
chr1	209527857	209527866	CTGCACCTG	1	-
chr1	211913164	211913173	ACACACCTG	1	+
chr1	212061062	212061071	TTTCACCTG	1	-
chr1	212641603	212641612	CCTCACCTG	1	-
chr1	212855952	212855961	GCTCACCTG	1	-
chr1	213153021	213153030	CTTCACCTG	1	-
chr1	220267822	220267831	CCGTACCTG	1	-
chr1	221220342	221220351	CCACACCTG	1	+
chr1	223363208	223363217	ACTCACCTG	1	-
chr1	223903360	223903369	TCACACCTG	1	-
chr1	225668512	225668521	TCACACCTG	1	-
chr1	225668856	225668865	TCGCACCTG	1	+
chr1	226071770	226071779	CCGCACCTG	1	+
chr1	226071811	226071820	CCCCACCTG	1	+
chr1	226594493	226594502	GTACACCTG	1	+
chr1	226613171	226613180	CCGCACCTG	1	-
chr1	228273082	228273091	ACCCACCTG	1	-
chr1	228330362	228330371	ACACACCTG	1	+
chr1	22989034	22989043	CTGCACCTG	1	+
chr1	231298212	231298221	TCGCACCTG	1	+
chr1	232733702	232733711	GCACACCTG	1	+
chr1	23543798	23543807	GCGCACCTG	1	-
chr1	235490277	235490286	CTGCACCTG	1	+
chr1	24235506	24235515	CCCCACCTG	1	-
chr1	24562850	24562859	ACCCACCTG	1	+
chr1	246936155	246936164	ACACACCTG	1	+
chr1	249137345	249137354	ACCCACCTG	1	+
chr1	25229746	25229755	CTGCACCTG	1	-
chr1	25346673	25346682	ACATACCTG	1	+
chr1	2584970	2584979	ACTCACCTG	1	-
chr1	2585010	2585019	GCTCACCTG	1	-
chr1	2585371	2585380	GCTCACCTG	1	-
chr1	2585411	2585420	GCTCACCTG	1	-
chr1	2585691	2585700	GCTCACCTG	1	-
chr1	2585732	2585741	GCTCACCTG	1	-
chr1	2585813	2585822	GCTCACCTG	1	-
chr1	2586414	2586423	GCTCACCTG	1	-
chr1	2586454	2586463	GCTCACCTG	1	-
chr1	2586535	2586544	GCTCACCTG	1	-
chr1	2615074	2615083	GCTCACCTG	1	-
chr1	2615155	2615164	GCTCACCTG	1	-
chr1	2615637	2615646	GCTCACCTG	1	-
chr1	2688796	2688805	GCTCACCTG	1	-
chr1	2689079	2689088	GCTCACCTG	1	-
chr1	2689364	2689373	GCTCACCTG	1	-
chr1	2689446	2689455	GCTCACCTG	1	-
chr1	2785750	2785759	CTCCACCTG	1	-
chr1	27951876	27951885	ACTCACCTG	1	+
chr1	27960378	27960387	CTGCACCTG	1	+
chr1	28471415	28471424	GTTCACCTG	1	-
chr1	32986953	32986962	CCACACCTG	1	+
chr1	3300546	3300555	ACACACCTG	1	+
chr1	3300562	3300571	ACACACCTG	1	+
chr1	3300580	3300589	ATACACCTG	1	+
chr1	36627938	36627947	CCCCACCTG	1	+
chr1	36641255	36641264	CCCCACCTG	1	+
chr1	38538581	38538590	CCTCACCTG	1	+
chr1	38538650	38538659	CCCCACCTG	1	+
chr1	39680521	39680530	GCACACCTG	1	+
chr1	39978351	39978360	CCTCACCTG	1	-
chr1	40119499	40119508	CCTCACCTG	1	-
chr1	40439342	40439351	CTGCACCTG	1	-
chr1	41418274	41418283	ACTCACCTG	1	-
chr1	41418361	41418370	CTGCACCTG	1	+
chr1	41881845	41881854	ACTCACCTG	1	-
chr1	43832030	43832039	CTCCACCTG	1	+
chr1	44015962	44015971	CCACACCTG	1	+
chr1	46646053	46646062	CTCCACCTG	1	-
chr1	46997346	46997355	CCTCACCTG	1	+
chr1	48559562	48559571	CCGCACCTG	1	-
chr1	55241110	55241119	TTTCACCTG	1	-
chr1	64689775	64689784	ATACACCTG	1	+
chr1	78579884	78579893	CTGCACCTG	1	-
chr1	8487190	8487199	TCACACCTG	1	-
chr1	85462292	85462301	TCCCACCTG	1	+
chr1	89664471	89664480	ACTTACCTG	1	+
chr1	90098341	90098350	GCCCACCTG	1	-
chr1	92939150	92939159	CCTCACCTG	1	-
chr1	94168100	94168109	CCCCACCTG	1	-
chr1	9466375	9466384	CTGCACCTG	1	+
chr10	103485271	103485280	GCACACCTG	1	-
chr10	103649162	103649171	GCTTACCTG	1	+
chr10	104404734	104404743	ACGCACCTG	1	+
chr10	104410942	104410951	TCCCACCTG	1	+
chr10	112603520	112603529	TCACACCTG	1	+
chr10	112603701	112603710	ACCCACCTG	1	+
chr10	116163569	116163578	CTCCACCTG	1	+
chr10	116527585	116527594	GCTCACCTG	1	-
chr10	116581666	116581675	GCACACCTG	1	+
chr10	119310344	119310353	GCGCACCTG	1	-
chr10	119422654	119422663	ACCCACCTG	1	-
chr10	125920165	125920174	CCCCACCTG	1	-
chr10	126325194	126325203	CTGCACCTG	1	+
chr10	126325484	126325493	CTGCACCTG	1	-
chr10	126421603	126421612	CTTCACCTG	1	-
chr10	12686541	12686550	CTGCACCTG	1	+
chr10	134122885	134122894	ACCCACCTG	1	+
chr10	134388489	134388498	GCCCACCTG	1	+
chr10	1401654	1401663	CCACACCTG	1	+
chr10	14690654	14690663	ACGCACCTG	1	-
chr10	30876712	30876721	ACTCACCTG	1	-
chr10	3281953	3281962	TCACACCTG	1	-
chr10	50605925	50605934	GCGCACCTG	1	+
chr10	61468602	61468611	GCCCACCTG	1	-
chr10	65736393	65736402	ACACACCTG	1	+
chr10	6962109	6962118	TCGCACCTG	1	+
chr10	71104448	71104457	CTGCACCTG	1	+
chr10	72688299	72688308	CCGCACCTG	1	+
chr10	73976572	73976581	ACTTACCTG	1	+
chr10	81689402	81689411	ACTCACCTG	1	-
chr10	86367193	86367202	CTGCACCTG	1	-
chr10	88432077	88432086	GCTCACCTG	1	+
chr10	97201461	97201470	CTTCACCTG	1	-
chr11	102324468	102324477	CCCCACCTG	1	+
chr11	10814145	10814154	ACCCACCTG	1	+
chr11	112633208	112633217	CCACACCTG	1	-
chr11	11287689	11287698	CCTCACCTG	1	+
chr11	11574845	11574854	TCCCACCTG	1	+
chr11	116512464	116512473	CCCCACCTG	1	+
chr11	117841273	117841282	CTTCACCTG	1	-
chr11	119019987	119019996	CCTTACCTG	1	-
chr11	119884064	119884073	CCACACCTG	1	-
chr11	120673204	120673213	CTACACCTG	1	+
chr11	121108200	121108209	CTCCACCTG	1	+
chr11	121301219	121301228	ACACACCTG	1	-
chr11	125299251	125299260	GCCCACCTG	1	+
chr11	125439651	125439660	CCGCACCTG	1	-
chr11	125812074	125812083	GCACACCTG	1	-
chr11	128646115	128646124	TCACACCTG	1	+
chr11	130051346	130051355	ACACACCTG	1	+
chr11	130299623	130299632	ATTCACCTG	1	+
chr11	15096347	15096356	TCTCACCTG	1	-
chr11	16945790	16945799	TCCCACCTG	1	+
chr11	17035665	17035674	GCCCACCTG	1	+
chr11	17374584	17374593	CTCCACCTG	1	-
chr11	18791555	18791564	TCACACCTG	1	+
chr11	19333252	19333261	CTCCACCTG	1	-
chr11	2053416	2053425	CCCCACCTG	1	-
chr11	2288745	2288754	CCCCACCTG	1	+
chr11	2402766	2402775	CCGCACCTG	1	+
chr11	257420	257429	TCCCACCTG	1	+
chr11	315226	315235	ACACACCTG	1	+
chr11	32452877	32452886	CCGCACCTG	1	+
chr11	355313	355322	CCGCACCTG	1	+
chr11	36287790	36287799	CCTCACCTG	1	-
chr11	36746452	36746461	ACCCACCTG	1	-
chr11	43603259	43603268	CCCCACCTG	1	-
chr11	44893331	44893340	GCACACCTG	1	+
chr11	45163120	45163129	CCACACCTG	1	-
chr11	45200670	45200679	CCCCACCTG	1	-
chr11	45236809	45236818	CCTCACCTG	1	+
chr11	493035	493044	CCCCACCTG	1	-
chr11	60530697	60530706	TCCCACCTG	1	-
chr11	61314451	61314460	ACCCACCTG	1	-
chr11	61314465	61314474	CCCCACCTG	1	-
chr11	61730604	61730613	CTTCACCTG	1	-
chr11	61792962	61792971	ACTTACCTG	1	-
chr11	62537392	62537401	GCCCACCTG	1	-
chr11	63856002	63856011	TCTCACCTG	1	+
chr11	64387373	64387382	TCCCACCTG	1	-
chr11	65724354	65724363	CTGCACCTG	1	-
chr11	66849159	66849168	CCACACCTG	1	-
chr11	67038476	67038485	GCCCACCTG	1	-
chr11	67038624	67038633	TCACACCTG	1	+
chr11	67202369	67202378	TCCCACCTG	1	-
chr11	67412650	67412659	CTGCACCTG	1	-
chr11	68820321	68820330	TCACACCTG	1	-
chr11	69264458	69264467	GCACACCTG	1	-
chr11	69616453	69616462	CTACACCTG	1	+
chr11	69930295	69930304	ATTCACCTG	1	+
chr11	708351	708360	ACCCACCTG	1	+
chr11	70963602	70963611	CTGCACCTG	1	-
chr11	71499153	71499162	TCACACCTG	1	+
chr11	72303276	72303285	CCCCACCTG	1	+
chr11	72393333	72393342	CTCCACCTG	1	+
chr1	100598325	100598334	TTTCACCTG	1	+
chr1	10556139	10556148	TTTCACCTG	1	+
chr1	110028438	110028447	CTTCACCTG	1	-
chr1	111158525	111158534	GTTCACCTG	1	+
chr1	112912477	112912486	CCCCACCTG	1	+
chr1	116915310	116915319	GCCCACCTG	1	-
chr1	11845436	11845445	CTTCACCTG	1	-
chr1	12148763	12148772	ATACACCTG	1	-
chr1	12269079	12269088	GCGCACCTG	1	+
chr1	12661438	12661447	TCACACCTG	1	-
chr1	1280105	1280114	TCACACCTG	1	+
chr1	15427002	15427011	TCCCACCTG	1	-
chr1	165336734	165336743	CTACACCTG	1	-
chr1	16714079	16714088	GCATACCTG	1	-
chr1	167690248	167690257	TCCCACCTG	1	+
chr1	17907044	17907053	ACACACCTG	1	-
chr1	17989385	17989394	CCCCACCTG	1	-
chr1	1839012	1839021	CCACACCTG	1	-
chr1	19640549	19640558	CCTCACCTG	1	-
chr1	19990791	19990800	ACACACCTG	1	+
chr1	201317386	201317395	CTGCACCTG	1	-
chr1	201620551	201620560	CTGCACCTG	1	-
chr1	202817461	202817470	ACCCACCTG	1	-
chr1	203141538	203141547	CTGCACCTG	1	+
chr1	203310355	203310364	TTTCACCTG	1	-
chr1	206680683	206680692	CTTCACCTG	1	-
chr1	212851642	212851651	ACACACCTG	1	-
chr1	214613051	214613060	TCACACCTG	1	+
chr1	22445661	22445670	ACACACCTG	1	-
chr1	226521329	226521338	GTTCACCTG	1	+
chr1	226613005	226613014	ACACACCTG	1	+
chr1	228197231	228197240	GCCCACCTG	1	-
chr1	234445818	234445827	CTTCACCTG	1	-
chr1	23857919	23857928	CCACACCTG	1	+
chr1	243646466	243646475	CTCCACCTG	1	-
chr1	24710898	24710907	CCCCACCTG	1	+
chr1	249145755	249145764	ACACACCTG	1	+
chr1	249168608	249168617	ACGCACCTG	1	+
chr1	25427102	25427111	CCACACCTG	1	+
chr1	26136308	26136317	TCCCACCTG	1	-
chr1	2615517	2615526	GCTCACCTG	1	-
chr1	2615557	2615566	GCTCACCTG	1	-
chr1	2688878	2688887	GTTCACCTG	1	-
chr1	27715045	27715054	TCTCACCTG	1	+
chr1	27959060	27959069	ACACACCTG	1	-
chr1	28909250	28909259	CCGCACCTG	1	-
chr1	32716969	32716978	CCTTACCTG	1	-
chr1	3435451	3435460	GTACACCTG	1	+
chr1	38141664	38141673	ACCCACCTG	1	-
chr1	39547732	39547741	CCCCACCTG	1	-
chr1	40157209	40157218	CCCCACCTG	1	-
chr1	41249043	41249052	CCGCACCTG	1	+
chr1	41734036	41734045	GCCCACCTG	1	+
chr1	42192721	42192730	CCACACCTG	1	-
chr1	43423026	43423035	CCACACCTG	1	-
chr1	43427213	43427222	CTGCACCTG	1	-
chr1	46987198	46987207	TCCCACCTG	1	+
chr1	54865613	54865622	CTCCACCTG	1	-
chr1	54870759	54870768	TCGCACCTG	1	-
chr1	6159965	6159974	CCGCACCTG	1	-
chr1	65433251	65433260	CCCCACCTG	1	+
chr1	75197878	75197887	GCCCACCTG	1	-
chr1	8374561	8374570	GCTCACCTG	1	-
chr1	8410873	8410882	CCTCACCTG	1	-
chr1	86047052	86047061	CTCCACCTG	1	+
chr1	93914385	93914394	CCATACCTG	1	-
chr1	94146396	94146405	CTACACCTG	1	+
chr10	100070232	100070241	TCACACCTG	1	+
chr10	103603031	103603040	CCACACCTG	1	+
chr10	103603048	103603057	CCACACCTG	1	+
chr10	104163727	104163736	CCGCACCTG	1	+
chr10	106015026	106015035	GCCCACCTG	1	-
chr10	1103034	1103043	GCCCACCTG	1	-
chr10	11059845	11059854	CCGCACCTG	1	+
chr10	111682386	111682395	ACCCACCTG	1	-
chr10	115323474	115323483	CTGCACCTG	1	-
chr10	116570906	116570915	CCACACCTG	1	+
chr10	121177724	121177733	CTTCACCTG	1	-
chr10	126315721	126315730	CCCCACCTG	1	+
chr10	131760428	131760437	TCTCACCTG	1	+
chr10	135235552	135235561	ACACACCTG	1	-
chr10	13569837	13569846	GTACACCTG	1	+
chr10	16562570	16562579	GTTCACCTG	1	-
chr10	179985	179994	CCCCACCTG	1	-
chr10	49893930	49893939	TCCCACCTG	1	-
chr10	65224901	65224910	CCCCACCTG	1	+
chr10	72084665	72084674	TCTCACCTG	1	+
chr10	72084737	72084746	CTTCACCTG	1	-
chr10	72978231	72978240	CCACACCTG	1	+
chr10	73044963	73044972	GCCCACCTG	1	-
chr10	73045043	73045052	CCGCACCTG	1	+
chr10	73495756	73495765	GCCCACCTG	1	+
chr10	74094894	74094903	TCACACCTG	1	-
chr10	7450272	7450281	TCCCACCTG	1	-
chr10	7450510	7450519	TCCCACCTG	1	+
chr10	80741412	80741421	TCTCACCTG	1	-
chr10	81978565	81978574	CCCCACCTG	1	-
chr10	81994751	81994760	CTCCACCTG	1	+
chr10	82215170	82215179	GCACACCTG	1	-
chr10	88124010	88124019	CTCCACCTG	1	+
chr10	88295413	88295422	CCCCACCTG	1	+
chr11	116147440	116147449	ACTTACCTG	1	-
chr11	117686710	117686719	CCACACCTG	1	+
chr11	118783949	118783958	CCCCACCTG	1	+
chr11	119230415	119230424	CTTCACCTG	1	+
chr11	120099922	120099931	CCCCACCTG	1	+
chr11	126860477	126860486	CTTCACCTG	1	+
chr11	133139227	133139236	ATACACCTG	1	-
chr11	133768489	133768498	CCACACCTG	1	+
chr11	14666013	14666022	CCTCACCTG	1	+
chr11	19960711	19960720	ACACACCTG	1	+
chr11	2487943	2487952	GCCCACCTG	1	-
chr11	2713841	2713850	ATACACCTG	1	+
chr11	2882122	2882131	CCACACCTG	1	+
chr11	382477	382486	CCCCACCTG	1	-
chr11	45101827	45101836	GCTCACCTG	1	-
chr11	46292396	46292405	CCCCACCTG	1	+
chr11	57408708	57408717	CTGCACCTG	1	+
chr11	58825768	58825777	CTCCACCTG	1	-
chr11	60611559	60611568	TCCCACCTG	1	-
chr11	60623335	60623344	CCTTACCTG	1	+
chr11	60718459	60718468	ACTCACCTG	1	+
chr11	60838026	60838035	CTGCACCTG	1	-
chr11	61540273	61540282	ACCCACCTG	1	-
chr11	61648831	61648840	TCACACCTG	1	+
chr11	63679932	63679941	CTTCACCTG	1	+
chr11	63688732	63688741	CCTCACCTG	1	+
chr11	63808389	63808398	CCACACCTG	1	-
chr11	64129514	64129523	CCCCACCTG	1	-
chr11	66794465	66794474	CCCCACCTG	1	-
chr11	66822741	66822750	CCCCACCTG	1	+
chr11	66839379	66839388	CTGCACCTG	1	+
chr11	67776398	67776407	ATACACCTG	1	-
chr11	68140481	68140490	CCCCACCTG	1	-
chr11	69061505	69061514	ACCCACCTG	1	+
chr11	69061540	69061549	ACCCACCTG	1	+
chr11	69316534	69316543	ACGCACCTG	1	-
chr11	69521466	69521475	CCCCACCTG	1	-
chr11	72451212	72451221	CTACACCTG	1	+
chr11	72948200	72948209	ACCCACCTG	1	-
chr11	75138133	75138142	CTTCACCTG	1	+
chr11	75230119	75230128	CCCCACCTG	1	+
chr11	75522076	75522085	TCTCACCTG	1	+
chr11	76003042	76003051	TCTCACCTG	1	+
chr11	76377282	76377291	CCCCACCTG	1	+
chr11	78356381	78356390	CTGCACCTG	1	+
chr11	94005370	94005379	GTTCACCTG	1	-
chr11	9781489	9781498	ATACACCTG	1	+
chr12	102271695	102271704	ACTCACCTG	1	-
chr12	105724983	105724992	GCTCACCTG	1	+
chr12	10826895	10826904	TTTCACCTG	1	-
chr12	109027014	109027023	TCACACCTG	1	+
chr12	109225269	109225278	CCACACCTG	1	+
chr12	111868658	111868667	ACCCACCTG	1	-
chr12	113573626	113573635	CCCCACCTG	1	+
chr12	118503338	118503347	CCACACCTG	1	+
chr12	122688277	122688286	GCGCACCTG	1	+
chr12	123476943	123476952	TCTCACCTG	1	+
chr12	123911760	123911769	GCGCACCTG	1	-
chr12	124326675	124326684	CTGCACCTG	1	+
chr12	125424080	125424089	GCACACCTG	1	+
chr12	132315661	132315670	ATTCACCTG	1	+
chr12	132554941	132554950	CTCCACCTG	1	+
chr12	132627854	132627863	CTTCACCTG	1	+
chr12	133301155	133301164	CCATACCTG	1	-
chr12	133404387	133404396	TCACACCTG	1	+
chr12	1739138	1739147	ACACACCTG	1	+
chr12	2444788	2444797	CTGCACCTG	1	-
chr12	2800925	2800934	GCCCACCTG	1	+
chr12	49183470	49183479	ACACACCTG	1	-
chr12	49486165	49486174	CTGCACCTG	1	+
chr12	50899343	50899352	CCCCACCTG	1	-
chr12	57028168	57028177	TCCCACCTG	1	+
chr12	58230994	58231003	ACTCACCTG	1	-
chr12	63026311	63026320	CTCCACCTG	1	+
chr12	65950569	65950578	CTACACCTG	1	+
chr12	7055554	7055563	CTCCACCTG	1	-
chr12	9437176	9437185	ACACACCTG	1	-
chr13	111837264	111837273	CTGCACCTG	1	+
chr13	113098538	113098547	GCACACCTG	1	+
chr13	114764985	114764994	CCGTACCTG	1	-
chr13	114814622	114814631	CCCCACCTG	1	-
chr13	20692462	20692471	CCACACCTG	1	+
chr13	24462600	24462609	ACTTACCTG	1	-
chr13	30690052	30690061	CCTTACCTG	1	+
chr13	40230239	40230248	CTCCACCTG	1	+
chr13	49136707	49136716	CCACACCTG	1	-
chr13	76111793	76111802	ACCCACCTG	1	+
chr13	76210023	76210032	CCTCACCTG	1	-
chr13	92051143	92051152	CTTCACCTG	1	-
chr13	98795181	98795190	GCGCACCTG	1	+
chr14	103512116	103512125	GCACACCTG	1	+
chr14	104852722	104852731	ACACACCTG	1	-
chr14	106152622	106152631	TCCCACCTG	1	+
chr14	23425480	23425489	TCCCACCTG	1	+
chr14	24617619	24617628	TCTCACCTG	1	-
chr14	31675991	31676000	ACTTACCTG	1	-
chr14	39643338	39643347	CTTCACCTG	1	-
chr14	50065315	50065324	GCACACCTG	1	+
chr14	52246297	52246306	TCTCACCTG	1	-
chr1	10011282	10011291	GCTTACCTG	1	+
chr1	10693120	10693129	TCCCACCTG	1	-
chr1	110028137	110028146	CTCCACCTG	1	-
chr1	113256782	113256791	GCCCACCTG	1	+
chr1	117215330	117215339	ACCCACCTG	1	-
chr1	11809483	11809492	CCTCACCTG	1	-
chr1	118197403	118197412	CTACACCTG	1	-
chr1	12066790	12066799	GCCCACCTG	1	-
chr1	1280331	1280340	ACTCACCTG	1	+
chr1	14155489	14155498	GCTCACCTG	1	+
chr1	147072632	147072641	ATTCACCTG	1	-
chr1	155947084	155947093	ATTCACCTG	1	+
chr1	160313268	160313277	CCTCACCTG	1	-
chr1	160371116	160371125	GCATACCTG	1	-
chr1	1606895	1606904	CCTCACCTG	1	+
chr1	160984215	160984224	CTACACCTG	1	-
chr1	16481639	16481648	CCCCACCTG	1	+
chr1	181159790	181159799	GTACACCTG	1	-
chr1	181159882	181159891	CCACACCTG	1	-
chr1	19147479	19147488	GCACACCTG	1	+
chr1	192952775	192952784	ACTTACCTG	1	-
chr1	200379866	200379875	CTGCACCTG	1	-
chr1	200990215	200990224	TCTCACCTG	1	-
chr1	200995997	200996006	GCCCACCTG	1	+
chr1	202976372	202976381	CTCCACCTG	1	+
chr1	204176334	204176343	GCACACCTG	1	-
chr1	205419836	205419845	GCCCACCTG	1	+
chr1	205637792	205637801	GTTCACCTG	1	+
chr1	206642966	206642975	CCACACCTG	1	-
chr1	207818434	207818443	GCCCACCTG	1	+
chr1	212739853	212739862	CCCCACCTG	1	-
chr1	21767306	21767315	GCACACCTG	1	-
chr1	22109310	22109319	CCTCACCTG	1	+
chr1	224370184	224370193	GCACACCTG	1	+
chr1	2248447	2248456	ACCCACCTG	1	-
chr1	226099111	226099120	GCCCACCTG	1	-
chr1	226374639	226374648	GCCCACCTG	1	-
chr1	228196590	228196599	TTTCACCTG	1	+
chr1	228196767	228196776	CCCCACCTG	1	+
chr1	228197400	228197409	CCTCACCTG	1	+
chr1	23037268	23037277	GCCCACCTG	1	-
chr1	234349916	234349925	GCTCACCTG	1	-
chr1	235806100	235806109	CTTCACCTG	1	+
chr1	236029630	236029639	GCCCACCTG	1	-
chr1	23939853	23939862	CCCCACCTG	1	+
chr1	24071347	24071356	CCTCACCTG	1	+
chr1	241682353	241682362	CCCCACCTG	1	+
chr1	244213826	244213835	CTGCACCTG	1	-
chr1	248100361	248100370	CCGCACCTG	1	+
chr1	248100433	248100442	CTCCACCTG	1	-
chr1	25247672	25247681	TCCCACCTG	1	-
chr1	27816490	27816499	GCTCACCTG	1	+
chr1	32801541	32801550	ACCCACCTG	1	+
chr1	34925959	34925968	CTTCACCTG	1	-
chr1	3709462	3709471	TCCCACCTG	1	-
chr1	37920328	37920337	TCTCACCTG	1	-
chr1	40097161	40097170	ACATACCTG	1	+
chr1	40138525	40138534	CCCCACCTG	1	+
chr1	40251299	40251308	CCACACCTG	1	-
chr1	40385305	40385314	CTCCACCTG	1	-
chr1	42133127	42133136	CCCCACCTG	1	-
chr1	43736570	43736579	GCACACCTG	1	+
chr1	45793397	45793406	CCTCACCTG	1	-
chr1	46048218	46048227	TCACACCTG	1	-
chr1	47133722	47133731	CCGCACCTG	1	+
chr1	51795818	51795827	CCCCACCTG	1	-
chr1	54822504	54822513	CCCCACCTG	1	+
chr1	6308737	6308746	TCACACCTG	1	+
chr1	6464954	6464963	TCCCACCTG	1	+
chr1	78225026	78225035	GCTCACCTG	1	+
chr1	800407	800416	TCGCACCTG	1	+
chr1	910833	910842	CTGCACCTG	1	+
chr1	9486601	9486610	GCGCACCTG	1	-
chr10	102431729	102431738	ACCCACCTG	1	-
chr10	102855796	102855805	ATACACCTG	1	-
chr10	1102905	1102914	ACTCACCTG	1	-
chr10	112327586	112327595	CCTTACCTG	1	-
chr10	112601768	112601777	CTGCACCTG	1	-
chr10	12164792	12164801	CTTCACCTG	1	+
chr10	126737408	126737417	GCACACCTG	1	+
chr10	13382808	13382817	TCACACCTG	1	+
chr10	16563386	16563395	TCGCACCTG	1	+
chr10	180297	180306	GTTCACCTG	1	-
chr10	23003916	23003925	TCACACCTG	1	-
chr10	49864063	49864072	GCTCACCTG	1	+
chr10	73734452	73734461	GCCCACCTG	1	+
chr10	76587451	76587460	TCACACCTG	1	-
chr10	77164113	77164122	GCGCACCTG	1	-
chr10	80783110	80783119	CCACACCTG	1	-
chr10	81009071	81009080	GCCCACCTG	1	+
chr10	88021768	88021777	TTTCACCTG	1	-
chr10	95256387	95256396	CCACACCTG	1	+
chr10	99551961	99551970	CCTCACCTG	1	-
chr11	111100979	111100988	TCCCACCTG	1	+
chr11	118850709	118850718	TCCCACCTG	1	+
chr11	120796812	120796821	TCACACCTG	1	-
chr11	132228249	132228258	ACACACCTG	1	-
chr11	1596022	1596031	CCCCACCTG	1	-
chr11	1853870	1853879	CTGCACCTG	1	+
chr11	19681868	19681877	CTTCACCTG	1	+
chr11	20386155	20386164	GCACACCTG	1	-
chr11	2465878	2465887	GCCCACCTG	1	-
chr11	2935311	2935320	GCTTACCTG	1	-
chr11	319656	319665	CTTCACCTG	1	-
chr11	43333743	43333752	ACTCACCTG	1	-
chr11	57406960	57406969	CCCCACCTG	1	+
chr11	62368120	62368129	CCTTACCTG	1	-
chr11	63304658	63304667	CCCCACCTG	1	-
chr11	6341385	6341394	CTGCACCTG	1	+
chr11	64321110	64321119	TCACACCTG	1	-
chr11	65412284	65412293	ACTCACCTG	1	+
chr11	723350	723359	GCTTACCTG	1	-
chr11	75234306	75234315	GCCCACCTG	1	+
chr11	8289496	8289505	CTGCACCTG	1	+
chr11	85779389	85779398	CCCCACCTG	1	-
chr11	95524278	95524287	CCTCACCTG	1	-
chr12	102223891	102223900	CCGCACCTG	1	-
chr12	104683317	104683326	ACACACCTG	1	-
chr12	109058366	109058375	TCACACCTG	1	-
chr12	111462166	111462175	CCCCACCTG	1	-
chr12	111462402	111462411	ACACACCTG	1	-
chr12	112035857	112035866	CCCCACCTG	1	-
chr12	112856525	112856534	TCACACCTG	1	+
chr12	113573720	113573729	CCCCACCTG	1	-
chr12	113611293	113611302	CTACACCTG	1	-
chr12	121686566	121686575	CCACACCTG	1	-
chr12	124068287	124068296	TCACACCTG	1	+
chr12	124422399	124422408	CTTCACCTG	1	-
chr12	124942923	124942932	ACATACCTG	1	-
chr12	125229463	125229472	CCCCACCTG	1	+
chr12	125412849	125412858	TCCCACCTG	1	+
chr12	125478593	125478602	ACGCACCTG	1	+
chr12	129307786	129307795	GCCCACCTG	1	+
chr12	131617185	131617194	TCCCACCTG	1	+
chr12	133005330	133005339	TCTCACCTG	1	-
chr12	133336890	133336899	ACATACCTG	1	-
chr12	133337218	133337227	CTTCACCTG	1	-
chr12	1740115	1740124	GCATACCTG	1	-
chr12	31138983	31138992	ACCCACCTG	1	-
chr12	49218024	49218033	CTCCACCTG	1	+
chr12	51785518	51785527	CTGCACCTG	1	-
chr12	52512028	52512037	GTTCACCTG	1	-
chr12	53625751	53625760	ACTCACCTG	1	+
chr12	54444411	54444420	TTTCACCTG	1	-
chr12	54520393	54520402	GCTTACCTG	1	-
chr12	54943887	54943896	TCGCACCTG	1	-
chr12	57393955	57393964	TCACACCTG	1	-
chr12	57674134	57674143	ACTCACCTG	1	+
chr12	58117845	58117854	ACACACCTG	1	+
chr12	58117869	58117878	CTGCACCTG	1	+
chr12	662778	662787	CTCCACCTG	1	-
chr12	7031324	7031333	ACTCACCTG	1	-
chr12	70759371	70759380	CTCCACCTG	1	+
chr13	103451219	103451228	CCTCACCTG	1	-
chr13	111178340	111178349	CCACACCTG	1	+
chr13	113547362	113547371	GCCCACCTG	1	-
chr13	30731964	30731973	CCCCACCTG	1	+
chr13	41363993	41364002	GCCCACCTG	1	+
chr13	48613075	48613084	TCTCACCTG	1	+
chr13	53028732	53028741	CTGCACCTG	1	-
chr14	101121256	101121265	GCTCACCTG	1	+
chr14	101129714	101129723	CTGCACCTG	1	-
chr14	103566947	103566956	CCTTACCTG	1	-
chr14	103577956	103577965	CCCCACCTG	1	-
chr14	103578021	103578030	ACATACCTG	1	-
chr14	105106468	105106477	CTCCACCTG	1	-
chr14	105888492	105888501	TCTCACCTG	1	-
chr14	105944006	105944015	ACACACCTG	1	-
chr14	21566349	21566358	CTGCACCTG	1	+
chr14	23341882	23341891	CTTCACCTG	1	-
chr14	50087372	50087381	CTGCACCTG	1	+
chr14	55519341	55519350	ACACACCTG	1	+
chr14	65290116	65290125	CTCCACCTG	1	-
chr14	65754177	65754186	GCCCACCTG	1	+
chr14	70654784	70654793	ACCCACCTG	1	+
chr14	77587309	77587318	CTCCACCTG	1	-
chr14	77648092	77648101	CCCCACCTG	1	-
chr14	77648150	77648159	CCCCACCTG	1	-
chr14	77964560	77964569	GCTCACCTG	1	+
chr15	22893904	22893913	GCACACCTG	1	-
chr15	31558071	31558080	TCACACCTG	1	-
chr15	40356975	40356984	CTTCACCTG	1	+
chr15	40362516	40362525	CTCCACCTG	1	-
chr15	41061931	41061940	GCGCACCTG	1	+
chr15	44027813	44027822	GCCCACCTG	1	+
chr15	52860470	52860479	CTACACCTG	1	+
chr15	55581695	55581704	CCGCACCTG	1	+
chr15	65023902	65023911	CCCCACCTG	1	-
chr15	65713729	65713738	TTTCACCTG	1	+
chr15	70490310	70490319	GCACACCTG	1	-
chr15	70755051	70755060	TCCCACCTG	1	-
chr15	74166365	74166374	TCGCACCTG	1	-
chr15	74200858	74200867	CTGCACCTG	1	-
chr15	74912715	74912724	CTACACCTG	1	-
chr15	75125218	75125227	CTGCACCTG	1	+
chr15	75162177	75162186	CTCCACCTG	1	+
chr15	75249289	75249298	CTTCACCTG	1	-
chr15	75301117	75301126	TCACACCTG	1	-
chr15	78089781	78089790	TCACACCTG	1	-
chr15	78163030	78163039	GCGCACCTG	1	+
chr15	78488155	78488164	CCCCACCTG	1	-
chr15	79237546	79237555	GTTCACCTG	1	+
chr15	85291892	85291901	GCTTACCTG	1	-
chr15	89010374	89010383	TCCCACCTG	1	+
chr15	91191406	91191415	CCATACCTG	1	-
chr15	93198539	93198548	GCCCACCTG	1	+
chr16	10274689	10274698	TCCCACCTG	1	+
chr16	11038889	11038898	CCCCACCTG	1	+
chr16	1376620	1376629	CCTTACCTG	1	+
chr16	2057710	2057719	ACACACCTG	1	-
chr16	2077684	2077693	CTGCACCTG	1	+
chr16	2141169	2141178	GCACACCTG	1	+
chr16	27378471	27378480	GCCCACCTG	1	-
chr16	28957043	28957052	CTCCACCTG	1	+
chr1	113498154	113498163	CCCCACCTG	1	-
chr1	1353455	1353464	CTCCACCTG	1	-
chr1	1398085	1398094	ACTCACCTG	1	-
chr1	145588629	145588638	GCCCACCTG	1	+
chr1	1475101	1475110	CCGCACCTG	1	-
chr1	151019860	151019869	GCTTACCTG	1	+
chr1	153518440	153518449	GCCCACCTG	1	-
chr1	154192717	154192726	ACTCACCTG	1	-
chr1	156552635	156552644	CTCCACCTG	1	-
chr1	1607632	1607641	CCGCACCTG	1	+
chr1	16494169	16494178	GCCCACCTG	1	+
chr1	17275912	17275921	GTACACCTG	1	+
chr1	17862708	17862717	TCACACCTG	1	+
chr1	180147828	180147837	CCATACCTG	1	+
chr1	1950927	1950936	GCTCACCTG	1	-
chr1	21616355	21616364	CCTCACCTG	1	-
chr1	21949086	21949095	CCGTACCTG	1	-
chr1	224518138	224518147	TCCCACCTG	1	-
chr1	225996893	225996902	CTTCACCTG	1	-
chr1	226736211	226736220	GTTCACCTG	1	+
chr1	228192733	228192742	GCTCACCTG	1	+
chr1	233464023	233464032	CTGCACCTG	1	-
chr1	2347331	2347340	ACACACCTG	1	-
chr1	244014344	244014353	TCGCACCTG	1	+
chr1	26798383	26798392	CCTCACCTG	1	-
chr1	27482106	27482115	CTTCACCTG	1	-
chr1	32404086	32404095	GCCCACCTG	1	+
chr1	32930637	32930646	ATTCACCTG	1	-
chr1	33594047	33594056	ACTTACCTG	1	-
chr1	35497323	35497332	GCCCACCTG	1	+
chr1	37979601	37979610	TCTCACCTG	1	-
chr1	39957494	39957503	GCGCACCTG	1	-
chr1	40239195	40239204	CCTCACCTG	1	+
chr1	52870548	52870557	ACTTACCTG	1	-
chr1	53758581	53758590	TCCCACCTG	1	-
chr1	65534558	65534567	GCTCACCTG	1	+
chr1	6557499	6557508	GCCCACCTG	1	-
chr1	856834	856843	ACACACCTG	1	-
chr1	856859	856868	CCACACCTG	1	-
chr1	85741575	85741584	CTTCACCTG	1	+
chr1	878435	878444	GCCCACCTG	1	-
chr1	9097949	9097958	ACTCACCTG	1	+
chr1	911590	911599	CCCCACCTG	1	+
chr1	9242372	9242381	CCCCACCTG	1	-
chr1	94081372	94081381	TTTCACCTG	1	+
chr10	104156243	104156252	ACTCACCTG	1	-
chr10	104411288	104411297	ACTCACCTG	1	+
chr10	112327502	112327511	CCTCACCTG	1	+
chr10	116852759	116852768	CCACACCTG	1	+
chr10	120790717	120790726	CTTCACCTG	1	-
chr10	125151957	125151966	CCACACCTG	1	-
chr10	125312973	125312982	TCACACCTG	1	-
chr10	126490730	126490739	TCCCACCTG	1	+
chr10	134717846	134717855	ACCCACCTG	1	+
chr10	15251996	15252005	CCCCACCTG	1	-
chr10	24672754	24672763	CCGCACCTG	1	+
chr10	45929688	45929697	GCACACCTG	1	-
chr10	69523456	69523465	GCCCACCTG	1	-
chr10	70939938	70939947	GCTTACCTG	1	+
chr10	71390001	71390010	TCCCACCTG	1	-
chr10	71891585	71891594	TCACACCTG	1	-
chr10	74008318	74008327	TCCCACCTG	1	-
chr10	80830433	80830442	GCCCACCTG	1	-
chr10	80956730	80956739	GCACACCTG	1	+
chr10	8101578	8101587	ACACACCTG	1	-
chr10	88152665	88152674	TCCCACCTG	1	+
chr10	93683844	93683853	ACCCACCTG	1	-
chr10	94333353	94333362	CTGCACCTG	1	-
chr10	990122	990131	ATTCACCTG	1	+
chr11	102962406	102962415	CCTCACCTG	1	+
chr11	118443986	118443995	CTTCACCTG	1	-
chr11	118758131	118758140	CCCCACCTG	1	-
chr11	119185967	119185976	GCACACCTG	1	+
chr11	124630634	124630643	CTTCACCTG	1	-
chr11	124633256	124633265	ACGCACCTG	1	+
chr11	1405669	1405678	ACACACCTG	1	-
chr11	17782032	17782041	TCGCACCTG	1	-
chr11	18609939	18609948	CTCCACCTG	1	-
chr11	2465794	2465803	ACCCACCTG	1	-
chr11	2465818	2465827	GCCCACCTG	1	-
chr11	2548533	2548542	CCCCACCTG	1	+
chr11	33062002	33062011	ACATACCTG	1	-
chr11	3862117	3862126	CCTCACCTG	1	+
chr11	46336772	46336781	TCCCACCTG	1	+
chr11	46550916	46550925	CCTCACCTG	1	-
chr11	47398610	47398619	TCCCACCTG	1	-
chr11	57191830	57191839	TCCCACCTG	1	+
chr11	60699596	60699605	ACTCACCTG	1	-
chr11	61299775	61299784	CCCCACCTG	1	-
chr11	63973651	63973660	GTTCACCTG	1	+
chr11	64038554	64038563	ACACACCTG	1	+
chr11	64568730	64568739	CTGCACCTG	1	+
chr11	64877950	64877959	CCCCACCTG	1	-
chr11	64949840	64949849	TCCCACCTG	1	+
chr11	64949884	64949893	CCCCACCTG	1	+
chr11	65339547	65339556	CCCCACCTG	1	+
chr11	66824228	66824237	TCTCACCTG	1	+
chr11	67034280	67034289	CCTCACCTG	1	-
chr11	68136724	68136733	TCTCACCTG	1	-
chr11	70270964	70270973	CTCCACCTG	1	+
chr11	70660784	70660793	ACCCACCTG	1	-
chr11	71084890	71084899	GCTCACCTG	1	-
chr11	72953517	72953526	GCCCACCTG	1	-
chr11	73096005	73096014	CTGCACCTG	1	-
chr11	73691295	73691304	TTTCACCTG	1	-
chr11	74700196	74700205	GCTCACCTG	1	-
chr11	76383909	76383918	GCCCACCTG	1	+
chr11	85779520	85779529	TCACACCTG	1	-
chr11	8615854	8615863	CTGCACCTG	1	-
chr12	102224800	102224809	CCCCACCTG	1	+
chr12	108297512	108297521	GTACACCTG	1	+
chr12	111849662	111849671	CCTCACCTG	1	+
chr12	116971245	116971254	TCCCACCTG	1	+
chr12	48201799	48201808	GCTCACCTG	1	-
chr12	52431224	52431233	CCTCACCTG	1	-
chr12	52550780	52550789	TCCCACCTG	1	-
chr12	56473234	56473243	CCGCACCTG	1	-
chr12	569056	569065	GCCCACCTG	1	+
chr12	57634455	57634464	ACATACCTG	1	+
chr12	6882502	6882511	GCATACCTG	1	-
chr12	7031386	7031395	ACCCACCTG	1	+
chr12	7037544	7037553	CCTTACCTG	1	-
chr12	70761031	70761040	ACCCACCTG	1	-
chr12	77272505	77272514	ACACACCTG	1	-
chr12	92539157	92539166	GCTCACCTG	1	+
chr12	94854352	94854361	GCCCACCTG	1	+
chr13	101241277	101241286	ACACACCTG	1	+
chr13	101241325	101241334	ACACACCTG	1	+
chr13	111366523	111366532	CTCCACCTG	1	+
chr13	25086837	25086846	ACGCACCTG	1	+
chr13	30509893	30509902	TCACACCTG	1	-
chr13	41837404	41837413	CTACACCTG	1	+
chr13	44833891	44833900	ACCCACCTG	1	+
chr13	47370745	47370754	ACTCACCTG	1	-
chr13	48669260	48669269	ACGCACCTG	1	-
chr13	77567021	77567030	GCACACCTG	1	+
chr14	100131568	100131577	CTGCACCTG	1	-
chr14	100413386	100413395	GCGCACCTG	1	-
chr14	103394828	103394837	TCGCACCTG	1	+
chr14	104013341	104013350	ACGCACCTG	1	-
chr14	105331982	105331991	GCGCACCTG	1	+
chr14	106032778	106032787	TCCCACCTG	1	+
chr14	24021010	24021019	CTGCACCTG	1	-
chr14	36789659	36789668	TCTCACCTG	1	+
chr14	58863056	58863065	CTGCACCTG	1	-
chr14	61123674	61123683	GCGCACCTG	1	-
chr14	75409430	75409439	CCGCACCTG	1	+
chr14	90240053	90240062	ACCCACCTG	1	-
chr14	91800278	91800287	GCACACCTG	1	-
chr15	100105386	100105395	CCGCACCTG	1	-
chr15	22547528	22547537	CTCCACCTG	1	-
chr15	31559003	31559012	TCACACCTG	1	+
chr15	40361956	40361965	CTTCACCTG	1	-
chr15	40757058	40757067	GCATACCTG	1	+
chr15	42840920	42840929	CTTCACCTG	1	-
chr15	44068961	44068970	CCGTACCTG	1	+
chr15	60289449	60289458	GCTCACCTG	1	-
chr15	64454347	64454356	ATACACCTG	1	+
chr15	70174268	70174277	CCACACCTG	1	+
chr15	70552138	70552147	ACCCACCTG	1	-
chr15	73639266	73639275	GCACACCTG	1	+
chr15	75127834	75127843	CCATACCTG	1	-
chr15	75642500	75642509	CCCCACCTG	1	+
chr15	76352354	76352363	ACATACCTG	1	-
chr15	77376359	77376368	TCACACCTG	1	-
chr15	78200710	78200719	GCGCACCTG	1	+
chr15	80351324	80351333	TCCCACCTG	1	-
chr15	90304552	90304561	CTGCACCTG	1	-
chr15	91415107	91415116	GCCCACCTG	1	+
chr15	91477393	91477402	GCCCACCTG	1	+
chr16	11188865	11188874	TCACACCTG	1	-
chr16	1155997	1156006	GCCCACCTG	1	+
chr16	17165273	17165282	GTTCACCTG	1	-
chr16	21170639	21170648	CTCCACCTG	1	+
chr16	2178374	2178383	CTGCACCTG	1	+
chr16	2202903	2202912	CCTCACCTG	1	+
chr16	2202927	2202936	CCTCACCTG	1	-
chr16	2203718	2203727	CCTCACCTG	1	-
chr16	2204226	2204235	ACACACCTG	1	-
chr16	23464057	23464066	GCCCACCTG	1	+
chr1	110162503	110162512	TCTCACCTG	1	+
chr1	110528286	110528295	TTTCACCTG	1	-
chr1	11097817	11097826	TTTCACCTG	1	-
chr1	111991234	111991243	ACTCACCTG	1	+
chr1	112939273	112939282	CTACACCTG	1	+
chr1	116191695	116191704	TCTCACCTG	1	-
chr1	12139194	12139203	CCATACCTG	1	-
chr1	12139215	12139224	CCCCACCTG	1	-
chr1	149224210	149224219	ACTTACCTG	1	-
chr1	151812073	151812082	CCCCACCTG	1	+
chr1	154810309	154810318	ACCCACCTG	1	-
chr1	154933446	154933455	ATTCACCTG	1	+
chr1	155903569	155903578	CCCCACCTG	1	+
chr1	156628040	156628049	CTACACCTG	1	+
chr1	15757486	15757495	GCTCACCTG	1	-
chr1	159209774	159209783	GCTTACCTG	1	+
chr1	166137029	166137038	TCACACCTG	1	-
chr1	169075251	169075260	CCGCACCTG	1	-
chr1	180922673	180922682	GCTCACCTG	1	-
chr1	19642111	19642120	CCCCACCTG	1	+
chr1	200940548	200940557	CCCCACCTG	1	-
chr1	201354530	201354539	CCACACCTG	1	-
chr1	224517766	224517775	ACACACCTG	1	+
chr1	227915931	227915940	CTGCACCTG	1	+
chr1	227916188	227916197	CCCCACCTG	1	+
chr1	246730341	246730350	CCACACCTG	1	+
chr1	25224739	25224748	CTCCACCTG	1	+
chr1	25558600	25558609	CTGCACCTG	1	-
chr1	26617049	26617058	CCCCACCTG	1	-
chr1	27927899	27927908	GCCCACCTG	1	+
chr1	31171084	31171093	TCCCACCTG	1	-
chr1	3236618	3236627	CCACACCTG	1	-
chr1	3237000	3237009	CTGCACCTG	1	-
chr1	3237019	3237028	CCCCACCTG	1	-
chr1	3237378	3237387	CTACACCTG	1	+
chr1	33238818	33238827	CCTCACCTG	1	+
chr1	3369928	3369937	CTCCACCTG	1	-
chr1	36850747	36850756	TTTCACCTG	1	-
chr1	40840147	40840156	TCTCACCTG	1	-
chr1	42165036	42165045	ACACACCTG	1	-
chr1	42846659	42846668	CTGCACCTG	1	-
chr1	42847029	42847038	ATTCACCTG	1	+
chr1	43996900	43996909	CCCCACCTG	1	+
chr1	44784241	44784250	CCCCACCTG	1	+
chr1	46954919	46954928	GCTCACCTG	1	-
chr1	51796992	51797001	CTCCACCTG	1	+
chr1	5574763	5574772	CTGCACCTG	1	-
chr1	6474687	6474696	TTTCACCTG	1	-
chr1	7727955	7727964	CCCCACCTG	1	+
chr1	911020	911029	GCCCACCTG	1	+
chr1	9242348	9242357	CTCCACCTG	1	+
chr1	9911099	9911108	GCTCACCTG	1	-
chr10	100100206	100100215	CCTCACCTG	1	-
chr10	102431005	102431014	TCGCACCTG	1	+
chr10	103377278	103377287	TCTCACCTG	1	-
chr10	103990852	103990861	CCACACCTG	1	+
chr10	134385676	134385685	GCACACCTG	1	-
chr10	135040021	135040030	TCGCACCTG	1	-
chr10	43892799	43892808	CCGCACCTG	1	-
chr10	51828068	51828077	CTGCACCTG	1	+
chr10	6389747	6389756	ATTCACCTG	1	-
chr10	69609464	69609473	GCCCACCTG	1	-
chr10	71276178	71276187	CTCCACCTG	1	+
chr10	71892483	71892492	TCTCACCTG	1	+
chr10	80955388	80955397	ACGCACCTG	1	-
chr10	81904186	81904195	CTACACCTG	1	-
chr10	978675	978684	CCACACCTG	1	+
chr10	99393045	99393054	GCCCACCTG	1	+
chr10	99609901	99609910	GCCCACCTG	1	+
chr11	119075854	119075863	ACACACCTG	1	+
chr11	130305018	130305027	TCCCACCTG	1	-
chr11	18753739	18753748	CTTCACCTG	1	-
chr11	1969436	1969445	TCCCACCTG	1	-
chr11	2058220	2058229	TCCCACCTG	1	+
chr11	3113148	3113157	GCACACCTG	1	+
chr11	44587283	44587292	GCTCACCTG	1	-
chr11	47614323	47614332	CTACACCTG	1	-
chr11	57242379	57242388	TCCCACCTG	1	-
chr11	57530136	57530145	CCGCACCTG	1	-
chr11	60674653	60674662	CCGCACCTG	1	-
chr11	61523100	61523109	CCTCACCTG	1	+
chr11	62325077	62325086	TTTCACCTG	1	+
chr11	63719092	63719101	TCACACCTG	1	-
chr11	64993254	64993263	CCCCACCTG	1	-
chr11	69044727	69044736	GCTCACCTG	1	+
chr11	70244167	70244176	ACTCACCTG	1	-
chr11	71933836	71933845	ACTTACCTG	1	-
chr11	73498909	73498918	CTGCACCTG	1	+
chr12	105351961	105351970	ATTCACCTG	1	+
chr12	113524730	113524739	CCCCACCTG	1	+
chr12	121148957	121148966	CCTTACCTG	1	+
chr12	122751613	122751622	GCGCACCTG	1	-
chr12	12420956	12420965	CCTTACCTG	1	+
chr12	3245429	3245438	CTGCACCTG	1	-
chr12	39299822	39299831	CCACACCTG	1	-
chr12	4386024	4386033	TCCCACCTG	1	+
chr12	48550898	48550907	CCGCACCTG	1	+
chr12	49211743	49211752	CCACACCTG	1	-
chr12	50795162	50795171	GCCCACCTG	1	-
chr12	51582202	51582211	GCCCACCTG	1	+
chr12	52435751	52435760	CCCCACCTG	1	-
chr12	52436112	52436121	CTACACCTG	1	-
chr12	6945673	6945682	TCCCACCTG	1	-
chr12	7244951	7244960	TCCCACCTG	1	+
chr12	80083780	80083789	CCGCACCTG	1	-
chr12	80084951	80084960	GCGCACCTG	1	-
chr13	100633680	100633689	CTCCACCTG	1	-
chr13	113380144	113380153	TCTCACCTG	1	-
chr13	113548218	113548227	TCCCACCTG	1	-
chr13	113548742	113548751	GCGCACCTG	1	-
chr13	115000860	115000869	CTGCACCTG	1	+
chr13	20161654	20161663	CCACACCTG	1	+
chr13	20161708	20161717	CTACACCTG	1	+
chr13	27999701	27999710	ACCCACCTG	1	-
chr13	48878182	48878191	GCTCACCTG	1	-
chr14	100706257	100706266	GCTCACCTG	1	-
chr14	103243146	103243155	CCCCACCTG	1	+
chr14	20810762	20810771	CCTCACCTG	1	+
chr14	55565728	55565737	CCATACCTG	1	-
chr14	65227015	65227024	ACCCACCTG	1	-
chr14	68161551	68161560	GCCCACCTG	1	+
chr14	77679848	77679857	TCCCACCTG	1	-
chr14	77679874	77679883	CTCCACCTG	1	+
chr14	78227450	78227459	ACCCACCTG	1	+
chr14	91883176	91883185	TTTCACCTG	1	+
chr14	94373297	94373306	ATTCACCTG	1	-
chr15	40391063	40391072	CTGCACCTG	1	-
chr15	59398281	59398290	ACACACCTG	1	+
chr15	65185852	65185861	CCACACCTG	1	+
chr15	71055852	71055861	CCCCACCTG	1	+
chr15	74696794	74696803	TTTCACCTG	1	+
chr15	79270415	79270424	CCCCACCTG	1	-
chr15	85827266	85827275	GCACACCTG	1	-
chr15	89974397	89974406	GCACACCTG	1	+
chr15	99557796	99557805	TCCCACCTG	1	-
chr15	99558039	99558048	CCTTACCTG	1	-
chr16	10647254	10647263	TCACACCTG	1	+
chr16	25077351	25077360	CCACACCTG	1	-
chr16	25077388	25077397	TCCCACCTG	1	+
chr16	31120299	31120308	CTCCACCTG	1	-
chr16	3221776	3221785	TCACACCTG	1	-
chr16	49497697	49497706	GCACACCTG	1	+
chr16	50714841	50714850	CCACACCTG	1	-
chr16	68291309	68291318	CTGCACCTG	1	-
chr16	81480257	81480266	CCACACCTG	1	+
chr16	85062411	85062420	CCTCACCTG	1	-
chr16	85116313	85116322	CTGCACCTG	1	-
chr16	85592018	85592027	CTTCACCTG	1	+
chr16	87425781	87425790	ACACACCTG	1	+
chr16	88593986	88593995	GTTCACCTG	1	-
chr16	88706397	88706406	CCACACCTG	1	+
chr16	88706449	88706458	CTGCACCTG	1	+
chr16	88804113	88804122	CTCCACCTG	1	+
chr16	88804129	88804138	GCTCACCTG	1	+
chr16	88850280	88850289	TCCCACCTG	1	+
chr16	88850331	88850340	CCCCACCTG	1	+
chr16	88937621	88937630	CCCCACCTG	1	-
chr16	89038665	89038674	CTGCACCTG	1	+
chr16	89043717	89043726	GCACACCTG	1	-
chr16	90019526	90019535	CTACACCTG	1	-
chr17	10600536	10600545	GCACACCTG	1	-
chr17	1393846	1393855	CCTTACCTG	1	+
chr17	1548847	1548856	ACCCACCTG	1	+
chr17	1548884	1548893	ACCCACCTG	1	+
chr17	16318952	16318961	GCCCACCTG	1	-
chr17	17763748	17763757	CTTCACCTG	1	-
chr17	21156108	21156117	CCGCACCTG	1	-
chr17	21312293	21312302	ACCCACCTG	1	+
chr17	21315170	21315179	CCACACCTG	1	+
chr17	25905978	25905987	CCACACCTG	1	+
chr17	2731946	2731955	CCCCACCTG	1	-
chr17	29298298	29298307	CCGCACCTG	1	+
chr17	31204291	31204300	CTTCACCTG	1	+
chr17	33415916	33415925	CCACACCTG	1	-
chr17	34948641	34948650	GTTCACCTG	1	+
chr17	37401210	37401219	ACTTACCTG	1	+
chr17	37894489	37894498	TCCCACCTG	1	-
chr17	38502028	38502037	CTCCACCTG	1	+
chr17	40611361	40611370	ATTCACCTG	1	-
chr17	41364623	41364632	CCACACCTG	1	+
chr17	42402837	42402846	ACGCACCTG	1	-
chr17	45879892	45879901	CCCCACCTG	1	-
chr17	56736296	56736305	ACGCACCTG	1	-
chr17	5972356	5972365	CTGCACCTG	1	+
chr17	61554701	61554710	GCCCACCTG	1	-
chr17	617856	617865	GCTTACCTG	1	+
chr17	635940	635949	CTGCACCTG	1	+
chr17	6543950	6543959	GCCCACCTG	1	+
chr17	72738431	72738440	TCTCACCTG	1	-
chr17	72968926	72968935	CTGCACCTG	1	+
chr17	75085350	75085359	ACATACCTG	1	-
chr17	75276165	75276174	GCCCACCTG	1	-
chr17	79421278	79421287	TCCCACCTG	1	-
chr1	110052035	110052044	CTGCACCTG	1	+
chr1	1141369	1141378	CTGCACCTG	1	-
chr1	1141530	1141539	TCCCACCTG	1	+
chr1	1142056	1142065	CTTCACCTG	1	-
chr1	115054167	115054176	TTTCACCTG	1	+
chr1	12227754	12227763	ACACACCTG	1	-
chr1	1368754	1368763	CTCCACCTG	1	+
chr1	155022487	155022496	CCTCACCTG	1	-
chr1	156457909	156457918	ATTCACCTG	1	+
chr1	1609455	1609464	TCACACCTG	1	+
chr1	167469193	167469202	GCTCACCTG	1	+
chr1	18610003	18610012	GCCCACCTG	1	-
chr1	19277228	19277237	ACCCACCTG	1	+
chr1	19641700	19641709	CCACACCTG	1	+
chr1	19641758	19641767	CTTCACCTG	1	-
chr1	19641798	19641807	GCCCACCTG	1	-
chr1	200857525	200857534	CTGCACCTG	1	+
chr1	201374625	201374634	ACCCACCTG	1	+
chr1	201475745	201475754	TCACACCTG	1	+
chr1	204958590	204958599	CTGCACCTG	1	+
chr1	205091180	205091189	GCCCACCTG	1	-
chr1	209780953	209780962	ACTCACCTG	1	-
chr1	22458544	22458553	TCCCACCTG	1	+
chr1	224622561	224622570	CCATACCTG	1	-
chr1	224622877	224622886	CTGCACCTG	1	-
chr1	226558128	226558137	GCTTACCTG	1	+
chr1	231376635	231376644	TCCCACCTG	1	-
chr1	235268210	235268219	GCTCACCTG	1	+
chr1	25053428	25053437	CCTCACCTG	1	-
chr1	25274803	25274812	CCGCACCTG	1	-
chr1	27216239	27216248	CTCCACCTG	1	+
chr1	35208483	35208492	GCTCACCTG	1	-
chr1	35735044	35735053	CCCCACCTG	1	-
chr1	3641110	3641119	CCTCACCTG	1	+
chr1	39568981	39568990	TCCCACCTG	1	-
chr1	43282350	43282359	CCTCACCTG	1	-
chr1	46908509	46908518	CCCCACCTG	1	+
chr1	47645355	47645364	CCCCACCTG	1	-
chr1	51984486	51984495	GCTCACCTG	1	+
chr1	9910103	9910112	GTTCACCTG	1	-
chr10	103826040	103826049	ACACACCTG	1	+
chr10	12086013	12086022	CCCCACCTG	1	+
chr10	13344432	13344441	CTCCACCTG	1	-
chr10	134385345	134385354	CTCCACCTG	1	-
chr10	27541646	27541655	GCCCACCTG	1	+
chr10	32344518	32344527	CCCCACCTG	1	-
chr10	50747576	50747585	GCGCACCTG	1	+
chr10	73132378	73132387	TCACACCTG	1	+
chr10	75173487	75173496	CTCCACCTG	1	+
chr10	81027478	81027487	TCCCACCTG	1	-
chr10	92980246	92980255	CTGCACCTG	1	+
chr10	96163201	96163210	GCTCACCTG	1	-
chr10	97802989	97802998	ACTCACCTG	1	-
chr10	99185897	99185906	GCACACCTG	1	+
chr11	111750125	111750134	TCACACCTG	1	+
chr11	118272556	118272565	CTCCACCTG	1	-
chr11	119189565	119189574	CCCCACCTG	1	-
chr11	13300236	13300245	GCGCACCTG	1	-
chr11	133847452	133847461	TCTCACCTG	1	+
chr11	18035167	18035176	CTGCACCTG	1	+
chr11	18127447	18127456	CCACACCTG	1	+
chr11	20409989	20409998	CTGCACCTG	1	+
chr11	269413	269422	GTTCACCTG	1	+
chr11	33061335	33061344	TCTCACCTG	1	-
chr11	46638315	46638324	TTTCACCTG	1	+
chr11	61196647	61196656	CCTCACCTG	1	+
chr11	61658560	61658569	CTCCACCTG	1	-
chr11	64612242	64612251	GCGCACCTG	1	-
chr11	66446181	66446190	CCGCACCTG	1	-
chr11	67416534	67416543	CCACACCTG	1	-
chr11	68082503	68082512	CCTCACCTG	1	-
chr11	72498528	72498537	GCCCACCTG	1	-
chr11	72524824	72524833	ACCCACCTG	1	+
chr11	75526977	75526986	CCCCACCTG	1	+
chr11	830334	830343	GCCCACCTG	1	-
chr12	111751890	111751899	CCCCACCTG	1	+
chr12	117537420	117537429	GCACACCTG	1	+
chr12	120703740	120703749	GCCCACCTG	1	-
chr12	48149850	48149859	GCCCACCTG	1	+
chr12	50479947	50479956	ACATACCTG	1	-
chr12	52475371	52475380	CTGCACCTG	1	+
chr12	57487160	57487169	CCTTACCTG	1	+
chr12	7046068	7046077	GCACACCTG	1	+
chr12	93322351	93322360	GCGCACCTG	1	-
chr13	113242851	113242860	GTTCACCTG	1	+
chr13	113423247	113423256	CTTCACCTG	1	+
chr13	114914280	114914289	CTGCACCTG	1	+
chr13	52158957	52158966	CCATACCTG	1	-
chr14	102228869	102228878	CTCCACCTG	1	-
chr14	104095362	104095371	GCCCACCTG	1	+
chr14	105541438	105541447	CCCCACCTG	1	-
chr14	55519185	55519194	ACATACCTG	1	+
chr14	69821313	69821322	CTGCACCTG	1	+
chr14	77413154	77413163	CTCCACCTG	1	+
chr14	77564964	77564973	GCCCACCTG	1	-
chr14	77565065	77565074	ACTCACCTG	1	-
chr14	93651148	93651157	ACCCACCTG	1	+
chr15	20562600	20562609	GCATACCTG	1	+
chr15	36872159	36872168	ACTTACCTG	1	-
chr15	40630436	40630445	TCACACCTG	1	+
chr15	41056116	41056125	GCCCACCTG	1	-
chr15	65903017	65903026	CCTCACCTG	1	+
chr15	75113593	75113602	CTCCACCTG	1	+
chr15	78286209	78286218	ACGCACCTG	1	-
chr15	91415397	91415406	GCACACCTG	1	+
chr15	91415719	91415728	CCACACCTG	1	-
chr16	126245	126254	TCTCACCTG	1	+
chr16	16042727	16042736	CCTCACCTG	1	-
chr16	23847953	23847962	CTCCACCTG	1	+
chr16	28518529	28518538	CCTTACCTG	1	-
chr16	3930836	3930845	CTCCACCTG	1	+
chr16	68009513	68009522	GCCCACCTG	1	+
chr16	71460057	71460066	CCCCACCTG	1	+
chr16	718354	718363	CCCCACCTG	1	-
chr16	71917224	71917233	GTTCACCTG	1	+
chr16	75284191	75284200	CCGTACCTG	1	+
chr16	776630	776639	ACGCACCTG	1	-
chr16	85044724	85044733	CCGCACCTG	1	-
chr16	86597670	86597679	CTGCACCTG	1	-
chr16	88921683	88921692	CTTCACCTG	1	+
chr16	89005056	89005065	CTTCACCTG	1	+
chr16	89786910	89786919	CTCCACCTG	1	-
chr16	9056640	9056649	CCGCACCTG	1	-
chr17	16819389	16819398	TCTCACCTG	1	-
chr17	16892703	16892712	CCACACCTG	1	-
chr17	26898060	26898069	TCTCACCTG	1	+
chr17	36729126	36729135	CTCCACCTG	1	+
chr17	3896483	3896492	TCACACCTG	1	+
chr17	4643189	4643198	GCGCACCTG	1	+
chr17	46724270	46724279	TCTCACCTG	1	+
chr17	4890428	4890437	GCGCACCTG	1	-
chr17	56162112	56162121	GCTCACCTG	1	-
chr17	63133404	63133413	GCCCACCTG	1	-
chr17	66201971	66201980	GCCCACCTG	1	-
chr17	66508071	66508080	GCCCACCTG	1	+
chr17	7124374	7124383	CCTCACCTG	1	-
chr17	72856597	72856606	ACGCACCTG	1	+
chr17	72862082	72862091	CCCCACCTG	1	+
chr17	72977689	72977698	CTCCACCTG	1	+
chr17	73749138	73749147	CTCCACCTG	1	+
chr17	79481118	79481127	GCTCACCTG	1	+
chr17	79481243	79481252	ACATACCTG	1	-
chr17	80188013	80188022	ACCCACCTG	1	-
chr17	80407112	80407121	CTCCACCTG	1	+
chr17	80873697	80873706	ACACACCTG	1	-
chr18	20714367	20714376	GTTCACCTG	1	-
chr18	3586898	3586907	ACACACCTG	1	-
chr18	61089043	61089052	ACTCACCTG	1	+
chr18	6414989	6414998	CCGCACCTG	1	+
chr18	77139280	77139289	TTTCACCTG	1	+
chr18	77282678	77282687	TTTCACCTG	1	-
chr19	10403113	10403122	CCCCACCTG	1	-
chr1	100715123	100715132	CCTTACCTG	1	-
chr1	113250127	113250136	CTGCACCTG	1	+
chr1	1148501	1148510	CCCCACCTG	1	-
chr1	1149027	1149036	TCCCACCTG	1	-
chr1	1261160	1261169	GCCCACCTG	1	+
chr1	145589736	145589745	GCACACCTG	1	+
chr1	150981577	150981586	GTTCACCTG	1	-
chr1	156698139	156698148	GCCCACCTG	1	+
chr1	162760622	162760631	CCTCACCTG	1	-
chr1	16468008	16468017	CTTCACCTG	1	+
chr1	19234632	19234641	TCCCACCTG	1	-
chr1	19641677	19641686	TCACACCTG	1	-
chr1	2427775	2427784	CCACACCTG	1	+
chr1	26616380	26616389	ACACACCTG	1	+
chr1	29213618	29213627	CTCCACCTG	1	-
chr1	3635455	3635464	CCTCACCTG	1	+
chr1	36653937	36653946	CTCCACCTG	1	+
chr1	40204962	40204971	ACGCACCTG	1	-
chr1	42127798	42127807	GCTTACCTG	1	+
chr1	43148004	43148013	GCCCACCTG	1	-
chr1	46151793	46151802	GCTCACCTG	1	-
chr1	53794225	53794234	CTGCACCTG	1	+
chr1	78149078	78149087	ACCCACCTG	1	-
chr1	92948923	92948932	TCGCACCTG	1	+
chr10	112836990	112836999	GTTCACCTG	1	+
chr10	126302067	126302076	CTCCACCTG	1	+
chr10	134201632	134201641	CTTCACCTG	1	+
chr10	23727713	23727722	CCCCACCTG	1	-
chr10	26986766	26986775	CCTCACCTG	1	-
chr10	43857747	43857756	ACTCACCTG	1	-
chr10	5932487	5932496	CTCCACCTG	1	-
chr10	70884410	70884419	CCCCACCTG	1	-
chr10	75531816	75531825	CCCCACCTG	1	+
chr10	77163071	77163080	TCCCACCTG	1	+
chr10	81001778	81001787	ACCCACCTG	1	-
chr10	8102893	8102902	GCACACCTG	1	+
chr11	118763281	118763290	CTGCACCTG	1	-
chr11	118801083	118801092	ACACACCTG	1	-
chr11	118965317	118965326	CCGCACCTG	1	-
chr11	1784148	1784157	ACCCACCTG	1	+
chr11	44117658	44117667	ACCCACCTG	1	+
chr11	61197096	61197105	CTGCACCTG	1	+
chr11	61197606	61197615	CCCCACCTG	1	-
chr11	63934045	63934054	TCGCACCTG	1	-
chr11	66636342	66636351	CTCCACCTG	1	+
chr11	67035065	67035074	GCACACCTG	1	+
chr11	67035117	67035126	TCACACCTG	1	+
chr11	72533149	72533158	CTCCACCTG	1	-
chr12	100660861	100660870	CCCCACCTG	1	+
chr12	109490563	109490572	TCTCACCTG	1	-
chr12	120570984	120570993	CCACACCTG	1	-
chr12	121975484	121975493	CTGCACCTG	1	+
chr12	133027945	133027954	CCACACCTG	1	+
chr12	1663253	1663262	CCACACCTG	1	-
chr12	30848491	30848500	CCTCACCTG	1	+
chr12	48167031	48167040	CTGCACCTG	1	+
chr12	48513090	48513099	CTCCACCTG	1	+
chr12	57487378	57487387	CCTCACCTG	1	-
chr12	57487457	57487466	TCCCACCTG	1	-
chr12	6977073	6977082	CCTTACCTG	1	-
chr12	94541386	94541395	ACATACCTG	1	-
chr13	28024272	28024281	GCCCACCTG	1	+
chr13	42846361	42846370	GCTCACCTG	1	-
chr13	73355736	73355745	ACGCACCTG	1	+
chr14	103572459	103572468	CTGCACCTG	1	-
chr14	105148107	105148116	CCTCACCTG	1	-
chr14	105887609	105887618	GCGCACCTG	1	-
chr14	24681864	24681873	ATTCACCTG	1	+
chr14	24712648	24712657	TCACACCTG	1	+
chr14	95785052	95785061	CTTCACCTG	1	+
chr15	40987673	40987682	GCCCACCTG	1	+
chr15	41953389	41953398	TCCCACCTG	1	-
chr15	43426323	43426332	CCTTACCTG	1	+
chr15	43803103	43803112	CTGCACCTG	1	+
chr15	64444938	64444947	GCATACCTG	1	-
chr15	68521833	68521842	GCCCACCTG	1	+
chr15	78184013	78184022	CCTCACCTG	1	+
chr15	79888567	79888576	CTTCACCTG	1	+
chr15	81281849	81281858	CCTTACCTG	1	-
chr15	81617126	81617135	GCTTACCTG	1	+
chr15	90545781	90545790	GCCCACCTG	1	-
chr16	1353577	1353586	GCACACCTG	1	-
chr16	2058285	2058294	GCACACCTG	1	-
chr16	22201456	22201465	GCGCACCTG	1	-
chr16	30671295	30671304	CCCCACCTG	1	-
chr16	67580878	67580887	CCCCACCTG	1	-
chr16	68009898	68009907	TCTCACCTG	1	+
chr16	68298823	68298832	TCGCACCTG	1	-
chr16	85044767	85044776	GCACACCTG	1	-
chr16	85427457	85427466	GCCCACCTG	1	-
chr16	89035680	89035689	ACACACCTG	1	+
chr16	89572360	89572369	GTTCACCTG	1	+
chr17	2752302	2752311	TCACACCTG	1	-
chr17	28618322	28618331	CCACACCTG	1	+
chr17	3570791	3570800	ACCCACCTG	1	+
chr17	3614573	3614582	TCACACCTG	1	-
chr17	39968813	39968822	ACCCACCTG	1	+
chr17	40833741	40833750	CCCCACCTG	1	-
chr17	40833811	40833820	TCCCACCTG	1	+
chr17	41837880	41837889	CCCCACCTG	1	+
chr17	42143100	42143109	TTTCACCTG	1	+
chr17	42766740	42766749	CCACACCTG	1	+
chr17	42766805	42766814	TCTCACCTG	1	-
chr17	43176402	43176411	TCACACCTG	1	-
chr17	45234393	45234402	TTTCACCTG	1	-
chr17	48208104	48208113	GCACACCTG	1	-
chr17	55038129	55038138	GCGCACCTG	1	+
chr17	61818807	61818816	CCCCACCTG	1	+
chr17	62774120	62774129	ACCCACCTG	1	+
chr17	67323357	67323366	GCGCACCTG	1	+
chr17	6940186	6940195	TCTCACCTG	1	-
chr17	7287799	7287808	GCACACCTG	1	-
chr17	73083566	73083575	TCTCACCTG	1	+
chr17	76313531	76313540	GCATACCTG	1	+
[truncated: 653 more rows]
