# Supplementary material for: Relationship between histone modifications and transcription factor binding is protein family specific
Source: Genome Res. 2018 Mar;28(3):321–33. doi: 10.1101/gr.220079.116 (PMC5848611; doi:10.1101/gr.220079.116)
Supplement: Supplemental Material [file supp_gr.220079.116_Supplemental_Material.zip › Supplemental_Material/ZEB1/ZEB1.00000000001]

0	1	0.146479	0.0973506	0.00700402	0.0226639	0.0557517	0.100082	0.394461	0.0885726	0.0112518	0.0153171
0	1	0.0340015	0.0785212	0.0101433	0.0180857	0.0762524	0.0315112	0.0213536	0.0272402	0.00468302	0.0556906
0	1	0.0164959	0.00754446	0.00242013	0.0463501	0.012264	0.0137391	0.0600698	0.0109508	0.0155912	0.00418188
0	1	0.0181776	0.0143692	0.0312179	0.0187068	0.00774935	0.0175194	0.00727292	0.0118894	0.0388047	0.0856056
0	1	0.117761	0.060916	0.0131482	0.024779	0.0601429	0.0527328	0.268333	0.0378976	0.0217588	0.0203427
0	1	0.0124549	0.00132517	0.0136109	0.00581732	0.0199279	0.0120793	0.00178162	0.00842821	0.0132171	0.0187043
0	1	0.0555479	0.18076	0.00354891	0.0333204	0.0957209	0.0377376	0.0607856	0.0795691	0.00420383	0.0183429
0	1	0.00269402	0.00199214	0.010728	0.00916899	0.00525135	0.00212062	0.00260181	0.0115375	0.0111216	0.020317
0	1	0.00336612	0.00754446	0.00413363	0.0773592	0.0116204	0.0139251	0.00912447	0.00537765	0.0135961	0.00823694
0	1	0.00740716	0.00569625	0.00300484	0.0412856	0.0125378	0.0121867	0.0166501	0.00766557	0.0316616	0.00272582
0	1	0.0218784	0.0212038	0.00358956	0.0138196	0.0500611	0.0199525	0.00919707	0.00995346	0.0138761	0.0102551
0	1	0.0134673	0.014801	0.00538434	0.0594669	0.0213565	0.0143853	0.0445204	0.0110877	0.0287081	0.00852918
0	1	0.126274	0.0296021	0.0118488	0.0461286	0.0711864	0.0672654	0.361087	0.0264188	0.0613665	0.010429
0	1	0.108734	0.140127	0.0215374	0.029837	0.029138	0.161531	0.0591758	0.238805	0.0271921	0.11986
0	1	0.179735	0.575187	0.11773	0.00735283	0.0474617	0.1966	0.0184479	0.128858	0.030651	0.00823093
0	1	0.133916	0.0943974	0.0119381	0.0649712	0.0776515	0.0760344	0.260509	0.0386716	0.0399677	0.0203633
0	1	0.250003	0.170239	0.0112315	0.0900575	0.0702935	0.181986	0.431706	0.159542	0.0546202	0.0216991
0	1	0.0288405	0.0150812	0.00528681	0.0853275	0.0343633	0.0162131	0.0419417	0.0225664	0.0225624	0.00691296
0	1	0.0134673	0.00626434	0.00772319	0.0891587	0.0288397	0.019159	0.079881	0.0118004	0.0228515	0.0171078
0	1	0.00235657	0.00327226	0.00179478	0.0249739	0.00632075	0.00514988	0.0026381	0.00651181	0.00691781	0.00447331
0	1	0.01661	0.007395	0.00600969	0.0567727	0.0144815	0.0119407	0.0747157	0.0140367	0.027187	0.00615235
0	1	0.00639476	0.00588855	0.00296421	0.0565627	0.00814678	0.00851371	0.0347915	0.00729403	0.0200793	0.00804166
0	1	0.0154836	0.0135938	0.00409298	0.0578073	0.0238553	0.0123923	0.0383735	0.0118894	0.0180394	0.00783737
0	1	0.0148143	0.0481137	0.00522957	0.14943	0.0434911	0.0135913	0.0936819	0.0249131	0.0517529	0.0140017
0	1	0.0636015	0.232625	0.0101513	0.0168684	0.0677785	0.0354163	0.0221838	0.0829315	0.0125789	0.0101287
0	1	0.0222104	0.00484027	0.00959924	0.0257438	0.0169236	0.0222528	0.091293	0.0124288	0.00939219	0.0674479
0	1	0.00706969	0.0122551	0.00290732	0.0723075	0.00728863	0.00847444	0.0151147	0.0121773	0.0149692	0.00972059
0	1	0.140435	0.0843136	0.0065944	0.0234542	0.0988765	0.0599197	0.0556376	0.0556443	0.00739697	0.0254119
0	1	0.0612735	0.0781181	0.0083892	0.0689218	0.121212	0.0280777	0.136716	0.0336933	0.0267129	0.0152348
0	1	0.020873	0.0102486	0.0149429	0.00614205	0.038277	0.00862109	0.00730921	0.00688334	0.0113874	0.0116724
0	1	0.0689069	0.0265085	0.00417427	0.080472	0.0526064	0.0444963	0.262598	0.0254503	0.0635634	0.0127668
0	1	0.00100956	0.00569625	0.0131482	0.00432234	0.00372857	0.00557703	0.00391814	0.0134147	0.0143148	0.00334919
0	1	0.00100956	0.00605225	0.0131482	0.00367642	0.00308435	0.00603846	0.00399344	0.0134147	0.0143148	0.00304495
0	1	0.128253	0.0654113	0.00897391	0.0394663	0.0395525	0.157755	0.260141	0.112947	0.0205139	0.00949947
0	1	0.00908878	0.014945	0.00358956	0.0452154	0.0167675	0.0112338	0.0340254	0.0061207	0.0301718	0.0137391
0	1	0.020537	0.0123474	0.00354891	0.0321031	0.0363318	0.00932799	0.0480923	0.0186381	0.0168843	0.0126983
0	1	0.020537	0.0122408	0.00354891	0.0324395	0.0364392	0.00932799	0.0479417	0.0183816	0.0172398	0.0128153
0	1	0.0101012	0.0224103	0.00292355	0.0372181	0.0206422	0.00318092	0.0145095	0.00754981	0.0147581	0.00647448
0	1	0.215458	0.109107	0.00893325	0.0289027	0.100328	0.0949906	0.209329	0.0545617	0.0272182	0.0133365
0	1	0.180749	0.0790076	0.0061882	0.0324786	0.0930577	0.113181	0.198619	0.0400388	0.0249573	0.0337663
0	1	0.0212063	0.0274737	0.00261478	0.0304075	0.0473983	0.0168126	0.0719867	0.015292	0.0222433	0.00751527
0	1	0.0565491	0.0458296	0.00772319	0.00446267	0.0439336	0.0241465	0.0026381	0.0191851	0.00691781	0.0110678
0	1	0.0136155	0.00825649	0.0184106	0.00931512	0.0333254	0.0123923	0.0026381	0.0176962	0.0171726	0.00999104
0	1	0.00841671	0.00071203	0.0112315	0.0163633	0.0181706	0.00625445	0.00267439	0.0107161	0.0133826	0.00979211
0	1	0.0350138	0.0375388	0.00742274	0.0609314	0.0683108	0.0245882	0.0158286	0.0141774	0.020552	0.00910713
0	1	0.2356	0.698799	0.0125228	0.08733	0.0422927	0.338853	0.718989	0.709673	0.0254638	0.0132613
0	1	0.00639476	0.00256024	0.0245836	0.00722365	0.00517352	0.0075608	0.00392086	0.00958194	0.0145544	0.00793954
0	1	0.181943	0.0526752	0.00768254	0.0291307	0.0371105	0.135041	0.208916	0.105557	0.0118666	0.00997466
0	1	0.0572268	0.0316019	0.00776383	0.0202423	0.0857524	0.0204543	0.010024	0.0253042	0.0128773	0.0114622
0	1	0.00336612	0.00071203	0.022316	0.0070281	0.00439563	0.00816088	0.0026381	0.00535806	0.0131716	0.00958237
0	1	0.0151489	0.0145131	0.0261744	0.00795822	0.0226334	0.0105073	0.00306437	0.0122218	0.0207861	0.00728928
0	1	0.288702	0.400168	0.0153084	0.0457406	0.0543285	0.249613	0.478121	0.252001	0.0185448	0.0150351
0	1	0.0140833	0.0162251	0.0155277	0.00735283	0.0643616	0.00805289	0.00467111	0.0138156	0.00912645	0.018689
0	1	0.0262568	0.0123449	0.0218135	0.0090745	0.0450321	0.0163678	0.00859197	0.0147157	0.0170048	0.0147777
0	1	0.0151489	0.00740051	0.00960717	0.00581732	0.0191139	0.014022	0.00135534	0.0076264	0.0177999	0.00783308
0	1	0.0171709	0.014801	0.0125228	0.00730875	0.0361368	0.00946664	0.00392086	0.0118698	0.00791626	0.0166772
0	1	0.024427	0.00910477	0.0231696	0.00414206	0.0279444	0.00903225	0.00599016	0.00919084	0.0204582	0.00648347
0	1	0.00942626	0.0229212	0.00421491	0.0408481	0.005479	0.00494811	0.0173736	0.00683115	0.0192865	0.0036278
0	1	0.183903	0.0366077	0.00852989	0.0658753	0.0734433	0.139271	0.270181	0.101626	0.0201702	0.011384
0	1	0.196203	0.0952779	0.00717911	0.0815277	0.122635	0.104613	0.486196	0.0404185	0.051973	0.0144977
0	1	0.0441083	0.0206753	0.00860841	0.0501686	0.0650957	0.0336663	0.289375	0.018812	0.0646022	0.0125149
0	1	0.234544	0.0200342	0.0736258	0.0255911	0.195557	0.1143	0.0782586	0.0233879	0.0712601	0.0453479
0	1	0.0744761	0.017461	0.0113127	0.0103861	0.0344788	0.0484778	0.00525707	0.024182	0.0155324	0.0131869
0	1	0.236649	0.137565	0.0149953	0.0450912	0.0410683	0.277902	0.176286	0.25193	0.0334095	0.0256351
0	1	0.158635	0.223104	0.0131075	0.00614205	0.0177523	0.233696	0.139602	0.277451	0.0232675	0.00899074
0	1	0.159405	0.0472841	0.00538434	0.109121	0.0774794	0.106319	0.212809	0.0622146	0.0556082	0.00987979
0	1	0.0657104	0.0350445	0.00538434	0.0251295	0.0293858	0.0509933	0.277881	0.021429	0.0316355	0.0178926
0	1	0.0674748	0.170341	0.00882773	0.00856362	0.136626	0.0347696	0.0111212	0.0348274	0.00619902	0.0348845
0	1	0.00407844	0.0039843	0.0235512	0.00588214	0.0151395	0.0075608	0.0052762	0.0114983	0.0202481	0.0129025
0	1	0.0215465	0.0316113	0.0112721	0.00747055	0.0276662	0.0120655	0.00267439	0.0130041	0.0134307	0.011853
0	1	0.103594	0.110733	0.0120194	0.0273585	0.0875169	0.0496789	0.162828	0.0498712	0.0349964	0.0111763
0	1	0.0934998	0.0623169	0.00830789	0.0261777	0.141321	0.0217417	0.0698496	0.0322619	0.0138618	0.0116724
0	1	0.164611	0.0343287	0.00358956	0.0981643	0.0579422	0.100159	0.520367	0.0455436	0.124375	0.0106533
0	1	0.034336	0.026477	0.00704467	0.00970713	0.0559912	0.0142969	0.00595387	0.0160742	0.0148671	0.00815318
0	1	0.0117828	0.014945	0.00596905	0.00851954	0.0299171	0.00992744	0.0163974	0.0138058	0.011627	0.0121709
0	1	0.0815702	0.056267	0.00456407	0.0241113	0.0402591	0.0635761	0.1596	0.0592069	0.0271822	0.00719614
0	1	0.00673223	0.00754446	0.00834854	0.016654	0.0131523	0.0130322	0.00859197	0.0138058	0.0177999	0.00605621
0	1	0.148118	0.202253	0.00647247	0.0208918	0.0981235	0.0624547	0.0808612	0.0803905	0.0118666	0.0132217
0	1	0.0655709	0.025754	0.00417427	0.0680441	0.0434357	0.0193253	0.0483637	0.0214322	0.0240109	0.004334
0	1	0.00942626	0.0039843	0.0451048	0.00972979	0.0162089	0.00737426	0.00652268	0.00938314	0.0313698	0.00531631
0	1	0.115692	0.193947	0.0137461	0.0168907	0.184118	0.0415984	0.0183847	0.0486137	0.00891301	0.0148502
0	1	0.00235657	0.00270418	0.0370243	0.00346418	0.0105505	0.00687426	0.00331577	0.010909	0.0207272	0.00593836
0	1	0.0164959	0.00413374	0.0220894	0.00735283	0.0303762	0.0140227	0.00131905	0.0141774	0.0118251	0.0081685
0	1	0.00336612	0.0061204	0.0195394	0.00694923	0.00937737	0.00530155	0.00456224	0.0134147	0.0148202	0.0066269
0	1	0.0601686	0.0216183	0.0113941	0.0583612	0.0464333	0.0279028	0.0647424	0.0324315	0.0284521	0.00618604
0	1	0.185163	0.357707	0.00475898	0.0165914	0.143151	0.0802901	0.0221925	0.107921	0.00396424	0.0249766
0	1	0.0831462	0.0932112	0.00417427	0.0530591	0.11459	0.0323958	0.0857096	0.0593504	0.0327855	0.0107525
0	1	0.015821	0.0215433	0.00893325	0.0188993	0.0411851	0.0167501	0.0111938	0.0122609	0.018571	0.00887216
0	1	0.00404103	0.00205149	0.0196746	0.00576166	0.00499596	0.00413384	0.00199672	0.00764595	0.0128927	0.00752126
0	1	0.0315879	0.016827	0.00588776	0.0423347	0.0586422	0.0304131	0.0223997	0.0114673	0.025223	0.0081318
0	1	0.0179261	0.00412825	0.010931	0.00730875	0.0238544	0.00982007	0.00199672	0.0128568	0.0135961	0.0126022
0	1	0.196909	0.174154	0.00897391	0.0167615	0.115418	0.0929241	0.0301362	0.0699482	0.0133826	0.0287944
0	1	0.228874	0.057823	0.00768254	0.022708	0.0798168	0.146494	0.435675	0.0725207	0.0499908	0.0172183
0	1	0.0907253	0.0327782	0.00612218	0.0258085	0.0582411	0.0545801	0.182578	0.0293384	0.0277039	0.00521669
0	1	0.241828	0.266434	0.0065944	0.0206787	0.084792	0.106882	0.139427	0.139281	0.0177999	0.00870786
0	1	0.00336612	0	0.0166971	0.00377977	0.00316038	0.00579362	0.00064138	0.0160938	0.0118666	0.00583623
0	1	0.0144741	0.00683243	0.0309173	0.00521193	0.0245688	0.0129328	0.00260181	0.0183459	0.0138356	0.0228492
0	1	0.0292827	0.0106059	0.0113941	0.0196189	0.0217635	0.0234518	0.0192895	0.0118698	0.010441	0.0143755
0	1	0.029623	0.0111046	0.0144981	0.0146981	0.0274696	0.0194631	0.0191444	0.00908492	0.0282289	0.00793654
0	1	0.0612622	0.0223455	0.0335161	0.0119153	0.0588417	0.0268787	0.00720035	0.0179906	0.014014	0.0173876
0	1	0.0175054	0.027322	0.00717911	0.0137756	0.0529043	0.0151321	0.0110418	0.0147509	0.00963176	0.0200639
0	1	0.22192	0.146903	0.00885198	0.0272081	0.0544926	0.257571	0.27565	0.229299	0.0186958	0.0165887
0	1	0.174484	0.643822	0.0071455	0.00707217	0.113697	0.0601417	0.0137956	0.196736	0.00732294	0.0129033
0	1	0.00336612	0.00142406	0.046599	0.00923537	0.0163606	0.00851371	0.00523991	0.0172475	0.0274578	0.0208637
0	1	0.0978355	0.224412	0.00776383	0.0266868	0.182137	0.0491396	0.0185755	0.0566311	0.00718354	0.0433474
0	1	0.220847	0.265002	0.0126425	0.0143809	0.123288	0.0906675	0.0158649	0.0923	0.0121323	0.0292563
0	1	0.238299	0.101136	0.0168838	0.117091	0.0588212	0.308755	0.386649	0.192408	0.0478049	0.0201421
0	1	0.238032	0.192237	0.00990727	0.107087	0.0274978	0.450458	0.595452	0.343638	0.0485418	0.0225373
0	1	0.0759905	0.0169371	0.00709783	0.0253784	0.0893818	0.0384477	0.029588	0.0191443	0.0103767	0.0164626
0	1	0.138452	0.0927012	0.00713848	0.0195929	0.0842826	0.0666952	0.0341139	0.0396673	0.0128862	0.0078927
0	1	0.0252501	0.0039843	0.0385184	0.01224	0.0316847	0.0134931	0.00267439	0.0155445	0.0145806	0.0116665
0	1	0.127408	0.143034	0.00893325	0.0101432	0.02714	0.167276	0.0523855	0.149926	0.00682306	0.00939257
0	1	0.0245453	0.0270435	0.00945777	0.00735283	0.0213381	0.00855298	0.00578045	0.0237006	0.00984416	0.00564094
0	1	0.0750697	0.0362712	0.0059284	0.00860887	0.0840967	0.0320728	0.014476	0.0176191	0.00742315	0.00770446
0	1	0.0024314	0.0085367	0.00354891	0.0773811	0.00632075	0.00780683	0.0172202	0.00956235	0.0225188	0.00441086
0	1	0.0515699	0.0432626	0.0129199	0.0103798	0.108125	0.0258293	0.0170347	0.0284503	0.00667821	0.0106815
0	1	0.00670419	0.00716867	0.00647247	0.0612443	0.0132015	0.0113412	0.00901153	0.00919084	0.0150859	0.0124188
0	1	0.11734	0.0302492	0.0167053	0.114677	0.07003	0.0795041	0.111664	0.0611397	0.0802987	0.0121898
0	1	0.115502	0.120105	0.0113534	0.0119153	0.166731	0.060996	0.0316572	0.0627018	0.0106163	0.0211842
0	1	0.00471313	0.0039843	0.0143176	0.0151854	0.00407817	0.00826769	0.00459853	0.00653139	0.0192898	0.0154928
0	1	0.0488073	0.0061204	0.0184919	0.0070281	0.0223221	0.0241169	0.00452595	0.0160742	0.0125854	0.0218233
0	1	0.0498168	0.0061204	0.0196612	0.00515671	0.0224509	0.0232039	0.00452595	0.0149204	0.0125854	0.0214489
0	1	0.0813374	0.0835417	0.00826723	0.0226639	0.168826	0.040416	0.0453307	0.0321287	0.011627	0.0180508
0	1	0.10322	0.0402037	0.00719241	0.0420022	0.0642882	0.0417739	0.185704	0.0343304	0.0207534	0.0133605
0	1	0.0750641	0.0273297	0.00834854	0.00949374	0.0908286	0.0286459	0.00663154	0.0261499	0.0145359	0.00895279
0	1	0.0127924	0.00924873	0.0174037	0.0159605	0.0667472	0.0137079	0.00591758	0.0145685	0.0131169	0.0331233
0	1	0.0252473	0.0222033	0.0125228	0.00363234	0.0335351	0.0143073	0.00747998	0.0194713	0.00840767	0.0107
0	1	0.0104358	0.00971098	0.00951796	0.00795822	0.0189063	0.0094354	0.00392086	0.00591865	0.0113612	0.0103619
0	1	0.154462	0.413054	0.00300484	0.00739692	0.0780308	0.0818706	0.0216198	0.125828	0.00816806	0.00854748
0	1	0.00673223	0.00484027	0.0113534	0.00698402	0.00805257	0.00491925	0.00150865	0.00651181	0.00915259	0.00615834
0	1	0.0947336	0.0271753	0.00959924	0.0466495	0.0448628	0.0633163	0.25004	0.0540944	0.0457369	0.00705683
0	1	0.0141394	0.0128825	0.00873842	0.0264725	0.0431759	0.0102631	0.0113068	0.0122609	0.0265683	0.00978317
0	1	0.0272664	0.0200347	0.00655376	0.0131331	0.0541813	0.0245802	0.0774003	0.0122609	0.0264733	0.0251194
0	1	0.20002	0.137067	0.00523808	0.0193563	0.0335734	0.198762	0.314783	0.137115	0.011627	0.0170347
0	1	0.0518416	0.0447985	0.00538434	0.0392506	0.0833407	0.0291829	0.0596627	0.0176582	0.0187844	0.0370007
0	1	0.0370301	0.0135209	0.0184106	0.00856362	0.0439357	0.0190406	0.00327948	0.0164457	0.0120474	0.0122643
0	1	0.192578	0.0360817	0.00651311	0.0261477	0.0320586	0.109161	0.217959	0.0490715	0.0200673	0.0121521
0	1	0.0295128	0.0207774	0.00479963	0.0718218	0.0275073	0.0133551	0.0312081	0.0175994	0.0377636	0.00847026
0	1	0.00875415	0.00484027	0.0154401	0.0021409	0.0400891	0.0037804	0.00516734	0.0107357	0.0205751	0.00573709
0	1	0.0357287	0.0457196	0.00717911	0.0576202	0.117495	0.022503	0.0267947	0.0334559	0.0180798	0.0106078
0	1	0.195918	0.155572	0.0112721	0.0246862	0.100077	0.102304	0.269868	0.0737007	0.0381497	0.0262028
0	1	0.065306	0.0862593	0.00417427	0.0615226	0.0579003	0.0444828	0.131456	0.0260276	0.0249573	0.0328336
0	1	0.048287	0.0752545	0.0152758	0.0671198	0.1071	0.0330416	0.0495567	0.0280272	0.0549787	0.0160148
0	1	0.445066	0.710622	0.0121167	0.0464321	0.0795411	0.365063	0.732936	0.563219	0.0121061	0.0203141
0	1	0.0150648	0.00946379	0.00931629	0.0306626	0.0520684	0.0116173	0.0172381	0.0168368	0.0262753	0.0146665
0	1	0.0141394	0.00996076	0.00772319	0.0300731	0.0478293	0.0108417	0.0165063	0.0134913	0.0275333	0.0114682
0	1	0.137435	0.227178	0.00897391	0.00856362	0.117297	0.0460669	0.0230125	0.0495214	0.00705393	0.0106151
0	1	0.0127924	0.00270418	0.0119381	0.0150304	0.0176647	0.0115876	0.00196043	0.00785622	0.0200085	0.0115763
0	1	0.0134284	0.00270418	0.0119381	0.0151145	0.0183087	0.0122745	0.00196043	0.00805015	0.0200085	0.0109912
0	1	0.032989	0.0118649	0.0065944	0.0849237	0.0392493	0.028875	0.0982507	0.0244828	0.0517128	0.0107555
0	1	0.00201911	0.0057301	0.0163154	0.00456246	0.00499596	0.0072865	0.00267439	0.00690293	0.0153691	0.00880889
0	1	0.00538522	0.0064083	0.00354891	0.0523815	0.01162	0.00791424	0.0177527	0.0122218	0.0175015	0.00839147
0	1	0.227747	0.205354	0.010184	0.0202696	0.0279326	0.297747	0.346115	0.237197	0.0190501	0.00939256
0	1	0.0136355	0.00341621	0.0142363	0.00586139	0.0496483	0.0156137	0.00983847	0.0199461	0.0146775	0.00680856
0	1	0.00201911	0.0061204	0.0170536	0.0101328	0.00407817	0.00910398	0.00382538	0.0087997	0.0132417	0.00616433
0	1	0.0653089	0.0116727	0.0197259	0.00461414	0.0395525	0.0360666	0.00694881	0.0168564	0.0108821	0.0116804
0	1	0.0858423	0.145458	0.0052624	0.0351621	0.0704507	0.0448764	0.0355418	0.0451916	0.01631	0.0131635
0	1	0.259755	0.134467	0.0092744	0.0866058	0.0784732	0.236022	0.553541	0.0967988	0.0329351	0.0495994
0	1	0.129552	0.207358	0.00796682	0.0250342	0.183782	0.0626703	0.0720169	0.0391278	0.00780434	0.0679023
0	1	0.0523697	0.0274737	0.0138142	0.0143201	0.0958698	0.016428	0.0118351	0.0191052	0.0151209	0.0191545
0	1	0.00740431	0.00106805	0.0225442	0.00521193	0.0160573	0.00897454	0.00531249	0.0133951	0.0181827	0.0100211
0	1	0.00841671	0.0021361	0.0163391	0.00384458	0.00407817	0.00816028	0.00271068	0.00727445	0.0167892	0.00705434
0	1	0.0357681	0.0039843	0.056702	0.00707217	0.0499615	0.0220067	0.00599288	0.01494	0.0198485	0.0101232
0	1	0.0461161	0.0186414	0.0125228	0.0122841	0.0740582	0.0241586	0.00523991	0.0145685	0.00982346	0.0183781
0	1	0.101999	0.0767821	0.00475898	0.0076335	0.0800248	0.042277	0.0125492	0.0466777	0.0133564	0.00806092
0	1	0.0208136	0.0236256	0.00534369	0.0476745	0.0701594	0.021358	0.0833734	0.0265165	0.0368762	0.00703453
0	1	0.0972883	0.0658791	0.00709783	0.00679153	0.128532	0.0485615	0.0224776	0.024522	0.0172945	0.0153033
0	1	0.1121	0.170886	0.00780448	0.0070281	0.132652	0.0465009	0.0341502	0.0511906	0.0106163	0.0208013
0	1	0.168503	0.0477995	0.00717911	0.0666583	0.0931619	0.0878531	0.483752	0.0581369	0.0951636	0.00929343
0	1	0.00706969	0.0125287	0.00897391	0.0512389	0.0180924	0.00413384	0.00395715	0.0111268	0.0148463	0.00615235
0	1	0.0387117	0.015457	0.00776383	0.0186627	0.0193737	0.0162131	0.0393428	0.0193556	0.0194604	0.00479843
0	1	0.00673223	0.00896853	0.0200834	0.00456246	0.00672777	0.00775167	0.00324319	0.00832553	0.0126727	0.00541198
0	1	0.026668	0.0135209	0.0245422	0.00581732	0.0321072	0.0153677	0.00135534	0.0211124	0.0257284	0.0130264
0	1	0.0838524	0.0282084	0.00354891	0.035063	0.0790566	0.0474417	0.24483	0.0222144	0.0470834	0.0191986
0	1	0.205501	0.0310593	0.00475898	0.0332884	0.0490542	0.118128	0.183603	0.0369019	0.0356995	0.00591695
0	1	0.226251	0.123336	0.00889261	0.0178428	0.0420027	0.284411	0.253125	0.275938	0.0202242	0.0151327
0	1	0.00336612	0.00427219	0.0264589	0.00856362	0.00231398	0.0103889	0.00135534	0.0142735	0.0217816	0.011186
0	1	0.0181776	0.0085367	0.00951796	0.00628296	0.0260971	0.00951449	0.00552366	0.01494	0.0109082	0.00417589
0	1	0.00572268	0.00872017	0.0157957	0.00456246	0.00871497	0.00875976	0.00067767	0.00898878	0.017196	0.0136779
0	1	0.0171681	0.0303064	0.00556292	0.0334124	0.0641855	0.0170274	0.0282647	0.0149204	0.0225792	0.0218163
0	1	0.00639476	0.00668848	0.00116942	0.0844567	0.0119791	0.00696192	0.0157197	0.0107357	0.0296402	0.00564094
0	1	0.0201995	0.0039843	0.0392413	0.00571642	0.0178928	0.0108804	0.00666783	0.0126325	0.0259941	0.0120081
0	1	0.0144741	0.00875346	0.0262549	0.00428181	0.0276021	0.0206228	0.00199672	0.0149204	0.0108821	0.0215794
0	1	0.0127161	0.00591711	0.0179884	0.00307102	0.00841174	0.00666679	0.00324319	0.00842821	0.00700058	0.021695
0	1	0.124144	0.0700626	0.0112721	0.00659727	0.0218047	0.122928	0.0473772	0.0580799	0.00864726	0.0250822
0	1	0.0211501	0.0204956	0.00834854	0.0438363	0.026911	0.0139742	0.0117626	0.0103642	0.0104181	0.0157522
0	1	0.00645274	0.00327226	0.021578	0.00495234	0.00565836	0.0116959	0.00196043	0.00835102	0.0122429	0.00737946
0	1	0.0385463	0.0659004	0.0072604	0.027529	0.106044	0.0189719	0.0153145	0.0187516	0.00694397	0.0136618
0	1	0.200439	0.0632357	0.0117349	0.0413138	0.0515685	0.185003	0.49697	0.103035	0.044602	0.0140234
0	1	0.0508294	0.0390024	0.00717911	0.00707217	0.0691662	0.0317876	0.0146184	0.0241439	0.0127143	0.0174345
0	1	0.00740716	0.00484027	0.0101433	0.00367642	0.0102952	0.00568622	0.00399344	0.00803709	0.00891301	0.018056
0	1	0.194393	0.584674	0.00596905	0.0178764	0.361224	0.0809606	0.0807522	0.192099	0.00803521	0.0157432
0	1	0.124782	0.126122	0.0131075	0.0127603	0.233959	0.051173	0.0138026	0.0766436	0.00610755	0.0154151
0	1	0.00235657	0.00412825	0.00175413	0.00456246	0.00341577	0.00851371	0.00199672	0.00496695	0.0185187	0.0066133
0	1	0.035011	0.0113288	0.0079788	0.00549259	0.0290616	0.0191792	0.00327948	0.0088193	0.0106425	0.0187463
0	1	0.0104358	0.0061204	0.00350827	0.0195929	0.0263775	0.0112338	0.0026381	0.0154159	0.00766274	0.00586993
0	1	0.00134701	0.00882458	0.00358956	0.0125647	0.00963276	0.0048407	0.00327948	0.0110877	0.00766274	0.0076054
0	1	0.00370358	0.00071203	0.0201178	0.00400115	0.00514757	0.00614705	0.0026381	0.00792195	0.0278335	0.00781268
0	1	0.027791	0.0139112	0.00530305	0.0245464	0.044472	0.0180877	0.0398069	0.0125554	0.016493	0.0339161
0	1	0.0901008	0.178971	0.0114753	0.00823886	0.1279	0.0471495	0.020319	0.0384934	0.00662486	0.0359927
0	1	0.157668	0.200283	0.0118568	0.0209252	0.073766	0.0761852	0.0597739	0.0953431	0.0131463	0.0123791
0	1	0.211857	0.0999656	0.0137196	0.0178753	0.183721	0.116166	0.0906034	0.114815	0.0101371	0.0117596
0	1	0.0861913	0.0226575	0.00413363	0.0567207	0.043347	0.0629757	0.324933	0.0264025	0.053033	0.0173381
0	1	0.00277815	0.00725655	0.0250292	0.00614205	0.00448518	0.00307352	0.00192414	0.0113289	0.0200085	0.00493126
0	1	0.0720439	0.0525494	0.00471834	0.0101214	0.0967358	0.035039	0.0233555	0.030232	0.0135961	0.0159505
0	1	0.155091	0.271212	0.00647247	0.0284507	0.0437289	0.113375	0.366926	0.116036	0.0106163	0.0171428
0	1	0.078361	0.057277	0.0065944	0.0590916	0.0680501	0.0567742	0.307509	0.0187739	0.0289063	0.0238855
0	1	0.034336	0.0294658	0.00594873	0.0531051	0.0403187	0.0186381	0.189302	0.0145489	0.036622	0.0110368
0	1	0.169836	0.125092	0.00916064	0.0779735	0.0953153	0.106951	0.159933	0.0852984	0.0517268	0.0122187
0	1	0.203754	0.134258	0.00830789	0.077398	0.0958175	0.130233	0.191093	0.139459	0.053063	0.0131136
0	1	0.0553526	0.0314502	0.0131888	0.00581732	0.0595364	0.0306775	0.00498976	0.0214854	0.0132197	0.0111189
0	1	0	0.00469633	0.00721978	0.00302696	0.0127931	0.00840632	0.00456224	0.0107161	0.00989753	0.00875434
0	1	0.0299604	0.0441152	0.00655376	0.069323	0.0588181	0.0108804	0.0104072	0.0099339	0.0144948	0.00687103
0	1	0.00875415	0.00683243	0.0234214	0.00805392	0.0159535	0.00862109	0.00128276	0.00344167	0.0163623	0.00793654
0	1	0.188603	0.35611	0.00722602	0.0624967	0.208089	0.0842443	0.0625516	0.102012	0.0131081	0.0154697
0	1	0.0191872	0.00668848	0.0100972	0.0709315	0.0248761	0.0170553	0.0384504	0.0172279	0.036678	0.00836849
0	1	0.091308	0.0172733	0.00893325	0.00803071	0.0590345	0.0411842	0.00456224	0.0363331	0.0126736	0.0133822
0	1	0.0668041	0.0939791	0.00471834	0.0825524	0.121921	0.0360975	0.0221563	0.0265784	0.0182791	0.0197605
0	1	0.208696	0.519181	0.00479963	0.0183502	0.103024	0.106584	0.0416731	0.280304	0.00566753	0.0143769
0	1	0.00538522	0.0021361	0.014277	0.00642271	0.00606536	0.00353436	0.0079143	0.0130236	0.00963176	0.00937386
0	1	0.0104358	0.0239058	0.00417427	0.0677423	0.0179407	0.0158597	0.0132631	0.0172475	0.0249835	0.0169972
0	1	0.0130522	0.00494438	0.0209365	0.0109852	0.0200089	0.0144089	0.00855432	0.00978292	0.0177737	0.00766391
0	1	0.00201911	0.00258001	0.0202704	0.00460654	0.00683155	0.00618632	0.00067767	0.00307014	0.0248037	0.00677788
0	1	0.123073	0.065432	0.0101433	0.0229035	0.0948265	0.0793869	0.233948	0.0329306	0.0200499	0.0152655
0	1	0.0656406	0.10294	0.0143176	0.0134509	0.0683034	0.0256607	0.0381099	0.0352577	0.0155848	0.0169836
0	1	0.0663212	0.0551297	0.0103706	0.00949374	0.0914458	0.0210931	0.035578	0.0160742	0.0212588	0.0272851
0	1	0.0407336	0.0162251	0.0167784	0.0181455	0.0879379	0.0355862	0.0312461	0.0164457	0.0180123	0.0210746
0	1	0.0408833	0.0160867	0.0167784	0.0181455	0.0883979	0.0361305	0.0315846	0.0170601	0.018571	0.0210446
0	1	0.0124549	0.0039843	0.00954453	0.0131261	0.020335	0.0145534	0.00926964	0.00228792	0.0150586	0.0091666
0	1	0.117379	0.132045	0.0108093	0.0977598	0.182974	0.0624425	0.334595	0.0621767	0.0681662	0.0131885
0	1	0.0497747	0.0160613	0.00421491	0.0651038	0.0425675	0.0253754	0.0569101	0.0191329	0.018197	0.00521416
0	1	0.00370358	0.0193534	0.00713848	0.0526898	0.0127931	0.00829893	0.0110849	0.015683	0.0188105	0.00490738
0	1	0.00370358	0.0193534	0.00713848	0.0530677	0.0127931	0.00829893	0.0112987	0.0151534	0.0188105	0.00460314
0	1	0.031664	0.0159719	0.0059284	0.0752498	0.0224594	0.0181189	0.0552947	0.0233683	0.0344671	0.00671243
0	1	0.0403962	0.025643	0.00893325	0.0165659	0.0616083	0.0152602	0.0093059	0.0253042	0.0145566	0.0134566
0	1	0.0859982	0.0765994	0.0149836	0.0168025	0.166216	0.03646	0.00759427	0.0426544	0.0133564	0.011375
0	1	0.0171681	0.00782466	0.00897391	0.0103798	0.0204387	0.00854377	0.00859197	0.0146771	0.0219775	0.0113305
0	1	0.137701	0.242061	0.00834854	0.0110293	0.123028	0.0517695	0.0151147	0.0807279	0.0071574	0.010818
0	1	0.00235657	0.00968054	0.0138548	0.0972772	0.00505116	0.00780564	0.0132268	0.00710497	0.0153255	0.00592637
0	1	0.00673223	0.00725655	0.0142687	0.00730875	0.00634337	0.00731474	0.00516053	0.0133951	0.0213622	0.00781144
0	1	0.00370358	0.00142406	0.0193362	0.00367642	0.00718555	0.00815106	0.00425937	0.00764595	0.0197983	0.00272582
0	1	0.0339986	0.0558339	0.00596905	0.0274948	0.0539987	0.0263572	0.0144733	0.0157352	0.014843	0.00770754
0	1	0.00235657	0.0156189	0.00955862	0.0260156	0.00474057	0.00709996	0.00267439	0.0160938	0.0171519	0.00829286
0	1	0.162172	0.141753	0.00655376	0.020066	0.0798934	0.0861048	0.433842	0.0697646	0.0176774	0.0138311
0	1	0.0138019	0.0104203	0.00290732	0.0777417	0.0151873	0.00909294	0.0200348	0.00848195	0.0233725	0.0094332
0	1	0.111773	0.0523929	0.00834854	0.0124419	0.0728094	0.0524493	0.0670846	0.0260766	0.0109888	0.0151594
0	1	0.0377022	0.0162251	0.0137329	0.00395708	0.0839016	0.0214385	0.00652268	0.0172475	0.0224828	0.00625149
0	1	0.182362	0.420624	0.0274329	0.022171	0.0263736	0.333672	0.363665	0.308213	0.0391534	0.0151604
0	1	0.122145	0.955338	0.00534369	0.0176138	0.132352	0.059532	0.066265	0.204977	0.00172945	0.0251337
0	1	0.149517	0.0688683	0.0083892	0.0231695	0.119219	0.0684225	0.0285202	0.0701471	0.0172945	0.00844301
0	1	0.0326572	0.0132725	0.020945	0.0090745	0.0639903	0.0102089	0.00331577	0.0149465	0.0156602	0.0212763
0	1	0.0750697	0.0379635	0.0149429	0.008977	0.11039	0.0356661	0.00666783	0.0286746	0.0170549	0.0145602
0	1	0.248212	0.903714	0.0101027	0.0842245	0.0502971	0.342827	0.766785	0.846618	0.0190526	0.0139883
0	1	0.29529	1.08559	0.00651311	0.0147497	0.222882	0.130902	0.11814	0.252267	0.00593328	0.0139372
0	1	0.0184805	0.00469633	0.0278394	0.00699969	0.0214603	0.0163612	0.00663154	0.00688334	0.017253	0.0144408
0	1	0.257314	0.176462	0.0111502	0.0414513	0.0432483	0.283228	0.514568	0.144283	0.0526569	0.0137587
0	1	0.12975	0.058636	0.0129857	0.0112658	0.0790823	0.0548165	0.0117989	0.0479858	0.0108559	0.00835777
0	1	0.129665	0.0719427	0.0110691	0.0106605	0.0738734	0.0524561	0.0124402	0.0570614	0.00888683	0.00981383
0	1	0.0834998	0.0207774	0.0316806	0.0076335	0.114513	0.0420391	0.00957122	0.0233291	0.0387321	0.00984611
0	1	0.334419	0.711842	0.0111746	0.0204546	0.0441858	0.427955	0.615341	0.665751	0.016508	0.016928
0	1	0.261144	0.569115	0.00830789	0.0343167	0.0386732	0.360578	0.534577	0.513244	0.0135961	0.0198626
0	1	0.0939168	0.0199604	0.00776383	0.033591	0.109353	0.025295	0.0268773	0.0205735	0.0358125	0.011604
0	1	0.208142	0.0827724	0.0315853	0.0180133	0.121396	0.111503	0.0186277	0.0927776	0.0414775	0.039798
0	1	0.20542	0.0799622	0.031955	0.0180133	0.12262	0.109693	0.0188237	0.0890034	0.0418403	0.0396969
0	1	0.0743977	0.0135209	0.0439187	0.00642271	0.0563476	0.041221	0.0026381	0.0202785	0.0254626	0.0223011
0	1	0.00235657	0.00356016	0.00237949	0.0466389	0.0142217	0.00709936	0.0190663	0.00459542	0.0167892	0.006194
0	1	0.00639476	0.00071203	0.0198644	0.00730875	0.00871497	0.00307352	0.00395715	0.00644771	0.0229359	0.00801995
0	1	0.0215437	0.00498423	0.0149024	0.0156358	0.0195091	0.0162224	0.0071106	0.0173312	0.0206428	0.0412097
0	1	0.00283329	0.00597645	0.0138629	0.00644997	0.0169935	0.00780683	0.00196043	0.00995346	0.0205226	0.0145064
0	1	0.036358	0.0326576	0.0137329	0.0154624	0.0482609	0.00614705	0.0375774	0.0236377	0.02054	0.00906567
0	1	0.0373675	0.0116332	0.00834854	0.0812606	0.0808419	0.0276139	0.0351303	0.0226056	0.0447001	0.00574308
0	1	0.0245696	0.0265457	0.010728	0.0106605	0.0518143	0.0147682	0.00674038	0.0114788	0.00961656	0.00811323
0	1	0.0540894	0.02184	0.0147546	0.00823886	0.074192	0.0247581	0.0373115	0.0195551	0.0259417	0.0121842
0	1	0.316078	0.31258	0.00893325	0.0580247	0.194297	0.14222	0.442417	0.149988	0.0353952	0.0158369
0	1	0.311018	0.306136	0.00893325	0.0600331	0.200938	0.14188	0.45097	0.148712	0.0378602	0.0158516
0	1	0.00901394	0.0138011	0.0214721	0.00888835	0.0219324	0.00780683	0.00925422	0.0200927	0.0178577	0.0112826
0	1	0.0265943	0.00597645	0.0274899	0.00831659	0.0531075	0.0183338	0.00855569	0.00985734	0.0284695	0.0114225
0	1	0.00841386	0.00467655	0.0368617	0.00240997	0.00861434	0.00389821	0.00199672	0.0094603	0.0172706	0.00780968
0	1	0.0137991	0.00725655	0.0291558	0.00981849	0.0223619	0.0132961	0.0071788	0.00766557	0.0147079	0.0112512
0	1	0.191217	0.313983	0.00948548	0.00916899	0.162079	0.0746885	0.0105524	0.076799	0.0101633	0.0210807
0	1	0.175434	0.366841	0.0083892	0.0283142	0.13648	0.0775423	0.0372992	0.102868	0.0128511	0.0158037
0	1	0.0735338	0.676533	0.00772319	0.060212	0.24964	0.0382199	0.0669706	0.155301	0.00617288	0.0297289
0	1	0.00908878	0.00526441	0.0155683	0.00674744	0.0363194	0.00959859	0.00531249	0.00917125	0.00891301	0.0104061
0	1	0.0239003	0.0039843	0.0302986	0.00730875	0.0225774	0.0293344	0.00595387	0.0107161	0.0158046	0.0198677
0	1	0.00976371	0.015801	0.0119788	0.0432486	0.0122824	0.0113412	0.00196043	0.017914	0.0276712	0.00732597
0	1	0.0114453	0.00600173	0.0252324	0.0109852	0.0371583	0.0123319	0.00599016	0.0103348	0.0178413	0.02148
0	1	0.00269402	0.00517102	0.021153	0.00553666	0.00448518	0.00307352	0.00256552	0.00542869	0.0246915	0.00402612
0	1	0.204085	0.150595	0.0177205	0.0190611	0.258357	0.0887095	0.0214776	0.066878	0.00734038	0.0157125
0	1	0.224712	0.483243	0.00963993	0.0128454	0.260495	0.103725	0.0793299	0.127024	0.00694397	0.0128618
0	1	0.114457	0.0786937	0.0185732	0.0313592	0.188064	0.0405747	0.0338268	0.0398058	0.0281504	0.00583023
0	1	0.0610126	0.0320183	0.0126723	0.00949374	0.0440856	0.0418167	0.00800404	0.0325591	0.00915259	0.00836077
0	1	0.188472	0.649791	0.00772319	0.0361107	0.137368	0.0853915	0.139396	0.122522	0.00912645	0.0149344
0	1	0.00471313	0.00128012	0.0334957	0.00395708	0.00871497	0.00816028	0.00199672	0.0111268	0.0188105	0.0055418
0	1	0.00437567	0.0111376	0.0065944	0.102869	0.0211681	0.010527	0.0162253	0.0173111	0.032202	0.00731698
0	1	0.15949	0.142501	0.0104521	0.0391206	0.120769	0.0594609	0.273104	0.0609594	0.0502391	0.00866137
0	1	0.0642405	0.041955	0.0142363	0.0128895	0.0521896	0.0352573	0.0229926	0.0384125	0.0212588	0.00962753
0	1	0.0118965	0.00270418	0.0370243	0.0113099	0.0309973	0.00840632	0.00340354	0.00614029	0.02839	0.00836676
0	1	0.0538267	0.014089	0.0059284	0.0147057	0.0578046	0.0296503	0.00367209	0.0172198	0.0177737	0.00771354
0	1	0.00639476	0.00484027	0.036404	0.00921309	0.0213574	0.0101146	0.00192414	0.0110877	0.0177737	0.015507
0	1	0.00560957	0.00142406	0.00358956	0.00855601	0.00591375	0.00674653	0.00327948	0.00574917	0.0101371	0.00586394
0	1	0.20689	0.385167	0.00818047	0.0134948	0.156465	0.0854787	0.0377818	0.155635	0.00691781	0.0103227
0	1	0.0134644	0.0185052	0.00784511	0.00594296	0.0343012	0.0123125	0.00249426	0.0111072	0.0158309	0.0184563
0	1	0.128433	0.0342928	0.0191173	0.0107045	0.159126	0.0784128	0.0118715	0.0195354	0.0250695	0.0189894
0	1	0.171683	0.0399869	0.012548	0.00674744	0.177283	0.0892928	0.0112301	0.0344754	0.0225656	0.0176608
0	1	0.10469	0.0770328	0.0119381	0.00609798	0.148952	0.046058	0.0130816	0.0539717	0.0153255	0.0248036
0	1	0.00370358	0.00128012	0.0467534	0.0047863	0.00382278	0.0101735	0.00169254	0.00803709	0.017826	0.00534953
0	1	0.079179	0.118142	0.00897391	0.00556231	0.203316	0.0384347	0.00825346	0.0335335	0.0126115	0.0207047
0	1	0.0138048	0.0371387	0.00665131	0.105814	0.0220293	0.0139474	0.0651972	0.0110421	0.0545153	0.0134809
0	1	0.305785	0.570097	0.0188654	0.0311054	0.242901	0.123583	0.0916596	0.232531	0.0136222	0.0203655
0	1	0.0859065	0.0245947	0.0119381	0.0155917	0.16079	0.0406561	0.0125121	0.0256496	0.0167827	0.0187911
0	1	0.45582	1.24198	0.0131724	0.0283855	0.120938	0.425294	0.636384	0.641378	0.0150859	0.0123387
0	1	0.657691	1.57765	0.0119381	0.0209654	0.601354	0.340425	0.433703	0.503113	0.0138531	0.0226676
0	1	0.168735	0.503932	0.0113127	0.0392566	0.137669	0.0954649	0.0171649	0.107589	0.00494876	0.0459122
0	1	0.14725	0.416258	0.00588776	0.0583936	0.14949	0.078148	0.0296682	0.0764411	0.00840767	0.063622
0	1	0.0417404	0.0161965	0.0220814	0.00977439	0.106063	0.0226063	0.00595387	0.0202345	0.0173566	0.0136429
0	1	0.0417404	0.0170272	0.0220814	0.00977439	0.1056	0.0226063	0.00595387	0.0196202	0.0176256	0.0136429
0	1	0.132968	0.040822	0.0119217	0.0120214	0.123394	0.0441209	0.00591758	0.0203209	0.0153517	0.0136053
0	1	0.193781	0.0661805	0.00453151	0.0256236	0.0690764	0.0771559	0.297886	0.0398335	0.0264733	0.00656423
0	1	0.087334	0.0869667	0.0113127	0.0110293	0.13535	0.044289	0.0199619	0.0317376	0.00995415	0.0134466
0	1	0.123168	0.0953231	0.00596905	0.0358599	0.124517	0.0395262	0.0203361	0.0434903	0.0163155	0.0141433
0	1	0.0864812	0.0669837	0.00842983	0.00814843	0.155962	0.0407564	0.0166514	0.0297839	0.0148202	0.0242888
0	1	0.253042	0.25348	0.0172412	0.0192681	0.0534232	0.266018	0.366567	0.317713	0.0123719	0.00877904
0	1	0.0353185	0.0252613	0.0103139	0.0117924	0.0390364	0.0199107	0.00619995	0.0251216	0.0172945	0.027058
0	1	0.00807924	0.00469633	0.0276201	0.0059688	0.0114477	0.0058016	0.00256552	0.00727445	0.0202481	0.011829
0	1	0.132559	0.205747	0.00697606	0.0605505	0.112859	0.0595857	0.243304	0.0585671	0.0200347	0.012725
0	1	0.0788032	0.120451	0.00772319	0.0118973	0.224616	0.0437907	0.0172565	0.049435	0.00963176	0.0305959
0	1	0.0440998	0.0167931	0.00951796	0.00986252	0.040438	0.0536501	0.00331577	0.0167977	0.0111478	0.025609
0	1	0.109959	0.130478	0.00807242	0.0103798	0.167493	0.0367749	0.00584501	0.0201123	0.0135753	0.0583458
0	1	0.300445	0.245913	0.00717911	0.0196369	0.0390699	0.359275	0.640677	0.367849	0.0400725	0.0119201
0	1	0.0467155	0.0307459	0.0101027	0.0440176	0.0416267	0.0241268	0.00591758	0.0234007	0.0121323	0.011821
0	1	0.0237339	0.00338215	0.0264675	0.00977439	0.0351457	0.0160143	0.00399344	0.012556	0.0358393	0.0118707
0	1	0.031642	0.0021361	0.016153	0.00549259	0.0136631	0.0163206	0.0028277	0.00803709	0.0158309	0.0248252
0	1	0.00534992	0.00540837	0.0547363	0.00657773	0.00871497	0.0106638	0.00459853	0.0164849	0.0219688	0.0106065
0	1	0.0148087	0.0128089	0.00705717	0.0125647	0.0308303	0.0164984	0.00452732	0.00651181	0.011627	0.00353166
0	1	0.00572268	0.00939264	0.016153	0.00735283	0.0233437	0.013001	0.00595387	0.0108954	0.011627	0.0245393
0	1	0.0276038	0.00740051	0.0131888	0.00521193	0.0462325	0.0138662	0.00449163	0.0155614	0.0126115	0.0238175
0	1	0.0238451	0.0243761	0.0234104	0.00739692	0.0388212	0.0138453	0.0198204	0.0157222	0.0197951	0.0128244
0	1	0.123365	0.0574339	0.00986722	0.030448	0.0586973	0.0807096	0.204261	0.0586068	0.048963	0.0135258
0	1	0.018515	0.0124638	0.0068766	0.0420642	0.022467	0.0155615	0.0449858	0.0193817	0.0253892	0.00385977
0	1	0.119582	0.078274	0.00466153	0.023018	0.0506653	0.0495022	0.031161	0.0565878	0.00667821	0.0091973
0	1	0.525822	0.955031	0.0125158	0.0347561	0.117743	0.37743	0.528651	0.551538	0.0105616	0.00979512
0	1	0.0634299	0.03117	0.00237949	0.00823886	0.0694724	0.0210285	0.0125128	0.0263258	0.00531251	0.00921229
0	1	0.0932202	0.148123	0.00738002	0.0156358	0.0983525	0.0503148	0.0553982	0.0406661	0.0155912	0.018301
0	1	0.0743948	0.119817	0.00959924	0.0113592	0.0851661	0.0430335	0.00864572	0.0368204	0.0143148	0.0526929
0	1	0.0313046	0.029746	0.00834854	0.00400115	0.0397077	0.0246299	0.00708468	0.0138058	0.00976141	0.0100896
0	1	0.0121174	0.0112409	0.0065944	0.0142518	0.0355782	0.00946664	0.0137593	0.0237397	0.0192898	0.0146646
0	1	0.0161557	0.851015	0.186474	0.00981849	0.0288453	0.214471	0.00855569	0.0199787	0.0141754	0.00865219
0	1	0.0161557	0.851015	0.185832	0.00981849	0.0286428	0.214491	0.00855569	0.0195551	0.0135961	0.00844982
0	1	0.00505058	0.0112409	0.0649891	0.0128013	0.0107581	0.0164488	0.00448967	0.0199657	0.0768496	0.0452345
0	1	0.00505058	0.0112409	0.06376	0.0128013	0.0107581	0.0165665	0.0050954	0.0199657	0.0781171	0.0455745
0	1	0.00505058	0.0112409	0.0633778	0.0128013	0.0111445	0.016596	0.00513105	0.0208555	0.0804223	0.0453335
0	1	0.00841671	0.00996076	0.0876442	0.0184778	0.0164164	0.0202396	0.00577245	0.022164	0.0977444	0.0588972
0	1	0.0148143	0.0085367	0.134207	0.0210843	0.0177408	0.033917	0.00470739	0.0374413	0.129375	0.0779367
0	1	0.0148143	0.00638629	0.113551	0.0164093	0.0148451	0.0276876	0.00451916	0.0284384	0.104432	0.0730536
0	1	0.0258353	0.00142406	0.0277956	0.00484313	0.0742129	0.0178319	0.00324319	0.0122806	0.0270672	0.0201948
0	1	0.013127	0.00686097	0.0179194	0.00642271	0.0337624	0.0100124	0.00668801	0.00677742	0.0168153	0.00385977
0	1	0.00505058	0.00327226	0.01085	0.00735283	0.00474057	0.0145534	0.00531249	0.00766557	0.0224828	0.0345217
0	1	0.0996451	0.0629235	0.00893325	0.0315629	0.0702945	0.040858	0.0902466	0.0362055	0.0214918	0.00939556
0	1	0.200889	0.0389782	0.00538434	0.0264725	0.0685329	0.100791	0.123054	0.0581825	0.0329678	0.0147114
0	1	0.00538522	0.00256024	0.016153	0.00460654	0.0123792	0.00791424	0.00260181	0.00913707	0.022962	0.0101262
0	1	0.010433	0.00071203	0.0135379	0.00302696	0.0174601	0.0112338	0.012658	0.0122414	0.00914934	0.00857563
0	1	0.124501	0.202921	0.0101027	0.0566519	0.140617	0.051054	0.0769517	0.0443931	0.0131408	0.0321554
0	1	0.0026641	0.00540837	0.0285945	0.0048872	0.00830795	0.00662812	0.00736266	0.010325	0.0340837	0.0103739
0	1	0.00606014	0.00412825	0.0220408	0.00707217	0.00922574	0.00650969	0.00196043	0.010312	0.0323804	0.0110252
0	1	0.193618	0.0443371	0.00826723	0.0127937	0.0624181	0.120313	0.101024	0.0972562	0.0155705	0.00804466
0	1	0	0.00939264	0.00721978	0.0444342	0.00698315	0.00561343	0.00335206	0.0111072	0.035334	0.00197945
0	1	0.0451037	0.013945	0.0185161	0.00986252	0.074137	0.0267684	0.00456224	0.00766557	0.0375426	0.028009
0	1	0.0104358	0.0113848	0.0108906	0.0419541	0.00841174	0.0111264	0.00795059	0.017681	0.0170811	0.0140314
0	1	0.00336612	0.0039843	0.0460281	0.00456246	0.00290499	0.00965458	0.00452595	0.0107161	0.0247797	0.00855607
0	1	0.212894	0.388344	0.00955862	0.0270779	0.0855436	0.0967343	0.159095	0.158204	0.0109082	0.0150058
0	1	0.0195246	0.00697636	0.0206736	0.00711624	0.0154428	0.01692	0.00395715	0.00708809	0.0168534	0.0242624
0	1	0.0491504	0.0326194	0.00780448	0.0368688	0.0722795	0.0272322	0.0848309	0.0212204	0.0419339	0.00511755
0	1	0.00407775	0.00526441	0.0178991	0.0055625	0.00723854	0.0161058	0	0.0042239	0.0187232	0.0227144
0	1	0.020537	0.00360851	0.029569	0.00977439	0.0210268	0.0190406	0.0114762	0.0122609	0.0223604	0.0136191
0	1	0.154187	0.0472402	0.00768254	0.0548215	0.0876633	0.0919126	0.343173	0.0458385	0.0525053	0.0125408
0	1	0.115537	0.102991	0.0104438	0.0178871	0.0807332	0.0773717	0.0762017	0.054656	0.0150597	0.0355266
0	1	0.0136515	0.0146892	0.00663506	0.0731463	0.048391	0.0125898	0.0093785	0.0150346	0.0230715	0.00531283
0	1	0.230208	0.040465	0.0191985	0.0125647	0.110949	0.110284	0.0370786	0.121838	0.0139151	0.0108576
0	1	0.0810919	0.0408506	0.00776383	0.00345858	0.0786208	0.0461538	0.00787665	0.0309946	0.00792849	0.00690173
0	1	0.0197299	0.00888938	0.0166565	0.00242157	0.00672777	0.00713063	0.00267439	0.00764595	0.00816806	0.00766103
0	1	0.188168	0.119408	0.00959924	0.0048872	0.0387385	0.178715	0.0834631	0.153468	0.00851707	0.00933913
0	1	0.00336612	0.00128012	0.0143582	0.00810321	0.00830795	0.0115873	0.00196043	0.00267903	0.0170288	0.0198817
0	1	0.189248	0.0529397	0.0150243	0.0736606	0.0494943	0.124215	0.29527	0.0501383	0.0504199	0.0164806
0	1	0.00639476	0.00796858	0.0219271	0.00281356	0.0112129	0.00176718	0.00459853	0.00574917	0.00814189	0.00913906
0	1	0.163218	0.19544	0.0108173	0.00614205	0.143214	0.0753245	0.0150071	0.0818654	0.010784	0.0133694
0	1	0.00706969	0.0210654	0.00538434	0.0267643	0.0142217	0.00805793	0.0118715	0.0141774	0.0143409	0.0691681
0	1	0.167955	0.0720042	0.00354891	0.0229446	0.053268	0.133163	0.188638	0.106511	0.0286819	0.00728628
0	1	0.160233	0.0643549	0.00982124	0.0272263	0.0605021	0.0972463	0.191509	0.0758483	0.0314482	0.00907646
0	1	0.161168	0.0648883	0.0101574	0.0272263	0.0605021	0.0975703	0.193755	0.0766136	0.0314482	0.00913496
0	1	0.0060573	0.00341621	0.0417996	0.00395708	0.0188747	0.00886714	0.00267439	0.0102077	0.0338234	0.015777
0	1	0.00976087	0.169456	0.046566	0.0021409	0.0141363	0.0544605	0.00599016	0.00470135	0.0200347	0.0229176
0	1	0.154847	0.108023	0.0191985	0.0219698	0.11513	0.106777	0.0514252	0.100943	0.0270494	0.0239704
0	1	0.0467938	0.0150812	0.00600969	0.0256069	0.0638141	0.0251876	0.0326714	0.00958194	0.0400431	0.0137281
0	1	0.0467966	0.0199215	0.0129465	0.0261217	0.0589218	0.0156898	0.0535511	0.00842821	0.0180988	0.0149307
0	1	0.145649	0.0157289	0.0266373	0.00949374	0.049133	0.0821653	0.00716405	0.0417841	0.0141014	0.0126792
0	1	0.135775	0.0484878	0.00628565	0.00767757	0.0980294	0.0666498	0.00712096	0.0290782	0.005135	0.0149687
0	1	0.199837	0.119951	0.0163886	0.119363	0.0729039	0.225642	0.57834	0.148211	0.126598	0.0227194
0	1	0.154368	0.155115	0.00530305	0.00772163	0.129719	0.0712585	0.0327434	0.0720406	0.0165496	0.0142901
0	1	0.12126	0.0229135	0.0124415	0.0100991	0.122901	0.0435153	0.00599016	0.0366853	0.0154997	0.0215746
0	1	0.0410739	0.00455238	0.0210555	0.0107486	0.0740309	0.0295497	0.00327948	0.0134147	0.0291872	0.0352597
0	1	0.00100956	0.00939264	0.00901454	0.0256169	0.0121307	0.010773	0.0110418	0.0126717	0.0126115	0.00806334
0	1	0.0181776	0.0135209	0.00241198	0.0130912	0.0365718	0.0122941	0.137622	0.0141774	0.0317238	0.00823992
0	1	0.136571	0.178464	0.00693541	0.0365275	0.0784886	0.0718824	0.310723	0.0862619	0.0180394	0.00629416
0	1	0.00572268	0.00199214	0.0126041	0.00914696	0.00799516	0.00508675	0.00260181	0.00885792	0.0151691	0.0063686
0	1	0.00404103	0.00427219	0.0254209	0.00564394	0.0102473	0.00780683	0.00395715	0.00864005	0.0232518	0.00884448
0	1	0.0577519	0.0259344	0.00358956	0.0296057	0.0593289	0.0342119	0.052729	0.0371741	0.0237474	0.00442827
0	1	0.197274	0.58618	0.00417427	0.0203148	0.180721	0.0902808	0.0497796	0.177147	0.00919421	0.0116941
0	1	0.00572268	0.00256024	0.0261094	0.00767757	0.00448518	0.00876036	0.00335206	0.00764595	0.0223522	0.00979812
0	1	0.0279413	0.0404188	0.00776383	0.0233134	0.0527211	0.0196401	0.0165063	0.022278	0.0220037	0.00645875
0	1	0.0781041	0.0298899	0.0118568	0.0133499	0.0575308	0.0357459	0.013009	0.0287898	0.00989753	0.00798193
0	1	0.0561826	0.151207	0.0107687	0.0836413	0.16749	0.0344433	0.117927	0.043003	0.0214177	0.0207196
0	1	0.0905503	0.0536222	0.0113941	0.00981849	0.122648	0.0469796	0.00936648	0.0216735	0.0104029	0.0400598
0	1	0.00437567	0.00484027	0.0141114	0.00460654	0.0114684	0.00960408	0.00196043	0.00725485	0.0189978	0.012072
0	1	0.00875132	0.00071203	0.0286836	0.00678745	0.0121307	0.0074534	0.00470739	0.0087997	0.0160443	0.00967803
0	1	0.0168334	0.00779057	0.0219141	0.00367642	0.0201354	0.00851371	0.00327948	0.00917125	0.0239989	0.0168854
0	1	0.0723757	0.0177854	0.00296421	0.00998708	0.105562	0.031858	0.0152235	0.0122609	0.0126377	0.00803943
0	1	0.0915686	0.180175	0.0093444	0.00521193	0.0901413	0.0280151	0.0131905	0.0740188	0.0113874	0.0103185
0	1	0.0531886	0.04368	0.0101433	0.0147497	0.134268	0.0255331	0.0877336	0.0251787	0.0267129	0.0119104
0	1	0.00908878	0.0118089	0.00599641	0.032807	0.0359224	0.00856159	0.0496023	0.0119535	0.0514208	0.0186232
0	1	0.0138019	0.00668848	0.0172284	0.00884427	0.0250872	0.012018	0.00267439	0.00420431	0.0229556	0.028233
0	1	0.00968675	0.00555231	0.0386902	0.00367642	0.00988815	0.00982007	0.00252516	0.0061207	0.0156773	0.0159267
0	1	0.0823233	0.245121	0.0067081	0.0520671	0.167669	0.0436047	0.087029	0.049084	0.0180787	0.0209393
0	1	0.0960758	0.0862244	0.0101027	0.0270529	0.0876407	0.0557626	0.137611	0.0466985	0.0226799	0.0129521
0	1	0.0101273	0.00341621	0.0327688	0.00684312	0.00264959	0.0131593	0.00135534	0.00537765	0.0183324	0.0146837
0	1	0.0561099	0.0655005	0.00959924	0.0128454	0.09835	0.0195806	0.00520362	0.0322267	0.0147396	0.0328351
0	1	0.179182	0.684319	0.0125228	0.0208918	0.215014	0.108093	0.0730202	0.247688	0.0071574	0.0785963
0	1	0.0886451	0.0378534	0.00655376	0.0144691	0.0592671	0.0488879	0.0268113	0.0337716	0.0159256	0.0112284
0	1	0.209315	0.287444	0.0140172	0.0301049	0.260451	0.0863558	0.140341	0.15371	0.0288734	0.00898033
0	1	0.192746	0.262423	0.0143582	0.0313157	0.254809	0.0820783	0.139759	0.136937	0.0296664	0.00898033
0	1	0.0381152	0.02561	0.0436428	0.0418816	0.0342003	0.041496	0.0100153	0.0386994	0.0547393	0.113826
0	1	0.0341108	0.00740051	0.0432614	0.00093012	0.0108059	0.022589	0.00192414	0.00835758	0.0261683	0.00959096
0	1	0.138633	0.173974	0.0107687	0.0255444	0.175507	0.068398	0.067762	0.0868763	0.00742315	0.00533613
0	1	0.107581	0.069623	0.0173224	0.0158724	0.0760514	0.0512834	0.0771342	0.0480889	0.0230535	0.0358202
0	1	0.247267	0.205183	0.00899006	0.0425475	0.0963733	0.145369	0.370872	0.118721	0.0410604	0.0139489
0	1	0.0188525	0.0209215	0.00943669	0.00791415	0.0355782	0.00962013	0.00459853	0.0160742	0.00423772	0.0149127
0	1	0.0117828	0.00341621	0.0365938	0.00812793	0.0158019	0.00649009	0.00135534	0.0100073	0.0187844	0.0137727
0	1	0.289818	0.415604	0.00863776	0.0342145	0.137405	0.133647	0.278187	0.139661	0.0521297	0.0167156
0	1	0.0104358	0.00341621	0.0143094	0.00637862	0.00790094	0.00342696	0.00267439	0.00893502	0.00840767	0.00397172
0	1	0.0121203	0.00782134	0.00713848	0.0104978	0.0220976	0.00825025	0.00534878	0.0130295	0.00814189	0.00978563
0	1	0.0952811	0.193976	0.00830789	0.0165295	0.164399	0.0416511	0.0226416	0.0518375	0.0108559	0.0553102
0	1	0.00505058	0.00199214	0.00955862	0.0076335	0.00955474	0.00841429	0.00331577	0.00191639	0.0174187	0.00710871
0	1	0.0212623	0.0169371	0.00732686	0.0720462	0.0291945	0.0174121	0.0431491	0.0123957	0.0311563	0.0206744
0	1	0.23591	0.527378	0.0059284	0.00949374	0.151294	0.105373	0.0258809	0.120547	0.0111478	0.0112352
0	1	0.211837	0.0893456	0.00768254	0.0492854	0.0741268	0.147753	0.376234	0.142008	0.0538788	0.00690173
0	1	0.00639476	0.00469633	0.0293985	0.00549259	0.0250991	0.00922059	0.00392086	0.0118894	0.0222171	0.0086605
0	1	0.0410344	0.0888061	0.00534369	0.011826	0.092883	0.028185	0.00572662	0.020298	0.0118666	0.0211478
0	1	0.00706969	0.0095366	0.015609	0.0070281	0.0229367	0.0085884	0.00652268	0.0130432	0.0118666	0.0141865
0	1	0.00706969	0.00758404	0.016819	0.00795822	0.0213565	0.00769824	0.00652268	0.0141969	0.0117631	0.0136832
0	1	0.0215437	0.0323748	0.00663506	0.015267	0.0500528	0.0241598	0.00459853	0.00958789	0.0134566	0.038754
0	1	0.1348	0.246672	0.00969307	0.035405	0.186486	0.077968	0.101372	0.108501	0.0121061	0.0135884
0	1	0.0416301	0.0393426	0.00672886	0.04852	0.0840054	0.0288919	0.156431	0.0279441	0.0345085	0.0114861
0	1	0.122844	0.0787092	0.00889261	0.0257233	0.155742	0.0677089	0.0807579	0.0325395	0.0306248	0.0141701
0	1	0.00437567	0.00484027	0.0237144	0.00339575	0.00249798	0.0116185	0.00064138	0.00803709	0.0244935	0.00551411
0	1	0.0562144	0.0139058	0.0137329	0.008785	0.0665195	0.0351856	0.00709476	0.019266	0.0168153	0.021542
0	1	0.00269402	0.00924873	0.0065944	0.0666937	0.00881874	0.00992744	0.0129565	0.0187924	0.0217641	0.0127375
0	1	0.11917	0.0604919	0.0101027	0.010962	0.0722368	0.0618865	0.0122265	0.0451524	0.0168153	0.0101389
0	1	0.132456	0.0647859	0.010184	0.0100991	0.117353	0.05582	0.00926964	0.0267903	0.014489	0.012172
0	1	0.0285881	0.00996076	0.0335403	0.00642271	0.0720742	0.0178729	0.00591758	0.010325	0.0224828	0.019617
0	1	0.191618	0.238366	0.00709783	0.0549078	0.164767	0.0897003	0.112939	0.0726613	0.0121323	0.0328947
0	1	0.090437	0.012521	0.0232262	0.00730875	0.067589	0.0536483	0.0105524	0.0203936	0.0198411	0.0112572
0	1	0.00505058	0.00142406	0.0178055	0.00614205	0.00948114	0.00650049	0.00395715	0.00572959	0.0153255	0.0121958
0	1	0.0171709	0.00668848	0.0113127	0.00553666	0.0332318	0.0133545	0.00456224	0.00803709	0.0158309	0.0127162
0	1	0.0249127	0.00754446	0.0377229	0.0110591	0.0460808	0.0146608	0.00661176	0.0157222	0.0282179	0.00751527
0	1	0.00437567	0.00484027	0.0314775	0.00674744	0.00973654	0.0102649	0.00331577	0.00956235	0.0295175	0.00935891
0	1	0.0181776	0.00329818	0.020246	0.00728251	0.0390977	0.010773	0.00653878	0.0142708	0.0195293	0.0114313
0	1	0.0285475	0.0344245	0.0065944	0.0116787	0.0927426	0.0187627	0.0191054	0.0238158	0.0123631	0.00681339
0	1	0.0294257	0.0518288	0.00721273	0.0128895	0.0911134	0.0165083	0.0139408	0.0440449	0.0126115	0.00792669
0	1	0.0617909	0.0290339	0.00893325	0.0107045	0.0889455	0.0216533	0.0258687	0.0199266	0.025676	0.00888117
0	1	0.0191843	0.0160811	0.0176716	0.0100991	0.0392147	0.0130703	0.0125128	0.0126455	0.0213486	0.00964664
0	1	0.0218812	0.00229432	0.00870586	0.0116346	0.0524131	0.0141999	0.011339	0.0216833	0.022742	0.00907646
0	1	0.0535232	0.0177931	0.0107687	0.0103798	0.0732974	0.0235592	0.0175575	0.0248936	0.0162359	0.0173711
0	1	0.0305238	0.0301701	0.0189953	0.00856362	0.107423	0.0159459	0.0218187	0.0241309	0.0268021	0.0172083
0	1	0.0440998	0.0130891	0.00834854	0.0180087	0.0429459	0.0194253	0.0344028	0.0223302	0.0248597	0.00762339
0	1	0.0493653	0.0387145	0.00834854	0.0171713	0.0977639	0.0247563	0.0178616	0.025265	0.0276569	0.00742213
0	1	0.0828172	0.0457839	0.0093955	0.0450047	0.13962	0.0447053	0.278848	0.0372636	0.0783122	0.0065826
0	1	0.0464787	0.0101047	0.0124822	0.033495	0.105232	0.0303525	0.00972956	0.0126521	0.0282027	0.0307134
0	1	0.0387146	0.014657	0.0153816	0.00775953	0.0837979	0.0229118	0.00798688	0.0244828	0.0118928	0.00812057
0	1	0.0191573	0.00284813	0.0268811	0.0103798	0.0288504	0.00795996	0.00324319	0.0151421	0.019769	0.013072
0	1	0.179088	0.196444	0.00776383	0.0255963	0.126716	0.0709247	0.0256671	0.0579088	0.0118928	0.0138744
0	1	0.00370358	0.00540837	0.0365622	0.00832703	0.00618974	0.00840632	0.00267439	0.0172279	0.0179639	0.0102321
0	1	0.298708	0.956605	0.00471834	0.0575106	0.059675	0.298268	0.772564	0.796126	0.0186483	0.0148076
0	1	0.0814673	0.0128001	0.0112315	0.00986252	0.0855789	0.0270935	0.00976042	0.0178499	0.0205617	0.0142972
0	1	0.120815	0.0854212	0.00596905	0.0322674	0.119224	0.0477242	0.0957652	0.0444219	0.0183705	0.0162401
0	1	0.00639761	0.00341621	0.0194663	0.00984429	0.0126415	0.00780683	0.00196043	0.00727445	0.0145806	0.00658577
0	1	0.00336612	0.0101047	0.0102246	0.0530558	0.00872385	0.00928869	0.0224423	0.0042239	0.0124892	0.0070663
0	1	0.102477	0.0225718	0.0381125	0.00539279	0.100719	0.045968	0.0104798	0.0208358	0.0434979	0.016678
0	1	0.0485087	0.0582075	0.00549221	0.0806412	0.085222	0.0227136	0.0594228	0.0257621	0.0234936	0.0101232
0	1	0.127582	0.0122408	0.0455605	0.0076335	0.0207721	0.0632552	0.00331577	0.0407868	0.0247997	0.00542096
0	1	0.127553	0.327426	0.0161937	0.0222318	0.314839	0.0684893	0.0835515	0.0934581	0.00780434	0.0517867
0	1	0.293728	0.61381	0.0112721	0.0107486	0.0461932	0.362967	0.514702	0.572274	0.0125776	0.012889
0	1	0.0225892	0.0160811	0.00961958	0.0336132	0.0606986	0.0164591	0.00356185	0.016568	0.0328334	0.0137
0	1	0.0235684	0.0254815	0.0298532	0.00642271	0.0522258	0.0177447	0.0144007	0.015683	0.0191513	0.0144319
0	1	0.00347837	0.00868061	0.0175416	0.00953898	0.0146037	0.00779702	0.00709147	0.00535806	0.0244519	0.0246404
0	1	0.24122	0.0384266	0.0738999	0.00851954	0.0363509	0.158689	0.00916079	0.0670181	0.0210831	0.0256624
0	1	0.189446	0.174754	0.00538434	0.00581732	0.0385109	0.109378	0.0186673	0.129439	0.00731376	0.0161717
0	1	0.0862714	0.19906	0.00780448	0.0105804	0.117901	0.0449087	0.0111575	0.047618	0.0138618	0.0618019
0	1	0.10739	0.0145546	0.0412393	0.00553666	0.0520145	0.059713	0.00862825	0.0262053	0.0135283	0.00877401
0	1	0.357019	1.43138	0.00744299	0.0409416	0.26809	0.193371	0.223459	0.54725	0.0108559	0.0153527
0	1	0.0201396	0.0160811	0.00959924	0.0269457	0.0434791	0.0147399	0.0184304	0.0134147	0.0136319	0.0120103
0	1	0.00403821	0.00668848	0.00296421	0.0528558	0.0136859	0.00394789	0.0131542	0.00496695	0.0242243	0.00554579
0	1	0.0147545	0.00861581	0.0173631	0.00460654	0.0272201	0.00922059	0.00338835	0.0157026	0.0200085	0.00994489
0	1	0.104541	0.194351	0.00534369	0.011187	0.130088	0.0374345	0.00983847	0.0584564	0.00338485	0.0163635
0	1	0.00942626	0.00469633	0.0381046	0.00614205	0.0321624	0.00747244	0.00459853	0.0175994	0.0255987	0.00604639
0	1	0.228239	0.509212	0.0149024	0.0346643	0.0454073	0.38409	0.695928	0.662928	0.022492	0.0249639
0	1	0.220772	0.117385	0.0234401	0.00465822	0.115569	0.153651	0.0241705	0.0771493	0.0161242	0.011152
0	1	0.298361	0.323541	0.0167784	0.0278865	0.147427	0.182549	0.274338	0.158122	0.0199671	0.00859669
0	1	0.140581	0.0908059	0.0162124	0.0281712	0.142832	0.0708922	0.0110849	0.0620284	0.0177999	0.0153279
0	1	0.0723767	0.0783398	0.0244609	0.00916899	0.0561442	0.0458033	0.0349911	0.0580881	0.0253003	0.012435
0	1	0.0175054	0.00597645	0.0401837	0.00705013	0.0292575	0.0164591	0.00655896	0.00919084	0.0326255	0.00722386
0	1	0.007151	0.00583248	0.0261987	0.00981849	0.0227851	0.0147994	0.00196043	0.0107161	0.0373292	0.0114192
0	1	0.00538522	0.00469633	0.0311366	0.00246563	0.0114684	0.00544018	0.0026381	0.00803709	0.0192636	0.00763237
0	1	0.00639476	0.00729126	0.00717911	0.0027463	0.0197285	0.00709996	0.00727292	0.00921041	0.023254	0.00324023
0	1	0.0932687	0.103708	0.0065944	0.01224	0.0875182	0.0450722	0.0160908	0.0294889	0.00816806	0.015202
0	1	0.19837	0.466607	0.00830789	0.012385	0.0223275	0.318248	0.418165	0.486588	0.0162654	0.0156835
0	1	0.0191872	0.00910477	0.0192798	0.00674744	0.0287999	0.0132782	0.0052762	0.0261624	0.0189823	0.0118767
0	1	0.21578	0.00725655	0.0436432	0.00920427	0.0525555	0.100169	0.00926964	0.0409481	0.02107	0.0138758
0	1	0.157545	0.0120375	0.236228	0.0195476	0.0630766	0.0890791	0.0183481	0.0294498	0.0968687	0.222483
0	1	0.0927976	0.014801	0.204008	0.0168907	0.0532038	0.0736748	0.0123677	0.0304302	0.0801387	0.201276
0	1	0.0733852	0.146262	0.0135461	0.00823886	0.0920586	0.0344788	0.00859197	0.041154	0.00884222	0.0244639
0	1	0.376738	0.387528	0.0109829	0.0298822	0.0730147	0.269249	0.287739	0.264116	0.0097947	0.0170447
0	1	0.00909161	0.00341621	0.0161397	0.00464655	0.0144771	0.00805289	0.00331577	0.0110877	0.0210186	0.00978613
0	1	0.0893955	0.0381783	0.011199	0.0105049	0.0601907	0.0329656	0.00531249	0.0217479	0.00766274	0.0175364
0	1	0.00740716	0.00469633	0.0116782	0.00581732	0.00290499	0.00805289	0.00324319	0.00919084	0.0185448	0.00920477
0	1	0.00336612	0.0061204	0.00753558	0.0678685	0.00249798	0.00780683	0.0124765	0.0118698	0.0237157	0.00786718
0	1	0.342597	0.122282	0.00768254	0.0650595	0.0984179	0.277973	0.645037	0.188568	0.0887107	0.013613
0	1	0.34827	0.328006	0.0059284	0.0454836	0.0689548	0.366868	0.733629	0.435236	0.0715175	0.0122487
0	1	0.00560901	0.00128012	0.0629971	0.0055625	0.0105071	0.0082597	0.00388457	0.00958194	0.0276974	0.0100956
0	1	0.00807924	0.00412825	0.0733016	0.00598549	0.0101435	0.00590102	0.00395715	0.00582412	0.0266582	0.00833308
0	1	0.215509	0.139554	0.0184919	0.0132583	0.2285	0.0752555	0.00951572	0.0596698	0.0311563	0.0297922
0	1	0.0111107	0.00427219	0.0233321	0.00670338	0.0259455	0.010527	0.00196043	0.0106314	0.0249988	0.0121308
0	1	0.0151461	0.00697636	0.0119788	0.0162948	0.0284912	0.014446	0.00199672	0.0125429	0.0204877	0.00781268
0	1	0.0403934	0.0190655	0.031973	0.00767757	0.0736057	0.0289471	0.00283473	0.0271815	0.0242572	0.00913386
0	1	0.032989	0.0159933	0.0244609	0.00921309	0.0563002	0.0248066	0.00523991	0.0241309	0.0241525	0.00380444
0	1	0.032989	0.015657	0.0239655	0.00874223	0.0546948	0.0248655	0.00523991	0.0241309	0.0237593	0.00417889
0	1	0.00201911	0.00270418	0.0324357	0.0103798	0.00678297	0.00720736	0.00588129	0.00651181	0.0202112	0.0142584
0	1	0.0595268	0.0204435	0.0161367	0.0076335	0.0594847	0.0305511	0.00591758	0.015292	0.0111216	0.0146548
0	1	0.0185123	0.00740051	0.0392576	0.00614205	0.0221209	0.0190406	0.00666783	0.015947	0.0350378	0.010025
0	1	0.0272664	0.00654452	0.0166971	0.00828295	0.0346603	0.00579362	0.00206733	0.00672525	0.0269185	0.0086582
0	1	0.0124549	0.018771	0.00534369	0.0490042	0.0170693	0.0075608	0.022315	0.00934891	0.0140752	0.0095789
0	1	0.196008	0.446705	0.0113268	0.00828295	0.00970195	0.426383	0.381657	0.441447	0.0189978	0.0147758
0	1	0.1642	0.475145	0.0106875	0.0547067	0.246972	0.0714015	0.0748522	0.144704	0.0111813	0.0176295
0	1	0.180465	0.0121637	0.10243	0.00602434	0.0346603	0.0933835	0.00459853	0.0328914	0.013665	0.0223627
0	1	0.0138785	0.0165053	0.00905521	0.0116346	0.024469	0.00942796	0.0270052	0.0140373	0.0257676	0.0244007
0	1	0.0684829	0.00484027	0.021594	0.00767757	0.0528006	0.0335172	0.00655896	0.0168564	0.00816806	0.0340692
0	1	0.0851699	0.0489445	0.00596905	0.0138765	0.142259	0.0300099	0.0100199	0.017109	0.0175342	0.0275967
0	1	0.0356082	0.0139901	0.0103706	0.00921309	0.0729372	0.0155444	0.00723663	0.0180102	0.00766274	0.0222505
0	1	0.0124549	0.00071203	0.0144458	0.00339575	0.0159535	0.00769946	0.00923336	0.00865315	0.00938565	0.0010378
0	1	0.0874808	0.105114	0.0153588	0.00577325	0.136791	0.041432	0.0206448	0.0403632	0.00888029	0.0140076
0	1	0.0126427	0.00530947	0.0287896	0.00307102	0.0242136	0.010773	0.00374872	0.00960153	0.0165496	0.00959086
0	1	0.0370301	0.00840922	0.0136109	0.00581732	0.0212048	0.0181189	0.0104798	0.0130236	0.0168381	0.0140795
0	1	0.0856167	0.018793	0.0590672	0.00994253	0.108651	0.0456951	0.00413597	0.0385688	0.0299201	0.0135527
0	1	0.0190773	0.00683243	0.0398044	0.0107486	0.0465107	0.0180207	0.0084468	0.00766557	0.0320641	0.0143923
0	1	0.0733909	0.0411308	0.00951796	0.0113099	0.0902215	0.0318298	0.00798688	0.0248739	0.0138324	0.00874029
0	1	0.106872	0.0407089	0.010728	0.00674744	0.132821	0.0429954	0.0099836	0.0298604	0.0125854	0.0164222
0	1	0.110416	0.0419945	0.0123245	0.00772235	0.132839	0.0438299	0.0099836	0.0298604	0.0125854	0.0164222
0	1	0.191801	0.356152	0.00826723	0.0128454	0.0194568	0.345661	0.462165	0.412782	0.0212588	0.0140389
0	1	0.20631	0.317921	0.00939602	0.00916899	0.0992737	0.0774002	0.00970531	0.0807452	0.00566753	0.0134838
0	1	0.258105	0.231198	0.0089712	0.0547392	0.103234	0.207072	0.153548	0.221514	0.0305802	0.0170294
0	1	0.196341	0.282997	0.00555484	0.0409943	0.095535	0.143307	0.142699	0.127043	0.0200793	0.0128688
0	1	0.0181776	0.0021361	0.0185732	0.0048872	0.0303409	0.0099732	0.00459853	0.0153311	0.00665203	0.00697915
0	1	0.0844877	0.0185052	0.014277	0.00888835	0.12024	0.0348242	0.00591758	0.0179585	0.0148124	0.0105825
0	1	0.0171681	0.00868061	0.0153976	0.011354	0.0341388	0.0199364	0.00423008	0.0152089	0.0225352	0.0076114
0	1	0.00538522	0.0095366	0.00475898	0.00181617	0.00632075	0.0074534	0.0145822	0.00420431	0.0193159	0.00835777
0	1	0.154218	0.291676	0.0119788	0.00824933	0.0664703	0.181827	0.062672	0.312389	0.010894	0.00871468
0	1	0.416877	1.2623	0.00955862	0.0282615	0.237119	0.218305	0.31801	0.600416	0.0101371	0.0197828
0	1	0.0127924	0.00921142	0.11156	0.0275784	0.016568	0.0324525	0.00687834	0.037016	0.130823	0.0735082
0	1	0.016495	0.00711263	0.0250575	0.00911332	0.0478126	0.00909283	0.00459853	0.0114983	0.0351206	0.0205049
0	1	0.00699625	0.00469633	0.0624621	0.0115285	0.0151395	0.0178729	0.00577505	0.0116417	0.0601496	0.0393753
0	1	0.0077446	0.00469633	0.0647778	0.0119994	0.0164366	0.0165665	0.00591758	0.0123571	0.0616123	0.0396499
0	1	0.0077446	0.00469633	0.0669103	0.0125207	0.0167961	0.0167433	0.00595523	0.0134147	0.0613019	0.0385348
0	1	0.0077446	0.00469633	0.0687254	0.0125712	0.0162229	0.0165665	0.00659525	0.0134147	0.0631998	0.0386938
0	1	0.0077446	0.00469633	0.0712808	0.0131261	0.0160573	0.0168568	0.00659525	0.0134147	0.0655434	0.0399535
0	1	0.185989	0.0854576	0.0137868	0.02885	0.0552834	0.154801	0.186789	0.151092	0.0358687	0.00720511
0	1	0.0777553	0.0345335	0.00721978	0.0165659	0.0849574	0.03126	0.0223311	0.0234454	0.00915259	0.00739143
0	1	0.0523754	0.0472357	0.0137329	0.022904	0.0739441	0.0257785	0.0607872	0.0511168	0.0339095	0.00768462
0	1	0.242353	0.670653	0.00596905	0.0123021	0.130098	0.198478	0.190777	0.379465	0.0103767	0.00783737
0	1	0.0181804	0.0230575	0.0101027	0.0912149	0.0290498	0.0160745	0.0264899	0.0187532	0.0155912	0.00780668
0	1	0.0525137	0.0489554	0.00417427	0.0241994	0.0703423	0.0161155	0.00795059	0.0218233	0.0155651	0.00884151
0	1	0.00673223	0.0112409	0.0259767	0.00553666	0.00988815	0.00448727	0.00395715	0.00572959	0.0210192	0.00438316
0	1	0.00572268	0.00512045	0.0293418	0.00242157	0.00606536	0.00614705	0.00472894	0.00766557	0.023951	0.0130316
0	1	0.412739	0.774408	0.0139603	0.0763256	0.211247	0.212274	0.614368	0.303173	0.0251697	0.0129639
0	1	0.00706969	0.00782466	0.0310508	0.00642271	0.00754179	0.00554758	0.00331577	0.0137862	0.0358012	0.00688631
0	1	0.116146	0.0917271	0.0116223	0.0435111	0.06909	0.0587362	0.204474	0.0639448	0.0428854	0.013353
0	1	0.015821	0.00469633	0.019702	0.00335169	0.0235513	0.00508675	0.00260181	0.0122414	0.0160704	0.00489821
0	1	0.00909161	0.00811254	0.0132294	0.0661045	0.0114205	0.0074534	0.0071788	0.0157222	0.0185448	0.00534953
0	1	0.00676965	0.00583248	0.0162992	0.00367642	0.0006624	0.00754237	0.00392086	0.00690293	0.0252658	0.00697615
0	1	0.00336612	0.00327226	0.0389817	0.00463495	0.00606536	0.0074534	0.00591758	0.0111072	0.0289215	0.00823394
0	1	0.0255819	0.0122408	0.0179884	0.00795822	0.0666734	0.00957404	0.00395715	0.00958194	0.0131288	0.00805308
0	1	0.0148966	0.00455238	0.0270918	0.00735283	0.00963497	0.0086424	0.00916079	0.00844778	0.0155651	0.00988825
0	1	0.0346764	0.0510942	0.008779	0.0315517	0.0724811	0.00862109	0.0902101	0.0340648	0.0296402	0.00521969
0	1	0.0127924	0.00412825	0.0256303	0.00944966	0.0239583	0.018108	0.0052762	0.0193774	0.0234936	0.0076451
0	1	0.0121174	0.00327226	0.0582376	0.0021409	0.0234975	0.0105791	0.00256552	0.0122218	0.0237332	0.0136174
0	1	0.0198593	0.0113848	0.0131888	0.00769986	0.0435071	0.0101048	0.00666783	0.0116385	0.0307043	0.01733
0	1	0.187902	0.207724	0.0073933	0.0685513	0.148696	0.0864139	0.0702072	0.0793183	0.0160443	0.0109538
0	1	0.0546758	0.0452063	0.00780448	0.0220776	0.155898	0.0193956	0.0210712	0.0243041	0.0143409	0.0145975
0	1	0.0605958	0.0566361	0.00717911	0.0110293	0.13658	0.0402956	0.0238881	0.0325787	0.01911	0.0147859
0	1	0.167127	0.214804	0.0236323	0.0399865	0.0114189	0.325923	0.556972	0.233241	0.0568664	0.0141722
0	1	0.238855	0.0504716	0.0149429	0.01224	0.108337	0.112064	0.0373787	0.126384	0.0102286	0.0106316
0	1	0.203938	0.0196751	0.0179478	0.00916899	0.115712	0.100109	0.0284522	0.0861413	0.0167031	0.0109776
0	1	0.270149	0.109171	0.0112315	0.0314965	0.0824267	0.192024	0.251657	0.185477	0.0133564	0.0112789
0	1	0.199891	0.0834755	0.0120436	0.0382556	0.081759	0.135717	0.17539	0.13335	0.0146067	0.0103402
0	1	0.00538522	0.00740051	0.0162749	0.00548144	0.00535153	0.00470385	0.00199672	0.0126521	0.0221159	0.00791182
0	1	0.00538522	0.00740051	0.0162749	0.0048872	0.00514757	0.00473331	0.00199672	0.0126521	0.0219008	0.00791182
0	1	0.0892119	0.0534029	0.0059284	0.0174079	0.0899133	0.043414	0.0364563	0.0202785	0.0142462	0.0115554
0	1	0.00572268	0.0133744	0.014277	0.0146616	0.0118319	0.00720736	0.0100562	0.0113207	0.0331123	0.00995266
0	1	0.00269402	0.00469633	0.0280653	0.0104239	0.00790094	0.00549849	0.00128276	0.0111072	0.0241525	0.00718714
0	1	0.00370358	0.00540837	0.0163406	0.00307102	0.00474057	0.00946664	0.00727292	0.00803709	0.0228967	0.00460314
0	1	0.00505058	0.00725655	0.020742	0.00577325	0.0142217	0.00908254	0.00331577	0.0133951	0.0212326	0.00874993
0	1	0.0595862	0.0631884	0.00772319	0.0208036	0.066379	0.0252792	0.021059	0.0206891	0.0109735	0.0112819
0	1	0.272338	0.338417	0.0107687	0.0293673	0.0295129	0.374356	0.405463	0.36646	0.035053	0.0161492
0	1	0.0942569	0.0226595	0.00889261	0.022708	0.0446414	0.0585485	0.0151994	0.0735464	0.0133564	0.0117095
0	1	0.0298842	0.0287615	0.0206681	0.00607923	0.0299198	0.0261719	0.00599016	0.0192193	0.0170133	0.00898631
0	1	0.0302979	0.0400893	0.00542498	0.062403	0.0396085	0.0201708	0.0738815	0.0299973	0.0269906	0.00850374
0	1	0.0639532	0.0224081	0.0114347	0.0126088	0.0257938	0.0367262	0.0214089	0.0283155	0.0108559	0.0050244
0	1	0.00505058	0.00128012	0.0300274	0.00794707	0.0127453	0.00604888	0.00267439	0.00995346	0.0249573	0.00551111
0	1	0.344322	0.11553	0.0178459	0.0394253	0.0798752	0.261055	0.533119	0.203756	0.0602541	0.0107585
0	1	0.0609332	0.0276099	0.0173224	0.00767757	0.101236	0.0325337	0.0052762	0.0172083	0.0172945	0.0310464
0	1	0.0477977	0.00882458	0.0221788	0.00674744	0.0681731	0.0334866	0.00640837	0.0164457	0.0224314	0.0155594
0	1	0.023416	0.0207324	0.0569536	0.0527587	0.0338253	0.0458066	0.0132402	0.049628	0.0611672	0.15313
0	1	0.00367365	0.00286791	0.0118841	0.00799	0.00997173	0.0123346	0.00674582	0.0126695	0.0266867	0.00759904
0	1	0.0195218	0.0177854	0.00901454	0.0477761	0.0342056	0.0193258	0.14892	0.020298	0.0645761	0.00805312
0	1	0.145706	0.3566	0.0118568	0.0191597	0.018064	0.257412	0.29592	0.336012	0.0142615	0.0102381
0	1	0.1529	0.0436196	0.010184	0.0070281	0.116057	0.0688974	0.00260181	0.0160416	0.0247177	0.0132247
0	1	0.159496	0.0101047	0.0425307	0.00307102	0.0429734	0.119306	0.0152598	0.0783258	0.0138618	0.0146957
0	1	0.00572268	0.00627313	0.00300484	0.0611072	0.00648192	0.00875976	0.0156431	0.0080175	0.0190501	0.00480442
0	1	0.0542009	0.0364345	0.0130913	0.0315851	0.114925	0.0239678	0.0253768	0.0294889	0.0124046	0.0243797
0	1	0.107384	0.00265034	0.0852076	0.00510581	0.0317554	0.0402361	0.00335206	0.0126521	0.0274054	0.0204985
0	1	0.0164959	0.00939264	0.0119625	0.0178207	0.0121307	0.0138073	0.00559689	0.0151839	0.0271976	0.00729911
0	1	0.0164959	0.00990689	0.0108093	0.0190031	0.0121307	0.0135775	0.00591758	0.0177021	0.0264733	0.00631491
0	1	0.229799	0.141473	0.00982664	0.047188	0.0399073	0.293286	0.432327	0.230863	0.03791	0.0138004
0	1	0.0148143	0.0478192	0.00417427	0.0689124	0.0609569	0.013776	0.014769	0.0116254	0.0130994	0.00854706
0	1	0.00134701	0.0129586	0.00534369	0.0496532	0.00871497	0.010773	0.00862825	0.0182872	0.0322826	0.0107608
0	1	0.392763	0.448122	0.00955862	0.0332312	0.154124	0.193715	0.435321	0.225937	0.0346675	0.00916959
0	1	0.0528391	0.00356016	0.0267591	0.00856362	0.0757372	0.0386046	0.00331577	0.0157858	0.0180394	0.0304071
0	1	0.0999334	0.0155131	0.049265	0.00288083	0.0356728	0.0494976	0.00919707	0.0268637	0.0212238	0.0100002
0	1	0.088364	0.275788	0.015609	0.011354	0.157969	0.0521554	0.0139045	0.0646487	0.00667821	0.035219
0	1	0.22892	0.757313	0.00651311	0.011249	0.0303324	0.325514	0.260472	0.66539	0.00578844	0.0151299
0	1	0.00847372	0.0048205	0.0203273	0.00395708	0.0184515	0.0116364	0.00392086	0.0103446	0.0150859	0.00562971
0	1	0.058571	0.0327303	0.010728	0.00795822	0.105705	0.0276132	0.0124402	0.0254623	0.0148463	0.0110166
0	1	0.0222158	0.0062939	0.0170301	0.00791415	0.0535748	0.0203782	0.00550715	0.0181057	0.0306979	0.0138502
0	1	0.0123708	0.00469633	0.0329243	0.00531527	0.01254	0.00744359	0.00588129	0.0145293	0.0205417	0.0092063
0	1	0.0445195	0.0283219	0.0113534	0.00965988	0.0970735	0.0256798	0.0114909	0.0137667	0.0146067	0.0414104
0	1	0.00201911	0.00412825	0.024407	0.00242157	0.00897036	0.00816028	0.0026381	0.0118894	0.0274054	0.00502539
0	1	0.00841671	0.00384035	0.0315993	0.00949374	0.0173821	0.0167537	0.00131905	0.011909	0.0237697	0.00871547
0	1	0.00875132	0.0106728	0.0232914	0.00706695	0.0153949	0.0048407	0.00450441	0.0130041	0.0257578	0.0123322
0	1	0.0818048	0.0212016	0.0576122	0.00831285	0.12037	0.0285385	0.00467111	0.0183409	0.0438201	0.0568026
0	1	0.0131298	0.00270418	0.0126447	0.00516786	0.015551	0.00886714	0.00196043	0.00459542	0.0133303	0.0156194
0	1	0.0292304	0.0127581	0.0149944	0.0168907	0.0535045	0.00982869	0.0211028	0.00960153	0.0310257	0.0291564
0	1	0.00336612	0.00327226	0.00955862	0.00499331	0.00634958	0.00353583	0.00064138	0.0137113	0.0125854	0.0073974
0	1	0.00437567	0.0039843	0.0191985	0.00521193	0.00249798	0.00106031	0.00199672	0.00643847	0.0103767	0.0025019
0	1	0.00471313	0.00142406	0.0108093	0.00428181	0.0013248	0.00272009	0.0026381	0.00574917	0.0101371	0.00178417
0	1	0.197306	0.231832	0.00947731	0.0540636	0.161423	0.0692325	0.197827	0.0923191	0.0254626	0.0219368
0	1	0.0329919	0.0061204	0.0189953	0.0101716	0.0555061	0.0213778	0.00395715	0.0114983	0.0212064	0.0068126
0	1	0.00858497	0.00498423	0.0348226	0.0104975	0.0159535	0.00650049	0.00352891	0.0168042	0.0277467	0.0123077
0	1	0.159906	0.335294	0.0118162	0.0462127	0.165036	0.0799367	0.144107	0.0969554	0.0186657	0.0181427
0	1	0.0121174	0.00443921	0.0255654	0.00825456	0.0310452	0.0131397	0.00288818	0.0122545	0.0202743	0.0391443
0	1	0.00706969	0.0105288	0.0083892	0.0193508	0.0192176	0.0125401	0.0448655	0.0126717	0.0480043	0.0074786
0	1	0.234655	0.499634	0.00534369	0.0100844	0.125483	0.107984	0.0207301	0.106264	0.00891301	0.0121388
0	1	0.181376	0.134892	0.0114347	0.0159605	0.10132	0.119567	0.0828239	0.0789645	0.00682632	0.0110151
0	1	0.180383	0.117594	0.0114347	0.0162853	0.0834693	0.120347	0.0864429	0.0910837	0.00641247	0.0102346
0	1	0.215492	0.152261	0.0184106	0.0165218	0.0915883	0.198184	0.213941	0.164818	0.0179241	0.0147348
0	1	0.0909777	0.0162251	0.016031	0.00730238	0.0924901	0.0633817	0.00456224	0.0187532	0.0304248	0.0166159
0	1	0.0928005	0.123576	0.0118975	0.0135389	0.092055	0.0345285	0.0319075	0.0601521	0.00940093	0.0128883
0	1	0.151395	0.204008	0.00947731	0.0171096	0.16512	0.0550742	0.0377543	0.0806908	0.0155377	0.0180411
0	1	0.00336612	0.0150581	0.00897391	0.0557816	0.0148841	0.0071785	0.00848313	0.0121714	0.0258176	0.00512054
0	1	0.0111079	0.00526441	0.0352148	0.00401274	0.0152911	0.00982007	0.00523991	0.0197023	0.0193366	0.00840194
0	1	0.0198621	0.0138756	0.0113534	0.0968106	0.0361368	0.0152602	0.0300194	0.0176191	0.0253026	0.00906307
0	1	0.0363608	0.00668848	0.02079	0.0095378	0.0824176	0.0247563	0.0125128	0.00614029	0.0180394	0.0134624
0	1	0.00134701	0.00218994	0.0257523	0.00614205	0.00657615	0.00966691	0.00534878	0.0123316	0.031379	0.00894661
0	1	0.292161	0.163168	0.0101433	0.0279639	0.0645309	0.318503	0.501503	0.263236	0.046216	0.0133111
0	1	0.293658	0.161424	0.0101433	0.0279639	0.0647884	0.317212	0.502557	0.262015	0.046216	0.0134013
0	1	0.0148124	0.0119529	0.0162343	0.00981849	0.0522978	0.0189633	0.00463482	0.01223	0.00840767	0.01139
0	1	0.00807924	0.00256024	0.0363504	0.00341257	0.0158274	0.00862109	0.00392086	0.0122609	0.023768	0.0151229
0	1	0.0143646	0.012521	0.00901454	0.0542045	0.0180445	0.0106656	0.0206231	0.0119008	0.0275125	0.00574008
0	1	0.0124577	0.0057446	0.0196612	0.00553666	0.0191228	0.0125309	0.00670084	0.0138058	0.0147581	0.0130017
0	1	0.00269402	0.0017603	0.028965	0.00674744	0.00600796	0.00685393	0.00327948	0.00787029	0.0195293	0.00490627
0	1	0.00269402	0.00142406	0.0302759	0.00638817	0.00565836	0.00674593	0.00327948	0.00764595	0.0195293	0.00491798
0	1	0.0555452	0.0199182	0.0117269	0.00916899	0.0877723	0.0320342	0.00784173	0.0166559	0.0106425	0.015354
0	1	0.020508	0.0197775	0.00358956	0.00888835	0.0805107	0.014446	0.00467111	0.0235036	0.0121061	0.0599788
0	1	0.0296201	0.0113848	0.0129449	0.00728345	0.0427109	0.026256	0.00467111	0.0110877	0.00736191	0.0198746
0	1	0.257039	0.703496	0.00889261	0.0158376	0.136139	0.129281	0.0598221	0.160978	0.00481264	0.0225999
0	1	0.24709	0.694626	0.00694357	0.015372	0.144545	0.125274	0.0503403	0.157463	0.00619902	0.0227748
0	1	0.0631996	0.0841903	0.0158688	0.031921	0.112756	0.0195212	0.0171839	0.0252846	0.019769	0.0261303
0	1	0.00639476	0.00882458	0.0225442	0.0149863	0.0252271	0.0120793	0.0233555	0.0122609	0.0195086	0.0103719
0	1	0.00673223	0.00782466	0.0406723	0.00588368	0.0193214	0.0054494	0.00064138	0.0133951	0.0205173	0.00790882
0	1	0.0117828	0.00270418	0.0426443	0.00516786	0.00768236	0.00834969	0.00595387	0.00496695	0.0245021	0.0123167
0	1	0.00370358	0.00953575	0.0317699	0.00601274	0.00790094	0.00816028	0.0026381	0.0130236	0.0248211	0.00737356
0	1	0.0117828	0.00555231	0.00768254	0.020523	0.0255863	0.00822899	0.0233315	0.0143696	0.0179717	0.0137663
0	1	0.00538522	0.00071203	0.0358956	0.00456246	0.00474057	0.00376298	0.00395715	0.0122609	0.0211314	0.00386576
0	1	0.117273	0.0102486	0.016153	0.0174591	0.0947918	0.0522675	0.0306945	0.0246475	0.0210192	0.0103215
0	1	0.216458	0.238959	0.0131482	0.00871851	0.0540294	0.19063	0.0416771	0.221909	0.00321278	0.0331968
0	1	0.0690068	0.0811331	0.00296421	0.00549259	0.0904137	0.0336701	0.00787802	0.0187532	0.00691781	0.0297769
0	1	0.0797829	0.039633	0.00717911	0.0192681	0.0729758	0.0306278	0.00912447	0.0181879	0.0181843	0.0126611
0	1	0.0797829	0.0444063	0.00717911	0.0181583	0.0756416	0.0295675	0.00921424	0.018812	0.0144712	0.0124099
0	1	0.186922	0.221832	0.00421491	0.0048872	0.0365276	0.126849	0.0469533	0.213189	0.00233826	0.0104214
0	1	0.0631729	0.0138011	0.0752401	0.00949374	0.045173	0.0509974	0.00803902	0.026955	0.0365668	0.0192107
0	1	0.0246507	0.00740051	0.0177087	0.00674744	0.0578503	0.0160745	0.0125492	0.0160726	0.0216313	0.0166784
0	1	0.0170204	0.00583248	0.0480088	0.00549259	0.028556	0.011019	0.00135534	0.00766557	0.0370634	0.0110559
0	1	0.115239	0.0193534	0.059187	0.00674744	0.0757704	0.0674203	0.00987473	0.058579	0.0172031	0.0163194
0	1	0.0478838	0.00455238	0.113457	0.00801913	0.0397601	0.0248157	0.00399344	0.0151454	0.0290192	0.0207127
0	1	0.00807924	0.0039843	0.00951796	0.0116787	0.0108059	0.00897454	0.00459853	0.0168368	0.00790233	0.00722983
0	1	0.0111369	0.00270418	0.018833	0.00921309	0.0186031	0.00900581	0.00795059	0.0158564	0.0356267	0.0112392
0	1	0.0121203	0.00540837	0.0147562	0.0128013	0.0140701	0.0190406	0.00716405	0.015683	0.0174122	0.0101329
0	1	0.00302866	0.00199214	0.0270546	0.00385373	0.00407817	0.00544018	0.00324319	0.00428905	0.0312734	0.00855306
0	1	0.00505058	0.00484027	0.0401504	0.00335169	0.00540297	0.00355459	0.00337496	0.0130236	0.0294268	0.004504
0	1	0.00505058	0.00484027	0.0410489	0.00335169	0.00540297	0.00342696	0.00324319	0.0130236	0.029282	0.00429337
0	1	0.0104358	0.00654452	0.0321856	0.00735283	0.0159535	0.00655078	0.00584501	0.0133951	0.0264853	0.00451
0	1	0.0302128	0.013377	0.0316401	0.00549259	0.0616752	0.0127862	0.00520362	0.0237631	0.0121609	0.00749655
0	1	0.0225561	0.00725655	0.016819	0.00758942	0.0601429	0.0140532	0.00723663	0.0179906	0.0124683	0.0183572
0	1	0.0360205	0.0095366	0.0364884	0.0100551	0.03341	0.0207317	0.0104435	0.0240916	0.019757	0.0169228
0	1	0.0528567	0.0209215	0.0154139	0.0124766	0.0579284	0.0186872	0.00459853	0.0222144	0.0284423	0.0270764
0	1	0.109373	0.00512045	0.0585617	0.00370483	0.0409284	0.0424932	0.00855704	0.0183816	0.0271713	0.0100504
0	1	0.00740716	0.00199214	0.0261338	0.00735283	0.0155649	0.00709996	0.00520362	0.00956235	0.0286414	0.0107398
0	1	0.22422	0.488321	0.00885198	0.0213856	0.203041	0.092957	0.012943	0.10986	0.0128773	0.0219488
0	1	0.0205342	0.00796858	0.0252082	0.00581732	0.0252831	0.0229909	0.0047932	0.0156929	0.0202885	0.00732597
0	1	0.0225504	0.00668848	0.0305964	0.0178207	0.0334613	0.0189332	0.00331577	0.0150693	0.0316355	0.0216291
0	1	0.00437567	0.0126649	0.0156251	0.00508262	0.0135431	0.00473331	0.00591758	0.0145685	0.025968	0.00674342
0	1	0.20837	0.32643	0.00471834	0.04598	0.154544	0.115322	0.199575	0.113712	0.0288953	0.00960002
0	1	0.0393894	0.00412825	0.0137896	0.00739692	0.0232958	0.0227835	0.00456224	0.021227	0.0145598	0.00774838
0	1	0.0164931	0.0204896	0.0107687	0.0160109	0.0484009	0.0173932	0.00344048	0.0164669	0.0221196	0.00428402
0	1	0.00774177	0.00668848	0.0250466	0.0100991	0.0316524	0.0048407	0.00256552	0.02175	0.0182791	0.00761441
0	1	0.0140534	0.00664892	0.0442035	0.00246563	0.00767016	0.00709996	0.00327948	0.00958194	0.0303359	0.00823694
0	1	0.0986383	0.0359773	0.0154871	0.00791415	0.115682	0.0332406	0.00523991	0.0287067	0.0234641	0.00847826
0	1	0.0350054	0.00627313	0.014756	0.0027845	0.0121307	0.0184412	0.00459718	0.017946	0.0153255	0.00647747
0	1	0.264843	0.556388	0.0100621	0.0447447	0.144117	0.101588	0.115235	0.174978	0.0152976	0.0123354
0	1	0.05913	0.0208104	0.0509924	0.00367642	0.0101444	0.0605254	0.021917	0.0307187	0.0137744	0.00879659
0	1	0.0498168	0.00341621	0.0558817	0.00484197	0.0292575	0.0384673	0.00459853	0.00688334	0.0211745	0.0211153
0	1	0.0307848	0.00725655	0.0333618	0.00609798	0.0573958	0.0175403	0.00525737	0.0166967	0.0180133	0.020467
0	1	0.0798021	0.0606106	0.00893325	0.0214176	0.0768714	0.0335737	0.0121017	0.0238033	0.0128511	0.0166299
0	1	0.0437652	0.02889	0.00772319	0.00581732	0.0411327	0.0419242	0.00795059	0.0359698	0.0052145	0.0127805
0	1	0.143176	0.0663702	0.00893325	0.0366936	0.057271	0.133698	0.118431	0.124534	0.0226888	0.0112332
0	1	0.138664	0.200139	0.0102301	0.01224	0.0716028	0.0990569	0.0987888	0.127953	0.011701	0.0184614
0	1	0.142851	0.104492	0.0106874	0.0111675	0.113522	0.0525694	0.015042	0.0333309	0.0143671	0.0325186
0	1	0.00403821	0.00142406	0.00358956	0.0132142	0.0102473	0.00574138	0.00399752	0.00307014	0.0236992	0.00272582
0	1	0.00403821	0.00199765	0.00321982	0.0136682	0.0102473	0.00643297	0.00456224	0.00307014	0.0229882	0.0030995
0	1	0.0205342	0.00455238	0.0224388	0.00893242	0.0254325	0.0113725	0.0138319	0.0137667	0.0181489	0.00531883
0	1	0.185375	0.0413852	0.0130888	0.0831693	0.0832011	0.103366	0.263518	0.0554525	0.0361312	0.0166504
0	1	0.0966108	0.083145	0.00350827	0.0419268	0.153299	0.0429532	0.0210151	0.0386194	0.0256543	0.0084554
0	1	0.0154836	0.00996076	0.00721978	0.0245914	0.0253427	0.00816028	0.00399344	0.0160938	0.023009	0.0137687
0	1	0.183807	0.202078	0.00946403	0.00860771	0.0226558	0.286499	0.150049	0.328331	0.0166116	0.00875434
0	1	0.0841122	0.0109607	0.0202054	0.00637862	0.0429551	0.0429544	0.00844001	0.0397748	0.00872158	0.0210433
0	1	0.0141646	0.00270418	0.0302757	0.0110293	0.0253632	0.00828791	0.00260181	0.0191459	0.0280933	0.00946006
0	1	0.175189	0.127521	0.00845563	0.00674744	0.174405	0.0691876	0.0292731	0.11516	0.00959586	0.0109845
0	1	0.462103	2.33598	0.252758	0.0435557	0.0961172	0.579408	0.897933	0.582843	0.0304441	0.017227
0	1	0.0720327	0.0116727	0.0231208	0.00460654	0.0657453	0.0320728	0.00720035	0.00940269	0.0274546	0.0176727
0	1	0.259512	0.12786	0.0118568	0.0057228	0.189134	0.0855532	0.00983847	0.0596409	0.0146067	0.0181089
0	1	0.00336612	0.00725655	0.0161124	0.00609798	0.00632075	0.00448727	0.00331577	0.00656938	0.0192898	0.00928853
0	1	0.0669877	0.0758104	0.0219595	0.00856362	0.11383	0.0346434	0.00523991	0.0433909	0.0213241	0.0151978
0	1	0.0176912	0.00412825	0.0329096	0.00460654	0.0204387	0.00784021	0.00459853	0.0114983	0.0307185	0.00794253
0	1	0.165325	0.0116727	0.0229666	0.00735283	0.0650703	0.0873201	0.0099836	0.0428449	0.0177498	0.0191046
0	1	0.102499	0.109434	0.0076907	0.0340472	0.113945	0.0464876	0.0224601	0.0429737	0.00840767	0.00915046
0	1	0.00746417	0.0039843	0.01742	0.00459539	0.0317944	0.00907538	0.00860913	0.0122609	0.0228401	0.00496225
0	1	0.027601	0.00811254	0.0317213	0.00670338	0.0428167	0.0227136	0.00196043	0.0123375	0.0185448	0.00719914
0	1	0.027601	0.00811254	0.0321111	0.00670338	0.043699	0.0227136	0.00196043	0.0122952	0.0185448	0.00682469
0	1	0.280429	0.0692638	0.0083892	0.00860771	0.0328225	0.184839	0.0224239	0.20891	0.00729899	0.00929643
0	1	0.00673223	0.00725655	0.0138548	0.00581732	0.0207978	0.00875976	0.00851939	0.00805666	0.0251706	0.0113631
0	1	0.131895	0.267201	0.00417427	0.00688197	0.154842	0.0340236	0.0138681	0.0788065	0.00545411	0.0156053
0	1	0.0704136	0.0560221	0.0149429	0.0113992	0.0771136	0.0344395	0.0437061	0.047385	0.0143409	0.0170972
0	1	0.109406	0.0451151	0.00885198	0.00795822	0.122839	0.0493151	0.00991102	0.032911	0.0133564	0.0126665
0	1	0.0952692	0.0184974	0.0137735	0.0027463	0.0697837	0.0519278	0.00659525	0.0344754	0.0167892	0.0109845
0	1	0.00875132	0.0155131	0.00479963	0.0957735	0.0176111	0.00857262	0.0139045	0.0172279	0.027937	0.00819761
0	1	0.00392737	0.0061204	0.00780448	0.070303	0.00312358	0.00816028	0.0124765	0.0118698	0.0211298	0.00842622
0	1	0.204157	0.224394	0.0112315	0.0128895	0.0277898	0.314248	0.31235	0.318393	0.0220037	0.0126328
0	1	0.00841671	0.00597645	0.0604378	0.00307102	0.0163127	0.0074534	0.00271068	0.00907352	0.0282179	0.0113473
0	1	0.0933613	0.0478582	0.00886819	0.0199537	0.148093	0.0465587	0.00634517	0.0319811	0.0289476	0.0105741
0	1	0.00908878	0.00668848	0.0102246	0.0104679	0.0167703	0.003673	0.00773549	0.0141774	0.0245162	0.00707829
0	1	0.00437567	0.00270418	0.0473224	0.00790257	0.00672777	0.00674653	0.00267439	0.00921041	0.0198604	0.00756442
0	1	0.0323141	0.00668848	0.0299399	0.0070281	0.0401671	0.02022	0.00550343	0.0095428	0.0141602	0.0177971
0	1	0.0323141	0.00732139	0.0293012	0.0070281	0.0401671	0.0198959	0.00531249	0.0095428	0.0156501	0.0176333
0	1	0.0313046	0.0221938	0.0145935	0.00977439	0.0607575	0.013001	0.00782522	0.0210804	0.012454	0.0121051
0	1	0.00706969	0.00811254	0.0202061	0.0197368	0.0142463	0.00805289	0.0105161	0.0124842	0.0302835	0.0110926
0	1	0.0695985	0.0722854	0.00756919	0.0893002	0.12496	0.0313597	0.0402148	0.0211471	0.0508574	0.00838585
0	1	0.00639761	0.0021361	0.0379179	0.00916899	0.00764556	0.00968139	0.00588129	0.0134147	0.0253297	0.00780072
0	1	0.126001	0.0333061	0.006903	0.0125531	0.180066	0.0380458	0.00716405	0.0289723	0.0193758	0.0104512
0	1	0.0323731	0.0249057	0.0158524	0.00981849	0.0796093	0.0197788	0.00655896	0.0180102	0.0160966	0.0206379
0	1	0.0133242	0.00412825	0.0065456	0.00423774	0.0178928	0.00968139	0.00203301	0.00919084	0.0188105	0.00524989
0	1	0.228355	0.335958	0.00311038	0.0101212	0.214665	0.0953847	0.0265427	0.121351	0.00742315	0.0152019
0	1	0.156813	0.627946	0.00778815	0.0312397	0.31263	0.0865459	0.0728487	0.16189	0.0103767	0.020433
0	1	0.13951	0.128302	0.00413363	0.00503855	0.0291027	0.208643	0.1096	0.158936	0.00971266	0.00677189
0	1	0.222804	0.208003	0.00709783	0.0048872	0.106283	0.0930577	0.0111575	0.0786565	0.00814189	0.0204062
0	1	0.0291754	0.0113848	0.0253868	0.00264295	0.0565071	0.0165665	0.00534878	0.0149596	0.0207796	0.0116016
0	1	0.154928	0.104471	0.0194501	0.0160492	0.131784	0.0697567	0.0412073	0.0581348	0.0172683	0.00896986
0	1	0.0346707	0.00356016	0.0226661	0.00899448	0.0530081	0.0141999	0.00787802	0.0137862	0.0180068	0.0124495
0	1	0.0373633	0.00405463	0.0315959	0.00828295	0.0515795	0.0158597	0.00720035	0.0151579	0.017976	0.0129804
0	1	0.098771	0.034828	0.00897391	0.00614205	0.0393532	0.0803848	0.0277905	0.0530058	0.0056937	0.00460259
0	1	0.0925815	0.0306617	0.00897391	0.00614205	0.0402709	0.0742277	0.0263571	0.0488803	0.0056937	0.00404906
0	1	0.26385	0.338654	0.0112721	0.0173229	0.0262338	0.371313	0.452924	0.3374	0.0200085	0.0124435
0	1	0.121204	0.0624763	0.0149429	0.00888835	0.103402	0.0510362	0.00599016	0.0180102	0.0158392	0.0121951
0	1	0.297536	0.0791187	0.00889261	0.0689382	0.120843	0.197491	0.730545	0.126324	0.118642	0.0180568
0	1	0.239588	0.0856293	0.0133506	0.047689	0.0818664	0.171941	0.454278	0.14264	0.0737975	0.00755273
0	1	0.000224345	0.00668848	0.0262151	0.00521193	0.00973654	0.00674653	0.00399344	0.00498654	0.0286558	0.00542343
0	1	0.0501281	0.00199214	0.0673065	0.00121078	0.0105505	0.0176581	0.00199672	0.0064922	0.021622	0.0195745
0	1	0.0784295	0.0456502	0.00579847	0.00820526	0.110629	0.0363361	0.00591758	0.0196696	0.0154699	0.0195034
0	1	0.0484437	0.0092564	0.0625491	0.00670338	0.0260492	0.0251116	0.00591758	0.0179906	0.0217379	0.0105168
0	1	0.152372	0.394394	0.013603	0.0116787	0.0211217	0.339429	0.448941	0.456484	0.0385248	0.0186345
0	1	0.373729	0.918748	0.00951796	0.02885	0.152403	0.173227	0.332701	0.342725	0.0113612	0.0142922
0	1	0.0572296	0.0130968	0.0421789	0.0076335	0.0836926	0.0283237	0.00459853	0.0145881	0.0280618	0.00833606
0	1	0.078779	0.0904587	0.0144719	0.0383443	0.104555	0.0400945	0.0146884	0.0141578	0.0106841	0.0716837
0	1	0.111448	0.216194	0.00834854	0.0445745	0.108958	0.0695554	0.138713	0.10466	0.0245816	0.00930243
0	1	0.0148115	0.0126649	0.0136938	0.0752233	0.0379627	0.0127862	0.022569	0.0141969	0.0667749	0.00907346
0	1	0.185825	0.216911	0.00600969	0.0119153	0.447513	0.0891676	0.0707591	0.0807637	0.0133564	0.0160674
0	1	0.0124549	0.00910477	0.0803431	0.0251736	0.0152947	0.0253251	0.00577245	0.0298996	0.109913	0.0641523
0	1	0.0124549	0.00910477	0.0810486	0.0261153	0.0141643	0.0257951	0.00577245	0.0308801	0.110192	0.0653842
0	1	0.0114453	0.0112383	0.106449	0.0294261	0.0174858	0.0306731	0.00712779	0.0364907	0.131534	0.0726025
0	1	0.0114453	0.011665	0.107783	0.029736	0.0174858	0.0306879	0.00712779	0.0360203	0.13394	0.0733108
0	1	0.0151489	0.00782466	0.121872	0.0282005	0.0172304	0.0343321	0.00720035	0.038116	0.14342	0.080309
0	1	0.0151489	0.00800247	0.122175	0.0282005	0.0172304	0.0341357	0.00720035	0.0391611	0.144938	0.0794455
0	1	0.0151489	0.00910477	0.127948	0.029075	0.0171384	0.0341947	0.00655896	0.0405739	0.14602	0.0819289
0	1	0.0192086	0.0110969	0.141617	0.0260348	0.0172586	0.0407252	0.00638683	0.0487447	0.159267	0.092137
0	1	0.0181804	0.0110969	0.148483	0.0263403	0.0186823	0.0404699	0.00604361	0.0485155	0.162116	0.093398
0	1	0.017255	0.0110969	0.153137	0.0266935	0.0182999	0.0402441	0.00599016	0.0479098	0.164213	0.0913235
0	1	0.00639761	0.0061204	0.0859264	0.0149086	0.0165541	0.0156137	0.00659525	0.0170797	0.0710849	0.0465243
0	1	0.00692145	0.00631818	0.0855158	0.0148918	0.0167197	0.0163991	0.00595387	0.0179906	0.073093	0.0475645
0	1	0.0111107	0.00629904	0.0976945	0.0149423	0.0192176	0.0187946	0.00926964	0.0321875	0.0864956	0.0544934
0	1	0.00471313	0.00270418	0.0306988	0.0101432	0.013202	0.0205457	0.0052762	0.0087997	0.0279108	0.0411218
0	1	0.00505058	0.00199214	0.0280504	0.00838986	0.0144771	0.0172052	0.00395715	0.00688334	0.0262973	0.0344609
0	1	0.00564926	0.00270418	0.0277011	0.00767757	0.0135593	0.0156449	0.0052762	0.00686215	0.0250281	0.0364199
0	1	0.00639761	0.00270418	0.0286758	0.00767757	0.0135593	0.0156449	0.00577505	0.00688334	0.0255313	0.0358706
0	1	0.00572268	0.0039843	0.00300484	0.00400115	0.00367116	0.00236666	0.00205082	0.00152528	0.00816806	0.0272755
0	1	0.380471	0.752266	0.01085	0.0452016	0.125378	0.335323	0.346144	0.442374	0.0312924	0.0125397
0	1	0.338711	0.54036	0.0104032	0.0129567	0.199903	0.151805	0.076239	0.3914	0.00965796	0.0171151
0	1	0.180325	0.1214	0.0162262	0.00657025	0.178212	0.0799293	0.0139045	0.0509636	0.01252	0.0128281
0	1	0.0816565	0.0298822	0.00538434	0.0100991	0.0511063	0.0504274	0.0125492	0.0518011	0.00545411	0.0111165
0	1	0.00673223	0.00583248	0.0161999	0.00367642	0.0006624	0.00769946	0.00433064	0.00690293	0.025676	0.00697615
0	1	0.00673223	0.00583248	0.0147881	0.00367642	0.0006624	0.00769946	0.00456224	0.00655039	0.025676	0.00697615
0	1	0.00673223	0.00533467	0.0131652	0.00367642	0.0008096	0.00769946	0.00456224	0.00616417	0.025676	0.00697615
0	1	0.269443	0.405726	0.00655376	0.0521818	0.128613	0.147599	0.352523	0.266416	0.020256	0.0131893
0	1	0.0114426	0.0240156	0.00963993	0.0632018	0.0329764	0.00674653	0.0217462	0.00956235	0.0252753	0.00532182
0	1	0.0245752	0.00924873	0.0243866	0.00896718	0.0405741	0.0150356	0.00399344	0.0075938	0.0232866	0.0135438
0	1	0.0228365	0.00970364	0.025005	0.00856362	0.0398353	0.0143385	0.00467111	0.0080175	0.0242298	0.0134158
0	1	0.257857	0.34314	0.0126041	0.029736	0.144804	0.136378	0.117244	0.141792	0.0239203	0.0122175
0	1	0.0299015	0.0126649	0.0307062	0.0128674	0.0735677	0.017996	0.0126285	0.0315552	0.00915259	0.00716922
0	1	0.0168334	0.00672804	0.0297639	0.0126088	0.037366	0.0183742	0.0137593	0.0276117	0.0378084	0.0111767
0	1	0.0168278	0.00388019	0.00925809	0.0127232	0.0123853	0.00805289	0.00755732	0.0120735	0.0150597	0.00769884
0	1	0.0191872	0.00540837	0.0336216	0.00335169	0.0227851	0.0133856	0.00588129	0.020254	0.0279011	0.00825321
0	1	0.0191872	0.00540837	0.0333455	0.00335169	0.0227851	0.0133856	0.00522109	0.0175799	0.0262337	0.00708166
0	1	0.00336612	0.00540837	0.0229748	0.00363234	0.00764556	0.00473331	0.00511519	0.0114983	0.0367632	0.00666523
0	1	0.242092	0.168202	0.00717911	0.0416535	0.0477435	0.232116	0.362322	0.225032	0.0424367	0.00984493
0	1	0.0513957	0.00281086	0.0239592	0.00307102	0.0201354	0.0305467	0.00523991	0.01494	0.0178765	0.0104238
0	1	0.0444372	0.0200654	0.0126041	0.0109452	0.0380762	0.0106545	0.0191081	0.0302385	0.0217379	0.0107188
0	1	0.00675936	0.00384035	0.0576553	0.00367642	0.0207545	0.0103122	0.00128276	0.0191639	0.0336045	0.00815982
0	1	0.00875132	0.00782466	0.0303487	0.00916899	0.0116641	0.00790379	0.00335206	0.0137862	0.01631	0.00917259
0	1	0.0169427	0.0126342	0.0101511	0.00586139	0.0168329	0.0106644	0.00392086	0.0103642	0.00494876	0.0247516
0	1	0.080798	0.0438427	0.0065944	0.0124522	0.0674852	0.0369528	0.00452595	0.0275024	0.00643863	0.017462
0	1	0.019132	0.0192094	0.0125635	0.0110293	0.0301269	0.0168162	0.00855569	0.0175994	0.0161412	0.0107184
0	1	0.142058	0.126657	0.0115483	0.0173174	0.134958	0.0516651	0.0345373	0.050139	0.0374724	0.0123221
0	1	0.158934	0.668394	0.0100214	0.00860771	0.0202871	0.300525	0.223543	0.457583	0.0176019	0.013636
0	1	0.259231	0.108431	0.0165752	0.00455486	0.057597	0.19991	0.0363995	0.12472	0.00891301	0.0137117
0	1	0.203862	0.156941	0.0179478	0.00581732	0.0476765	0.265882	0.0820309	0.214827	0.0135961	0.0125149
0	1	0.081394	0.0251936	0.00951796	0.0210878	0.0468559	0.0294942	0.0112301	0.0237332	0.0113612	0.0149165
0	1	0.127856	0.231731	0.0162343	0.0104239	0.29874	0.0395164	0.0140133	0.0943137	0.0158046	0.0075215
0	1	0.0175027	0.00996076	0.0161937	0.0101432	0.0511725	0.0125898	0.00659525	0.0157406	0.0165758	0.0102491
0	1	0.0882737	0.0890116	0.0131888	0.011606	0.135371	0.055219	0.0104798	0.030892	0.00939219	0.00843931
0	1	0.126903	0.219842	0.00953065	0.0278642	0.153537	0.0532065	0.0487091	0.0802315	0.0106425	0.00629116
0	1	0.210089	0.733558	0.00825898	0.0104239	0.0214124	0.380797	0.44714	0.680503	0.0166161	0.00741914
0	1	0.493201	0.609043	0.0162069	0.03693	0.186375	0.221347	0.391916	0.256271	0.0347977	0.00825125
0	1	0.228814	0.777775	0.00959924	0.0211284	0.23456	0.0907851	0.12487	0.281942	0.00891301	0.018542
0	1	0.19184	0.625111	0.00909575	0.0201983	0.236075	0.0790451	0.118183	0.212241	0.00715414	0.019004
0	1	0.108092	0.0610523	0.0603077	0.00682516	0.0314509	0.0832496	0.0156363	0.0684963	0.018939	0.0112632
0	1	0.0666502	0.00619237	0.0657002	0.0054067	0.0205675	0.03673	0.00602645	0.0103446	0.019024	0.00686203
0	1	0.109777	0.352227	0.00846223	0.00367642	0.0165857	0.251323	0.194977	0.395035	0.00518836	0.0161082
0	1	0.00603022	0.00347555	0.0534254	0.00674744	0.0108824	0.00614705	0.00260181	0.00651181	0.0356467	0.0161637
0	1	0.0411487	0.043123	0.00834854	0.0115906	0.0756894	0.0224983	0.00862825	0.0298604	0.0204877	0.0261126
0	1	0.0060573	0.0136571	0.0189546	0.0128454	0.0235329	0.0185798	0.00980214	0.0126521	0.0238007	0.019618
0	1	0.0225561	0.0178582	0.00468549	0.0287466	0.0443042	0.0118039	0.0398792	0.00956235	0.0289269	0.0219405
0	1	0.0225561	0.0197775	0.0065944	0.025779	0.0479303	0.0126841	0.0362468	0.01062	0.0278942	0.0141158
0	1	0.32881	0.498721	0.00955862	0.0250686	0.202622	0.140464	0.114111	0.235256	0.0157448	0.00949173
0	1	0.0605256	0.0297383	0.00929865	0.0130912	0.0601127	0.0223915	0.0245294	0.0141774	0.0215336	0.0133298
0	1	0.0629469	0.0021361	0.0667899	0.00581732	0.0286303	0.0303797	0.0123004	0.0214322	0.0333911	0.0138909
0	1	0.183858	0.0562856	0.0137329	0.00153551	0.141281	0.0823862	0.0577789	0.035264	0.0349838	0.00512764
0	1	0.0127924	0.00583248	0.0220408	0.00981849	0.0393532	0.0128936	0.0117626	0.00739175	0.027937	0.011155
0	1	0.22788	0.232536	0.008056	0.00367642	0.11428	0.103645	0.00923336	0.0991044	0.00987137	0.0163874
0	1	0.122871	0.097637	0.0101433	0.010106	0.127456	0.0441775	0.0137566	0.0568398	0.011792	0.0119856
0	1	0.0225533	0.00270418	0.0356337	0.00851954	0.0283743	0.010773	0.00666783	0.0122414	0.0368631	0.0103006
0	1	0.0356831	0.00128012	0.0777033	0.00181617	0.017535	0.0188258	0.0026381	0.0087997	0.0254364	0.0258765
0	1	0.184521	0.0160811	0.0362852	0.00670338	0.0267595	0.104049	0.0197551	0.0742366	0.00928873	0.0137847
0	1	0.0119763	0.00967283	0.00635077	0.00549259	0.0210533	0.010773	0.00591758	0.0126129	0.0192636	0.00709701
0	1	0.0383742	0.00484027	0.0213748	0.00609798	0.0272425	0.0192867	0.00866452	0.016752	0.0214983	0.00926573
0	1	0.0623624	0.0573845	0.0113127	0.0752615	0.0991696	0.0329963	0.0653457	0.0302064	0.0340147	0.0120233
0	1	0.00976371	0.0039843	0.0272871	0.00456246	0.023192	0.00720736	0.00331577	0.0111268	0.0209985	0.00709401
0	1	0.183539	0.447171	0.0130669	0.0154699	0.0217157	0.296002	0.311262	0.359969	0.0133279	0.0138779
0	1	0.0164931	0.00470433	0.0345369	0.00553666	0.0144771	0.0133856	0.00064138	0.0126717	0.0200553	0.00949173
0	1	0.0199415	0.00978275	0.0434562	0.00642271	0.0312433	0.0134931	0.00463482	0.010325	0.0269263	0.0105385
0	1	0.0131298	0.00458965	0.0311366	0.00884427	0.0409355	0.00935924	0.00612737	0.020699	0.0201617	0.00681192
0	1	0.0420806	0.00569625	0.0230476	0.00811479	0.0768692	0.0224786	0.00402972	0.0141578	0.0242385	0.0261241
0	1	0.122279	0.0889814	0.00930298	0.00795822	0.068983	0.150823	0.023794	0.119313	0.0172737	0.0103402
0	1	0.0804549	0.0129528	0.0265888	0.00510859	0.0528564	0.0218515	0.0112664	0.0164653	0.0242385	0.00667874
0	1	0.0713633	0.0393615	0.0138548	0.00628704	0.123305	0.0320728	0.00686054	0.03098	0.0208003	0.0179102
0	1	0.0358747	0.0167889	0.00897391	0.0208918	0.0513543	0.0124328	0.00795059	0.0157347	0.0244895	0.00781419
0	1	0.023259	0.0407066	0.00713039	0.0178335	0.0690293	0.0171273	0.0775271	0.0203177	0.0280549	0.0104394
0	1	0.00639761	0.00327226	0.0249784	0.00737082	0.00856334	0.0121867	0.00395715	0.0110877	0.0254364	0.00833308
0	1	0.084496	0.0330182	0.0220807	0.0114133	0.122094	0.0375011	0.00994729	0.0206696	0.0203848	0.0129482
0	1	0.115117	0.00840042	0.0714406	0.00614205	0.0416435	0.0570008	0.00787802	0.0183621	0.0293963	0.0178001
0	1	0.00908878	0.00327226	0.0505818	0.00948216	0.00922574	0.00282749	0.00199672	0.00729403	0.0260304	0.0138442
0	1	0.0104386	0.00199214	0.0297639	0.0190316	0.0193693	0.0112338	0.00784173	0.0107161	0.0296402	0.00803567
0	1	0.306445	0.485753	0.0133511	0.00808741	0.105744	0.121103	0.0199309	0.209982	0.00434543	0.0122452
0	1	0.0903982	0.171052	0.00296421	0.00967989	0.137648	0.0465737	0.025591	0.0563052	0.00495749	0.0173636
0	1	0.00942626	0.00284813	0.0356438	0.00916899	0.0152683	0.0112687	0.0026381	0.0108726	0.034881	0.00583323
0	1	0.21545	0.289111	0.00951796	0.00888835	0.0359002	0.266776	0.325265	0.399776	0.0192898	0.0120223
0	1	0.0339986	0.0126902	0.0254274	0.00814667	0.036379	0.0158597	0.00267439	0.0150589	0.027766	0.00639033
0	1	0.0107733	0.028034	0.00780448	0.07001	0.0345839	0.014692	0.0231741	0.0140296	0.0318685	0.0092033
0	1	0.161535	0.0447535	0.0131888	0.0131702	0.18061	0.0666308	0.00855569	0.040205	0.0250128	0.00944519
0	1	0.00437567	0.00469633	0.0766803	0.00707217	0.00740856	0.0157523	0.00131905	0.00727445	0.0426043	0.0118954
0	1	0.0696789	0.00512045	0.050583	0.00828295	0.0439899	0.0260724	0.00399344	0.015683	0.0302538	0.0203345
0	1	0.142684	0.0155163	0.0502132	0.0116787	0.105662	0.0752867	0.0138319	0.0378856	0.0409643	0.012947
0	1	0.130016	0.115773	0.0764116	0.0021409	0.0317554	0.124246	0.00331577	0.0409286	0.0150859	0.0141182
0	1	0.361171	0.0192171	0.0590784	0.00493126	0.0782214	0.197197	0.00855569	0.0527301	0.0345408	0.0196099
0	1	0.157602	0.102901	0.00965607	0.00335169	0.234789	0.0531541	0.0120489	0.0382886	0.0113612	0.0164294
0	1	0.0383715	0.0129528	0.0172982	0.00553666	0.0466874	0.0134931	0.00795059	0.0233291	0.0200085	0.0135527
0	1	0.00370358	0.00327226	0.0171927	0.00460654	0.00316038	0.00544018	0	0.0114788	0.0150118	0.00291656
0	1	0.0181776	0.00284813	0.0251675	0.00679153	0.0436598	0.0209348	0.00591758	0.00765735	0.0225451	0.0231171
0	1	0.185263	0.150358	0.0128597	0.0380778	0.121754	0.0952231	0.256895	0.0759401	0.060061	0.0138592
0	1	0.0781012	0.0301701	0.0131419	0.0151226	0.112255	0.0325961	0.0145095	0.0306035	0.0238568	0.0127905
0	1	0.296499	0.669409	0.0169083	0.0586026	0.0353788	0.521547	0.759778	0.713089	0.0367052	0.0205259
0	1	0.014964	0.00356016	0.0550696	0.0101432	0.00948114	0.0116075	0.00131905	0.00383279	0.0221809	0.0257786
0	1	0.24908	0.800758	0.00772319	0.00335169	0.0779401	0.147194	0.0571259	0.418494	0.00148986	0.00670943
0	1	0.00302866	0.00356016	0.0113799	0.00839021	0.0193183	0.0074534	0.00595523	0.0168956	0.0403166	0.0105722
0	1	0.0915629	0.0316282	0.0155683	0.00549259	0.104693	0.0416863	0.00741808	0.021875	0.0138651	0.0181974
0	1	0.0382902	0.0021361	0.0903238	0.00307102	0.0228771	0.0189933	0.00203301	0.0110877	0.0333587	0.0177041
0	1	0.0222186	0.0115233	0.0222439	0.00549259	0.0747127	0.021104	0.00856113	0.00921041	0.0244638	0.0311224
0	1	0.0168334	0.0102772	0.0249236	0.00707217	0.0338942	0.010527	0.00196043	0.0164653	0.0175602	0.00842921
0	1	0.0286105	0.0105288	0.0453323	0.00730116	0.050159	0.0168912	0.00474369	0.00803709	0.0416986	0.0172862
0	1	0.0323198	0.0165053	0.00959924	0.0076335	0.0433257	0.0188258	0.00260181	0.0115293	0.0155651	0.0113653
0	1	0.00673223	0.00981679	0.00242013	0.0262005	0.0127931	0.00272009	0.0052762	0.0061207	0.0153255	0.00428103
0	1	0.238868	0.752286	0.0101433	0.00785211	0.237569	0.103033	0.0177534	0.19624	0.00839571	0.0213703
0	1	0	0.00284813	0.00955862	0.00186024	0.00249798	0.00402644	0.0026381	0.00653139	0.00891301	0.00783354
0	1	0	0.00284813	0.00955862	0.00186024	0.00249798	0.00402644	0.0026381	0.00653139	0.00891301	0.00790582
0	1	0.0851991	0.105781	0.00889261	0.054499	0.120403	0.0527272	0.0553367	0.0306539	0.0593614	0.0179606
0	1	0.128482	0.0667177	0.00456434	0.0122988	0.0644286	0.0612109	0.0118715	0.0558489	0.0113612	0.0176853
0	1	0.113297	0.0704589	0.00530305	0.0141443	0.0630032	0.0731688	0.030907	0.087237	0.0135961	0.0100052
0	1	0	0.00384035	0.0179884	0.00398646	0.00997129	0.00437987	0.00395715	0.00420431	0.0265179	0.00417889
0	1	0.0111079	0.00967283	0.0167784	0.00614205	0.0213565	0.00685393	0.00467111	0.0134147	0.018537	0.00521969
0	1	0.111436	0.141842	0.00851096	0.00767757	0.0929814	0.0433379	0.0113026	0.0654896	0.00619902	0.0147095
0	1	0.0918255	0.0283329	0.00819429	0.00735283	0.0937624	0.0312586	0.0296275	0.0344303	0.00989753	0.00540898
0	1	0.427157	0.362256	0.0120929	0.054186	0.109968	0.281761	0.598398	0.305854	0.033117	0.0147174
0	1	0.427457	0.37354	0.0132213	0.0549694	0.115382	0.276402	0.582615	0.298742	0.0319012	0.0147174
0	1	0.290585	0.158784	0.00901454	0.0696038	0.0973257	0.183817	0.264031	0.186917	0.0441229	0.00667874
0	1	0.0701546	0.0420732	0.0101574	0.013663	0.0964604	0.041316	0.011627	0.0233291	0.0197142	0.0480907
0	1	0.230053	0.158566	0.0077568	0.0215418	0.105587	0.111282	0.192941	0.126755	0.0359017	0.00782308
0	1	0.0198593	0.0039843	0.055517	0.0060539	0.0331537	0.0124045	0.00196043	0.0114038	0.0233258	0.0143701
0	1	0.00639761	0	0.0215698	0.00493126	0.00632075	0.00764055	0.00333424	0.00346125	0.0159376	0.0158746
0	1	0.00100956	0.0039843	0.0179478	0.00121078	0.00565836	0.00911319	0.00196043	0.0088193	0.0239727	0.00835094
0	1	0.0100983	0.0209291	0.0347669	0.0027463	0.00866619	0.0118964	0.00199672	0.0107161	0.0200085	0.00794738
0	1	0.0323169	0.00882458	0.0656596	0.00153551	0.0212527	0.0164476	0.0052762	0.00805666	0.0115788	0.00755644
0	1	0.136109	0.0965187	0.00413363	0.00460654	0.0394036	0.0978085	0.0234427	0.113712	0.0081146	0.00748157
0	1	0.0235657	0.00868061	0.0491487	0.00335169	0.0361626	0.0101735	0.00399344	0.0160167	0.0524151	0.0150978
0	1	0.00827555	0.00455788	0.00475898	0.0298114	0.0114182	0.00859164	0.00395715	0.0114983	0.0356467	0.00785235
0	1	0.18971	0.254237	0.0147397	0.00581732	0.0293335	0.327938	0.335354	0.320288	0.0103767	0.0166705
0	1	0.224737	0.230049	0.00830789	0.0528569	0.13473	0.102356	0.134518	0.130086	0.0222948	0.0166822
0	1	0.0922034	0.0375662	0.0079669	0.0259274	0.0638972	0.0503658	0.0448419	0.0557262	0.0172887	0.00872706
0	1	0.0259745	0.00740051	0.0156277	0.0124766	0.0582992	0.00788592	0.00652268	0.0245416	0.0323804	0.0050244
0	1	0.0215437	0.00412825	0.0366669	0.00999821	0.0114684	0.0154364	0.00798688	0.0124913	0.0278041	0.0144611
0	1	0.146904	0.0763324	0.0408492	0.00335169	0.0432237	0.15451	0.0742242	0.152349	0.0207796	0.0162877
0	1	0.0414029	0.0170733	0.00663506	0.0048872	0.0804338	0.0284317	0.00980214	0.0228169	0.0145523	0.00657661
0	1	0.128584	0.273145	0.0113941	0.0672252	0.158463	0.0571269	0.268804	0.0806729	0.0301032	0.0196767
0	1	0.0540841	0.0330614	0.00893325	0.0532945	0.147557	0.0240861	0.0203545	0.0340452	0.0390848	0.00950073
0	1	0.0138019	0.00469633	0.0291792	0.00735283	0.0298028	0.00939791	0.0093059	0.0111072	0.0366735	0.0105739
0	1	0.0393838	0.0172173	0.00784511	0.0104239	0.0254091	0.0224227	0.0301606	0.0173452	0.0359875	0.00470228
0	1	0.0242349	0.00291753	0.043471	0.00460654	0.0333374	0.0116185	0.00919707	0.00803709	0.0448907	0.00968657
0	1	0.0077446	0.00270418	0.0297875	0.00577325	0.00988815	0.0075608	0.00399344	0.0107357	0.0326668	0.0102254
0	1	0.268734	0.331027	0.0083892	0.0410617	0.141929	0.107308	0.31027	0.12082	0.0635335	0.0179202
0	1	0.254873	0.257812	0.0101027	0.00735283	0.0793293	0.176984	0.0778865	0.184869	0.0100408	0.0173776
0	1	0.00967581	0.00882458	0.0149537	0.0048872	0.0177703	0.0074534	0.00331577	0.0169933	0.0180394	0.00563841
0	1	0.00471313	0.00327226	0.0228287	0.0048872	0.00565836	0.0100072	0.00128276	0.00885792	0.0199846	0.00333937
0	1	0.106552	0.0792848	0.00600969	0.0126529	0.104492	0.0573149	0.0371512	0.048247	0.0296456	0.00597342
0	1	0.274018	0.166463	0.00540058	0.0287208	0.20168	0.134598	0.0795408	0.0890001	0.0420122	0.0113096
0	1	0.112425	0.011159	0.040744	0.00372687	0.0540856	0.0435853	0.00926964	0.0400486	0.0228673	0.0135527
0	1	0.00875132	0.00270418	0.0345633	0.00518609	0.0119791	0.0118732	0.00128276	0.00383279	0.0301891	0.00852236
0	1	0.0262568	0.00797959	0.0306332	0.00335169	0.0123862	0.027079	0.0157561	0.0149015	0.0264472	0.00932526
0	1	0.0579073	0.0229059	0.0131482	0.00828295	0.0607015	0.0260644	0.00388457	0.0157026	0.0160966	0.00925977
0	1	0.0120885	0.0167931	0.0228287	0.00832703	0.0457887	0.0074534	0.00335206	0.0141578	0.0407609	0.00645277
0	1	0.0218784	0.00796858	0.0583341	0.0076335	0.049239	0.0154004	0.00531249	0.0222144	0.0271685	0.00745631
0	1	0.307933	0.0639558	0.0217227	0.00486594	0.0591706	0.189466	0.0239257	0.120151	0.0235756	0.00929944
0	1	0.164992	0.297554	0.00930298	0.0116787	0.199825	0.0603769	0.0169594	0.0835372	0.0140895	0.0131502
0	1	0.124975	0.0741798	0.00830789	0.0140415	0.075328	0.0566991	0.00730921	0.0481585	0.0146067	0.0278489
0	1	0.0957413	0.100052	0.00484027	0.0423811	0.179906	0.0279477	0.0312699	0.0306427	0.0802492	0.0164619
0	1	0.0764168	0.0277462	0.00655376	0.00729002	0.0384831	0.0475791	0.00523991	0.0356292	0.00724598	0.0115614
0	1	0.111508	0.0624763	0.0149429	0.00888835	0.109128	0.0502207	0.00802315	0.0180102	0.018404	0.0144597
0	1	0.0737283	0.00788617	0.0597717	0.00367642	0.0645324	0.0341768	0.00338835	0.0275529	0.0164875	0.0156343
0	1	0.0723785	0.0109607	0.0214154	0.0206744	0.0898589	0.030069	0.0126217	0.02065	0.0304038	0.0188716
0	1	0.213089	0.254938	0.0162018	0.00733814	0.0852243	0.206931	0.126962	0.316084	0.0108559	0.0140921
0	1	0.0686665	0.00284813	0.0269623	0.0161342	0.041409	0.0397273	0.00851939	0.0298604	0.0268703	0.0148701
0	1	0.116999	0.0537452	0.0178939	0.0217814	0.18894	0.0549512	0.00988946	0.0269761	0.0251475	0.0142901
0	1	0.0393842	0.0246003	0.00553051	0.0590159	0.044644	0.0124328	0.0351319	0.0191443	0.027937	0.00603749
0	1	0.142674	0.151968	0.00951796	0.00553666	0.0343808	0.160532	0.00778253	0.16256	0.0190796	0.0116483
0	1	0.0763156	0.032026	0.0159074	0.0111638	0.139571	0.0365391	0.0244931	0.0167634	0.0170549	0.0162272
0	1	0.0531586	0.0105288	0.0187146	0.00674744	0.0719713	0.0282163	0.0052762	0.0233486	0.0393267	0.00676888
0	1	0.0101012	0.00555231	0.0962926	0.015514	0.0192176	0.0189125	0.00926964	0.0293505	0.0850351	0.0551046
0	1	0.0111107	0.00555231	0.0965687	0.0149423	0.0192176	0.0187946	0.00926964	0.0319311	0.0850351	0.0548713
0	1	0.00370358	0.00270418	0.0281317	0.0101432	0.0126415	0.0202708	0.0052762	0.00928044	0.0279108	0.040078
0	1	0.00235657	0.00469633	0.0136922	0.00485356	0.014118	0.00891624	0.00327948	0.00344167	0.0289988	0.00588068
0	1	0.289764	0.707856	0.00910836	0.0115642	0.227132	0.109817	0.0402142	0.216187	0.0128479	0.0118718
0	1	0.17981	0.162222	0.00639273	0.0143809	0.029872	0.17405	0.106829	0.225756	0.00470917	0.00845993
0	1	0.41849	1.11805	0.0107687	0.0126088	0.273745	0.227889	0.316268	0.51521	0.0113612	0.0165292
0	1	0.00403821	0.00327226	0.00717911	0.00428181	0.00356738	0.00176718	0.00260181	0.00498654	0.0229642	0.0142889
0	1	0.194765	0.373354	0.00875895	0.0203044	0.189102	0.0813591	0.0203948	0.121449	0.0111216	0.011263
0	1	0.0621574	0.00484027	0.0657619	0.0027463	0.0141949	0.0314573	0.00267439	0.0150899	0.0256281	0.0109687
0	1	0.120877	0.00469633	0.0668172	0.00395708	0.0490021	0.0582868	0.00399344	0.0167255	0.0310489	0.0303143
0	1	0.0766604	0.0582426	0.0651153	0.00407866	0.0456976	0.0535738	0.00399344	0.0302516	0.0219229	0.00708428
0	1	0.0107733	0.00327226	0.029366	0.0106605	0.0229367	0.0143669	0.00463482	0.0137862	0.0271006	0.0123137
0	1	0.257529	0.416971	0.0104382	0.00742649	0.310769	0.0927974	0.05515	0.185956	0.0155389	0.0145726
0	1	0.129771	0.23043	0.00881132	0.0386245	0.0180445	0.304171	0.545037	0.36346	0.0481589	0.0118773
0	1	0.0605421	0.0206735	0.0183133	0.0163293	0.126187	0.0321821	0.0354018	0.0371252	0.0304376	0.00972669
0	1	0.0370311	0.0147372	0.0119381	0.00860771	0.049278	0.013414	0.00663154	0.0173953	0.0183052	0.00814079
0	1	0.0748062	0.0406254	0.00358956	0.0703004	0.0584202	0.0353081	0.0843384	0.0168368	0.0326735	0.016976
0	1	0.241881	0.0662183	0.0112721	0.0119321	0.0556354	0.201287	0.211527	0.119317	0.019769	0.00646807
0	1	0.00201911	0.00512045	0.00421491	0.0171052	0.00341577	0.00236666	0.00399344	0.00653139	0.0257229	0.00544267
0	1	0.0993049	0.0164654	0.0283753	0.00916899	0.0894083	0.0736288	0.0191444	0.0204169	0.0357769	0.018695
0	1	0.210523	0.377229	0.0203026	0.016647	0.0526173	0.292964	0.173756	0.21908	0.00650396	0.0138807
0	1	0.0376741	0.00868061	0.0231046	0.00243838	0.0430685	0.0183858	0.00723663	0.0221753	0.0196796	0.0114215
0	1	0.00572268	0.175864	0.049985	0.0158364	0.00565655	0.0492662	0.00703221	0.00571059	0.0354875	0.00637726
0	1	0.135995	0.00256024	0.062093	0.0057228	0.0370391	0.0660066	0.00335206	0.0206304	0.0177999	0.017695
0	1	0.140762	0.0021361	0.101272	0	0.0415398	0.075249	0.00591758	0.0252846	0.0257022	0.0179463
0	1	0.251544	0.0408319	0.0482965	0.0111237	0.0410849	0.183088	0.0455986	0.0925822	0.0346414	0.0150073
0	1	0.0151461	0.00071203	0.0447783	0.00543576	0.00356738	0.00957404	0.00233828	0.0103446	0.0281492	0.0121839
0	1	0.119494	0.0488599	0.00776383	0.0149399	0.0774762	0.083708	0.0382463	0.0452731	0.0316905	0.0141214
0	1	0.121561	0.0487214	0.00776383	0.0146541	0.0770428	0.0830505	0.0381915	0.0455274	0.0302398	0.0140395
0	1	0.0235684	0.00597645	0.0144395	0.0353492	0.0210415	0.0126788	0.00917688	0.0122609	0.030758	0.00282197
0	1	0.243957	0.318335	0.0129938	0.0125775	0.0470738	0.335601	0.3161	0.405627	0.0182703	0.0146922
0	1	0.198614	0.384038	0.00600969	0.0172554	0.0242404	0.355717	0.309431	0.408278	0.0170811	0.0174253
0	1	0.129021	0.0175052	0.0579606	0.00423774	0.0289775	0.110431	0.017438	0.0470753	0.00963176	0.0220356
0	1	0.263181	0.189171	0.0131075	0.0236937	0.0562745	0.285135	0.244635	0.308287	0.0204637	0.0137013
0	1	0.0434249	0.00412825	0.025005	0.00367642	0.0260971	0.022821	0.00260181	0.0133951	0.0232016	0.0150425
0	1	0.0999273	0.0708768	0.00938802	0.015267	0.111844	0.0454615	0.0205901	0.0298801	0.00659617	0.02315
0	1	0.0107733	0.00857396	0.00417427	0.0258119	0.00856334	0.00805289	0.0191511	0.00878015	0.0327848	0.00336114
0	1	0.0781012	0.0358586	0.0102238	0.0234931	0.138068	0.0259258	0.0465687	0.0248739	0.0486904	0.0112632
0	1	0.0127624	0.00924873	0.0699839	0.00175413	0.00664974	0.0115717	0.00229894	0.00401855	0.0201343	0.0244164
0	1	0.00715196	0.00654452	0.010728	0.0137756	0.0128969	0.00688398	0.00795059	0.00715931	0.0326461	0.0132426
0	1	0.0328442	0.00455238	0.0730738	0.00642271	0.015944	0.0199935	0.00452595	0.00978401	0.0130319	0.00888716
0	1	0.278716	0.0186491	0.0306575	0.00670338	0.0484755	0.155814	0.00795059	0.0444217	0.0165102	0.00500268
0	1	0.202032	0.0551639	0.00768254	0.00627772	0.0413105	0.197358	0.0886359	0.134322	0.00888683	0.0122375
0	1	0.257537	0.633157	0.0125471	0.0155959	0.0325547	0.260294	0.281257	0.451021	0.00362953	0.0136616
0	1	0.181633	0.148977	0.00893325	0.00630821	0.0192655	0.28837	0.196873	0.221858	0.0276766	0.0113096
0	1	0.0437679	0.0636048	0.0072604	0.0271904	0.111767	0.020593	0.0205465	0.0264584	0.0217957	0.00563495
0	1	0.04444	0.0620082	0.00584865	0.026854	0.109586	0.0202396	0.0198583	0.0263991	0.0213612	0.00521369
0	1	0.0280825	0.00270418	0.0426767	0.00644474	0.0148311	0.0105171	0.0026381	0.00709358	0.0276974	0.00876032
0	1	0.00504775	0.00533467	0.0234214	0.00767757	0.0143255	0.00665507	0.00327948	0.0118894	0.0367751	0.00240071
0	1	0.00504775	0.00583248	0.023795	0.00828295	0.0134077	0.00850784	0.00327948	0.0118683	0.0364772	0.00291811
0	1	0.0679972	0.0498115	0.0101847	0.0119594	0.178616	0.0299442	0.0083082	0.0365629	0.00714313	0.00897733
0	1	0.216265	0.622621	0.0156496	0.0552559	0.282779	0.0840758	0.0464207	0.216149	0.0106425	0.00676289
0	1	0.267963	0.175372	0.00596905	0.0147057	0.0456643	0.27696	0.522547	0.225952	0.0400431	0.0144914
0	1	0.278855	0.203021	0.00604956	0.0100991	0.0379806	0.313845	0.537288	0.262109	0.0408654	0.0167175
0	1	0.0333294	0.00796945	0.0239981	0.0101443	0.0616752	0.017166	0.00588129	0.0224671	0.0324392	0.0133858
0	1	0.0673308	0.0150889	0.0173224	0.00735283	0.101312	0.0281238	0.00919707	0.0169835	0.0257022	0.0165889
0	1	0.154183	0.0397067	0.0145205	0.0048872	0.120773	0.0665282	0.00670411	0.0382691	0.0264472	0.0157746
0	1	0.292115	0.172141	0.0113941	0.0153992	0.0547442	0.352295	0.243968	0.363175	0.0340097	0.0116476
0	1	0.034336	0.00128012	0.106404	0.00521193	0.0220189	0.0174121	0.00192414	0.00803709	0.0421733	0.0132382
0	1	0.103519	0.0172173	0.0177453	0.00795822	0.0471804	0.0596243	0.00584501	0.0462458	0.0125854	0.0149825
0	1	0.0200831	0.00469633	0.0168838	0.00884427	0.0188541	0.0119708	0.00614483	0.0130236	0.0289215	0.012274
0	1	0.252071	0.945545	0.00600969	0.010512	0.297096	0.0929034	0.0375449	0.36848	0.00903716	0.00806634
0	1	0.143225	0.239026	0.0120936	0.0190106	0.258327	0.0680139	0.0681588	0.0975534	0.0220037	0.00411121
0	1	0.0191872	0.00597645	0.0267702	0.00790257	0.0484728	0.0108607	0.00395715	0.0149792	0.0176431	0.0107555
0	1	0.00706969	0.00199214	0.010184	0.0116346	0.0103114	0.00564635	0.00652268	0.00459542	0.0321082	0.00994367
0	1	0.00706969	0.00412825	0.0522986	0.00460654	0.0113167	0.00780683	0.00327948	0.0107161	0.0333911	0.00829073
0	1	0.0911123	0.234591	0.00367885	0.0120298	0.0812072	0.0401737	0.00746663	0.0453072	0.00369849	0.0302538
0	1	0.0725215	0.0192094	0.00709783	0.0076335	0.102793	0.036484	0.00602916	0.0218038	0.0226082	0.0123911
0	1	0.206184	0.0160811	0.0442358	0.00553666	0.0264032	0.112578	0.00588129	0.0430497	0.0145806	0.0158356
0	1	0.0295407	0.0115288	0.0207026	0.00757144	0.0627478	0.0178729	0.00635126	0.0141774	0.0390325	0.0129232
0	1	0.0292855	0.0039843	0.0221627	0.00335169	0.0474741	0.014938	0.00395715	0.0130236	0.0141965	0.00787391
0	1	0.0413758	0.0166493	0.00717911	0.0260968	0.0282918	0.0197475	0.0884114	0.0291206	0.0462422	0.00906948
0	1	0.00706969	0.00597645	0.0280098	0.00060539	0.0129698	0.00907835	0.00456224	0.00817561	0.022166	0.00715073
0	1	0.00388995	0.00284813	0.0155683	0.00242157	0.00988815	0.00236666	0.00128276	0.00995346	0.0294268	0.00656088
0	1	0.0740573	0.0756939	0.0226059	0.0089104	0.133246	0.0404782	0.00693135	0.0427565	0.0106425	0.02818
0	1	0.0905562	0.130211	0.00834854	0.0076335	0.1004	0.041562	0.0169231	0.0521809	0.00643863	0.00934512
0	1	0.013127	0.00498423	0.0191579	0.00795822	0.0262464	0.0181374	0.0052762	0.0172279	0.0355464	0.013105
0	1	0.228287	0.0858869	0.0169731	0.00684725	0.0757932	0.148662	0.0198946	0.107623	0.0165758	0.00930243
0	1	0.335417	0.0720129	0.0100864	0.0204116	0.0555086	0.238128	0.355048	0.16906	0.0402757	0.00826164
0	1	0.00942626	0.00910477	0.010184	0.00570282	0.0214326	0.0124328	0.00067767	0.0148694	0.0236623	0.00762637
0	1	0.260954	0.395377	0.010184	0.014425	0.021971	0.307644	0.355032	0.329251	0.0168153	0.00823394
0	1	0.109548	0.288424	0.00803932	0.0215192	0.134779	0.0511473	0.025499	0.106148	0.00814189	0.0246928
0	1	0.00538522	0.014657	0.0105811	0.00532965	0.0146287	0.00866218	0.00331577	0.0160742	0.00905746	0.00469912
0	1	0.0529888	0.0301584	0.0101027	0.0110733	0.0788189	0.0231071	0.00787802	0.0226593	0.0113612	0.0205498
0	1	0.00471313	0.00683243	0.00237949	0.0195929	0.00356738	0.00353436	0.00399344	0.00916966	0.0148463	0.00828443
0	1	0.0114453	0.0113848	0.031314	0.00109307	0.0110613	0.00824984	0.00727292	0.0087997	0.034205	0.0139682
0	1	0.00235657	0.00270418	0.023064	0.0027463	0.00683155	0.00165919	0.00078391	0.00651181	0.0269786	0.00635363
0	1	0.113011	0.098846	0.00393898	0.056323	0.0777767	0.0838696	0.0693998	0.0589017	0.0197951	0.0145965
0	1	0.0830195	0.0339226	0.016356	0.00581732	0.130506	0.0343723	0.0131021	0.0325591	0.0266812	0.00904574
0	1	0.0456664	0.0166745	0.015609	0.0107486	0.078633	0.0206022	0.00784173	0.0229152	0.0226645	0.00789476
0	1	0.0326544	0.00939264	0.00651311	0.00824595	0.0292898	0.01402	0.00640124	0.00572959	0.0167333	0.00925003
0	1	0.0407336	0.0328666	0.010352	0.0027463	0.0640198	0.0152915	0.0185937	0.0252372	0.00946914	0.0100746
0	1	0.0536026	0.0195066	0.0102246	0.029242	0.0660016	0.0266535	0.0607463	0.0147189	0.0291819	0.0167487
0	1	0.0224396	0.00910477	0.00717911	0.0076335	0.0458826	0.0157032	0.0100455	0.0187336	0.0168153	0.0217293
0	1	0.0232253	0.00910477	0.00717911	0.0076335	0.0456193	0.0153989	0.00989254	0.0177722	0.0173534	0.0226731
0	1	0.0195246	0.00825649	0.0179884	0.00981849	0.0338616	0.0121284	0.0020858	0.00572959	0.0138761	0.00996059
0	1	0.0224982	0.00356016	0.0644901	0.00242157	0.00912198	0.0116265	0.00210967	0.0203779	0.0223122	0.00833606
0	1	0.407887	0.639226	0.00959924	0.019253	0.25172	0.197142	0.30803	0.218216	0.0215506	0.0130896
0	1	0.00875415	0.0073988	0.016421	0.00428181	0.0297203	0.0104195	0.0079143	0.0145489	0.0249159	0.00914983
0	1	0.010847	0.0061204	0.0196533	0.0122841	0.0144762	0.0134931	0.00203301	0.00743254	0.019769	0.00794346
0	1	0.02981	0.0374552	0.00596905	0.0149749	0.0939529	0.0214385	0.01408	0.0290467	0.0230264	0.011041
0	1	0.396405	0.553673	0.00772319	0.0162853	0.174683	0.260672	0.170838	0.251497	0.00691781	0.0205506
0	1	0.200093	0.0533008	0.0245828	0.00851954	0.225694	0.0761726	0.00866452	0.0370958	0.0336045	0.0703786
0	1	0.0940315	0.0530045	0.0281317	0.0183253	0.166942	0.0475054	0.0274824	0.0674441	0.025223	0.0107278
0	1	0.00942341	0.00284813	0.0180189	0.00888835	0.0171267	0.00811059	0.00393802	0.0087997	0.0187582	0.0122175
0	1	0.0704808	0.0972066	0.00436102	0.00902926	0.0514771	0.0217607	0.00523991	0.022586	0.00891301	0.0136563
0	1	0.14618	0.0444492	0.0264832	0.0109852	0.10581	0.0792264	0.0210329	0.0590136	0.00849044	0.0207182
0	1	0.208077	0.592631	0.0113127	0.00521193	0.0172304	0.370897	0.282122	0.545821	0.00494876	0.0155629
0	1	0.233876	0.171058	0.0130262	0.00642626	0.0375884	0.210843	0.150118	0.174313	0.0162838	0.00849942
0	1	0.165472	0.00968054	0.0273034	0.00493532	0.0692567	0.0813045	0.00795059	0.0333022	0.017882	0.0179053
0	1	0.25507	0.359626	0.00815363	0.00800231	0.117268	0.156924	0.117231	0.211952	0.00915259	0.010916
0	1	0.152012	0.229746	0.00754183	0.0632137	0.177991	0.0691862	0.0869106	0.0502617	0.027179	0.0230956
0	1	0.329441	0.950201	0.010728	0.0246903	0.162523	0.133668	0.335442	0.363554	0.0172904	0.0149337
0	1	0.0780983	0.00668848	0.0341245	0.00637862	0.0332799	0.0265253	0.00335206	0.0194779	0.0263246	0.00876332
0	1	0.0715391	0.0191773	0.0252973	0.00828295	0.0866469	0.0337327	0.0125492	0.0197391	0.00643863	0.0109538
0	1	0.125396	0.00341621	0.0537051	0.00553666	0.0307338	0.0780787	0.00196043	0.0213996	0.0177792	0.0164274
0	1	0.0287645	0.00498423	0.0328775	0.0027463	0.0320879	0.0167537	0.00606273	0.00919084	0.0247177	0.0106605
0	1	0.159641	0.389729	0.00760134	0.0367746	0.117352	0.0540484	0.090884	0.101119	0.0195555	0.012286
0	1	0.0242377	0.00555231	0.0203679	0.00186024	0.0447139	0.0171851	0.00523991	0.0145489	0.00989753	0.0133366
0	1	0.316248	0.68844	0.00763563	0.0128454	0.0753434	0.218736	0.0261591	0.364471	0.0158309	0.0135715
0	1	0.0785411	0.0133121	0.0395289	0.0021409	0.0238544	0.0616216	0.0118154	0.036685	0.0224828	0.0102134
0	1	0.125951	0.211361	0.00923371	0.040204	0.112443	0.078191	0.0171439	0.0578241	0.0155912	0.00777222
0	1	0.173691	0.0892831	0.00596905	0.0284244	0.0381777	0.206921	0.204912	0.174327	0.0255454	0.00654291
0	1	0.0141113	0.00882458	0.00776383	0.0808568	0.0166159	0.00579362	0.025898	0.00688334	0.0422001	0.0108323
0	1	0.174717	0.161748	0.00776383	0.0342286	0.0642787	0.253464	0.437346	0.269717	0.0229608	0.0110806
0	1	0.160143	0.0113848	0.0488335	0.00521193	0.0664297	0.0832838	0.0108751	0.0336736	0.0390946	0.0153063
0	1	0.0807985	0.0452628	0.0224985	0.0116787	0.104432	0.0394724	0.00410774	0.0204561	0.016345	0.0275922
0	1	0.232385	0.0102486	0.0448768	0.00456246	0.0545405	0.134368	0.0105161	0.0474403	0.013176	0.0181415
0	1	0.0437595	0.0159449	0.04249	0.00121078	0.0146287	0.0217208	0.00786216	0.0194962	0.0121323	0.0100304
0	1	0.0663679	0.00880251	0.0945564	0.0070281	0.0586665	0.0284114	0.00991102	0.0181009	0.0449331	0.0130926
0	1	0.211894	0.32071	0.0125797	0.00428181	0.0235428	0.299523	0.353312	0.443813	0.0189978	0.015548
0	1	0.264115	0.262723	0.0173224	0.0141287	0.0453112	0.283859	0.258219	0.278208	0.0237897	0.00631943
0	1	0.288205	0.302006	0.00658625	0.0172363	0.148522	0.12685	0.172683	0.126562	0.0422049	0.00942881
0	1	0.231899	0.0112859	0.0693789	0.00642271	0.0517665	0.0928251	0.00966905	0.047323	0.0168186	0.0128401
0	1	0.0306381	0.00868061	0.0222016	0.00977439	0.0279094	0.0193155	0.0100199	0.0064423	0.0170964	0.0164995
0	1	0.44413	0.391514	0.00954453	0.0393179	0.154313	0.274384	0.204775	0.28972	0.0145806	0.00874534
0	1	0.36769	0.384376	0.00889261	0.014425	0.0642801	0.315296	0.199379	0.396935	0.0141014	0.015888
0	1	0.331745	0.587031	0.00830789	0.022708	0.124902	0.215007	0.321292	0.283394	0.0330917	0.0147715
0	1	0.0100983	0.00583248	0.0189359	0.00668656	0.004843	0.00628571	0.0052762	0.00690293	0.0180394	0.00456946
0	1	0.00740431	0.00384035	0.00479963	0.01935	0.00224259	0.00402644	0.00064138	0.00191639	0.0104029	0.00542096
0	1	0.0676273	0.0481335	0.00358956	0.0208477	0.092409	0.0301302	0.0192856	0.0160742	0.0217641	0.00999341
0	1	0.149289	0.0145131	0.0131482	0.0076335	0.0249002	0.0866037	0.00919707	0.0504713	0.00941834	0.00470228
0	1	0.197935	0.128574	0.00713848	0.00977439	0.0357058	0.236822	0.144669	0.209652	0.0148202	0.0149374
0	1	0.10289	0.0296021	0.0214561	0.00828295	0.0481159	0.0796609	0.0093059	0.0441812	0.0188105	0.0250359
0	1	0.202951	0.0695812	0.00951796	0.0139593	0.0400742	0.244874	0.0740139	0.125688	0.0130907	0.0167522
0	1	0.158336	0.193541	0.00709783	0.00912441	0.113119	0.057919	0.0152598	0.0418069	0.0160704	0.0191548
0	1	0.273316	0.158115	0.0103927	0.0103502	0.0332915	0.332444	0.158859	0.246984	0.018315	0.0140859
0	1	0.196416	0.0601886	0.00676482	0.0110733	0.0221227	0.206726	0.0306058	0.121049	0.011627	0.0117091
0	1	0.184846	0.0486565	0.0405182	0.0115906	0.0445212	0.144177	0.0367465	0.054058	0.0187104	0.017484
0	1	0.128391	0.0304581	0.0482722	0	0.0241835	0.0949925	0.0078161	0.0519102	0.00507243	0.00776952
0	1	0.188787	0.0964869	0.0059284	0.0180573	0.113264	0.0821566	0.109778	0.0643554	0.0279599	0.0122235
0	1	0.035142	0.00668848	0.0250863	0.00400115	0.0424467	0.0150743	0.00199672	0.0153116	0.0235197	0.00405505
0	1	0.130786	0.89878	0.0102653	0.00805801	0.270964	0.068987	0.149821	0.240998	0.00444342	0.0116317
0	1	0.249086	0.25935	0.0111908	0.018052	0.045393	0.262275	0.117795	0.383352	0.00864726	0.0102801
0	1	0.19162	0.205789	0.00709783	0.032952	0.0534978	0.290361	0.403037	0.37224	0.033329	0.0106593
0	1	0.203984	0.521182	0.00965601	0.018668	0.00881874	0.326152	0.328309	0.543597	0.02839	0.0123676
0	1	0.105036	0.214398	0.0126447	0.0107486	0.0474888	0.105944	0.0405368	0.160023	0.0034589	0.0111737
0	1	0.160048	0.945523	0.0125228	0.00553666	0.0127475	0.391471	0.40838	0.995994	0.010796	0.0181239
0	1	0.0367767	0.0039843	0.0237136	0.00769554	0.0258104	0.0161542	0.0026381	0.0189972	0.0192898	0.00761441
0	1	0.153852	0.214672	0.00530305	0.0259487	0.106824	0.0546791	0.0521932	0.0796279	0.00619902	0.00619203
0	1	0.00302866	0.00270418	0.00605035	0.0285253	0.00316038	0.00307352	0.00399344	0.00914632	0.0251936	0.00418042
0	1	0.166966	0.0497126	0.00717911	0.0243438	0.0747431	0.103735	0.0745755	0.110474	0.0148463	0.00917259
0	1	0.28801	0.0172173	0.0226661	0.0027463	0.0912182	0.15584	0.0118715	0.0543629	0.0452577	0.00719014
0	1	0.0144768	0.00270418	0.029699	0.00642271	0.0143734	0.00851371	0.00327948	0.00741571	0.0114233	0.00917623
0	1	0.0205342	0.014945	0.00363021	0.0301941	0.0265041	0.00402644	0.00591758	0.0222341	0.027313	0.00657361
0	1	0.219324	0.23337	0.0143989	0.0104679	0.289539	0.0836806	0.0113026	0.0807898	0.0376454	0.0323482
0	1	0.0542651	0.0805079	0.0114753	0.0919317	0.123389	0.025855	0.0177165	0.0380116	0.0311983	0.0110529
0	1	0.038879	0.0159119	0.00663506	0.0104239	0.0297687	0.021334	0.0344933	0.0176125	0.0328935	0.00574008
0	1	0.0245723	0.00882458	0.0286841	0.0116787	0.0303268	0.0212416	0.00787802	0.01494	0.0267129	0.0108932
0	1	0.176056	0.106931	0.00395496	0.0146175	0.0409009	0.131893	0.0810309	0.122492	0.0133564	0.00572304
0	1	0.238206	0.474185	0.0119381	0.0254983	0.020237	0.346475	0.590264	0.480982	0.043825	0.0173598
0	1	0.161345	0.660705	0.0086978	0.0128895	0.0269798	0.478523	0.655304	0.823463	0.0210192	0.0208752
0	1	0.0853017	0.0246332	0.0615259	0.00335169	0.0201078	0.0705141	0.0171114	0.040354	0.024342	0.0135251
0	1	0.143517	0.116966	0.014499	0.0470722	0.121817	0.0787813	0.0522053	0.0558489	0.0347513	0.0102602
0	1	0.254873	0.513481	0.00834854	0.026964	0.0847635	0.116884	0.100078	0.205466	0.0133564	0.00846656
0	1	0.11041	0.00796858	0.0545429	0.00521193	0.0595337	0.0547619	0.00531249	0.0241113	0.0287712	0.0108359
0	1	0.037705	0.00740051	0.0278636	0.00553666	0.0278467	0.0240512	0.00324319	0.0302712	0.0230417	0.00958035
0	1	0.0381166	0.00740051	0.0283663	0.00553666	0.0267116	0.0227449	0.00324319	0.0302712	0.0246196	0.0108235
0	1	0.00841671	0.00071203	0.0358072	0.00460654	0.00708605	0.00247406	0.00762793	0.00883071	0.0434497	0.0076259
0	1	0.0474126	0.0184974	0.00534369	0.0106339	0.054857	0.0202396	0.00723663	0.0137667	0.0123457	0.0122786
0	1	0.162999	0.188147	0.0084228	0.00679789	0.0506121	0.14353	0.0599894	0.194815	0.00738926	0.0136736
0	1	0.295992	0.46373	0.0113534	0.020637	0.197858	0.146956	0.150593	0.220273	0.0180555	0.00843417
0	1	0.169749	0.121871	0.010331	0.01224	0.204679	0.0685812	0.0182918	0.0612721	0.0118339	0.00910972
0	1	0.168018	0.397669	0.00993539	0.00828295	0.020394	0.295564	0.167977	0.374124	0.012594	0.0165239
0	1	0.0117079	0.00555231	0.0436385	0.0048872	0.0143011	0.0114152	0.00192414	0.0127868	0.025968	0.00883206
0	1	0.0114482	0.0139527	0.0292818	0.0046738	0.0166159	0.0153615	0.00862825	0.0144658	0.0177853	0.00719014
0	1	0.180814	0.20089	0.0131888	0.00888835	0.166156	0.102499	0.0734431	0.116298	0.0220299	0.00797524
0	1	0.302877	0.220617	0.00655376	0.0100823	0.169969	0.174671	0.0973603	0.168234	0.0160704	0.00934486
0	1	0.225002	0.0357225	0.0202867	0.00884427	0.0578363	0.157664	0.0303382	0.0484344	0.0143082	0.0273712
0	1	0.224719	0.23158	0.00822754	0.011808	0.135181	0.12134	0.0199679	0.149913	0.018767	0.0190886
0	1	0.174368	0.0364404	0.0525317	0.0128454	0.0333355	0.1428	0.0390027	0.0576698	0.0188105	0.0137391
0	1	0.184495	1.22868	0.0139033	0.00977439	0.0184036	0.357797	0.355489	0.926106	0.0177999	0.0145162
0	1	0.131682	0.269052	0.0125635	0.00516786	0.0550503	0.135207	0.0270653	0.185706	0.0202743	0.00456757
0	1	0.00740431	0.00654452	0.0173091	0.00093012	0.0130485	0.0119719	0.00131905	0.00675841	0.0207534	0.00522268
0	1	0.0464591	0.020727	0.0194134	0.0125647	0.031676	0.0201322	0.0099836	0.0333022	0.0213408	0.00700686
0	1	0.160613	0.272391	0.0124822	0.0118043	0.0205933	0.28591	0.232458	0.378763	0.0152566	0.00929944
0	1	0.0556235	0.00626434	0.0543077	0.00153551	0.0289672	0.0292766	0.00203301	0.0187646	0.0183052	0.0145995
0	1	0.0619455	0.00697636	0.0561361	0.00246563	0.040912	0.0323993	0.00203301	0.0189667	0.0192898	0.0156403
0	1	0.0757474	0.00768841	0.0580645	0.00367642	0.0701885	0.0359411	0.00406602	0.0267903	0.0150597	0.0152131
0	1	0.0835602	0.0380102	0.0399245	0.00400115	0.0315259	0.0508037	0.00399344	0.0183594	0.0165583	0.00400349
0	1	0.190687	0.0503037	0.0323467	0.00800231	0.0953789	0.133295	0.0293347	0.0766788	0.0187844	0.00889223
0	1	0.0804503	0.0159768	0.0312788	0.00614205	0.0660088	0.0323189	0.0105887	0.0184664	0.0187432	0.011619
0	1	0.203034	0.233786	0.00393872	0.00823886	0.0209495	0.262958	0.091708	0.266224	0.0131206	0.0109478
0	1	0.192964	0.263764	0.00960744	0.0184261	0.347283	0.0702245	0.0269074	0.120951	0.011661	0.0141126
0	1	0.195535	0.253737	0.00413363	0.0327296	0.0343086	0.30331	0.491251	0.336608	0.0378029	0.0116308
0	1	0.187523	0.225708	0.00776383	0.00823886	0.0238295	0.266408	0.20865	0.290566	0.010808	0.0126358
0	1	0.274998	0.175013	0.016153	0.0121959	0.0570384	0.238189	0.207747	0.207083	0.0325187	0.00961853
0	1	0.062612	0.00939264	0.010184	0.0104239	0.0106543	0.0441528	0.00324319	0.0111398	0.0185448	0.0283192
0	1	0.0613773	0.00939264	0.010184	0.011354	0.0106543	0.0443294	0.00324319	0.0114788	0.0175602	0.0274209
0	1	0.151475	0.167866	0.00901454	0.084588	0.179339	0.0796453	0.169492	0.0736016	0.0687055	0.0107401
0	1	0.235781	0.634904	0.00890665	0.00838986	0.0348869	0.39007	0.396695	0.621907	0.0197243	0.0183369
0	1	0.194275	0.103615	0.0052624	0.00570482	0.0519662	0.162733	0.152033	0.179582	0.0225656	0.00596007
0	1	0.0164931	0.0160811	0.0119788	0.0070281	0.0342534	0.0116167	0.00131905	0.0141578	0.0214657	0.0105662
0	1	0.089797	0.0340104	0.00655376	0.0395546	0.0598401	0.0491622	0.131664	0.0191981	0.0514948	0.00469929
0	1	0.0191928	0.00555231	0.0149976	0.00614205	0.00948114	0.00829893	0.0067767	0.0199069	0.0175602	0.00625449
0	1	0.0296257	0.00796858	0.0310553	0.00674744	0.0692557	0.0163206	0.00577637	0.0118698	0.0275892	0.00699787
0	1	0.140545	0.0085367	0.0394037	0.00739692	0.0437318	0.0709275	0.00798688	0.0394739	0.0369305	0.0219381
0	1	0.0491504	0.0204896	0.0216186	0.0110072	0.0634878	0.0190719	0.0170751	0.0216501	0.0259417	0.00839411
0	1	0.0107733	0.00597645	0.010184	0.00395708	0.0224259	0.0146608	0.00531249	0.0126521	0.0118928	0.00447032
0	1	0.0515041	0.115671	0.00413363	0.0181014	0.169182	0.0346115	0.0232709	0.0627035	0.0185187	0.0145132
0	1	0.034336	0.00725655	0.0391859	0.00609798	0.0260971	0.0118333	0.00369225	0.0153116	0.0103157	0.0127282
0	1	0.364502	0.198379	0.00943669	0.0220197	0.0693944	0.275305	0.303119	0.289724	0.0101371	0.0114742
0	1	0.140921	0.175491	0.00655376	0.0122988	0.0752328	0.0874825	0.0259706	0.0745018	0.00271397	0.0127102
0	1	0.296426	0.147139	0.0100214	0.0110733	0.0598404	0.248032	0.153135	0.295461	0.0173207	0.0148977
0	1	0.101124	0.0133847	0.0349801	0.00708737	0.030686	0.0565295	0.00891266	0.0269891	0.019769	0.0134931
0	1	0.234779	0.19721	0.00897391	0.0186627	0.13844	0.113163	0.141701	0.131626	0.0233187	0.00453038
0	1	0.0193844	0.0029668	0.0423296	0.00456246	0.0147325	0.0253575	0.00418304	0.0088193	0.0244781	0.00564693
0	1	0.00976087	0.00321293	0.0259391	0.00856362	0.0158019	0.0063931	0.00395715	0.00921041	0.022962	0.0050244
0	1	0.139698	0.189565	0.00826723	0.00715104	0.0162251	0.301743	0.252054	0.217945	0.0187844	0.0125804
0	1	0.0635723	0.0221298	0.0201957	0.00921309	0.0892288	0.0373283	0.00470739	0.0225028	0.0213111	0.0157385
0	1	0.0272759	0.00284813	0.0355392	0.0027463	0.0192176	0.0194834	0.00723663	0.0114983	0.0224567	0.0103706
0	1	0.237505	0.101947	0.0119381	0.00670338	0.221541	0.0837722	0.0131179	0.0647362	0.0185448	0.0146807
0	1	0.0134644	0.00626434	0.0543874	0.00595005	0.00856334	0.0101336	0.00591758	0.00517883	0.0254626	0.00771654
0	1	0.0286557	0.00668848	0.018835	0.00757666	0.0297203	0.00826769	0.00395715	0.0160742	0.02671	0.00707829
0	1	0.184056	0.40073	0.00651319	0.0130184	0.0172304	0.346851	0.30136	0.419364	0.0170604	0.0156416
0	1	0.200484	0.489596	0.0101027	0.00791415	0.0228911	0.340924	0.302276	0.515405	0.0227225	0.00991596
0	1	0.359266	0.990216	0.00475898	0.0121959	0.20859	0.13579	0.137327	0.39345	0.00545411	0.0149067
0	1	0.13317	0.440364	0.00600969	0.021061	0.0863148	0.0513095	0.0169232	0.143197	0.00491488	0.0119645
0	1	0.0144741	0.0084378	0.0598125	0.00428181	0.0199007	0.0128936	0.00659525	0.01494	0.0412411	0.0112572
0	1	0.163419	0.143897	0.00729273	0.034944	0.0956685	0.084875	0.146751	0.062048	0.019024	0.0116852
0	1	0.235564	0.0206412	0.0439193	0.00428181	0.0389301	0.146104	0.00523991	0.0406449	0.0241303	0.00871521
0	1	0.215103	0.119224	0.00732521	0.00456246	0.036389	0.210482	0.100959	0.18486	0.00888683	0.0107495
0	1	0.150145	0.19952	0.0065944	0.00428181	0.0590748	0.147664	0.136888	0.238248	0.00772398	0.00852004
0	1	0.293662	0.46251	0.11112	0.0116346	0.0435314	0.286987	0.0372575	0.0861003	0.0219862	0.010381
0	1	0.028948	0.0061204	0.0250729	0.00646679	0.070703	0.0142583	0.0073455	0.0150107	0.0229882	0.0185495
0	1	0.177411	0.127746	0.0058471	0.0156799	0.0499037	0.155907	0.251333	0.084474	0.0176096	0.0203127
0	1	0.0238993	0.0112409	0.0669373	0.00856362	0.0165121	0.0155062	0.0026381	0.00956235	0.017697	0.0167991
0	1	0.0804549	0.0345785	0.0108093	0.00609798	0.115074	0.0383898	0.00730921	0.0218233	0.0148463	0.0187418
0	1	0.488777	0.629665	0.0137735	0.0381462	0.227972	0.224374	0.474704	0.301293	0.0307823	0.0105286
0	1	0.02981	0.00071203	0.0341344	0.00432587	0.0294126	0.0206243	0.00399344	0.00766557	0.0382876	0.00698247
0	1	0.221437	0.149683	0.00350827	0.0109411	0.031534	0.231387	0.0978376	0.234228	0.00939219	0.0106227
0	1	0.0117828	0.00142406	0.0178665	0.00766287	0.00973654	0.0137391	0.0032069	0.0125576	0.0410276	0.0102104
0	1	0.093846	0.0112409	0.0181602	0.00758942	0.051987	0.0468116	0.00523991	0.033395	0.024973	0.0146436
0	1	0.0137991	0.0055506	0.0327445	0.00521193	0.0251359	0.00772769	0.00595387	0.0145098	0.0235822	0.0106316
0	1	0.0710287	0.0614446	0.0120194	0.0149243	0.147366	0.0328086	0.0107547	0.0134815	0.0143148	0.0327255
0	1	0.318692	0.537542	0.00893325	0.00756622	0.140508	0.131098	0.00968649	0.106757	0.0162838	0.0261719
0	1	0.0481352	0.00540837	0.0520079	0.00367642	0.0237029	0.018709	0.0026381	0.0038132	0.0375361	0.00874399
0	1	0.013127	0.00469633	0.0236866	0.00516786	0.0103989	0.0123253	0.0069576	0.00574917	0.0424404	0.00470528
0	1	0.0479544	0.0176492	0.0104052	0.0070281	0.068796	0.0256798	0.00730921	0.0144718	0.0234674	0.0176537
0	1	0.270999	0.12823	0.00974543	0.0131921	0.0648144	0.218648	0.0911979	0.173197	0.00840767	0.0135768
0	1	0.0247359	0.0405858	0.0354684	0.00156393	0.00448518	0.0197475	0	0.00162143	0.011896	0.012689
0	1	0.0131298	0.00683157	0.0143989	0.00335169	0.0202871	0.00854497	0.00131905	0.0100235	0.0351651	0.00617031
0	1	0.250644	0.370281	0.0173631	0.0154696	0.0649744	0.237425	0.271861	0.386926	0.0201614	0.0133908
0	1	0.0932848	0.180341	0.00780448	0.00649262	0.011751	0.211625	0.231589	0.279541	0.0304113	0.0048046
0	1	0.142634	0.0178938	0.0239981	0.00307102	0.0604028	0.115935	0.0199309	0.0715701	0.0195849	0.00591355
0	1	0.271155	0.59231	0.00358956	0.0381715	0.0351203	0.391512	0.596213	0.669512	0.0220919	0.017233
0	1	0.22191	0.138309	0.0145732	0.0113099	0.129263	0.117869	0.01647	0.12847	0.0119995	0.0076204
0	1	0.188254	0.133766	0.0266581	0.0104679	0.0991767	0.0758371	0.015405	0.122805	0.0131169	0.0183894
0	1	0.0124577	0.00270418	0.0305996	0.0048872	0.0162089	0.00755282	0.0032069	0.0118894	0.0301718	0.0185644
0	1	0.00909161	0.0110817	0.00600969	0.0413945	0.0115972	0.0079455	0.0296937	0.00457584	0.0251838	0.00553452
0	1	0.0521952	0.00356016	0.0150243	0.00538009	0.0414443	0.0257135	0.0081039	0.0187924	0.0225004	0.00522268
0	1	0.0859908	0.0492433	0.0148155	0.0109063	0.126621	0.0466182	0.0205391	0.0325395	0.0298798	0.012055
0	1	0.0843421	0.00341621	0.0806837	0.00808229	0.0228329	0.0347659	0.00433499	0.0114788	0.0244781	0.0121057
0	1	0.0992087	0.425795	0.00772319	0.0151788	0.00683109	0.377888	0.500569	0.463311	0.0330237	0.0189468
0	1	0.217626	0.689636	0.010728	0.0134509	0.0121307	0.38654	0.334002	0.65928	0.017826	0.0180512
0	1	0.136511	0.184304	0.00651311	0.00828295	0.022116	0.199095	0.200686	0.251657	0.0123719	0.012494
0	1	0.256453	0.223908	0.00826723	0.0291565	0.0355304	0.279545	0.488824	0.32839	0.0197951	0.0139838
0	1	0.210636	0.597901	0.00475898	0.0296491	0.110062	0.0797424	0.102425	0.161081	0.00992607	0.0161971
0	1	0.00875415	0.00484027	0.0323467	0.00642271	0.0155715	0.0120493	0.00471886	0.0141774	0.0365842	0.0112422
0	1	0.0101012	0.00484027	0.0387485	0.00516786	0.0180445	0.010773	0.00395715	0.0129389	0.0337494	0.0100924
0	1	0.176198	0.208494	0.0059284	0.00581732	0.0108059	0.296741	0.425753	0.336334	0.0306771	0.0100121
0	1	0.116278	0.362022	0.0106874	0.0122469	0.0128955	0.300986	0.216728	0.460053	0.0123719	0.00833673
0	1	0.0780983	0.00668848	0.0347911	0.00637862	0.0336667	0.0269867	0.00335206	0.0221949	0.0240199	0.00876332
0	1	0.0582625	0.124816	0.00776383	0.0715307	0.131891	0.0289994	0.0309796	0.0666043	0.018669	0.00962896
0	1	0.102255	0.112133	0.01085	0.0617749	0.189208	0.060694	0.0369334	0.0688481	0.0153255	0.0200525
0	1	0.156425	0.289521	0.00628572	0.00646679	0.0202964	0.255715	0.184773	0.350402	0.0121323	0.014188
0	1	0.0837816	0.0271781	0.0135656	0.00888835	0.0628763	0.0298448	0.00659525	0.0425902	0.021457	0.00568522
0	1	0.156132	0.171133	0.00484027	0.0491805	0.12201	0.0882755	0.0794265	0.0911298	0.0104029	0.0154854
0	1	0.0406941	0.0126277	0.0201194	0.0120034	0.0388112	0.0165403	0.00659525	0.0133951	0.0135699	0.0234107
0	1	0.264933	0.244688	0.00834854	0.0131702	0.0877617	0.177663	0.0184667	0.166281	0.00939219	0.0143893
0	1	0.210862	0.322821	0.0191579	0.00553666	0.0258034	0.322375	0.280057	0.359412	0.00989753	0.013631
0	1	0.181499	0.456008	0.0119381	0.0137756	0.0086671	0.257082	0.403768	0.466518	0.0129332	0.0134735
0	1	0.0144741	0.0039843	0.0130263	0.0187445	0.0284434	0.0100661	0.0079143	0.0137667	0.0195925	0.00354065
0	1	0.0309699	0.00555231	0.0331588	0.0061532	0.0618302	0.0193179	0.00580872	0.0184844	0.0280345	0.00979812
0	1	0.180414	0.251097	0.00534369	0.0339727	0.0401833	0.261421	0.414934	0.298034	0.055874	0.011827
0	1	0.183957	0.32128	0.00534369	0.024133	0.0380122	0.295023	0.417122	0.389611	0.045662	0.0113499
0	1	0.120286	0.0109928	0.04999	0.0144314	0.0716618	0.06697	0.0119803	0.0252846	0.0419534	0.0108558
0	1	0.0100983	0.0061204	0.018119	0.00335169	0.00565836	0.00816028	0.00588129	0.0131915	0.018902	0.00573709
0	1	0.0225561	0.0104577	0.0198853	0.00632291	0.0341342	0.0124426	0.00463482	0.00815874	0.0338703	0.00324023
0	1	0.229244	0.286369	0.00919589	0.00838386	0.0345611	0.254347	0.115599	0.301538	0.0183314	0.00784337
0	1	0.147446	0.406149	0.00296421	0.00609798	0.101647	0.0806961	0.0222425	0.10444	0.0126115	0.00771354
0	1	0.132631	0.0230279	0.0470784	0.00372048	0.0493345	0.0800964	0.00801987	0.0259494	0.0143671	0.00665816
0	1	0.119279	0.0329502	0.0186461	0.0141002	0.114644	0.0501284	0.0105941	0.0390904	0.0111216	0.0163899
0	1	0.056664	0.00356016	0.0885698	0.00400115	0.0320882	0.0419378	0.00523991	0.017135	0.036674	0.0162536
0	1	0.107961	0.00740051	0.0414362	0.0134509	0.0531303	0.0499899	0.00523991	0.0225468	0.0309167	0.0165045
0	1	0.131982	0.111514	0.00530313	0.0330605	0.167826	0.0586466	0.0711815	0.0557202	0.0342171	0.0136731
0	1	0.105033	0.162372	0.00713848	0.0508267	0.0894563	0.0420316	0.0131542	0.0626478	0.00917328	0.0141871
0	1	0.00572268	0.0105739	0.00897391	0.0350478	0.00858617	0.00508675	0.00625806	0.00766557	0.0291548	0.00281256
0	1	0.00572268	0.0109892	0.00897391	0.0347114	0.00871497	0.00508675	0.00602645	0.00766557	0.0293145	0.00324622
0	1	0.0780902	0.0435471	0.0286758	0.0131702	0.026967	0.0806673	0.0130385	0.072373	0.0158309	0.0119044
0	1	0.160049	0.158788	0.00237949	0.0596484	0.193054	0.0878096	0.0608941	0.0795469	0.0276549	0.0107218
0	1	0.196424	0.0148087	0.0389388	0.00758942	0.0388683	0.11184	0.00433129	0.0481834	0.0227487	0.0124972
0	1	0.211858	0.0798349	0.00780448	0.00620842	0.0225989	0.28987	0.0974886	0.172807	0.00694397	0.00927556
0	1	0.0588262	0.0122408	0.0178344	0.0202423	0.146339	0.0308819	0.0330495	0.0238571	0.0392721	0.0129492
0	1	0.0273524	0.0039843	0.0511654	0.00614205	0.0294574	0.0201685	0.0026909	0.0107357	0.0242124	0.0066426
0	1	0.164022	0.0806953	0.0121867	0.00981849	0.143491	0.0511626	0.0193675	0.0616145	0.0190001	0.0157307
0	1	0.212408	0.116113	0.00834854	0.00581732	0.0448836	0.16129	0.0562418	0.173296	0.00494876	0.00992196
0	1	0.178903	0.166416	0.00871404	0.0243884	0.0559187	0.168504	0.127874	0.143562	0.0155825	0.0133762
0	1	0.229131	0.445307	0.00889261	0.00888835	0.0535129	0.266993	0.0582814	0.280826	0.00994567	0.0138718
0	1	0.0407662	0.00256024	0.0446015	0.00753781	0.0406752	0.0167254	0.00350673	0.012463	0.0252977	0.00913384
0	1	0.015821	0.00142406	0.0156008	0.00581732	0.00382278	0.0111264	0.00787802	0.00997305	0.019024	0.0150459
0	1	0.0961666	0.0183612	0.00713848	0.00642271	0.126312	0.0289994	0.00676331	0.0241113	0.019769	0.00699487
0	1	0.125988	0.310823	0.00893325	0.00523068	0.189302	0.0541825	0.0362195	0.128486	0.0162838	0.00696004
0	1	0.1258	0.317382	0.00893325	0.00577325	0.190405	0.0545399	0.0346936	0.126602	0.0162838	0.00658559
0	1	0.0104358	0.0021361	0.012069	0.00493126	0.0108582	0.00840632	0.00991102	0.0107161	0.0223936	0.00563794
0	1	0.220122	0.0690467	0.00649357	0.0385392	0.0715251	0.142766	0.351577	0.132733	0.0506203	0.00826763
0	1	0.00852697	0.00626434	0.0514498	0.00368757	0.00828202	0.00568622	0.00400954	0.00651181	0.0185187	0.0298082
0	1	0.0753988	0.186423	0.0688341	0.005448	0.0177891	0.0964274	0.0097765	0.0325395	0.0199981	0.0101984
0	1	0.203151	0.422896	0.0113941	0.0193122	0.0326253	0.264024	0.187269	0.420342	0.0212588	0.0108299
0	1	0.147567	0.622448	0.01011	0.0150745	0.00907415	0.402672	0.590967	0.71953	0.0334042	0.0128513
0	1	0.197022	0.586707	0.00897836	0.0299431	0.0294389	0.337426	0.517705	0.506929	0.034784	0.0148747
0	1	0.0138019	0.00327226	0.0472328	0.00428181	0.0113167	0.00965604	0.00591758	0.00919084	0.0364155	0.0103125
0	1	0.216635	0.591593	0.0065944	0.0177767	0.179198	0.106938	0.0704277	0.267691	0.00987137	0.0117993
0	1	0.233918	0.0371387	0.0574598	0.00395708	0.0499059	0.146274	0.0193621	0.0613765	0.0142669	0.0202688
0	1	0.234604	0.333586	0.00980225	0.0204261	0.169181	0.103629	0.0197857	0.107181	0.0337373	0.0130256
0	1	0.155638	0.00868061	0.0577629	0.00493126	0.0571378	0.0889987	0.00333494	0.0306427	0.0271112	0.012139
0	1	0.159172	0.00868061	0.054762	0.00586139	0.0565048	0.0900052	0.00459853	0.0306427	0.0283334	0.0117746
0	1	0.233748	0.00911247	0.0587243	0.000639025	0.0496706	0.109316	0.0079143	0.0367046	0.0196869	0.0130167
0	1	0.21328	0.0249035	0.0107687	0.00730875	0.0359373	0.226648	0.147295	0.108334	0.0467214	0.0055478
0	1	0.199796	0.495516	0.00850957	0.0141443	0.3491	0.0595103	0.0444134	0.170384	0.00470917	0.00629876
0	1	0.233127	0.864451	0.0111924	0.0282005	0.312748	0.0963683	0.0355055	0.165732	0.00939219	0.0184259
0	1	0.0443521	0.114559	0.00834854	0.0141443	0.104524	0.0242972	0.0145458	0.0639692	0.00939219	0.00573895
0	1	0.167928	0.149768	0.00475898	0.0356455	0.161256	0.0634411	0.0305035	0.100372	0.0180133	0.00512354
0	1	0.159569	0.216191	0.00358956	0.00977439	0.067589	0.0914088	0.014437	0.0723926	0.0113612	0.012286
0	1	0.193261	0.434538	0.0113534	0.022251	0.0137065	0.356599	0.488849	0.619804	0.0229882	0.014182
0	1	0.2329	0.194945	0.0118975	0.0083863	0.0268391	0.249808	0.121103	0.366751	0.0163362	0.0108163
0	1	0.0384879	0.0200012	0.0136109	0.00884427	0.0563321	0.0228523	0.0158286	0.0191247	0.0227225	0.00674483
0	1	0.185705	0.0338708	0.0554351	0.00389426	0.0753802	0.0954399	0.018503	0.0529967	0.0199704	0.0135557
0	1	0.0901517	0.0554531	0.0261588	0.00921309	0.141991	0.0324938	0.0090717	0.0472801	0.0312722	0.01876
0	1	0.157956	0.1247	0.0176393	0.0106088	0.197752	0.0477178	0.00730921	0.0493486	0.0241862	0.0219297
0	1	0.00370358	0.00413374	0.0489625	0.00335169	0.0108811	0.00791424	0.00260181	0.0107357	0.0217379	0.0116971
0	1	0.00603304	0.00273802	0.0272058	0.00581732	0.0173821	0.00579362	0.00599016	0.0113126	0.0328334	0.0081476
0	1	0.113602	0.0406511	0.00363021	0.0903894	0.0604063	0.0588981	0.226156	0.0462318	0.0795929	0.0111776
0	1	0.0175054	0.00782466	0.0138142	0.00991472	0.02016	0.00508675	0.00532965	0.0099339	0.0291872	0.00511755
0	1	0.286867	0.546401	0.0104194	0.0291986	0.126515	0.166295	0.281894	0.175387	0.0414605	0.0220799
0	1	0.293076	0.0202094	0.0490208	0.0047863	0.0703794	0.15607	0.0261511	0.0815443	0.0190501	0.0182363
0	1	0.173647	0.314611	0.00664305	0.00549259	0.0863913	0.071561	0.0157197	0.0960003	0.0038822	0.00836323
0	1	0.030295	0.015657	0.0123688	0.00735283	0.0451947	0.0121867	0.00531249	0.0222341	0.0161118	0.00796709
0	1	0.0141394	0.00455238	0.0255373	0.00679153	0.0247244	0.0112338	0.00459853	0.0160938	0.0518313	0.00408574
0	1	0.0148087	0.00796858	0.0330939	0.00735283	0.0225296	0.00720736	0.00659724	0.018177	0.0237332	0.0117078
0	1	0.154795	0.349448	0.0085028	0.0110733	0.00963276	0.250372	0.382991	0.459379	0.0183826	0.00945805
0	1	0.234071	0.420436	0.0258086	0.00670338	0.0217689	0.360913	0.252013	0.409865	0.0222673	0.00793276
0	1	0.226739	0.492642	0.0161937	0.0103386	0.0369762	0.438476	0.311242	0.524013	0.0155912	0.0199528
0	1	0.0727104	0.190997	0.00897391	0.0116346	0.121633	0.0379358	0.0182489	0.0922799	0.00840767	0.0111708
0	1	0.260706	0.0933429	0.0181671	0.0110293	0.0393666	0.142242	0.133126	0.143452	0.0184146	0.0139403
0	1	0.0965042	0.00654452	0.0580176	0.00884427	0.0467543	0.054238	0.00327948	0.0147216	0.0274317	0.0182363
0	1	0.196272	0.153703	0.00947731	0.00887777	0.0441143	0.266258	0.265408	0.261753	0.0135928	0.0141543
0	1	0.0191872	0.0243299	0.00363021	0.0216276	0.0257378	0.00734602	0.00987473	0.0122414	0.0356084	0.00353166
0	1	0.260105	0.0950199	0.00354891	0.0229886	0.0718537	0.179979	0.3967	0.179307	0.0584624	0.00793954
0	1	0.0319767	0.0287538	0.0767968	0.00395708	0.0221227	0.0212418	0.00392086	0.0107357	0.030651	0.00880291
0	1	0.0127924	0.013233	0.0065944	0.0203096	0.0110613	0.00699258	0.00196043	0.00344167	0.0190864	0.00500568
0	1	0.121845	0.290467	0.0143989	0.0119153	0.128054	0.0365205	0.0233246	0.108116	0.00896771	0.0131914
0	1	0.120514	0.0227443	0.00717911	0.00614205	0.0601514	0.0656219	0.0120496	0.0394033	0.0131376	0.00544267
0	1	0.177883	0.26677	0.00830789	0.00791415	0.0183755	0.360137	0.318333	0.344089	0.0194759	0.0120326
0	1	0.112211	0.168337	0.00897391	0.0106065	0.110122	0.0522363	0.024602	0.0755599	0.00779561	0.0183175
0	1	0.123772	0.0510838	0.0194097	0.00981849	0.0731608	0.046304	0.0189668	0.0485615	0.0170549	0.0197509
0	1	0.302117	0.232629	0.00842983	0.0200173	0.108578	0.147847	0.0269861	0.1986	0.0179371	0.0108516
0	1	0.0184756	0.102171	0.0354485	0.00581732	0.00632075	0.0264315	0.00267439	0.00572959	0.0195032	0.00739005
0	1	0.243333	0.0833505	0.0136516	0.0101432	0.0453037	0.189741	0.0234202	0.179974	0.00888034	0.00962753
0	1	0.082894	0.0257617	0.0114347	0.00739692	0.110364	0.049961	0.00825281	0.031816	0.0146968	0.00719014
0	1	0.156811	0.540717	0.00893325	0.0182235	0.0208714	0.321431	0.552973	0.674962	0.0146067	0.0188859
0	1	0.0942569	0.052076	0.0123016	0.00916899	0.0945393	0.0532215	0.022315	0.103016	0.0124754	0.00751527
0	1	0.180941	0.139738	0.00479963	0.0320542	0.147165	0.0882981	0.0512018	0.0622522	0.0222727	0.00977222
0	1	0.0759587	0.0157602	0.0139212	0.00549259	0.0218894	0.056786	0.00459853	0.0202785	0.0102114	0.00820322
0	1	0.013127	0.0106728	0.0154871	0.031877	0.0171267	0.0121966	0.00196043	0.0109475	0.0358655	0.00733933
0	1	0.0710235	0.0325864	0.00713848	0.00707217	0.127333	0.0345368	0.0026381	0.0160742	0.0305371	0.00845694
0	1	0.00201911	0.0099633	0.00542498	0.0260338	0.013023	0.0138765	0.00467111	0.0205996	0.0318751	0.00728328
0	1	0.00760157	0.065507	0.0484263	0.00288083	0.00356738	0.0121555	0.00131905	0.00651181	0.0136442	0.00556849
0	1	0.241758	0.108809	0.0257382	0.0115906	0.0862659	0.174556	0.0441537	0.129878	0.0228033	0.0136736
0	1	0.0218784	0.00882458	0.0487701	0.0048872	0.0182999	0.0267032	0.00730921	0.0180298	0.0200935	0.00880526
0	1	0.190332	0.350492	0.0118975	0.00613161	0.0245341	0.328224	0.169762	0.488308	0.011627	0.0107321
0	1	0.0485271	0.00645114	0.0119788	0.00767757	0.0188585	0.046384	0.00862825	0.0330789	0.0177737	0.0060592
0	1	0.0908894	0.0092564	0.0744416	0.004182	0.0359712	0.0461973	0.00395715	0.0087997	0.0169117	0.02172
0	1	0.0124577	0.00341621	0.0576316	0.00549259	0.00973654	0.00709996	0.00459853	0.00690293	0.03751	0.00551111
0	1	0.23012	0.0216356	0.0466354	0.00060539	0.0524495	0.125739	0.00463482	0.0191247	0.015134	0.0134409
0	1	0.214794	0.06374	0.0167252	0.0076335	0.0803505	0.111893	0.0321035	0.0931563	0.00667821	0.00544566
0	1	0.18736	0.129808	0.0294552	0.00242157	0.0446017	0.167819	0.0273107	0.138156	0.0115442	0.0114652
0	1	0.229669	0.290517	0.0132623	0.0100328	0.059281	0.204492	0.0561059	0.356438	0.0316473	0.00897733
0	1	0.176143	0.182367	0.00413363	0.00395708	0.0311449	0.162401	0.0799026	0.19312	0.00545411	0.0129302
0	1	0.115031	0.30704	0.00306974	0.008493	0.0656006	0.148798	0.24853	0.18874	0.00654802	0.0112849
0	1	0.083965	0.00199214	0.0867987	0.0027463	0.0653464	0.0461066	0.00467111	0.0131963	0.0241263	0.0395019
0	1	0.22395	0.274548	0.00538434	0.0117071	0.0714463	0.159633	0.0628438	0.179222	0.00843382	0.0278198
0	1	0.135151	0.313327	0.0112721	0.0107214	0.0137109	0.288224	0.105341	0.317885	0.0104029	0.0320264
0	1	0.223259	0.115195	0.00471834	0.0201983	0.055562	0.189065	0.168738	0.155064	0.030651	0.00690473
0	1	0.14945	0.0109607	0.032428	0.00395708	0.0411186	0.0983985	0.00985889	0.0217841	0.019909	0.0110282
0	1	0.0380368	0.0159372	0.0266199	0.0113141	0.070087	0.014692	0.010371	0.0240916	0.010282	0.00393569
0	1	0.181447	0.427612	0.0223332	0.0193563	0.024978	0.544432	0.431872	0.523786	0.0113612	0.0217934
0	1	0.119313	0.372283	0.0138142	0.0321446	0.261125	0.0517731	0.10379	0.104453	0.0332081	0.0225016
0	1	0.241225	0.0313808	0.0343036	0.00850157	0.0459771	0.176686	0.010233	0.094594	0.00969304	0.0195993
0	1	0.0427499	0.0412978	0.0575733	0.00095596	0.0166689	0.0384034	0.00324319	0.0153116	0.0214841	0.010977
0	1	0.0201967	0.00270418	0.046835	0.00509743	0.0280842	0.0111264	0.00324319	0.0084086	0.0483985	0.0151492
0	1	0.0201967	0.00270418	0.0476391	0.00553666	0.0280842	0.0111264	0.00329664	0.0084086	0.0483985	0.0150765
0	1	0.197976	0.422525	0.0149024	0.0260302	0.0253405	0.383274	0.41689	0.372451	0.0266867	0.0185592
0	1	0.0387641	0.00484027	0.0473302	0.0122841	0.0170229	0.0218422	0.00399344	0.00766557	0.0320607	0.00752426
0	1	0.121739	0.259147	0.00955862	0.0694669	0.209882	0.0544072	0.0231524	0.0641359	0.0164549	0.0168675
0	1	0.0286134	0.00341621	0.0347669	0.0021409	0.0212048	0.0202708	0.00723663	0.0111072	0.0175342	0.0111324
0	1	0.227166	0.477245	0.00538434	0.0128895	0.0149577	0.352386	0.28143	0.5724	0.00874198	0.0125711
0	1	0.12548	0.0473358	0.0141443	0.0110293	0.214774	0.0680617	0.0218914	0.0379681	0.0516917	0.0118885
0	1	0.267763	0.389679	0.0065944	0.0456165	0.0632797	0.287646	0.483818	0.397141	0.0336045	0.013289
0	1	0.49263	0.671294	0.0131888	0.0395986	0.18253	0.223356	0.340448	0.24678	0.0412041	0.0102523
0	1	0.199343	0.489274	0.0102892	0.00628328	0.023234	0.338423	0.294127	0.508294	0.0205355	0.00992766
0	1	0.2099	0.0212093	0.0417427	0.0021409	0.0178649	0.152677	0.0052762	0.0422584	0.00691781	0.0114595
0	1	0.202568	0.0701778	0.00826723	0.0263466	0.0680791	0.126068	0.0353337	0.050882	0.0355997	0.00722683
0	1	0.295193	1.16542	0.00938351	0.0181455	0.19054	0.132682	0.0586433	0.425211	0.00940527	0.0178167
0	1	0.180169	0.400031	0.0119788	0.00691038	0.272163	0.0638809	0.0156013	0.126277	0.0128511	0.0224042
0	1	0.165624	0.249671	0.0154464	0.00986371	0.0319393	0.230467	0.186586	0.300697	0.0113612	0.0117963
0	1	0.0101012	0.00199214	0.020912	0.00335169	0.0275256	0.00963862	0.0026381	0.0153849	0.00792849	0.0156169
0	1	0.0526423	0.0214555	0.0161124	0.00549259	0.0361769	0.0336696	0.00851939	0.0134457	0.0188105	0.00936466
0	1	0.108435	0.15057	0.00879525	0.0126425	0.0997797	0.0463928	0.00463482	0.0587275	0.0105539	0.0216042
0	1	0.1323	0.166407	0.00794519	0.0385362	0.154429	0.0536176	0.0196043	0.0662203	0.0165758	0.0209766
0	1	0.146443	0.199582	0.00768254	0.0048872	0.0438861	0.106039	0.00862825	0.169785	0.00545411	0.0212663
0	1	0.224637	0.486635	0.0137329	0.00856362	0.0411431	0.440621	0.324012	0.538552	0.0188105	0.0191944
0	1	0.0726002	0.0095366	0.0269216	0.00156393	0.0168713	0.0325459	0.00384828	0.0256169	0.0206648	0.0267797
0	1	0.310233	0.228142	0.0101027	0.0223989	0.0612203	0.228029	0.252225	0.352729	0.0165496	0.0101202
0	1	0.274114	0.612004	0.00830789	0.00757144	0.177831	0.105469	0.0336449	0.243185	0.0110007	0.0101211
0	1	0.165259	0.0183612	0.0556362	0.0027463	0.045449	0.128199	0.046801	0.0780009	0.0229294	0.00987769
0	1	0.0107733	0.00654452	0.0245422	0.00730875	0.00444838	0.00328951	0.00727292	0.01494	0.0367742	0.00910877
0	1	0.114415	0.0590091	0.0137735	0.0208036	0.0768366	0.0625392	0.0190866	0.0561374	0.0162838	0.0090966
0	1	0.270482	0.393016	0.00700037	0.0119705	0.122419	0.26356	0.171404	0.264572	0.00816806	0.00826316
0	1	0.155073	0.396167	0.0112721	0.0107045	0.0247723	0.306571	0.348013	0.412361	0.0148463	0.016093
0	1	0.246792	0.358599	0.00772319	0.0110293	0.0338362	0.378705	0.262661	0.560523	0.0154735	0.0147657
0	1	0.202315	0.0651805	0.0185732	0.00986252	0.150932	0.0932078	0.0152961	0.0692441	0.0126115	0.0133941
0	1	0.231751	0.195172	0.00947731	0.0119658	0.0217571	0.29255	0.231376	0.257128	0.0143409	0.0134696
0	1	0.192776	0.364876	0.0161124	0.0201541	0.0254023	0.382364	0.665135	0.47748	0.0294007	0.0216927
0	1	0.0849578	0.0128089	0.0429457	0.0156578	0.209402	0.0379763	0.020536	0.0325787	0.046082	0.0194337
0	1	0.125459	0.013945	0.0596324	0.00659042	0.0545278	0.0629127	0.0173777	0.03559	0.0185216	0.0117479
0	1	0.277324	0.382597	0.0290526	0.0134948	0.0476861	0.237373	0.292264	0.317201	0.0194372	0.00732043
0	1	0.186948	0.0980429	0.0185732	0.0161971	0.0574455	0.180213	0.0356704	0.0795495	0.0317699	0.0144458
0	1	0.0854504	0.0169854	0.023575	0.00832703	0.0821574	0.0286324	0.00588129	0.0225028	0.0131234	0.0140761
0	1	0.0215465	0.00284813	0.0126041	0.0060539	0.0330248	0.01033	0.00331577	0.0118503	0.02104	0.00921482
0	1	0.237513	0.265815	0.00901376	0.0160931	0.032236	0.339174	0.178653	0.348042	0.0130694	0.012904
0	1	0.0228851	0.0405858	0.0338492	0.00121078	0.00395157	0.0183874	0.00067767	0.00267903	0.0112752	0.0119348
0	1	0.0230814	0.0405858	0.033839	0.00121078	0.00439318	0.0191683	0.000489428	0.00267903	0.0124082	0.0118763
0	1	0.0770802	0.029458	0.0168659	0.00698402	0.0872096	0.0238359	0.00399344	0.0383278	0.0244781	0.00702408
0	1	0.248007	0.399713	0.010184	0.0194904	0.0386053	0.285394	0.141351	0.3157	0.0118666	0.0157462
0	1	0.163674	0.423922	0.00830789	0.00762589	0.0168206	0.243712	0.2992	0.398164	0.0158309	0.0112362
0	1	0.0141366	0.00658095	0.00776383	0.0190808	0.0158019	0.00867628	0.0053666	0.0145489	0.0126115	0.0116971
0	1	0.0336639	0.0460622	0.00651311	0.0327189	0.0592331	0.0243421	0.118617	0.0264384	0.0483772	0.0119014
0	1	0.404901	0.358567	0.0065944	0.010345	0.0543168	0.319864	0.347384	0.422729	0.0264472	0.0113503
0	1	0.293499	0.352267	0.0119381	0.0677086	0.108605	0.21778	0.38263	0.253643	0.0359308	0.0198465
0	1	0.0636223	0.0334424	0.0168596	0.0179541	0.113814	0.025248	0.00974568	0.0242074	0.0283182	0.0104965
0	1	0.00201911	0.00071203	0.0230421	0.0048872	0.00881874	0.00402644	0.0052762	0.0114983	0.025149	0.00583623
0	1	0.346376	0.633968	0.00596905	0.0334124	0.114315	0.258471	0.312144	0.513108	0.00850241	0.0132757
0	1	0.272445	0.541586	0.0140893	0.0114133	0.02673	0.330134	0.0833178	0.391928	0.0187844	0.0109231
0	1	0.300106	0.234586	0.0119788	0.0429944	0.114414	0.154234	0.132435	0.209885	0.0128773	0.00677189
0	1	0.0402831	0.0298822	0.00784511	0.0622127	0.0708362	0.0184043	0.030689	0.0206891	0.0390586	0.00521369
0	1	0.216231	0.228911	0.00943669	0.01224	0.0188085	0.217147	0.222826	0.326723	0.0207557	0.00884747
0	1	0.212415	0.2242	0.00852914	0.013267	0.0190661	0.214468	0.223056	0.322694	0.0216588	0.00884747
0	1	0.2338	0.0793328	0.00830789	0.0302341	0.0853861	0.192158	0.200021	0.139665	0.0358565	0.00401189
0	1	0.173708	0.0150812	0.0278152	0.00795822	0.0630122	0.0832936	0.0151147	0.069596	0.0195032	0.00875732
0	1	0.171529	0.480251	0.0065944	0.0128454	0.0444568	0.290067	0.354328	0.50503	0.0128773	0.0112215
0	1	0.0558826	0.0978944	0.0059284	0.0326885	0.161327	0.0381765	0.0271202	0.0452166	0.0153517	0.00883406
0	1	0.108397	0.00932233	0.0246477	0.00972393	0.194485	0.0441834	0.00747863	0.0114592	0.0349469	0.0430683
0	1	0.00239469	0.00270418	0.0108093	0.00340735	0.00382278	0.00473331	0.00392086	0.0118698	0.0380741	0.00602851
0	1	0.25974	0.169766	0.00530305	0.00823886	0.208388	0.0900605	0.0130816	0.0622913	0.0215935	0.0178995
0	1	0.132635	0.0544144	0.0137602	0.0135053	0.132935	0.0412958	0.0150353	0.0711671	0.0117167	0.0102411
0	1	0.300573	0.514334	0.010184	0.0333684	0.197215	0.112676	0.326019	0.204962	0.0278151	0.0118865
0	1	0.345405	0.468081	0.0118975	0.0611036	0.120699	0.196822	0.269622	0.26012	0.02054	0.0118559
0	1	0.211168	0.210568	0.0100621	0.00301535	0.0324845	0.245956	0.176224	0.325065	0.0148463	0.0131502
0	1	0.209628	0.145933	0.02118	0.00949374	0.291542	0.0827643	0.0145445	0.0774996	0.0445835	0.0209502
0	1	0.0996841	0.419771	0.00713848	0.0125555	0.00708914	0.360394	0.450443	0.447145	0.028507	0.0183474
0	1	0.290228	0.113568	0.00830789	0.00648553	0.0524981	0.266598	0.115963	0.250264	0.0138618	0.0124927
0	1	0.156124	0.149392	0.00735449	0.00828295	0.0422299	0.167949	0.124302	0.207087	0.0100631	0.0150541
0	1	0.16135	0.0284659	0.0200834	0.0141002	0.0367005	0.112532	0.0430889	0.0669758	0.00864726	0.0271413
0	1	0.169861	0.157565	0.0103382	0.0423711	0.140399	0.0857227	0.360884	0.0765186	0.0593123	0.00873937
0	1	0.146779	0.053076	0.0222167	0.00453927	0.0438861	0.127184	0.030213	0.0587985	0.00963176	0.0257962
0	1	0.193221	0.0761334	0.0220814	0.0129347	0.202785	0.0555854	0.0797877	0.0679058	0.0269524	0.0138442
0	1	0.141947	0.0429867	0.0360591	0.00246563	0.0695026	0.0860096	0.00792766	0.062952	0.0158722	0.00979366
0	1	0.00740431	0.00256024	0.0208065	0.00795822	0.0134077	0.00810079	0.0084468	0.0110877	0.0254042	0.0146291
0	1	0.244627	0.00597645	0.0676787	0.0048872	0.0568868	0.124078	0.0112301	0.0523699	0.0360658	0.0142749
0	1	0.129721	0.0317535	0.0611164	0.0048872	0.0363921	0.0744127	0.00327948	0.0140617	0.0249573	0.011438
0	1	0.280795	0.0202094	0.0877556	0.0027463	0.102759	0.146062	0.0117006	0.0851346	0.0512323	0.0170124
0	1	0.171319	0.0829871	0.0167458	0.00375393	0.0861435	0.0995421	0.0368043	0.0770156	0.0123062	0.010672
0	1	0.165286	0.160403	0.00237949	0.0589766	0.194078	0.0866815	0.0608941	0.0808369	0.0269928	0.010821
0	1	0.204956	0.268784	0.010728	0.00740954	0.0377261	0.225781	0.249244	0.320204	0.00896314	0.0055448
0	1	0.206265	0.0243453	0.0582934	0.00846271	0.0380762	0.139015	0.0099836	0.0321434	0.0143409	0.0208848
0	1	0.214922	0.0260419	0.0601267	0.0070281	0.0415975	0.171306	0.00987473	0.0824078	0.0158046	0.0133733
0	1	0.0936916	0.482464	0.00901454	0.0329661	0.00399059	0.356855	0.572546	0.680403	0.0641437	0.0176809
0	1	0.270427	0.358393	0.0101027	0.00395708	0.0367514	0.309789	0.101223	0.371258	0.0129426	0.0132473
0	1	0.151302	0.0486676	0.010728	0.0115906	0.0492891	0.121178	0.0166877	0.135605	0.00874359	0.0170437
0	1	0.13806	0.0477182	0.010728	0.0115906	0.0462899	0.120667	0.01601	0.133656	0.00814189	0.0161912
0	1	0.106487	0.362855	0.00237949	0.00460654	0.0124138	0.275248	0.164635	0.35584	0.0174982	0.00578014
0	1	0.214467	0.291595	0.0178665	0.00642271	0.0354884	0.357476	0.15535	0.404996	0.0121061	0.0154383
0	1	0.186983	0.0382904	0.0132294	0.00456246	0.199558	0.0837098	0.0157554	0.0397944	0.0249835	0.0109487
0	1	0.139701	0.163484	0.0113941	0.0110733	0.0327946	0.262299	0.0793911	0.202512	0.0056937	0.012723
0	1	0.199581	0.112528	0.00830789	0.0103798	0.115962	0.0830626	0.00926964	0.0617431	0.00776441	0.0165889
0	1	0.2812	0.241219	0.00820081	0.00887792	0.0613467	0.256207	0.244412	0.32633	0.0121061	0.0187627
0	1	0.122385	0.135649	0.0117106	0.00642271	0.0132465	0.234339	0.296829	0.31136	0.00989753	0.0232788
0	1	0.214968	0.313345	0.00330033	0.00730875	0.0338871	0.234591	0.184087	0.389736	0.0195293	0.0144854
0	1	0.0582364	0.013233	0.021651	0.0048872	0.117163	0.0307978	0.00595387	0.00919084	0.0143684	0.0122181
0	1	0.0653089	0.0118089	0.0437407	0.00884427	0.0578883	0.0205918	0.00327948	0.0141578	0.0291872	0.0112482
0	1	0.169409	0.00197237	0.0640962	0.00456246	0.0653299	0.0788241	0.00798688	0.0254165	0.0284162	0.0220168
0	1	0.0100983	0.00469633	0.00842983	0.00577325	0.0178928	0.00508675	0.0176439	0.0183816	0.0494354	0.00333937
0	1	0.0831518	0.0341776	0.0567907	0.00093012	0.0157232	0.0552533	0.00278129	0.0114983	0.0215388	0.00717649
0	1	0.17549	0.921357	0.0102246	0.0132583	0.289619	0.0815106	0.119575	0.249647	0.00963176	0.0124806
0	1	0.197985	0.136323	0.00890665	0.0030374	0.0261521	0.18198	0.036098	0.216489	0.00792849	0.00833699
0	1	0.148912	0.145264	0.014279	0.0076335	0.0262008	0.306673	0.192497	0.245138	0.00619902	0.00942264
0	1	0.168199	0.0385628	0.00868155	0.00721308	0.0452109	0.11969	0.0143186	0.0989574	0.0150597	0.0129912
0	1	0.263074	0.0356378	0.0638729	0.00609798	0.0672079	0.195205	0.0111938	0.150164	0.024576	0.0345138
0	1	0.219964	0.17245	0.0138142	0.0157263	0.157327	0.0947376	0.0389972	0.144532	0.00444342	0.0104701
0	1	0.247756	0.186927	0.0100703	0.00735283	0.169571	0.101232	0.00802315	0.0773008	0.0122772	0.0158998
0	1	0.101999	0.0993877	0.00674215	0.0772577	0.182154	0.048532	0.0955451	0.040205	0.0291872	0.00897733
0	1	0.235308	0.315645	0.00768254	0.00767757	0.0859021	0.193403	0.0455731	0.351177	0.011627	0.0139721
0	1	0.00908903	0.0039843	0.00663506	0.00402434	0.0139663	0.00720736	0.00128276	0.009941	0.015272	0.0183192
0	1	0.20605	0.431958	0.0149024	0.0171985	0.268637	0.0627995	0.0288957	0.144703	0.00470917	0.00881666
0	1	0.0646311	0.176655	0.0143176	0.0126088	0.143276	0.039539	0.0158286	0.0914374	0.00617288	0.00697017
0	1	0.0827402	0.166355	0.0085033	0.070664	0.140139	0.0432778	0.0227445	0.0566507	0.0186156	0.0119964
0	1	0.145039	0.311009	0.00709783	0.0076335	0.0190374	0.357349	0.266861	0.44999	0.0133826	0.0187803
0	1	0.322093	0.274232	0.0083892	0.0123282	0.0661168	0.249118	0.0604659	0.225801	0.0342896	0.00777317
0	1	0.0939194	0.0113848	0.0653885	0.00735283	0.0409729	0.0839867	0.00716405	0.0179384	0.0212501	0.0250334
0	1	0.167636	0.225992	0.0101027	0.0241553	0.0199279	0.297978	0.381466	0.315108	0.0267074	0.0114682
0	1	0.138958	0.0273263	0.0225442	0.00516786	0.165916	0.0483122	0.00595387	0.0286675	0.0257022	0.0270943
0	1	0.104996	0.0481049	0.0150235	0.00428181	0.183972	0.0419554	0.00859197	0.0287067	0.0163362	0.0178398
0	1	0.00336612	0.00142406	0.0294416	0.0070281	0.00632075	0.00437928	0.00064138	0.00688334	0.0307629	0.0161015
0	1	0.0100703	0.00922895	0.00542498	0.031755	0.00632075	0.0113725	0.00976588	0.00921041	0.0185187	0.00479843
0	1	0.0531886	0.0593403	0.0173631	0.0227299	0.0978858	0.0395415	0.0142918	0.0154593	0.0255596	0.105572
0	1	0.26277	0.0492511	0.0427822	0.00307102	0.0806227	0.178462	0.0132268	0.0730965	0.0151567	0.0115793
0	1	0.111425	0.0220433	0.00683521	0.00730875	0.104518	0.0304481	0.0131905	0.0333217	0.0162202	0.0204538
0	1	0.00201911	0.00327226	0.0366022	0.00735283	0.0182999	0.00911319	0.00131905	0.0120801	0.0246796	0.00437717
0	1	0.212675	0.108387	0.00651311	0.0107486	0.0726807	0.170192	0.0441468	0.105156	0.0113874	0.00997845
0	1	0.049221	0.0197853	0.0124227	0.00735283	0.110378	0.0228523	0.00655896	0.0352381	0.0243865	0.0104334
0	1	0.237706	0.29794	0.0059284	0.00893242	0.0298533	0.267664	0.207592	0.453768	0.0136168	0.00807433
0	1	0.178897	0.0439712	0.0083892	0.00856362	0.0935397	0.120797	0.0280536	0.0658926	0.0197427	0.00939417
0	1	0.155904	0.331925	0.0113127	0.0365351	0.197795	0.0602769	0.0262264	0.108284	0.0121323	0.00906609
0	1	0.00471313	0.00142406	0.0132294	0.00339575	0.00499596	0.00212062	0.00256552	0.00688334	0.0135961	0.00457545
0	1	0.133102	0.219018	0.0106468	0.0093828	0.0642196	0.0938008	0.0168193	0.0764931	0.00696416	0.0128004
0	1	0.285755	0.0918963	0.00475898	0.0132142	0.0635903	0.225303	0.078827	0.190383	0.0101371	0.00896909
0	1	0.08537	0.0487684	0.00475898	0.00646679	0.0349445	0.0541034	0.0421503	0.0249125	0.0224412	0.00392605
0	1	0.31852	0.171972	0.0239575	0.0597117	0.0778445	0.292962	0.361901	0.451194	0.0970973	0.011152
0	1	0.322072	0.174751	0.0239575	0.0597026	0.0762825	0.296139	0.372057	0.456761	0.0995202	0.0110995
0	1	0.384142	0.278054	0.0249482	0.0715637	0.051988	0.460114	0.559559	0.681629	0.0931586	0.0179179
0	1	0.352954	0.382433	0.019702	0.0678612	0.0282918	0.53552	0.693562	0.832698	0.0734521	0.0233946
0	1	0.281262	0.117696	0.010184	0.00613683	0.0413881	0.302833	0.103573	0.232654	0.0202065	0.0162666
0	1	0.344777	0.44516	0.0137329	0.0155477	0.0551463	0.379762	0.275477	0.545832	0.00862108	0.0154578
0	1	0.257989	0.180815	0.00413363	0.0191284	0.0378186	0.284562	0.291679	0.332448	0.0420122	0.0114712
0	1	0.0242377	0.00071203	0.0196612	0.00093012	0.0339979	0.00893648	0.00463482	0.0222144	0.0212588	0.0108516
0	1	0.187412	0.207671	0.0101027	0.0221839	0.0245696	0.318768	0.370332	0.343345	0.0173087	0.0136651
0	1	0.23486	0.243987	0.0159985	0.00884427	0.0355002	0.371165	0.218776	0.313123	0.0155444	0.0117855
0	1	0.281509	0.360577	0.0131482	0.0107486	0.183375	0.112539	0.056562	0.119769	0.0330695	0.0102291
0	1	0.279481	0.586156	0.00417427	0.0299639	0.111213	0.126785	0.198667	0.237684	0.0216975	0.0116059
0	1	0.273778	0.581244	0.00417427	0.030149	0.109737	0.125526	0.19497	0.234006	0.0212326	0.0114622
0	1	0.57558	1.46909	0.280241	0.0199513	0.148479	0.584314	0.0312052	0.382708	0.0382309	0.0377799
0	1	0.230853	0.0379948	0.0840214	0.00428181	0.0733972	0.1577	0.0221421	0.0973068	0.0287625	0.013277
0	1	0.0686722	0.032626	0.0136594	0.0369404	0.139192	0.0403521	0.0980075	0.0371153	0.035334	0.00544566
0	1	0.204415	0.279996	0.00475898	0.0190316	0.027951	0.286226	0.228922	0.295172	0.0215679	0.0103283
0	1	0.166029	0.378719	0.00776383	0.034372	0.0284011	0.290467	0.441092	0.515154	0.019769	0.0155667
0	1	0.185507	0.0517761	0.0162667	0.0211724	0.0980728	0.0743387	0.0699154	0.0537403	0.0627766	0.00973447
0	1	0.00572268	0.0119529	0.00358956	0.0480124	0.0170261	0.00805289	0.00663154	0.00939291	0.0271659	0.00920218
0	1	0.15519	0.0370025	0.00960734	0.0076335	0.113201	0.0494225	0.00659525	0.0290586	0.019024	0.0176181
0	1	0.17553	0.065034	0.010728	0.013663	0.0753302	0.107054	0.0165788	0.0666906	0.0100289	0.0147403
0	1	0.183654	0.0360466	0.036594	0.00460654	0.0309414	0.157471	0.0195198	0.070727	0.0177999	0.0123073
0	1	0.146952	0.0547108	0.00631821	0.016465	0.0403174	0.075397	0.0214046	0.0763003	0.00814071	0.00604983
0	1	0.222956	0.204883	0.0101027	0.0274922	0.201633	0.130581	0.0795183	0.0734745	0.0276887	0.0108464
0	1	0.0458965	0.0285648	0.00776383	0.0348223	0.103623	0.0208391	0.00800338	0.0251543	0.0338703	0.00418188
0	1	0.0230879	0.00668848	0.0248576	0.00642271	0.0356806	0.0124328	0.00199672	0.0172279	0.0553413	0.00657987
0	1	0.1944	0.352224	0.012336	0.00670338	0.0277693	0.355209	0.206346	0.493523	0.011627	0.0121154
0	1	0.144564	0.0557802	0.010184	0.00646679	0.0873369	0.106615	0.0137956	0.0665846	0.0130907	0.0240231
0	1	0.149829	0.0570736	0.0113941	0.00885491	0.070226	0.106371	0.0170751	0.0738493	0.0147006	0.0172008
0	1	0.138278	0.223085	0.00354891	0.0109411	0.0155738	0.318972	0.188178	0.284925	0.0056937	0.015539
0	1	0.00807924	0.017004	0.0129129	0.0182782	0.0387733	0.0170587	0.013641	0.0218233	0.0553424	0.0121244
0	1	0.229177	0.397662	0.00826723	0.0181125	0.0435939	0.382772	0.286608	0.43267	0.0199759	0.0164926
0	1	0.15586	0.426621	0.00834854	0.0178207	0.303652	0.066254	0.041774	0.136491	0.0101371	0.00470522
0	1	0.110867	0.0210966	0.00655376	0.0128895	0.0641768	0.0597263	0.0658507	0.0619892	0.0534761	0.00810006
0	1	0.0400269	0.0220576	0.0155683	0.00795822	0.0519664	0.0181189	0.00458071	0.0230163	0.0288953	0.020459
0	1	0.00639476	0.00395131	0.00508182	0.00458451	0.00889655	0.00925185	0.00131905	0.00535806	0.0155785	0.0151042
0	1	0.00774177	0.00484027	0.00358956	0.00608638	0.0086671	0.0104791	0.00067767	0.00228792	0.0152993	0.0186172
0	1	0.00774177	0.00484027	0.00358956	0.00650924	0.0086671	0.0106656	0.00067767	0.00228792	0.0152993	0.0191361
0	1	0.00936923	0.00550725	0.00354891	0.00674744	0.00616915	0.0140925	0.00131905	0.00267903	0.0170669	0.0228681
0	1	0.00976087	0.0118089	0.0083892	0.0444858	0.0159285	0.00571508	0.0124765	0.0084086	0.0333911	0.00540214
0	1	0.0141394	0.00128012	0.0375098	0.00428181	0.0133039	0.00785401	0.00151503	0.0210607	0.0388844	0.00584222
0	1	0.2111	0.270036	0.0106874	0.00893242	0.0309956	0.266347	0.249264	0.280075	0.0281766	0.0136646
0	1	0.16289	0.529581	0.00471834	0.0140951	0.0107328	0.394422	0.524062	0.487129	0.0113874	0.018106
0	1	0.0999793	0.102114	0.0102246	0.0186072	0.215541	0.0446869	0.0266107	0.0635412	0.0172945	0.0107711
0	1	0.208765	0.0149372	0.0407438	0.00521193	0.0304597	0.157711	0.0145095	0.0524268	0.00840767	0.0145222
0	1	0.166236	0.0118089	0.0375846	0.0048872	0.024469	0.14496	0.0138669	0.0471959	0.00915259	0.0144514
0	1	0.102774	0.00498423	0.0618473	0.00335169	0.0298624	0.0593086	0.00771266	0.0240721	0.0143671	0.0102948
0	1	0.0114453	0.0210093	0.00479963	0.0750511	0.0282358	0.0138078	0.0226416	0.0155022	0.024512	0.0109111
0	1	0.0424097	0.00683243	0.0835407	0.00428181	0.0188585	0.0253839	0.00199672	0.00956235	0.0240286	0.00874641
0	1	0.102866	0.0135286	0.0328501	0.00664055	0.0414919	0.0520012	0.00520362	0.0305301	0.0185187	0.0160343
0	1	0.00201911	0.00526441	0.0191641	0.00428181	0.00764556	0.0100661	0.00399344	0.00921041	0.028047	0.00869189
0	1	0.0705458	0.0398913	0.0170948	0.00460654	0.0866002	0.025465	0.00723663	0.0298604	0.0207175	0.0107278
0	1	0.00471313	0.00270418	0.014277	0.0076335	0.0119791	0.00272009	0.0052762	0.0114788	0.0269263	0.00592337
0	1	0.029623	0.00284813	0.0373575	0.0027463	0.0219939	0.0227461	0.00772606	0.0123246	0.0206826	0.0116477
0	1	0.226857	0.479169	0.00538434	0.013337	0.0154361	0.353487	0.287547	0.570527	0.00888683	0.0132023
0	1	0.0895416	0.0157646	0.00717911	0.014041	0.0377826	0.0333203	0.015405	0.0295086	0.01631	0.00832572
0	1	0.157535	0.0401385	0.0131075	0.0131702	0.0941588	0.0703921	0.0099836	0.0399003	0.0227487	0.0119231
0	1	0.0175054	0.0061204	0.0678185	0.00553666	0.0119791	0.0117548	0.00659525	0.0102419	0.0274317	0.0132811
0	1	0.124529	0.181576	0.0131888	0.0447213	0.179852	0.0447162	0.0304001	0.0746413	0.021702	0.00939256
0	1	0.256993	0.00707962	0.0659377	0.00534124	0.0711887	0.152196	0.011175	0.039364	0.0305824	0.0191672
0	1	0.23982	0.162545	0.0143582	0.0103404	0.192806	0.0929422	0.0586009	0.0639643	0.0355997	0.0125062
0	1	0.0313074	0.00569625	0.0270436	0.00555985	0.039217	0.0102809	0.00459853	0.0204594	0.0217793	0.0148897
0	1	0.176837	0.441964	0.00889261	0.0225966	0.0151645	0.193329	0.332921	0.385622	0.0253015	0.00930243
0	1	0.236631	0.205275	0.00479963	0.0140228	0.0338425	0.325875	0.138664	0.345688	0.00667821	0.0138599
0	1	0.167788	0.0755028	0.0252681	0.00916899	0.132348	0.0808531	0.0106613	0.0514556	0.0118666	0.0136423
0	1	0.120822	0.294436	0.010728	0.00553666	0.0187734	0.196663	0.0451966	0.28479	0.00891301	0.0105325
0	1	0.00875132	0.00341621	0.0193204	0.00828295	0.00565836	0.00780683	0.00949963	0.0103446	0.0313177	0.0129109
0	1	0.308673	0.347326	0.0113209	0.0156799	0.0576051	0.2628	0.254175	0.418752	0.00816806	0.0108546
0	1	0.0111079	0.00672489	0.0376091	0.00674744	0.0187989	0.00840632	0.0107675	0.0126325	0.0495305	0.00936191
0	1	0.0743948	0.00740051	0.0317619	0.00521193	0.0644286	0.024668	0.00591758	0.0149204	0.0234936	0.00835476
0	1	0.0474603	0.0987781	0.00826723	0.0027463	0.0115721	0.0623849	0.0381341	0.0871628	0.00592131	0.00178417
0	1	0.206348	0.0202094	0.00876927	0.00687676	0.0272224	0.16759	0.0230289	0.097286	0.0104976	0.0140642
0	1	0.0683318	0.0085444	0.0462873	0.00612523	0.0177891	0.0376829	0.00192414	0.0134147	0.0280488	0.00943381
0	1	0.125229	0.10826	0.00655376	0.0119594	0.0520903	0.055033	0.0231015	0.119305	0.0108821	0.00388747
0	1	0.103063	0.00540837	0.0370243	0.0100551	0.0238544	0.0808509	0.00712779	0.0283155	0.0218055	0.0114622
0	1	0.0592459	0.0258979	0.010184	0.00553666	0.0975367	0.0259258	0.00919707	0.0244828	0.0257099	0.00888117
0	1	0.215772	0.289315	0.0102653	0.00912378	0.0317918	0.282963	0.316872	0.505386	0.0214896	0.00884747
0	1	0.00336612	0.00754446	0.0228694	0.00402957	0.00290499	0.00437987	0.00331577	0.00844778	0.0335686	0.00668596
0	1	0.0286162	0.00256024	0.0117614	0.00674744	0.0148267	0.00674653	0.0120166	0.00917125	0.0301718	0.00518299
0	1	0.241067	0.279533	0.00920469	0.00997503	0.0486786	0.261833	0.279066	0.353773	0.0158309	0.0135709
0	1	0.0545935	0.00796858	0.0745929	0.01224	0.0605447	0.0314451	0.0152961	0.0223747	0.0306017	0.017704
0	1	0.139178	0.0688506	0.0178665	0.00977439	0.112431	0.0741547	0.0406445	0.0451916	0.0208004	0.00854247
0	1	0.118214	0.231032	0.00553208	0.0162412	0.00565836	0.276811	0.342395	0.380949	0.0123719	0.0151574
0	1	0.181328	0.329824	0.00277581	0.00884427	0.0756982	0.181186	0.0837381	0.300899	0.0056937	0.019707
0	1	0.018515	0.0168643	0.0197832	0.00735283	0.0358475	0.0126984	0.00924984	0.0187597	0.0143968	0.00541797
0	1	0.283251	0.451086	0.00596905	0.0401004	0.197836	0.0920732	0.0256788	0.121868	0.0286819	0.0130204
0	1	0.206043	0.526998	0.00354891	0.0274931	0.173586	0.0905643	0.0518675	0.160488	0.0114136	0.00915788
0	1	0.160226	0.0388431	0.0274251	0.0076335	0.0685363	0.105937	0.0171114	0.0972271	0.0177737	0.00615834
0	1	0.141723	0.161587	0.010728	0.00975211	0.128117	0.0644659	0.012976	0.0937906	0.0175602	0.0169993
0	1	0.266612	0.0203533	0.020912	0.00860771	0.0808003	0.13676	0.0289828	0.0861003	0.0318751	0.0112325
0	1	0.210052	0.241251	0.0131482	0.0100991	0.072736	0.141903	0.0458105	0.199611	0.014524	0.00977717
0	1	0.150443	0.357866	0.00649279	0.00739692	0.0286988	0.241822	0.104515	0.417081	0.00927674	0.0132202
0	1	0.26514	0.155827	0.00830789	0.0048872	0.0629963	0.230559	0.0752719	0.205855	0.00963176	0.00962182
0	1	0.115727	0.204628	0.0108093	0.00958594	0.14627	0.0371908	0.021519	0.0890098	0.00843706	0.020775
0	1	0.205085	0.364661	0.0451854	0.0134509	0.0463086	0.264271	0.149247	0.252246	0.0173207	0.0104161
0	1	0.139464	0.203037	0.00772319	0.00642271	0.0224031	0.252355	0.0671176	0.319885	0.00451422	0.00898631
0	1	0.137983	0.101602	0.0197426	0.0100991	0.0391764	0.133824	0.0129589	0.12474	0.0190787	0.0104334
0	1	0.00606014	0.00668848	0.0383157	0.00516786	0.0089216	0.00935924	0.0052762	0.0138254	0.0384292	0.0065826
0	1	0.273555	0.497903	0.0137063	0.00395708	0.0272224	0.404357	0.114668	0.506764	0.00643863	0.0156636
0	1	0.23995	0.139462	0.0124415	0.0771041	0.0844155	0.191198	0.449264	0.169684	0.0585737	0.0182727
0	1	0.216347	0.237683	0.0101027	0.0147057	0.0593717	0.210102	0.160145	0.233133	0.0113612	0.0133815
0	1	0.161328	0.0105508	0.0588688	0.00632181	0.0424561	0.0934476	0.0131199	0.0429963	0.0192396	0.00784936
0	1	0.144649	0.23915	0.00836904	0.0115859	0.00830795	0.321777	0.304559	0.33545	0.0257022	0.0102465
0	1	0.253302	0.253947	0.010184	0.0108569	0.232802	0.108067	0.0231378	0.0936264	0.00643863	0.0154361
0	1	0.0687563	0.0350027	0.00857759	0.0134948	0.0789249	0.0272322	0.0152235	0.0390317	0.0272661	0.00421288
0	1	0.0740573	0.0364465	0.00855162	0.0126088	0.0770712	0.0275761	0.0191807	0.0401969	0.0289566	0.00592938
0	1	0.0239003	0.0101047	0.0191416	0.0093828	0.0205424	0.0115873	0.00463482	0.0107161	0.0165758	0.00550812
0	1	0.0979605	0.0263188	0.019702	0.00460654	0.0318592	0.0542195	0.0152961	0.0909747	0.0141014	0.0116665
0	1	0.174173	0.264249	0.00408924	0.00400115	0.00634625	0.332529	0.185328	0.302352	0.0118928	0.0167581
0	1	0.13272	0.0670403	0.0218377	0.00642271	0.0251793	0.175333	0.0394676	0.118521	0.0190501	0.0156483
0	1	0.108274	0.0170887	0.03072	0.00242157	0.0162089	0.0497741	0.00067767	0.0106966	0.0116008	0.0266117
0	1	0.0952638	0.0959033	0.00363021	0.0223833	0.12327	0.0442798	0.0930715	0.0476083	0.036139	0.00376063
0	1	0.048646	0.0778919	0.0553736	0.00586139	0.0259933	0.0404197	0.00196043	0.0126325	0.0230911	0.00827391
0	1	0.0560351	0.0773237	0.0623403	0.00393478	0.03138	0.0473643	0.00256552	0.0145999	0.0269524	0.0099844
0	1	0.226664	0.141757	0.0106874	0.0184702	0.0407586	0.253252	0.288065	0.21569	0.0258797	0.0150236
0	1	0.201439	0.197966	0.00799209	0.0126372	0.0742676	0.13677	0.0180035	0.0876616	0.00667821	0.0185964
0	1	0.193968	0.195306	0.00864089	0.0122841	0.0713522	0.132945	0.0159214	0.0839449	0.00595398	0.0177016
0	1	0.448947	0.290683	0.0118844	0.0146464	0.0530368	0.375425	0.447685	0.321269	0.0324825	0.0187329
0	1	0.220523	0.416235	0.0164371	0.00463495	0.024745	0.307608	0.0947941	0.479737	0.0142941	0.0151446
0	1	0.055819	0.260481	0.014155	0.0107045	0.00328918	0.241084	0.260953	0.248178	0.0277589	0.00782166
0	1	0.116955	0.362488	0.00768254	0.00625977	0.166305	0.0710571	0.134272	0.10563	0.00840767	0.00677189
0	1	0.149206	0.284824	0.00741439	0.00400115	0.0168713	0.144876	0.0294319	0.246393	0.0071574	0.00728628
0	1	0.145352	0.227738	0.00964797	0.00823886	0.135769	0.0562766	0.0170935	0.0699404	0.0106784	0.0116545
0	1	0.00538805	0.00256024	0.0414964	0.00977439	0.00606536	0.00982007	0.00670149	0.0170584	0.0400093	0.00791086
0	1	0.17157	0.253306	0.00955862	0.0193122	0.0387451	0.283625	0.21273	0.242221	0.0225417	0.0146003
0	1	0.0276038	0.00469633	0.0438131	0.00266878	0.0403666	0.0119407	0.00327948	0.0118894	0.0421102	0.00891673
0	1	0.027015	0.00469633	0.043708	0.00199703	0.0403481	0.0119407	0.00327948	0.0118894	0.0417369	0.00791473
0	1	0.214764	0.245521	0.0160522	0.0104291	0.0252831	0.358486	0.233966	0.366252	0.0290132	0.0167493
0	1	0.250701	0.862325	0.0101027	0.0208794	0.0198309	0.352018	0.381764	0.697825	0.0205662	0.0164583
0	1	0.0151489	0.00754446	0.0240388	0.00307102	0.0197763	0.0119708	0.00578581	0.0164653	0.0218801	0.0104334
0	1	0.344217	1.30039	0.0137329	0.0320978	0.253214	0.123748	0.183623	0.36073	0.00627382	0.0128365
0	1	0.167858	0.191259	0.00467769	0.0189728	0.0347708	0.263819	0.237374	0.307218	0.0158309	0.0134639
0	1	0.377024	1.43361	0.00596905	0.00581732	0.133329	0.208551	0.0864481	0.706089	0.0108646	0.0111708
0	1	0.24423	0.0264913	0.0479576	0.00730875	0.0321352	0.190429	0.013172	0.0712127	0.00915259	0.0228406
0	1	0.3129	0.851811	0.00471834	0.0212217	0.188816	0.124353	0.0733865	0.270281	0.0168153	0.00794553
0	1	0.405378	0.803633	0.00467769	0.00921309	0.148656	0.167486	0.0858736	0.276805	0.00593328	0.00877351
0	1	0.102336	0.014945	0.0153533	0.00626614	0.099853	0.0273396	0.00841982	0.0137862	0.0294007	0.013971
0	1	0.0993018	0.0118514	0.0173631	0.00828295	0.0224259	0.0465212	0.00810118	0.0574785	0.0241294	0.00505859
0	1	0.154324	0.231649	0.0190522	0.0048872	0.0296858	0.0998062	0.0284467	0.193617	0.0123457	0.0106535
0	1	0.191875	0.300184	0.0207739	0.00367642	0.0292096	0.117695	0.0415898	0.248875	0.0113612	0.0118796
0	1	0.156477	0.113078	0.00538434	0.00820526	0.0656609	0.0851737	0.00866452	0.0647074	0.0108821	0.0335347
0	1	0.126706	0.0576422	0.0143582	0.00795822	0.0995965	0.07852	0.0131384	0.0611017	0.011627	0.0107287
0	1	0.132457	0.0596513	0.0149768	0.00795822	0.100288	0.082356	0.0132631	0.0633109	0.0112168	0.0106282
0	1	0.220542	0.178471	0.00803178	0.0195077	0.044021	0.235065	0.126505	0.244146	0.015417	0.00470228
0	1	0.2823	0.108872	0.03043	0.00516786	0.136607	0.14421	0.00960947	0.105142	0.0216821	0.0196804
0	1	0.0763298	0.0557175	0.0194746	0.00549259	0.146954	0.0287105	0.00804471	0.0262167	0.0130894	0.00939556
0	1	0.393859	0.577657	0.00475898	0.0200694	0.0850613	0.260147	0.329117	0.476504	0.0106163	0.0109829
0	1	0.0791079	0.144318	0.00901454	0.0152036	0.145732	0.036399	0.0177527	0.0631376	0.0100631	0.00888416
0	1	0.236123	0.283205	0.0178828	0.0202423	0.0486048	0.262266	0.413478	0.407246	0.0282767	0.0109994
0	1	0.366175	0.0884863	0.0160718	0.00779644	0.134638	0.213305	0.0472842	0.132154	0.0262337	0.00981683
0	1	0.168196	0.127199	0.0209526	0.0119594	0.132962	0.0511665	0.012096	0.0911159	0.0177999	0.00846706
0	1	0.236219	0.183189	0.0118809	0.0159605	0.0747269	0.226752	0.338734	0.178287	0.0571911	0.0147391
0	1	0.235412	0.221124	0.00897391	0.00523777	0.030992	0.232573	0.0404952	0.251752	0.0116738	0.0117742
0	1	0.00471313	0.00583248	0.00479963	0.0181014	0.0112917	0.00497935	0.00966027	0.0107161	0.0307033	0.00334237
0	1	0.0295496	0.00128012	0.103992	0.002824	0.0471244	0.015832	0.0101459	0.0164457	0.0568497	0.0161551
0	1	0.0302979	0.00256024	0.100752	0.00346302	0.0471489	0.0146666	0.0107338	0.0164457	0.0590433	0.0162212
0	1	0.0124577	0.0120968	0.0107687	0.0493562	0.0232958	0.00754485	0.0244199	0.00533845	0.0381003	0.00229858
0	1	0.0124577	0.0120968	0.0109911	0.0492385	0.0232958	0.00696425	0.024705	0.00533845	0.0382917	0.00229858
0	1	0.263622	0.318913	0.0113941	0.00981849	0.035329	0.281116	0.418702	0.393315	0.0316852	0.0105944
0	1	0.260593	0.317241	0.0113941	0.00981849	0.0330802	0.279965	0.415638	0.392097	0.0306771	0.0107813
0	1	0.0565575	0.00412825	0.0454003	0.00521193	0.0370067	0.0251116	0.0052762	0.0200325	0.0287925	0.0116874
0	1	0.362024	0.448356	0.0162343	0.0298137	0.165033	0.197802	0.300729	0.244723	0.0245939	0.0076204
0	1	0.357225	0.620154	0.015609	0.0100991	0.132609	0.244349	0.347851	0.438457	0.00573833	0.00287748
0	1	0.185929	0.142093	0.00780448	0.0203304	0.242943	0.0664374	0.024637	0.0591017	0.0414587	0.0149615
0	1	0.130886	0.312315	0.0059284	0.00791415	0.0205057	0.332603	0.25671	0.378491	0.0106163	0.00771654
0	1	0.140494	0.0794002	0.00894949	0.00730875	0.0304475	0.162354	0.0459583	0.0864966	0.00912319	0.00197646
0	1	0.168328	0.142436	0.00780448	0.014045	0.100741	0.0876474	0.0598956	0.15182	0.0191257	0.0111401
0	1	0.158567	0.137014	0.00760279	0.0147677	0.0984523	0.0865773	0.0602164	0.150271	0.0183052	0.0111401
0	1	0.262131	0.663853	0.010184	0.0142957	0.0503889	0.300457	0.353142	0.485975	0.019769	0.0099843
0	1	0.00976087	0.0105288	0.00773724	0.0175401	0.019855	0.00839711	0.0131179	0.0133951	0.0316355	0.00525802
0	1	0.0877402	0.00911247	0.0478744	0.00060539	0.0202871	0.0771755	0.00456928	0.0291548	0.0156564	0.00976685
0	1	0.0102106	0.0095366	0.0206358	0.0184261	0.0251287	0.0169189	0.00456224	0.0137667	0.0471447	0.0560335
0	1	0.0148143	0.0085367	0.0334622	0.00795822	0.0137119	0.0192867	0.00859197	0.0264384	0.0278858	0.0599296
0	1	0.110419	0.123879	0.00989472	0.0405287	0.17152	0.0416192	0.0662726	0.0490107	0.0440074	0.0141415
0	1	0.013185	0.00526441	0.027003	0.00433226	0.0329286	0.0203782	0.00395715	0.0142795	0.0207796	0.0124933
0	1	0.257725	0.663635	0.0111585	0.00809276	0.0297576	0.29188	0.104855	0.565481	0.00640474	0.00958489
0	1	0.206259	0.104794	0.0103583	0.00563234	0.0329786	0.179972	0.0401459	0.135367	0.01631	0.00896833
0	1	0.280907	0.62591	0.0143582	0.0147497	0.0408357	0.305121	0.235295	0.51366	0.00963176	0.014185
0	1	0.21838	0.0720448	0.0131075	0.0235054	0.0597421	0.162358	0.0566343	0.162306	0.011627	0.0121001
0	1	0.0286105	0.0137099	0.0174444	0.00800231	0.0660942	0.0310438	0.00851939	0.026458	0.0284631	0.00645277
0	1	0.112365	0.0175052	0.0250456	0.00581732	0.0536131	0.056324	0.00919707	0.0413196	0.0143148	0.0102164
0	1	0.0849816	0.0553071	0.00605035	0.020375	0.100447	0.0469347	0.134271	0.0441307	0.0401407	0.00583323
0	1	0.257924	0.209226	0.0118568	0.0123798	0.0371588	0.307328	0.175323	0.172602	0.0296402	0.0155791
0	1	0.311233	0.389355	0.0112721	0.0267998	0.0683075	0.308398	0.157609	0.422376	0.0299321	0.0179318
0	1	0.178742	0.447086	0.00897391	0.0068263	0.0160573	0.221222	0.158062	0.423528	0.0148202	0.0103065
0	1	0.00336612	0.0064006	0.0173631	0.0048872	0.0148841	0.0109485	0.00067767	0.0095428	0.0392089	0.0120848
0	1	0.149473	0.0943662	0.0101433	0.00363234	0.0345566	0.0577526	0.00859197	0.111365	0.0135961	0.0187725
0	1	0.00336612	0.00461722	0.0622161	0.00674744	0.00749395	0.00865237	0.00260181	0.00766557	0.0259974	0.0138717
0	1	0.114774	0.0331776	0.072335	0.00435171	0.0377699	0.0606738	0.00399344	0.020298	0.0222171	0.00471399
0	1	0.153162	0.105023	0.00475898	0.0100991	0.0190911	0.235782	0.154007	0.23112	0.0130907	0.00624072
0	1	0.19869	0.120976	0.00947731	0.0128895	0.0344852	0.232654	0.116663	0.262296	0.00519385	0.0112879
0	1	0.164129	0.402075	0.00475898	0.00790299	0.0169997	0.348635	0.214135	0.419067	0.00867344	0.0117362
0	1	0.0922338	0.126649	0.00596905	0.00939922	0.168073	0.0352669	0.0100892	0.0545165	0.0145455	0.0147986
0	1	0.131278	0.0039843	0.0500994	0.00517829	0.0352749	0.0589379	0.00529638	0.0187211	0.0183052	0.00876723
0	1	0.250051	0.392976	0.00889261	0.0234143	0.0501355	0.316257	0.357668	0.459807	0.00865274	0.0128566
0	1	0.0801147	0.00484027	0.0273438	0.00432587	0.0803903	0.0499313	0.0117626	0.0317573	0.0193159	0.00854706
0	1	0.0399456	0.0203533	0.0320301	0.00428181	0.0385568	0.0151528	0.00599016	0.0160938	0.0185448	0.00960584
0	1	0.181767	0.0119529	0.0444326	0.0070281	0.0343572	0.11852	0.00652268	0.0543203	0.0221	0.0184579
0	1	0.142863	0.00276352	0.0591525	0.00367642	0.0702732	0.0565087	0.0119077	0.0383717	0.0337287	0.012054
0	1	0.151269	0.00341621	0.0608358	0.00298173	0.0782455	0.0615462	0.0093059	0.0418775	0.035934	0.012057
0	1	0.167774	0.00924873	0.0629811	0.00153551	0.0983965	0.0585047	0.00869887	0.036659	0.0318751	0.0128292
0	1	0.150274	0.46913	0.0118975	0.00181617	0.0247007	0.279413	0.154954	0.54396	0.00965796	0.0086184
0	1	0.26196	0.24831	0.00713848	0.0111122	0.0391403	0.362024	0.364177	0.391524	0.0259669	0.0114918
0	1	0.0750754	0.0178019	0.0443417	0.00484313	0.0543819	0.0335688	0.0167322	0.0465311	0.0236613	0.00687403
0	1	0.176232	0.0485268	0.00780448	0.0162412	0.0766152	0.101533	0.0175377	0.0797762	0.0227748	0.00915394
0	1	0.378835	0.454215	0.00713848	0.0520096	0.187212	0.216415	0.434488	0.139132	0.0519109	0.0115079
0	1	0.222517	0.498503	0.00484027	0.0193122	0.18158	0.111251	0.0598816	0.161556	0.0190501	0.0165334
0	1	0.181544	0.0579592	0.0121554	0.0107045	0.168104	0.095416	0.0124931	0.0273917	0.0141014	0.0260858
0	1	0.147092	0.231711	0.0149836	0.0070281	0.0911512	0.0839555	0.0124765	0.089601	0.0174456	0.0147299
0	1	0.425341	0.699621	0.00553044	0.0118226	0.142927	0.224266	0.210248	0.463057	0.0150413	0.0120728
0	1	0.234121	0.226634	0.00893325	0.029079	0.227623	0.134135	0.0695565	0.0763035	0.0287366	0.00940156
0	1	0.23833	0.23105	0.00929057	0.0282005	0.223251	0.140774	0.0715415	0.0765294	0.0286819	0.00906223
0	1	0.237853	0.229567	0.00951796	0.028806	0.222972	0.144778	0.0730612	0.0769293	0.0301718	0.00867471
0	1	0.220762	0.144688	0.0088927	0.00428181	0.215021	0.0793921	0.0340358	0.0810782	0.0131169	0.0084792
0	1	0.0774506	0.0908734	0.0132701	0.0113986	0.160753	0.0355311	0.00980214	0.0417401	0.0140128	0.0112482
0	1	0.341392	0.222324	0.0143989	0.013993	0.0661467	0.294481	0.183816	0.306721	0.0188105	0.00928654
0	1	0.00606014	0.0021361	0.049125	0.00828295	0.0105505	0.00906471	0.00128276	0.010947	0.0328857	0.00985053
0	1	0.236077	0.450031	0.00877891	0.0147677	0.028785	0.377806	0.295087	0.509675	0.0172945	0.0103459
0	1	0.0837602	0.0508036	0.0106874	0.00856362	0.0791611	0.0245121	0.00655896	0.0451329	0.0271921	0.011984
0	1	0.0121474	0.00469633	0.0106874	0.00977439	0.0149615	0.00533279	0.00534878	0.00651181	0.0529073	0.00239771
0	1	0.218509	0.300218	0.0118162	0.00707217	0.0145808	0.292189	0.330641	0.315047	0.0124505	0.0147084
0	1	0.238865	0.28051	0.0118162	0.00882632	0.027993	0.277073	0.316934	0.298296	0.0113874	0.0148016
0	1	0.167305	0.210943	0.00596905	0.0669543	0.145445	0.0768574	0.0818151	0.0827729	0.0307512	0.0109538
0	1	0.210952	0.31978	0.0149024	0.0125647	0.0309892	0.346933	0.307023	0.564322	0.0121323	0.0154428
0	1	0.25488	0.258065	0.00734641	0.010208	0.109157	0.115826	0.0365324	0.10122	0.016005	0.0131502
0	1	0.1267	0.0565911	0.00513576	0.0113644	0.0969621	0.0321895	0.00663154	0.0397694	0.012777	0.00610678
0	1	0.264611	0.188941	0.010655	0.0589555	0.190696	0.0953908	0.314087	0.103541	0.0610885	0.0126099
0	1	0.323735	0.202542	0.0101027	0.0313122	0.060165	0.335891	0.358197	0.382335	0.0370831	0.0191223
0	1	0.0104358	0.00270418	0.0291386	0.00856362	0.0114963	0.0078128	0.00395715	0.0091588	0.0272299	0.00742213
0	1	0.171766	0.265788	0.00830789	0.0116787	0.0316379	0.230027	0.396935	0.243628	0.0106425	0.0156387
0	1	0.013127	0.012399	0.00955862	0.0261489	0.0243142	0.00709996	0.00595387	0.0103054	0.0222695	0.00188031
0	1	0.24572	0.25669	0.0100621	0.011395	0.140286	0.160893	0.060708	0.130936	0.0206394	0.00938956
0	1	0.248593	0.254296	0.00826723	0.011394	0.0466395	0.209415	0.0639195	0.200051	0.0148463	0.0112639
0	1	0.0817964	0.0102629	0.0351889	0.00428181	0.0313005	0.0428071	0.00392086	0.0179906	0.0254626	0.0124465
0	1	0.116029	0.0138011	0.0329895	0.00434057	0.0454803	0.0873378	0.0138319	0.0507364	0.0175342	0.0103894
0	1	0.15193	0.351069	0.0149429	0.00547074	0.0178399	0.324206	0.344184	0.434106	0.0242385	0.0140899
0	1	0.0922546	0.0325864	0.00542498	0.0120475	0.0586783	0.0370522	0.0158649	0.0463649	0.0141014	0.0090066
0	1	0.256103	0.172089	0.00776383	0.0301196	0.0392243	0.282126	0.251054	0.330789	0.0262075	0.00929643
0	1	0.211349	1.07718	0.00776383	0.00181617	0.051667	0.132145	0.0194199	0.508418	0.0056937	0.00646219
0	1	0.137452	0.133919	0.0105331	0.00446156	0.0334872	0.0932642	0.0112301	0.114478	0.0108821	0.00857808
0	1	0.252105	0.182049	0.0128792	0.0123282	0.212216	0.100249	0.0488411	0.0692295	0.0405277	0.012966
0	1	0.123878	0.0896465	0.00179478	0.0050716	0.0375368	0.0724961	0.030193	0.128593	0.00894244	0.0112512
0	1	0.13258	0.294979	0.00354891	0.00987529	0.00591375	0.332561	0.472754	0.363136	0.0286414	0.014467
0	1	0.258673	0.20764	0.0137329	0.00735283	0.0713411	0.230764	0.0526449	0.201971	0.0175189	0.0142208
0	1	0.241725	0.431734	0.00713848	0.00739692	0.238871	0.0935984	0.0126217	0.118526	0.011003	0.0147986
0	1	0.231346	0.410581	0.0149969	0.0107927	0.0270184	0.388851	0.230276	0.417937	0.0184026	0.0181469
0	1	0.120683	0.245523	0.0114347	0.051827	0.209017	0.0591436	0.388485	0.0874563	0.0404396	0.00803567
0	1	0.16561	0.248414	0.00860336	0.0103837	0.0393413	0.213757	0.164222	0.280763	0.0167892	0.0112677
0	1	0.171076	0.199597	0.00768254	0.00812793	0.0115707	0.270605	0.0709397	0.261349	0.0180394	0.0103372
0	1	0.214093	0.155402	0.00776383	0.0110293	0.0486557	0.223476	0.125029	0.295592	0.0067044	0.0176949
0	1	0.110788	0.342506	0.00882615	0.0148825	0.0178745	0.206782	0.342171	0.415924	0.0148754	0.0147366
0	1	0.318698	0.345713	0.0124822	0.00823886	0.0386758	0.368503	0.132827	0.362044	0.0120808	0.0171368
0	1	0.191289	0.461772	0.00504318	0.0126018	0.0232362	0.395176	0.377987	0.511636	0.024292	0.0151327
0	1	0.0803808	0.0918917	0.0479963	0.00981849	0.111437	0.0368374	0.0156126	0.0603826	0.0214098	0.0127441
0	1	0.183134	0.152108	0.0118975	0.00981849	0.0179753	0.290031	0.194964	0.255321	0.0274317	0.0122706
0	1	0.135234	0.0708218	0.0151509	0.00318475	0.152954	0.0511834	0.00727292	0.0401534	0.0248027	0.0069853
0	1	0.22516	0.134147	0.00762573	0.00460654	0.05843	0.188037	0.0805041	0.222245	0.00840767	0.0109701
0	1	0.125421	0.102607	0.0157692	0.00769554	0.0293995	0.18783	0.146033	0.237507	0.0177713	0.0129958
0	1	0.243148	0.273101	0.00471834	0.00819482	0.025941	0.332507	0.26479	0.416842	0.0121061	0.0128464
0	1	0.263876	0.5546	0.0071588	0.00674744	0.0678198	0.119784	0.0303349	0.226033	0.00716612	0.0132072
0	1	0.188595	0.490921	0.00721978	0.00902811	0.0205976	0.292662	0.105773	0.392177	0.0067668	0.0121254
0	1	0.164341	0.358864	0.0100621	0.00916899	0.0470944	0.221892	0.0822984	0.325679	0.00999226	0.0157464
0	1	0.173414	0.329446	0.00772319	0.0588238	0.0454621	0.261665	0.240697	0.369416	0.0275406	0.0123167
0	1	0.2574	0.0120159	0.0204897	0.00395708	0.0522168	0.180064	0.0132268	0.0907547	0.0166651	0.0106287
0	1	0.120595	0.0152669	0.0246555	0.0021409	0.0429683	0.083973	0.00926964	0.0332434	0.0129807	0.00872037
0	1	0.210742	0.216837	0.0113534	0.00581732	0.0383249	0.12488	0.0171839	0.194209	0.0122445	0.00596606
0	1	0.214367	0.315538	0.0137532	0.00687154	0.385548	0.102332	0.0263366	0.0825165	0.0165014	0.0195949
0	1	0.270637	0.157245	0.00955052	0.0230364	0.0792922	0.178186	0.289546	0.169511	0.0390674	0.0146472
0	1	0.144249	0.162403	0.0138548	0.0124943	0.205108	0.0543047	0.0332087	0.107572	0.0136222	0.0117667
0	1	0.320277	0.587482	0.00955862	0.0109051	0.0356157	0.424073	0.388938	0.507416	0.0286296	0.0116971
0	1	0.153312	0.614425	0.0125635	0.0170391	0.00525135	0.401938	0.545578	0.595271	0.0177999	0.0200124
0	1	0.238863	0.013377	0.0470208	0.00707217	0.122722	0.110498	0.00919707	0.0274553	0.0338862	0.0136519
0	1	0.0171681	0.00740051	0.0242796	0.00800231	0.00657615	0.0159359	0.00663154	0.0099339	0.012703	0.00668771
0	1	0.162502	0.0571518	0.0363962	0.00493126	0.0364818	0.138166	0.0286909	0.116737	0.0189978	0.0118892
0	1	0.143786	0.0428895	0.0285134	0.00460654	0.0357014	0.0940636	0.0126217	0.0835909	0.0206206	0.00781866
0	1	0.248814	0.2298	0.00709783	0.0099353	0.167053	0.104744	0.0118906	0.0995083	0.00963176	0.0113384
0	1	0.128446	0.0925791	0.00780448	0.0244065	0.0363175	0.109432	0.0866213	0.104404	0.0226981	0.00741614
0	1	0.05453	0.0348665	0.00484027	0.0162893	0.086379	0.0187276	0.0125128	0.0260473	0.0283342	0.00846592
0	1	0.192279	0.189833	0.0083892	0.0458942	0.0865849	0.0972821	0.0913111	0.0944536	0.0211167	0.00758314
0	1	0.262348	0.343017	0.0125635	0.0258231	0.0493929	0.198076	0.213991	0.390223	0.0128773	0.00897133
0	1	0.206846	0.366644	0.0077799	0.00886747	0.0217513	0.219383	0.200578	0.30345	0.0111216	0.00968103
0	1	0.19698	0.278577	0.0112721	0.0104239	0.0453652	0.202354	0.130891	0.324921	0.0152149	0.0244411
0	1	0.215953	0.137468	0.0106874	0.0254542	0.111502	0.0981324	0.125057	0.0751398	0.0255664	0.0145251
0	1	0.121192	0.0745732	0.0174281	0.00674744	0.124196	0.0448278	0.00811028	0.0454474	0.0103767	0.0166656
0	1	0.16805	0.242089	0.00713848	0.00335169	0.024927	0.371499	0.17552	0.269919	0.00870079	0.0125992
0	1	0.10842	0.0650749	0.0213342	0.00609798	0.0212527	0.0973606	0.0165425	0.069557	0.00745702	0.00732597
0	1	0.188827	0.257248	0.0136391	0.00465061	0.0349458	0.227154	0.188504	0.376312	0.00840767	0.00538557
0	1	0.0825933	0.0726635	0.0113941	0.00363234	0.0816856	0.0431046	0.0241287	0.0685391	0.00677297	0.00803867
0	1	0.196348	0.613015	0.00830789	0.0212963	0.0241414	0.338459	0.482442	0.527521	0.0311835	0.012784
0	1	0.290809	0.739059	0.00721978	0.0130779	0.251993	0.125834	0.0515603	0.248212	0.00840767	0.00781568
0	1	0.0901036	0.154191	0.0106956	0.00460654	0.106974	0.0303057	0.0151509	0.0665651	0.0158504	0.0103155
0	1	0.26829	0.236056	0.0119381	0.00395708	0.0518031	0.288215	0.11392	0.350364	0.0117702	0.0126231
0	1	0.252337	0.200243	0.0102238	0.00395708	0.0572459	0.264616	0.115633	0.314513	0.0123719	0.0129095
0	1	0.21429	0.284285	0.00772319	0.00865173	0.0226894	0.330315	0.204454	0.390541	0.0195293	0.0163152
0	1	0.0167745	0.0061204	0.00897391	0.00707217	0.00764556	0.00533279	0.00523991	0.0145881	0.0195293	0.00910409
0	1	0.288859	0.261381	0.0113941	0.0104679	0.0550616	0.302704	0.0650839	0.303337	0.00691781	0.0251307
0	1	0.0267036	0.00775352	0.0165642	0.00514466	0.0255863	0.00699258	0.00991102	0.02065	0.0301456	0.0076084
0	1	0.368129	0.138577	0.0143582	0.00939039	0.0704473	0.257655	0.0358314	0.195564	0.0119147	0.00718324
0	1	0.212355	0.288	0.00713848	0.0126863	0.0353759	0.273337	0.25729	0.405103	0.0120702	0.00793654
0	1	0.104023	0.0286021	0.0204086	0.00400115	0.125242	0.0407564	0.00787802	0.0260473	0.0328857	0.0074231
0	1	0.0906488	0.30998	0.0107847	0.0275511	0.145383	0.0488081	0.0219428	0.10188	0.0137055	0.00803771
0	1	0.251964	0.295693	0.00713848	0.00893242	0.0414052	0.275832	0.237692	0.438714	0.0193137	0.0100121
0	1	0.249427	0.257456	0.010931	0.0102501	0.0587702	0.258107	0.246086	0.359429	0.0217379	0.00949173
0	1	0.0961107	0.0213117	0.0144558	0.005688	0.100494	0.0551046	0.0244004	0.0576009	0.0234858	0.00479543
0	1	0.155013	0.165918	0.00768254	0.00823886	0.0449555	0.148549	0.0611098	0.137767	0.0123719	0.00949773
0	1	0.139361	0.262877	0.00655376	0.00823251	0.0152608	0.329585	0.32267	0.295387	0.0141841	0.0136722
0	1	0.145454	0.0750874	0.0186545	0.00400115	0.144836	0.0613349	0.0137431	0.0482421	0.0173207	0.0131008
0	1	0.136951	0.147171	0.0127042	0.0027463	0.0257776	0.154052	0.0641544	0.197601	0.00659222	0.0084442
0	1	0.110097	0.0506597	0.0092428	0.00800231	0.155534	0.0478963	0.0105887	0.0405809	0.00693525	0.010675
0	1	0.0892092	0.0243479	0.0402078	0.00478031	0.0268699	0.0419628	0.00399344	0.0183002	0.0250001	0.0163501
0	1	0.180682	0.161654	0.0102246	0.0196096	0.0465653	0.204169	0.230635	0.33424	0.0174651	0.0105887
0	1	0.297252	0.179841	0.00893325	0.00888835	0.0472812	0.22844	0.0566531	0.241052	0.0150335	0.0155207
0	1	0.155344	0.0239058	0.0417576	0.00874799	0.0511255	0.100722	0.052435	0.0706748	0.0655831	0.00979092
0	1	0.195615	0.072737	0.0142113	0.00904337	0.0567303	0.142575	0.0247617	0.0910325	0.0326941	0.00875133
0	1	0.206981	0.352926	0.0142363	0.00795822	0.0327947	0.309363	0.259391	0.421789	0.0267336	0.0114919
0	1	0.049156	0.0061204	0.0503519	0.00854156	0.0301047	0.0137079	0.00663154	0.0229379	0.0179829	0.0079762
0	1	0.121361	0.0192153	0.0101433	0.0258441	0.0803681	0.0611594	0.0436458	0.0270336	0.027937	0.00887817
0	1	0.138876	0.0372065	0.0268405	0.0416038	0.0928549	0.0897421	0.0981206	0.0579366	0.0495578	0.0131152
0	1	0.17038	0.0969177	0.0143989	0.00609798	0.0476132	0.170221	0.0296776	0.141581	0.0217641	0.00528437
0	1	0.157289	0.396861	0.0118975	0.0194975	0.0134077	0.319705	0.477402	0.39774	0.0432625	0.011601
0	1	0.0457758	0.014945	0.0137735	0.00832703	0.0979157	0.031858	0.0199652	0.0324026	0.020178	0.00806933
0	1	0.455993	0.909171	0.0185466	0.0125647	0.22213	0.217877	0.112422	0.36486	0.0163362	0.0133072
0	1	0.196194	0.275028	0.0118568	0.0154625	0.0214607	0.344436	0.269255	0.335347	0.0143409	0.00981083
0	1	0.0692873	0.00455238	0.0899599	0.00456246	0.0374377	0.0415766	0.00958831	0.0172083	0.0342101	0.0123178
0	1	0.0444316	0.123993	0.0113291	0.00823886	0.0926578	0.0289901	0.00787802	0.0398335	0.0131256	0.0300674
0	1	0.187052	0.0134455	0.0859455	0.00121078	0.04849	0.143317	0.00866452	0.048267	0.0254948	0.0186011
0	1	0.24086	0.0616797	0.0559352	0.00335169	0.0564952	0.12997	0.0125128	0.125112	0.0172594	0.00863022
0	1	0.259614	0.319017	0.0126041	0.0103798	0.0454833	0.295296	0.161512	0.375478	0.0122837	0.0076511
0	1	0.221485	0.130516	0.0102001	0.0359422	0.0562763	0.275983	0.405169	0.192236	0.0762519	0.0131592
0	1	0.188038	0.0305942	0.0150235	0.0138196	0.0659035	0.130134	0.033307	0.0783616	0.0145609	0.0181597
0	1	0.242067	0.189157	0.0119381	0.00400115	0.0197696	0.265823	0.10797	0.246334	0.0154322	0.00921871
0	1	0.188115	0.470354	0.00246878	0.00600932	0.0271718	0.298663	0.132091	0.375904	0.0106545	0.00605321
0	1	0.262143	0.234832	0.00713848	0.0431666	0.0582116	0.222314	0.13167	0.23907	0.0363446	0.0122215
0	1	0.053999	0.00555231	0.0551022	0.00521193	0.0203376	0.0235904	0.00335206	0.0153311	0.0344446	0.00967541
0	1	0.0540617	0.0301624	0.0125228	0.0347294	0.0557298	0.0221454	0.0172565	0.0235599	0.0241838	0.00633124
0	1	0.213747	0.00996076	0.0432775	0.00730875	0.0642059	0.140066	0.00919707	0.0703684	0.0129801	0.0112512
0	1	0.118921	0.0185613	0.0113127	0.00307102	0.0529882	0.0571554	0.00666783	0.0453121	0.0220037	0.00427803
0	1	0.293388	0.90926	0.00600969	0.00307102	0.0276808	0.225283	0.182687	0.774761	0.00667821	0.00898033
0	1	0.285683	0.908645	0.00542498	0.00299351	0.026967	0.230813	0.181095	0.776493	0.00618159	0.00949773
0	1	0.249771	0.167227	0.0101433	0.0236821	0.0351233	0.341226	0.37125	0.305784	0.0230144	0.0171192
0	1	0.445023	0.914559	0.0117825	0.0776194	0.137362	0.477048	0.748009	0.655239	0.0539388	0.021952
0	1	0.0934184	0.040122	0.0138142	0.0406476	0.140627	0.0373553	0.0183941	0.0374511	0.0160704	0.0137107
0	1	0.24232	0.169177	0.0100018	0.0122609	0.112193	0.148879	0.111847	0.13952	0.00488669	0.0097207
0	1	0.232664	0.19606	0.00879515	0.00735283	0.15079	0.0954865	0.0110486	0.05053	0.0128107	0.0272002
0	1	0.185728	0.29204	0.00800538	0.0204789	0.0293612	0.353156	0.346797	0.381659	0.0304974	0.0129362
0	1	0.232076	0.174165	0.015609	0.00674744	0.0360338	0.195041	0.0605459	0.247286	0.0114837	0.00525037
0	1	0.0417404	0.014945	0.00542498	0.0373913	0.0478126	0.0272235	0.00591758	0.0214518	0.0222433	0.00728628
0	1	0.101254	0.157357	0.00475898	0.00367642	0.153158	0.0327491	0.00597405	0.0563184	0.0192898	0.00667275
0	1	0.325571	0.00668848	0.0643603	0.0121959	0.090501	0.149604	0.0215852	0.0443702	0.0256211	0.0325382
0	1	0.202317	0.153267	0.0155683	0.011391	0.0432995	0.347541	0.191925	0.296961	0.00927626	0.0150642
0	1	0.145432	0.0958943	0.0124415	0.00609798	0.0397601	0.161137	0.0928334	0.144981	0.0168153	0.0105572
0	1	0.0972593	0.04991	0.00776383	0.0054485	0.076902	0.054558	0.0166514	0.0557822	0.0126235	0.0020726
0	1	0.100298	0.0625016	0.0120194	0.00791415	0.112431	0.0531065	0.0236379	0.0531439	0.0149411	0.00353466
0	1	0.246067	0.133339	0.00629382	0.0183821	0.0536799	0.216823	0.1857	0.252231	0.0269263	0.0118023
0	1	0.322186	0.255053	0.00959924	0.0113099	0.121252	0.14978	0.0148837	0.185219	0.0193675	0.00925433
0	1	0.261565	0.174956	0.00772319	0.0164461	0.0493583	0.245254	0.117783	0.218599	0.00926198	0.0112729
0	1	0.256738	0.481143	0.0147006	0.0151637	0.023192	0.45697	0.536928	0.562453	0.0248437	0.0160782
0	1	0.234706	0.309943	0.00885198	0.00759464	0.0408452	0.278118	0.172603	0.261066	0.00924118	0.0174177
0	1	0.0754043	0.0200654	0.0167166	0.00367642	0.0864241	0.0209464	0.0073455	0.0248543	0.0148463	0.00574008
0	1	0.0326487	0.0527991	0.010184	0.0501906	0.0747238	0.0284992	0.0119077	0.0336704	0.0207796	0.00898495
0	1	0.233905	0.22583	0.00846267	0.0291475	0.2284	0.133188	0.0693529	0.0776387	0.0295024	0.0092291
0	1	0.0506376	0.014233	0.0196495	0.00456246	0.0794083	0.0190719	0.00331577	0.0162681	0.0259703	0.00385659
0	1	0.185917	0.628113	0.00713848	0.0217599	0.401404	0.0788544	0.0476513	0.154789	0.00674718	0.00793654
0	1	0.19614	0.133898	0.0168386	0.00916899	0.0662119	0.189046	0.0833352	0.255263	0.0142843	0.0196822
0	1	0.0439819	0.00327226	0.0252082	0.00516786	0.0450115	0.0181189	0.00798688	0.00420431	0.0360162	0.00915089
0	1	0.0228935	0.02889	0.00780448	0.00181617	0.0463363	0.0145534	0.0124765	0.0260669	0.0167914	0.00667575
0	1	0.220442	0.150419	0.0173224	0.0246975	0.0570546	0.313481	0.231477	0.279444	0.0138879	0.0181389
0	1	0.238841	0.0775575	0.016153	0.00395708	0.051839	0.175414	0.0429245	0.143128	0.0120528	0.00772158
0	1	0.138632	0.371632	0.0295608	0.00521193	0.00790094	0.30099	0.309069	0.452125	0.00712669	0.0110499
0	1	0.136338	0.480912	0.00588776	0.00965668	0.0118459	0.34986	0.426401	0.576538	0.0217641	0.0143439
0	1	0.176586	0.125755	0.0101433	0.00405159	0.0320718	0.190071	0.0694281	0.169641	0.00912645	0.00667275
0	1	0.175453	0.390116	0.0100621	0.00581732	0.0231575	0.271717	0.118103	0.418203	0.00667821	0.0111737
0	1	0.423225	0.0660758	0.0323467	0.00925309	0.0680777	0.240229	0.0659307	0.154326	0.0232278	0.0156373
0	1	0.11269	0.00569625	0.0710243	0.00351025	0.0350575	0.0593666	0.0052762	0.0153311	0.0191154	0.0315578
0	1	0.0939921	0.0533639	0.00672426	0.0131534	0.178857	0.0300299	0.0257396	0.0376058	0.0447	0.0116665
0	1	0.0111079	0.00882458	0.0200045	0.00322251	0.0197285	0.00650049	0.00220378	0.0229771	0.0183967	0.00301426
0	1	0.135124	0.0621884	0.013684	0.0048872	0.0221227	0.137801	0.00837687	0.093699	0.00792849	0.00820938
0	1	0.233301	0.347353	0.00951796	0.0109388	0.0291058	0.409805	0.278069	0.478352	0.014953	0.00911359
0	1	0.248687	0.0776938	0.00534369	0.00646156	0.0542878	0.200472	0.0395715	0.13722	0.0152577	0.0198492
0	1	0.240513	0.189152	0.00826801	0.0127847	0.0338451	0.265751	0.306594	0.272944	0.0165234	0.0101703
0	1	0.174853	0.221415	0.00651311	0.00823886	0.0163204	0.267539	0.195493	0.340107	0.0249573	0.0120646
0	1	0.161	0.255937	0.00534369	0.0549056	0.0529124	0.243228	0.124783	0.230098	0.0173207	0.00929643
0	1	0.0694482	0.00939264	0.0753888	0.00642271	0.0254668	0.0419247	0.00301322	0.0183816	0.0209898	0.0207644
0	1	0.231417	0.244947	0.0154871	0.0129335	0.0768243	0.148195	0.148848	0.160292	0.0193795	0.00981683
0	1	0.245667	0.173924	0.00997272	0.0149423	0.138022	0.100816	0.0247137	0.117624	0.0123719	0.0116486
0	1	0.0616024	0.0105288	0.014277	0.0107045	0.137677	0.0326724	0.010703	0.0147379	0.0163362	0.0129449
0	1	0.239647	0.0476304	0.0358752	0.013641	0.0616686	0.137287	0.0165425	0.08132	0.0232771	0.0112987
0	1	0.188621	0.296947	0.0131482	0.0255708	0.0174858	0.343167	0.530384	0.523906	0.034674	0.0126328
0	1	0.206598	0.045787	0.00538434	0.0110125	0.0550033	0.138268	0.062673	0.131571	0.0237332	0.00499072
0	1	0.171789	0.0436833	0.0145308	0.00693591	0.0406779	0.225061	0.0561867	0.128897	0.0148463	0.00802074
0	1	0.169841	0.524045	0.00717911	0.0334199	0.0284912	0.378552	0.360343	0.578676	0.0169275	0.0154652
0	1	0.156297	0.523582	0.00721978	0.0101508	0.0133855	0.376669	0.378445	0.583454	0.0126418	0.0177876
0	1	0.212925	0.0665968	0.00893325	0.00784727	0.0280842	0.143977	0.0217825	0.144228	0.00658348	0.00690473
0	1	0.0767486	0.0197775	0.00963993	0.0132629	0.0714441	0.0230983	0.0084468	0.0233291	0.0169395	0.0135498
0	1	0.307651	0.763311	0.00856351	0.036038	0.0395835	0.415737	0.442679	0.692173	0.0190087	0.012509
0	1	0.316375	0.762126	0.00772319	0.0378918	0.0421801	0.418165	0.448264	0.689075	0.0203745	0.012509
0	1	0.211179	0.0797213	0.0114753	0.0364758	0.104282	0.0904054	0.0485013	0.0741784	0.023718	0.00942825
0	1	0.180112	0.282543	0.00979407	0.00735283	0.018659	0.27277	0.161293	0.332269	0.0177374	0.0149817
0	1	0.231209	0.237467	0.00717911	0.0149863	0.0358335	0.284852	0.102636	0.286725	0.0286819	0.0154458
0	1	0.244292	0.487406	0.00651311	0.07779	0.227523	0.0917998	0.051889	0.13068	0.0220778	0.00728928
0	1	0.32225	0.605237	0.0083892	0.0052183	0.0505131	0.203881	0.0806287	0.369851	0.00297972	0.0100468
0	1	0.07859	0.0412132	0.0210746	0.00927589	0.175764	0.0297375	0.0100199	0.051428	0.0135961	0.00628816
0	1	0.198269	0.170788	0.0143176	0.0115906	0.17399	0.0795445	0.0750351	0.0563184	0.0210279	0.0167756
0	1	0.215655	0.225698	0.00886665	0.0101484	0.0242936	0.324708	0.197537	0.347869	0.0158046	0.0134675
0	1	0.181433	0.0186491	0.0301321	0.00297013	0.0355716	0.131944	0.0145095	0.0711409	0.0111925	0.011708
0	1	0.185601	0.185069	0.00907933	0.0107045	0.0480607	0.229973	0.230104	0.189916	0.00965796	0.011257
0	1	0.207842	0.223312	0.00618835	0.040244	0.102569	0.100697	0.0845969	0.0948606	0.0214722	0.0086462
0	1	0.207952	0.226543	0.00600969	0.0417811	0.105502	0.0993951	0.0826284	0.101156	0.0222171	0.00874237
0	1	0.217668	0.400927	0.00901454	0.0420967	0.0323153	0.360689	0.569832	0.568031	0.0462892	0.00719224
0	1	0.142165	0.0926116	0.0183699	0.00668018	0.055227	0.140379	0.0494178	0.0835927	0.0210454	0.0129676
0	1	0.278041	0.471514	0.0156008	0.00787936	0.0284467	0.355285	0.142586	0.452014	0.0151549	0.012589
0	1	0.223938	0.535006	0.0131482	0.00972627	0.0327732	0.29834	0.349858	0.507967	0.0128773	0.0168052
0	1	0.150682	0.310185	0.00912815	0.0191556	0.00764556	0.329595	0.335504	0.441814	0.0221143	0.015609
0	1	0.0522551	0.0408429	0.0204898	0.00291445	0.103436	0.0186807	0.0214799	0.0212808	0.0243961	0.00512354
0	1	0.0727802	0.0518644	0.00663506	0.00330355	0.131098	0.0295111	0.0118715	0.0278538	0.0152133	0.00626347
0	1	0.251275	0.13915	0.0101027	0.0211724	0.055969	0.258103	0.470668	0.256352	0.0332401	0.00823394
0	1	0.0978124	0.3885	0.00300484	0.0237622	0.0424033	0.147093	0.0843183	0.341384	0.0109797	0.00676588
0	1	0.176387	0.464123	0.00830789	0.00795822	0.0668736	0.166262	0.0295199	0.322528	0.0108821	0.0113631
0	1	0.194285	0.0304201	0.0125963	0.0125647	0.0621122	0.135548	0.0495194	0.089407	0.0153255	0.0181709
0	1	0.179839	0.44594	0.00629389	0.00767209	0.0260068	0.362677	0.187587	0.462117	0.0229335	0.0115397
0	1	0.359803	0.327143	0.00894949	0.00247678	0.0866676	0.29239	0.240068	0.283467	0.0204692	0.0147361
0	1	0.297797	0.227832	0.00976159	0.00884427	0.0310424	0.317883	0.261943	0.332295	0.0252492	0.0104641
0	1	0.248433	0.0483886	0.0359101	0.00553666	0.0630817	0.182075	0.0181399	0.0881148	0.0219514	0.0133843
0	1	0.279842	0.141205	0.00709783	0.0074896	0.0714967	0.248122	0.132864	0.191537	0.0255227	0.0126751
0	1	0.355573	0.382555	0.00413363	0.00688197	0.0527644	0.315674	0.249076	0.450449	0.0184923	0.00950247
0	1	0.0336668	0.0243893	0.0315184	0.00339575	0.0728444	0.0197788	0.00559954	0.0302712	0.0231989	0.0121562
0	1	0.0380424	0.00270418	0.0206759	0.00761477	0.0200295	0.0204856	0.0100199	0.0118894	0.022962	0.0125219
0	1	0.236434	0.2821	0.0196612	0.0130557	0.028725	0.404921	0.348016	0.417065	0.0195424	0.0168772
0	1	0.17747	0.0444352	0.00716243	0.00860771	0.0417835	0.194394	0.0404556	0.105078	0.0130895	0.00909643
0	1	0.159822	0.242734	0.00768254	0.00610153	0.0232708	0.154927	0.239314	0.21876	0.00686965	0.00955797
0	1	0.0788845	0.0723502	0.00385751	0.00521193	0.0809003	0.0336308	0.00456224	0.0385569	0.0034589	0.00835005
0	1	0.301785	0.179844	0.00409298	0.0208477	0.064285	0.268838	0.49596	0.299472	0.0560874	0.00897433
0	1	0.236862	0.231586	0.00382485	0.00533602	0.115041	0.176603	0.0222545	0.123168	0.00989753	0.00918682
0	1	0.248954	0.620111	0.0100621	0.025068	0.0178576	0.367513	0.276095	0.608591	0.0181675	0.0108516
0	1	0.125037	0.208639	0.00417427	0.0454275	0.150205	0.0355454	0.0485883	0.0769211	0.0222314	0.00893466
0	1	0.0898178	0.046393	0.0135754	0.00707217	0.1348	0.0456284	0.00935301	0.0432345	0.00768892	0.0116724
0	1	0.229206	0.452461	0.0126447	0.00981849	0.0255189	0.339046	0.3601	0.489009	0.0119995	0.0179149
0	1	0.20497	0.353518	0.0142363	0.00640177	0.0304772	0.307948	0.25326	0.420941	0.0264025	0.0112332
0	1	0.0134644	0.00469633	0.0272293	0.00508274	0.01162	0.0126788	0.00720035	0.0112219	0.0314253	0.00686643
0	1	0.370022	0.364756	0.00959924	0.0370651	0.204414	0.133652	0.171879	0.153535	0.0160704	0.00395591
0	1	0.206853	0.215964	0.0102977	0.00782459	0.144004	0.0923129	0.0612517	0.124217	0.0113874	0.010317
0	1	0.0340374	0.0169588	0.0204329	0.00849752	0.0434983	0.0201322	0.00599016	0.0142833	0.0205139	0.00992131
0	1	0.260123	0.12233	0.0151053	0.0116787	0.044829	0.3092	0.221251	0.266153	0.0131169	0.0133792
0	1	0.208744	0.0324399	0.0131888	0.00828295	0.0542372	0.144079	0.0402381	0.115395	0.0200434	0.00884747
0	1	0.118079	0.140663	0.0113941	0.00948258	0.0894431	0.0463739	0.0118876	0.0762046	0.00888683	0.0123167
0	1	0.181601	0.00910477	0.0509199	0.00367642	0.0462509	0.100927	0.00651996	0.0459347	0.0117566	0.012295
0	1	0.295476	0.324249	0.00762235	0.0137315	0.0539337	0.252663	0.216622	0.255673	0.0101371	0.0113583
0	1	0.28992	0.319685	0.00651311	0.0130093	0.0491625	0.25419	0.216957	0.26167	0.0101371	0.0108812
0	1	0.0148143	0.00683243	0.0205157	0.0048872	0.0180445	0.0101735	0.00467111	0.0114983	0.0158046	0.00729957
0	1	0.121183	0.231516	0.00655376	0.0101873	0.0205014	0.203259	0.386694	0.344056	0.0230144	0.0111737
0	1	0.274801	0.194013	0.00643185	0.0104239	0.046898	0.343251	0.210619	0.325514	0.0153255	0.0185806
0	1	0.288997	0.199286	0.00643185	0.0104239	0.0473023	0.351788	0.212732	0.331318	0.0153255	0.0179576
0	1	0.00336612	0.0116134	0.0083892	0.106735	0.0233112	0.00875854	0.0231015	0.0138955	0.0357515	0.00709701
0	1	0.0609332	0.056068	0.140878	0.153941	0.111379	0.160333	0.020175	0.104189	0.123375	0.50087
0	1	0.0867067	0.0690596	0.0260931	0.0110293	0.0599383	0.0838382	0.014562	0.037878	0.0201232	0.00433411
0	1	0.0821284	0.114553	0.00772319	0.0107967	0.0319089	0.113811	0.0855002	0.143462	0.00840767	0.0138193
0	1	0.233841	0.616691	0.00893325	0.00795822	0.032462	0.278257	0.188866	0.555905	0.00864726	0.0108516
0	1	0.243001	0.0153746	0.0602571	0.00925712	0.118754	0.102267	0.0139045	0.0431677	0.0351149	0.0233262
0	1	0.275018	0.29121	0.00889261	0.0107486	0.0317304	0.296172	0.0968383	0.443613	0.00912645	0.014065
0	1	0.176507	0.160145	0.00772319	0.00991416	0.0293058	0.219333	0.132545	0.215434	0.00939219	0.0081348
0	1	0.142791	0.0106728	0.0227881	0.0126088	0.0446523	0.0916414	0.0106613	0.0473252	0.0187604	0.0136405
0	1	0.215734	0.0980262	0.0111504	0.00227008	0.0519028	0.154829	0.0299392	0.174522	0.00583575	0.00628816
0	1	0.15474	0.158531	0.016153	0.0109852	0.156992	0.0558988	0.0131179	0.0790988	0.0214537	0.00677788
[truncated: 3,308 more rows]
