# Supplementary material for: Relationship between histone modifications and transcription factor binding is protein family specific
Source: Genome Res. 2018 Mar;28(3):321–33. doi: 10.1101/gr.220079.116 (PMC5848611; doi:10.1101/gr.220079.116)
Supplement: Supplemental Material [file supp_gr.220079.116_Supplemental_Material.zip › Supplemental_Material/ZEB1/ZEB1.txt]

ACAGTATTTCACATACCTGGTCAATGGTA	0
GAAGGAAAACCTGCACCTGCTGTAACTAT	0
gctcagtggctcacacctgtaatcccaac	0
ccaccaacatctgcacctgcggcggctct	0
CCTTTGCACTCTTCACCTGCAAGGATGGC	0
ttggtctttctctcacctgccaccatgta	0
GTTCCCACATCCTTACCTGCAGCCTTTGT	0
ttattcgacctctcacctggatgaatgct	0
GGATCCATGGACATACCTGTGAGAATGTA	0
GTGCCAGTGGCTGCACCTGGACCTCATCA	0
TTTCTCCCAGCCACACCTGCCCAGAGGGA	0
ACACCACACAGCACACCTGGGAAACAATT	0
gcgtgagccaactcacctggccAAAATTC	0
GGTCCACTGCCCGCACCTGCACTTCAGGC	0
gcaagatggatcgcacctgcaatcccagc	0
gcacggtgactcacacctgtaatcccagc	0
TTTGCTTTGAATTCACCTGTACATATTTG	0
aatacagccaccacacctggcttctaccc	0
ATGTTTGACTCCTTACCTGTTTAAATTTG	0
GTTAGAGAAAATACACCTGGCACAAACGT	0
acaccatgacctacacctgcaaacctctg	0
atgtggtggcacacacctgtagtcccagc	0
TGTGGTCTGTACTCACCTGTCAAGCAAAC	0
CTCATGAGTGTCACACCTGGCTCTAGATC	0
aggtggtagctcacacctgtaatcccagt	0
cactgactgactccacctggacctgtgac	0
acacgtgccaccacacctggctaattttt	0
TCGACCCACTTCTCACCTGTGGGCCCTGT	0
aatgttcaacacacacctgtagtatgatc	0
ATGAGACTGGTTTCACCTGTTTGCAATTG	0
gaccatccccccacacctgaagctaccta	0
caggtgatttgcccacctggtcctcttaa	0
gcgaggtggctcacacctgtaatcccagc	0
CCGGGATTTAATACACCTGGGCTTTCTTT	0
ctctgttccgcctcacctggaaatgtgac	0
gtgtgagtcaccgtacctggcctgattct	0
gtacggtgactcacacctgtagtcccagt	0
gcacagtgtctcacacctgtaattccagc	0
gcgcagtgactcacacctgtcatcccagc	0
agatcatgtcacacacctgctgaaaatcc	0
AGGATCCCAGCTGCACCTGTTTCCAGCTG	0
AAGAGCCCCTCCATACCTGACTGAGTCCC	0
CCTGTCCCCCTCCCACCTGCACAGGAGCC	0
gaggcgggtggttcacctgaggtcagcag	0
tgtgctaagaacccacctgaggttcagtc	0
AGCCAGATTCTCCCACCTGTCCTAGAAGC	0
ACAAAAGAGAGCTCACCTGGTTGCTGATG	0
aataGGGCTTACCCACCTGCCCATCACTA	0
ATCTGTTCATCCCCACCTGCCTGCCAATT	0
GGGGTGTGAGCTGCACCTGAGCACCTAGA	0
GATGATGTGTACGCACCTGCCACTTAGCT	0
tctcatgacacctcacctgtaattcttta	0
CTTGGGATGGCCCCACCTGCTGGTCTCCT	0
CGTGGAAATTCCTCACCTGCCATAAGCTA	0
gtcaagcagaacatacctgtgggcttggt	0
aaaaactctctcccacctggggagttttt	0
TATGGCTTTGTCACACCTGCCTCTGTTCC	0
ACCAGCTGCGCTTCACCTGCCGCGTGCAC	0
atgtgggagctcacacctgtcatctcagc	0
gtccaagatcgcacacctggtaaacgCCC	0
TATGCACTCATTTCACCTGCTCCCAGCAG	0
GCAACTTTTGGTTCACCTGGATTGTAGTT	0
gcctgagccaccgcacctggccTGTTTAC	0
ACCATCTCATTCTCACCTGAAGGGAAAGA	0
CAGGTCCCAGACTCACCTGCCGCCCGGCC	0
TGGGGAAGACCTCCACCTGACCTTTCATT	0
gcacgcgccaccacacctgggtaattttt	0
gttataaccaacccacctgtttctgtacc	0
ggtttatatcccttacctgctataacaac	0
tctcagccctgctcacctgctgcctggaa	0
ATCGTCTTTCATTCACCTGTACAGTTGTA	0
ccagcacttctctcacctgaggctgtttt	0
TTCCCCACCCACCCACCTGCAAACCAGTA	0
gtgcaagccactgcacctggcctcacttt	0
TGCTACATTCCCATACCTGTCTCCAGAGT	0
AGGTGGATTTGCACACCTGGATCCCAAGC	0
AAATGAGGACTCCCACCTGCAGTTCCTGG	0
gataccgctttcacacctggcagaatgac	0
TCCCCTCAGTTCCCACCTGAGGAACTCTC	0
CCTGGATAGTTCCCACCTGAAAGTCTGTT	0
ACAGGCACCTCCCCACCTGCTTCCGTGAA	0
ATTAATTTTCCTTCACCTGCTCTTCTCTC	0
ccaccaggtggcacacctggaattacatt	0
gagcaaagcatcccaCCTGCCCAGGCTGT	0
TGAGGAAGAACCCCACCTGGTGGAGCAGT	0
catcctctctccccacctgcaactctggc	0
tatcttcccttctcacctgcatgcttaag	0
TGCTTTGGTAACACACCTGTAGGAGGCAA	0
catttaattccctcacctgtaaaatggga	0
ctgaatttgcatacacctggaCAAGTGGA	0
CACCAACCAGACCCACCTGATCAGCAATG	0
ACATATGGGGCCATACCTGTCTTGTGAGC	0
Acacagtggcacacacctgtagccccagc	0
attctagggtacttacctgttactatttg	0
AATTTCAAGACTCCACCTGAACGTGACTT	0
ACAGCGGATACCTCACCTGCCAGGAAGCA	0
GCCCCGGCACCCTCACCTGCTGCTGCCTG	0
GGCCCCTCCTCTTCACCTGCCTTACCCTG	0
gcatgagccactgcacctggccTGAAGAT	0
CTCTCCAAAAATTCACCTGCCTGGTTTCT	0
TTCACAAGTGACTTACCTGAGATTCAGAA	0
ATACACAAAGTCACACCTGCTGCAGGTTG	0
CATGGTGAGATTTCACCTGGTTGCCCCTC	0
CTAAACACTGACACACCTGTAGGAATCAC	0
gcgtggtggcacgcacctgcagtcccagc	0
ACTTTCACTTTCTCACCTGTGGGAGGTTT	0
AGCCGACTCTCCATACCTGTAGAAATTTA	0
AATAGAGGTGTCTCACCTGTGTGCCAATG	0
ttctctatttactcacctgctatttattc	0
TCATCAATACCCTCACCTGTCATTACAGA	0
GACACAGCAAGCTCACCTGACCAAGGGAA	0
gcctcagccaccgcacctggccaaaagcc	0
aaccagctggccccacctggaccctccaa	0
GACATCATACTCGCACCTGGGGGAAAAGG	0
gggactgtttcctcacctgtaaaataggg	0
AACTGACCAGCTCCACCTGCAAAAGGTCA	0
ATTCTTGGCTCCATACCTGGAGACAAGGT	0
ACGAGCCCTCACACACCTGAGTCTCCACG	0
AAACCCGTGAGCTTACCTGCCTGACTGTA	0
AAACTGCTAGACACACCTGCCACCCAGAG	0
CGAGGAGGGCGCACACCTGGCCCGGGCCA	0
TCAGGGTGTGACTCACCTGTGAATAAGGA	0
GAGTTCATGAATACACCTGAGGCCCTTAG	0
ggcctgagctccttacctgtaacggggag	0
GCCACCTCCCTTTCACCTGGCTCTTGCCT	0
accacgagcacctcacctgggcggggaaa	0
GAATGAAACTCCACACCTGAAAGCGAAAC	0
ggctgcctgacttcacctggcagtttatg	0
TAACCCACAACCACACCTGTCAGCAGTTT	0
tttatatttgtttcacctgagttatttcc	0
CAGTGGCAGACCTCACCTGCTGGCTGAGG	0
gtggactctgactcacctgagagtcaccc	0
gagtgatggctcacacctgtgtctctctc	0
GAACACTCACCTTCACCTGCCTTCTTAAA	0
GCCCGCAGGCACCCACCTGCACCCAATGT	0
AGACCTGTCACCTCACCTGTGGTTACACA	0
TGCACATTTTTCACACCTGCAGATAAAAC	0
GGCGTGGAACACCCACCTGGCCTGGAGCT	0
CACACATCACCCCCACCTGGTAGTCCCTG	0
AGGCACTCACTTTCACCTGCAACTGTAAG	0
ccagcctcagctgcacctgacttaacagc	0
CTGTTTCAGCCTTCACCTGAGAGAAGCTT	0
ttttcctgctgtacacctgttggccagca	0
AGTTCTCCTTCCTCACCTGCCTCCAGAAA	0
AGGAAGCATGGCACACCTGCTGTAGGTCA	0
AGTTCACATTCTTCACCTGGCCCGTTGTT	0
gattctcatgccccacctgggaactactg	0
AACTGAGTCACCATACCTGTTGATATGGT	0
ATCTGAGTCACCATACCTGTtgatatggt	0
actaaaagcgccttaCCTGACTGACTTTC	0
GCACTCCTCCATTCACCTGACTATTTTGA	0
GAATTTCCCACTACACCTGTAAGTATTTA	0
gcgcggtggcacacacctgtaatcccagc	0
GCTGCTAGACCCTCACCTGGCACTGTGCC	0
attctcaggcacatacctgttcattcaac	0
GTGGAGAGGTCCCCACCTGCCCCTCAACC	0
GGGAAGGAGTACATACCTGGTCAGCCCCC	0
TTTTTTCTGGCCTCACCTGACAACGGTTG	0
GTCTTTAGGACTTCACCTGCTAGGCTGTC	0
TATTGGCTTCACCCACCTGCTTGGGTCCC	0
AGGGAGGGGCTCTCACCTGCTTTCCATCT	0
TTCTGTCCTTCTGCACCTGCACAGGTAGG	0
AGAGGTTTAGCCCCACCTGCCGGGGAGGG	0
CTTACTGCTTATTCACCTGCCTGTCAACC	0
TCCGTTTGTTCTGCACCTGAAGGAGTTCA	0
CTCCTTCCCCTTTCACCTGGCATTTGGAA	0
agcgtggaacgctcacctggaactacaca	0
tggggacttacCATACCTGTAAAGCACTA	0
gcactgtggctcacacctgtgtagtgcaa	0
AGGGCAGGTAACTTACCTGCCCGGAAGAA	0
GATGGTCCCGCCCCACCTGACCCCTCAGA	0
GGTTTTCAGTGCTCACCTGACACCAGGAT	0
CGAGCGCATGTcccacctgcttggcctgt	0
gcatagtggcatacacctgtaatcctagc	0
GGGCACATTGTCTCACCTGTTTTCACTTT	0
GACGCCAGGACCGTACCTGGTGTACAACG	0
tcaagtgcacacacacctggtcagtggtg	0
CCCATCTTGTGCTCACCTGCTGGGGCTCT	0
ATTTTTGTGGCTGCACCTGTAGTATTTAT	0
GCCAGTATCTGCTCACCTGCCCTTGTCCC	0
CCACCTACCTACTTACCTGAGGTACTGCA	0
AAGTCCATGGCTGCACCTGCTGTCAGTGA	0
aaataagacaatacacctgaaacTACATT	0
ctagccgtgcccccacctgatggtccttc	0
CGGGCTTGACCTCCACCTGGTTGAAGGTC	0
agctccttgcctgcacctgtgcagccgat	0
agcagagacctcacacctgtgcctcaaag	0
TTGAGTTTCATCACACCTGTTTCCTGGAG	0
CCGCATTACCATTCACCTGATTAGCCATT	0
CCTGAGATCTGCACACCTGGCAGTGAGCC	0
ccactgatccccatacctgacatggactg	0
GACTCACCACCCACACCTGGCAGTGGCCT	0
AGATCGTTGCTTTCACCTGTTCTAAATAT	0
ACGCTTTCAGTCTCACCTGGTAAAACTAG	0
TTGGAGTACATCACACCTGACAGCTCCAA	0
CAGATGACTCACTTACCTGTTTCAAATAT	0
GGCAGCTCCTCCACACCTGAATGGCCTCA	0
ACTGCTCCATCTGCACCTGGTCATATGTC	0
CCTGAGTCATTCACACCTGTTCTGTCATT	0
gctcacacatgcgcacctggggttgttta	0
gcctgaacgcccacacctggcctctccat	0
AACCCCGGATGCCCACCTGAGGCCCAGGA	0
tcacggtggctcacacctgtaatcccatc	0
GCTAATCACGACTCACCTGCTGCTTTGGA	0
TCTGTCACTTTCTCACCTGTAACACATAC	0
TAGTCAACAATCGCACCTGCTTCTGAGAA	0
gcgcatgacaccacacctggctaattttt	0
ACTCTTCCACCCTCACCTGAAGCCATGAC	0
GACTAGCAACCTCCACCTGCAGAATTAGG	0
AACCCCATAAACTTACCTGCCTGCCTTAA	0
gttgttaaaggcacacctgttcatcaagc	0
gcgtgagccaccacacctggccACAAAAA	0
gcatgagtcactgcacctggccTTGGGTT	0
GACCAGGCCTGCACACCTGTCTTCCTCTC	0
GGCCTTCCCTCTGCACCTGCCCTCTGGTT	0
TGTGTTTCCCCCGCACCTGGTGGAGGCTG	0
GAGCGCCGCTACCCACCTGGTAAATGCAG	0
aaccctttcatctcacctgtggggaaagt	0
CATTAATATTCCCCACCTGATGAGGAAAC	0
AGGATCCAACACCCACCTGGCTTTGAACC	0
AGCATGCAGCCCTCACCTGTGTCTCTGGG	0
GGGCAGGACACCTCACCTGAAGGTGCTTT	0
TGCTAAGGTGCTCCACCTGCTCCCGCCTG	0
cctatctttactgcacctgggtcacatct	0
GATCATGGGAACACACCTGCCACTTTACC	0
agctgctgtgctgcacctgtgggggaatt	0
CCTCAGGAGGTCCCACCTGCCAGCCGCCG	0
TCACCTCTGCCTGCACCTGCTCCCTCCAC	0
CAGAAAAAAACCCCACCTGACTTGACAAA	0
ATCTGTCCAGCCCCACCTGGAACATCTGG	0
GATCTCCGACCCCCACCTGCCTGGAAGTC	0
AGGCGTGTTCTCACACCTGTTTCCACAAG	0
AGGCATGTTCTCACACCTGTTTCAGCTTT	0
TGCACAGGGGACATACCTGCCCTTCATCT	0
ggatcTGACCCTGCACCTGTACCACCCTG	0
CAGACCACAGCTCCACCTGCGACACCACA	0
TGCACAGTGACTGCACCTGGCCTGGCCGG	0
GCCCCTCTGTGCGCACCTGCTAACCTGCC	0
AGTTTCCAGGGCTTACCTGTCTTAACATG	0
ACATCTCCCATCCCACCTGCCTTCTGGGC	0
cctggggcaaacacacctgggggtgagaa	0
GCCACACCCCTCACACCTGTTAGGCTTCT	0
GCTGAGTCTTGCACACCTGCTCTTAAGGG	0
AACTGCAAGAGCACAcctgttctgcccct	0
GACAAGAAGGCTTCACCTGAACATCGCAT	0
gcatggtggcacacacctgtagtcccagc	0
tctgttcctgtctcacctggaaactttga	0
CGGACCCTAAGCACACCTGCTCCTAGAGA	0
CCTACAAGCTTCACACCTGTGGGGTCAGC	0
CAAAGGTTGATTTCACCTGGGAGCAGTGC	0
atacatacccctgcacctgctgagcaaca	0
CAGGCGGCTGCTGCACCTGCTGCTTTTGC	0
AGCTCAGTTGGCACACCTGCTAATGAGAA	0
AGAAGACAGTACCCACCTGTGGTCCCTTT	0
gagagccagcctgcacctgtgactctctt	0
TTTCCCTTCTCCCCACCTGAAGACACATC	0
GTGTTTCCAAGCCCACCTGTAAGTGCTGC	0
GAATCCTTCTGCTCACCTGCTGACCTTTA	0
gctggcagTTTCACACCTGGCGCCAAGAC	0
ACTCCCACGGCCTCACCTGATCTGCCCAG	0
CTCTGCAAGCCCTCACCTGGGGGAAGGTA	0
CAAATTAGTAGCACACCTGGAAATGATTG	0
AGGTAAGGCACCTCACCTGGCATGTGACA	0
AGGTGAGGTGCCTTACCTGTGTTCATAAC	0
CGCCTTGCCCCCTCACCTGCCTCAGAAGC	0
CTGAAAACACCTGCACCTGCCACGACAAC	0
ACAGCTGGAACCACACCTGGTTGCCCCAC	0
GAGAAAAGGGCTTCACCTGAGGGAGGCTC	0
CATGGAGCCAGCTCACCTGCACCACCTAC	0
CAGCTCCCAGCCCCACCTGTCCGCAACCC	0
GGAGAGACAGGCTCACCTGTTTGGTGAGA	0
AGACACAGGTTCCCACCTGCTTCAGGGAG	0
AGGCTTTTTGCTACACCTGTTGCCACATG	0
CTGCTTAGCCCCTCACCTGTTCTGAGGGG	0
CTCTTATCTCCCCCACCTGTCAGCCTGGG	0
gctcgttggctcacacctgtaattccagc	0
GAAACTGAGGTCTCACCTGGTTTCGTCTC	0
GAACCTGTTAGCGCACCTGTAGCTCACCT	0
GATGTAGAACACTCACCTGCAGTAACAGC	0
accctaagttccccacctgagcagctgtt	0
AAAGCCCTTTATACACCTGCATGGACAAG	0
tcaatattttgcacacctgtaataggcca	0
CTCTATGGCTCCTCACCTGTTGTGTGGGT	0
GCCTCGGCAACCTCACCTGATCCGAATGC	0
CCAGGGGCTCTTTCACCTGAGCCGTATTT	0
cccagcttattcccacctggggactgagc	0
ccccagtggttctcacctgcaaccaaggt	0
CTTTTACATGCTGCACCTGTGGGTATTTG	0
TCCTCCAGCCTCACACCTGCTACCCCTCG	0
tcacccaagatcacacctgcctcttaatg	0
TGAAACAAGTCCTCACCTGACCCAGTGTT	0
GACAAGGCCAATACACCTGAGTACTACAG	0
AGGTACCCCTCCACACCTGCAAAGCTACC	0
AGTGGCAGCCTCTCACCTGCAGTGGGATC	0
AAACAGTcccccttacctgcagtttcact	0
GGAAGGACTTGCTCACCTGCTCCTCCCCT	0
GGAGAACTGCCTGCACCTGCCACTGCCTG	0
ATGGGTACAGCTGCACCTGCTATTGAAAG	0
GTGTGCATGCCCGCACCTGGCCCCTCCTC	0
CCCCTGCTGCTCCCACCTGGTAATCGGTG	0
CAAGTGAAGCCTGCACCTGCCACAGCTAT	0
atagttgggtacacacctggagtttctgg	0
gcctggtgatgcatacctgtagtcccagc	0
AACCCGGGGAACACACCTGGGGAACCCTC	0
ACCTACGAACACACACCTGCTCCGCCATT	0
AAATGCAAATTCCCACCTGCCCCCTGGGG	0
ACCCACTTTTCTCCACCTGAATCAAAGGA	0
CCCCAGCAGCACCCACCTGTCTCCTTGAG	0
CATCTGCCCTTCGCACCTGCGGAGGTGCC	0
tagtcctcatgcacacctgtagtcaggaa	0
TCCCCACGGTACTTACCTGGCAGGAAGTA	0
CACACTTCCTCTGCACCTGCTCTGAGCCT	0
TTAATGAAAGTTTCACCTGACTTGTTATC	0
GCAACACGGAGTACACCTGTTTCCAGGAC	0
TCTGACTCTGACACACCTGTGTTTTCAGT	0
TTTTCAGTTCTCCCACCTGGTGGTCTCTT	0
caggaaacaggcacacctggaagtggtaa	0
GTTTAGCCATTTTCACCTGCAAGAATAAC	0
CAGAGCTTCTCTGCACCTGGAGGGCTCCT	0
cctcattatgtctcacctgacaaacacac	0
CCAGCATGGGGCTTACCTGGGTCTGCCTC	0
CCATCGACAGCCACACCTGGGAGCGCATG	0
GTGAAACAAAACCCACCTGAAGACCAGAA	0
gcctcaggagctccacctgcaggcttact	0
GCTGGAGGCTCCCCACCTGCCCAGTTGCC	0
GCTGATTTAGCCTCACCTGAGCTCTTGGT	0
GGGGACTGTGTTTCACCTGTCTGTGTGAT	0
GTACAATGAAACGcacctgctgcctgctg	0
AGCTTCCTTTTCACACCTGAGCCCCGGTA	0
TGCTTCTTCCTCACACCTGCGTCTCATAT	0
cctggaatcaactcacctggagtctgatt	0
CTGGGATCTTCTCCACCTGGAGGACTACG	0
AGCTCCACCCCCATACCTGTGATCTAGCT	0
CTGCTTCTTCTCCCACCTGTTTTTAATCA	0
TCAGCTTGAACCCCACCTGTCTCCTcaca	0
tgttgaCCTTCTGCACCTGACAAGCCACC	0
TGGTTCCAATCCTCACCTGGGTGCCAATC	0
TCCACCGGGACTCCACCTGCAAACAGTCC	0
TCTACACGGCCCTCACCTGCCCCCACCCT	0
AAGCTGAGTGATTCACCTGAAAGAATTTG	0
AAAGGATATGCTTCACCTGCCCAGCGCAG	0
gtgtgctggcacacacctgtaatcccagc	0
TTCTTTTTATTCACACCTGGGATGGCCTA	0
gcctgagaaactgcacctgccagttgctt	0
GCAGGCAAAGACACACCTGTTCAAAGCTA	0
tatcctttagccccacctgctggaggctc	0
acgcggtgactcacacctgtaatctcagt	0
tgacctcatgattcacctgccttagcctc	0
GCTGTCGGATGCTCACCTGGGGGTGTGGG	0
GATATCAGATGCTCACCTGGGGGTGTGGG	0
GCTGTCAGATGCTCACCTGGGGGTGTGCG	0
GCTGTCACATGCTCACCTGGGGGTGTGGG	0
CCTGTCAGATGCTCACCTGGGGGTGTGGG	0
GCTGTCAGATGCTCACCTGGGGGTTTGGG	0
atgcagtggctcacacctgtaataccaac	0
GTTATATCATTCACACCTGTGCACTTATA	0
GTTATCAGATGCTCACCTGGGGACGCGTG	0
TACAACTTGAACATACCTGTATTTGCATG	0
gacagaAATATCACACCTGGAAGGGACCA	0
CCCTCGCCCTGCGCACCTGCCCAGGATTC	0
AGATCAACGCCCCCACCTGGTGACAGCAG	0
attcaatgatctccacctgctccctccct	0
tgtttccctcactcacctgtaagttacat	0
caggtattgtgcatacctgatattctcta	0
gctcacccctccatacctgcctcttgcca	0
GCTCCCATTGGCCCACCTGCCTGCAATGA	0
GGTTTGTCTCACACACCTGCTCACACCAA	0
ACACCATTCCATTCACCTGGCGACATCCC	0
ACAGGCTGCCTCTCACCTGCATCACTCCT	0
TCTGTAAAATGTTCACCTGCATTGCATCC	0
CCCAGCCTCTCTGCACCTGCCCCACCCGC	0
TTGGCAGTTAGTACACCTGCCTGAGAGTG	0
AGGACTTTCACTCCACCTGTCCTTCTCCC	0
AGCTACTCAGACGCACCTGAGGGAGAGGA	0
gcgtggtggtgcatacctgtaatcccagc	0
CCCACTCTGACTGCACCTGAATCAGTACA	0
TGGCCCTCTACCACACCTGGGCTCTGCCC	0
CCTGATGCTTGCTCACCTGCAAGTTGCGG	0
tatccccgtcctgcacctggttctcaacc	0
ACACCACGACCCACACCTGGCCTCCTCCC	0
ctttgtccagctacacctggcacatatag	0
gtagaactccacatacctgctgtgcccct	0
CCTTCCATTCCCGCACCTGCAACCACAGG	0
ACAGCCCATGCTTCACCTGCCATCTGGCA	0
GCTGGGCAAGCCACACCTGCTCCTCACAT	0
TTGCAGTTTCCTCCACCTGTTGCTGTTCC	0
gtagtgccacccttacctgtgtggaggag	0
CAGGTGGGTGACTCACCTGAGTGGGCTGA	0
CAGGTGAGTCACCCACCTGCACCCTCCCG	0
GAAGCCCGGTCTACACCTGCAATGCTCCC	0
tcacgccccgcctcacctgcttcaccttg	0
CCCTGCTGGAGCCCACCTGGCAGGCTCAC	0
ATGTAATATGTCTCACCTGTGAAAATGTA	0
ATCATATACTCCACACCTGCCGAAATATT	0
TCGGGTCGTGACACACCTGTGGCCTTCTA	0
TGAAAATATCCCCCACCTGTAACAATTCA	0
GGTGCTATATTCACACCTGCTATCCCTCC	0
TGTTTACCACGCCCACCTGAGGGAGGCCA	0
TCCACTTAGCTCACACCTGGATTCTTGAA	0
GTGGGAAAGCCTTCACCTGGTTTCCGGCC	0
cctgataatgccatacctggaactgccct	0
TCAGCTAAGCCCTCACCTGAAGCCTGTGC	0
CCAGCCCCACCCTCACCTGGACATAAATG	0
CCAGGGGAAGCCTCACCTGTTGGAGGTGA	0
TTTCTTCCCTCCTCACCTGCCATCTCCAT	0
TGCCTGTTCCACCCACCTGGTTGTAAGTG	0
AGCAGGCTGCTTTCACCTGCTCCAGCACT	0
CCCGACACCTTCTCACCTGAGTCCTTCCA	0
ctgccttagtctgcacctggctgaatatg	0
TATTTTAGTAGCTCACCTGTTTCAAAAGC	0
TAACCAGGTCCCGCACCTGGTTCTAAGCA	0
acaattcatttcccacctgaaTCAACGCT	0
tcaagtccagctgcacctgagaaacattt	0
gcagcagcgccctcacctgggaacttctt	0
gcctctaagttctcacctggagccgcggc	0
ctcccccaactcacacctgcagctgtgct	0
aagtaagccaccacacctggccCTGGATt	0
AATACCCAGCCTGCACCTGCACCTCAAGA	0
TTTCCCTCTTCTTCACCTGGACTCAGCTT	0
GGCAATGCTCCTCCACCTGAGCCAGCAGC	0
GCAAATCCACGCGCACCTGGCCTGTGGTC	0
gcgtggtggtgcatacctgtagtcccagc	0
gcatggtggtgcacacctgtagtcctggc	0
GCTGTTTCTGCCCCACCTGGCAAGCTGTG	0
gagcatgccaccacacctggctaattttt	0
CCTCCCAAGGCCTCACCTGCCCATTCTTG	0
GCCCCACCACCTGCACCTGCTCAACGCTC	0
TGAGCACAAAACATACCTGCCATGGTGGT	0
GGATGACACGCTCCACCTGGCAGATGAGT	0
TCCAACCAGATTTCACCTGAGACGGAAGT	0
AGGGCGCCCGCCCCACCTGCGAGGCGGGT	0
TAGCCAGCAGCCCCACCTGCATTTGCTGT	0
GTGCACAAGCTCGCACCTGCAAATGTACA	0
cagcaagtactcccacctgagtagttggg	0
AAGCTGAGGGATTCACCTGAGCTCCCTGG	0
catggccatactccacctgctgtcagaat	0
acctttgtcatctcacctgacctgtaccc	0
AGGAACTTGTTTTCACCTGCTATAGTCCT	0
GTGTCAGCGATCACACCTGGGCATCCCAG	0
cagtcaccatctacacctgtcgttctggc	0
AGCCCAGCAGCCCCACCTGGTGGGTTATG	0
CAGCCCTGCCACACACCTGGCTGAGGCAT	0
ACTCCAGTGCGCACACCTGCTTCTTTACA	0
tggtggtgctgcacacctgtaatcccagc	0
CTTCCACTTTTCTCACCTGTTGTGAAGAC	0
TTCTACCAGGCCACACCTGTTACTGTTCT	0
CCTCCCTGACTCACACCTGAGACGCCTAC	0
AGAGCTGCAGTCCCACCTGACGAGGGGCA	0
tcgccatgtgacacacctgctccaccttc	0
TCAAGCTCAGCTCCACCTGCTGTCGTATT	0
CATTCTGTGGCCACACCTGCAGGCTTTAC	0
aaattccattccccacctgaatggctccc	0
ACTCCTCGTAGTTCACCTGTCCGTCTCCG	0
GCCTTCCACACCTTACCTGAAAGTCACTA	0
TGGCACACAGCCTCACCTGACCAGATTTG	0
agctttctctgcacacctgcagcacagag	0
aggtgcaccatcacacctggctaattttt	0
gccactgccctttcacctgggtaacagag	0
GAGGCCTCTTTCTCACCTGTCTTGGTTAT	0
GCTCCGCGAACTCCACCTGTGTGACTTTT	0
TTCTCTTCCAGTTCACCTGGGTAGAATTC	0
gaatgcagagctccacctgtcttgtggcc	0
aagtgatgtgacttacctgaagtcacaca	0
TGCTGATGAAATTCACCTGCCCACAGCTG	0
acacgccagcccacacctggcttccaaca	0
CCATCTCTGCTTTCACCTGCACCAGTGGA	0
CTGGGGCCAAGCTTACCTGAGGCACATCC	0
GTGAGGTTTTCTCCACCTGGCCACTGCAC	0
AGTGCACCCTCCCCACCTGCCTCCCACGT	0
ACTGCAGGCACCACACCTGCTGGATGACT	0
CAGTGTGGATTTTCACCTGCACTCTGTCG	0
ccttcatgggtctcacctggcagaggagg	0
GGTTGGGTTTGCTCACCTGCCCACCAACA	0
aaaagaaaGCCCCCACCTGCCAGGTTTCG	0
ACTCCACTCCTCACACCTGCAGAGAAACT	0
GTGGTCAGAGTTTCACCTGCTGCTCCCCG	0
TTACTCAGTCACATACCTGACATGGCAAA	0
TGGCCCAGAGCTCCACCTGTGCTGTTGTT	0
GAGACAGAGAGTACACCTGGGCTTTACGA	0
GGCCTTCTTTGCCCACCTGTGGTGAGTGA	0
TGGGCAGTTTCCACACCTGCCCTGGTAGA	0
gcacccagctctgcaCCTGAACAGGAAGA	0
cactccgtgcccccacctgatacttcccc	0
GCAACTCCTGCCATACCTGTCCGCTGCTA	0
GTGAGGGCGCACTCACCTGCATGTACTCA	0
CAGGAAACCAGCTCACCTGCAATGCTGAA	0
aaaccactgTTCACACCTGAGCCCCACTT	0
GCTTGGCCGGGCGCACCTGAGGCCGGCAG	0
GGAAGTGGTCACCCACCTGACATCACCTG	0
CCCGTCACCCGCTTACCTGTGGGAAGGCT	0
CGACTCCTGGCTGCACCTGCTTTTCCCAG	0
GGTGGACTTCACCCACCTGCGTGTACCAA	0
TAGACCTGAACCCCACCTGTAGCCTGAAG	0
GCCGCTGCTTCTCCACCTGCTGCTTCGCC	0
AAAAGCTCatacttacctggcaggggaga	0
ggcataatacctacacctggccaaccagt	0
GAGAAAGGGGTCTCACCTGGTCTAGGTTC	0
TTTCTGCTTCTTTCACCTGTCATTCTCCT	0
ggggccgtggctccacctggtggtcattg	0
CTTTTGTGACCTGCACCTGTCCTGTTCCA	0
tcgtttcatcccccacctgccctatgaga	0
GCGCTGTCGGCCACACCTGGCTCAATGGG	0
CTCAAAGACATCCCACCTGATGATTTCCC	0
TTGGAACTTGGCTTACCTGCTCAGTGCTG	0
GCTGTGAAAGGCACACCTGGAGAGCCCTC	0
TCCCTTTCCTCCCCACCTGCTTTCATTTG	0
GGCAGGGCCCACTCACCTGCAACTTTCAG	0
TGTCCTCCCCTCCCACCTGCCCCTCAATT	0
CCTACCCCTTCCCCACCTGTGAACGCTGG	0
CTCTGGTAGTACTTACCTGGCAAAAGCTC	0
AAGTGACCTCCCTCACCTGGGATCAGATT	0
GTGGTTGTGTGCGCACCTGCCTTTAGGGA	0
gttgttaaaggcacacctgttcatcaagc	0
CAGGGTTGGTCCACACCTGTCACCACGAG	0
GGGGAGTGGTCCTTACCTGCCTTTGAAGA	0
ggtacaattactacacctgttttgtgggt	0
GCCGGGCTGTGTACACCTGAGCGAGAAGC	0
TCTGTGCCTACTCCACCTGCTGTCCTTGT	0
TTGGCTGATGGTACACCTGGGCCAGAGAT	0
TGGAGTGTGATTTCACCTGGCTGGCCTTA	0
GCGATCCGGCCCACACCTGCGTCTGGTGG	0
AAAGTGAGCCCCACACCTGCTAGGACTGA	0
TCCCCTCCGGCCACACCTGCCTCCTCCAG	0
GCTGCCAAGACCCCACCTGCCATCTGTGC	0
ctgtggtgtgcttcacctgtacaagctgt	0
TAGGCGTTCTGCTCACCTGATCCGAGGGA	0
GGTGAAGCTCTCCCACCTGCAGCGGGCGC	0
ACATCCCTCTCCTCACCTGCATGTAACCA	0
CAAAAATGAGCCCCACCTGCTGCCTTGTT	0
AACTGCTATGCCCCACCTGGTGGCAAGAA	0
AACTAATGCCCCACACCTGCCCCACCCCT	0
CCCTGGAAAGCCCCACCTGAGCGATCACG	0
TTGCCCCTTCCCTTACCTGCCTCACAAAA	0
AGACCGCGATACACACCTGTCTGGTATAA	0
AGGGGGCAGTGTTCACCTGCTGGTATAAG	0
CACCCGGGCTGCCCACCTGCCCAAGTGAC	0
GATAGAAAAATCCCACCTGGACTCACTGG	0
AGCTCTGAGGGCTCACCTGTGTCTCAGCC	0
cactgacaatgttcacctggcccctgaaa	0
CAACACCCTTCCCCACCTGCGCGCTTGCT	0
AGCCGCAGGCCTCCACCTGTGTTTGATGA	0
GGGCGGCGCCGTACACCTGAGGCGGAGAA	0
GCTCTCAGAAGTTCACCTGCTGCACTCAG	0
CCGCTCCCACCCTCACCTGCTTATTCTTT	0
GGCTGAACGTCTGCACCTGGCATGGGCTG	0
gtcaacctccctccacctgtcactgaacc	0
GGCACCTCGGCCCCACCTGCTGGCCGGAG	0
cattgttcttccccacctggggccccttc	0
TCCTCCCGGGCTGCACCTGCCCTCCCTGT	0
gggcaaatagctccacctgctgggctcaa	0
CAGGTTACACCCCCACCTGCCCCAAATAC	0
CAGCTGTGCACTCCACCTGGTTGCCTTCT	0
GGCCGGCCCTGCACACCTGCAGCTGCTGG	0
CTAGTACAAACCTCACCTGATCATGTTTC	0
TTTAAACACACCACACCTGACTCTTCCTG	0
TCGTATTGGGACTTACCTGGCGATGCCAC	0
aagtgtgtcaccacacctggctaattttt	0
CTCAAGTTTGCTTCACCTGGTGCCCAGGC	0
CGTCAAAACTACATACCTGTGGACAGCAA	0
tctgtggactcctcacctggaggggGCAT	0
AACCACAATGGCACACCTGGTGGTTTTCG	0
CAATCTTCTCTCCCACCTGTTTCACCCCC	0
GGTAGCATAGCTACACCTGATGCCCCTGC	0
atggcacttagcccacctgaAAGTATGTG	0
ctccctcctttcccacctgcctcctctgt	0
GCTGTCAGATGCTCACCTGGTGGTGTGGG	0
gtcctgcacccttcacctgattcaggcca	0
GCTGTCAGATGCTCACCTGTGGGTGTGGG	0
TCTGTCAGATGCTCACCTGGGGGTGTGGA	0
GCCATCAGATGCTCACCTGGGGGTGCAGG	0
GCTATCGGATGCTCACCTGGGCGTGTGGG	0
GCTGTCGGATGCTCACCTGGGGGTGAAGG	0
TCCCCCCAGCCTTCACCTGGCCATGAAGG	0
TGGGCGTGGGCCCCACCTGCACTGGCACC	0
CCACACAATTTCCCACCTGTGCTTTCTCC	0
TCCACCCTAGCCCCACCTGCCCCTCTCAC	0
TTCGTATGTCTTTCACCTGTAAGAAAGTC	0
aagtccagagctgcacctggttcagaatt	0
GGCTGTCCCCTCCCACCTGGAGCTGCAAA	0
CACCACTCAAGCCCACCTGTCTCCTAATA	0
GTCCCCTCAACCTCACCTGCCCACCCTGA	0
TTCAGGGAGCCTGCACCTGCAAGTCCATA	0
AAGCTATAAACCGCACCTGGcacctagga	0
TGCACccccaccccacctgccgcctcttc	0
TGCTAGACCAGCATACCTGCTCTAACTGA	0
GCCCACCAGGACACACCTGCCCAAGGACA	0
ccccctggcttctcacctgcattgctgca	0
GCAGGAAAGGTTTCACCTGACACTTCAGG	0
CTGAGTCAGGGCCCACCTGCTCCTGGGTG	0
CCCCACCATCCTGCACCTGGTGCAGAAAA	0
AGGGTCCACTCCTCACCTGATGTAGCTGA	0
GGCTGATGGATCCCACCTGGTGCTGTGGC	0
CTTCCAGGGCCCTCACCTGCAGATCTGCA	0
TCCTTTCAGACCACACCTGTGACAATGCA	0
GATGGGGAGGGCTCACCTGCCAAAAACCA	0
ACCTCCTGTGCTCCACCTGCCCAGTGGGG	0
GAGCCCGGCAGCTCACCTGTTGATGAAAC	0
CGGGGGACGCCTCCACCTGCAGGCTCTGC	0
CCGGCGGGCGGCGCACCTGCGTCCACCAC	0
GAAATGGAAGTCACACCTGCCCCCCGGAG	0
CCCAGCCCCTCCCCACCTGAGTGGTCGCT	0
GTCTGAGTGCTTTCACCTGGTGTGTTGTG	0
CGGTTTTGCGGTACACCTGCGGAGGACAC	0
CGTTTTCATGGTACACCTGAGAATGAGTG	0
ATACTGATAACTACACCTGGTAACACCCG	0
ACATGTCACTGCATACCTGTCTTCTCCTC	0
GAGGCTACTAGCCCACCTGGCTCCAGCAG	0
TCTTTGCTGCCCCCACCTGTCTGGAGCCA	0
gcctcagccaccACACCTGGCCTAAGAGG	0
AGTTCTACATCTGCACCTGCCCTTTTTTC	0
GGACGCGCCCGCTCACCTGCTTTTTTTTT	0
ccgtgcatctgctcacctgctcaccatct	0
CTCTCTCTGGCTTCACCTGCTACCAGCAT	0
ctccctccagcctcacctgaggcacccac	0
ATCCCTCCACCCCCACCTGACCACCCACC	0
TTCAGTTGCCTCACACCTGGCTTGTAATA	0
AAATCCAAGTGCATACCTGTTTGCTTTTC	0
gaaaccagcctttcacctgaatcAGACCT	0
GAGCATGTCTGTTCACCTGGCCAGCCCTA	0
GTGAGATGCCACTCACCTGTACATCCACC	0
CCGCTTGTCCCTGCACCTGTAGCTGCCCT	0
TGGCGCCGCTGCCCACCTGTTGTCCGGAA	0
CCTTCCTGTACTGCACCTGGTTCCCACTC	0
CCAGGCCGCCGCCCACCTGTGGCCAGGGC	0
ACAAGGAGCAACACACCTGTTCTGTTCAC	0
AAAGTCTCCCTTTCACCTGGTGCCCCCAT	0
TAGTTGCCTCCCGTACCTgccgcggtcgc	0
GAGTGACCGCGCATACCTGCTTCCAAGAA	0
gcgcggtggctcacacctgtaatcccaac	0
CCTGCAAGTTCTACACCTGGCTTTGGGGT	0
TGAACATGCTGCCCACCTGTGGAAGAAAA	0
AGGCAACAGGCCACACCTGCAGTTTCCCC	0
GGTGCCTCCAGCCCACCTGCCTGCGCAGA	0
AGGCATGAGTGCACACCTGCCACATCCCA	0
CAGGATGCCTCCACACCTGGCTCCCTTTA	0
CTGCTTAGGAATTCACCTGACCACCAGAG	0
CCTCACCGCCCCCCACCTGCCACTCGGCA	0
GGGGTTGTGGCCACACCTGGCTCACCAGG	0
gcgcggtggctcacacctgtaatcccagc	0
ACGGCATCCTCCCCACCTGTGGCAGCACC	0
CCTCCTGTTATCCCACCTGCCAGTGCCAG	0
GGCAGCTCTCTCTCACCTGTCAGAATTTC	0
GCTGCAGCGTTCACACCTGCCTGATGGGG	0
gacaacacaagcacacctggggccctggg	0
AGAAGGCCCTCCTCACCTGCTGTGGGCAA	0
gatgaggaaagcatacctggttcctaaga	0
AGAAGATCAATCTCACCTGGCAGCTCTGC	0
gacctggaatacccacctgtccctggagt	0
CACACAAGCTTCCCACCTGCCCCGGTGGG	0
CAGGAGTGACTCGCACCTGCCCCTCTGGG	0
ACCCCTGTCCCCTCACCTGCCCTGAAGGG	0
TATGGGACCCACTTACCTGTGTGAAGCTG	0
GAAACCCTCAACCCACCTGCTGGTCTCAG	0
GTGAGGATCTCCTTACCTGTGAATGGTCC	0
CACCACCTGCCCCCACCTGGGACCCCAGG	0
AGGAAGGAAGGCTCACCTGCGAGCATGAC	0
GGCCTACAAAGCCCACCTGCCGTCAGGAC	0
gcatgagacaccgcacctggccCATCATT	0
gcgtggcagcctgcacctgtattcccagc	0
gcgtgagccactgcacctggccCTCGACT	0
CATGGATTCCCCACACCTGGGGGAGAAGG	0
ACAGGCGTACGTACACCTGGTATAGAAAG	0
GCCCAGGGTGTCACACCTGGTAAGCTAGG	0
CTGCTAGCCAGCTCACCTGTTGAGAGAAG	0
ACAAGGCCGCGCTTACCTGGACACGGCCA	0
atgagcatcactgcacctGTAAGGGGAGA	0
TGACACGCAAACCCACCTGCAGTGAAATG	0
aatcatgcaggcttacctggtctttcccc	0
ATGGCATTTCGCACACCTGCTTTGGTCCC	0
ACCTGTAGAACTCCACCTGTCTGAACGCC	0
CACTCCTGCCTTTCACCTGTAGAACTCCA	0
CTGCCCATAAGCTCACCTGTTTCAGTGCA	0
ctggaacaagctgcacctgaagctagagc	0
TTTCTTTCCCCCTCACCTGAGGACAGAGG	0
AAAACCAGTCCCTCACCTGGAGTCTCAGG	0
TGGACTTGTAACACACCTGTATTCTTTGG	0
TTTGGGTGGAATTCACCTGTGACTCCTCT	0
AGGTTGTCTTGCTCACCTGCTTTTATGAT	0
CAAGTCCTTCCCTCACCTGGCAAACTTTG	0
GTTTTTCCCCACCCACCTGCACCTTAAGC	0
AAGATCTGTTTCACACCTGATGCATTACT	0
TCCCCAGCAGCTGCACCTGCTCCCTTGGG	0
GTGGATGCCCTCCCACCTGGCGTAGGCAC	0
AGCAGACAGCCTTCACCTGTGTTTGATAA	0
CCGTCAAGTCCCATACCTGGGAACCAGGC	0
GGTGCCGAGCACCCACCTGCGGGCTGCAG	0
CTGTCAAGTCCCATACCTGGGAACCAGGC	0
gtttgcttaggcacacctgcagtccctgt	0
TTCTCCCCTACCCCACCTGCATTTGTCTC	0
GGGCGGTCCCCTCCACCTGTTGCTTCAGG	0
CGTTTAGACAACCCACCTGAGTCCTCAGC	0
GGTTGGTTTTCCACACCTGAGTGACATCA	0
CCAACACCCTCCTCACCTGGAAGCTGGGC	0
GTACTGCAGACCTCACCTGCAGGGTCTCA	0
cgccttgagagcacacctgaacaaagggg	0
AGAACCATGTCCATACCTGTTTTAGTCTC	0
TAGCACAGGCGTACACCTGGTGGGCATTG	0
GCCTGTCCCTGCTCACCTGCCACCAGCAG	0
GATGCTGCCCGCTCACCTGAGGCCGCTGG	0
GTGGGACGAGCCCCACCTGACTCCGGGGA	0
GGCCTCACAACCCCACCTGGTGGAGAGTC	0
CCAGCAGGGGTCACACCTGAGCAGCCAGA	0
GGCAGACTGGCTGCACCTGGACAACCACT	0
TACGCACCTCCCACACCTGCACCTCAACA	0
TCCCCTGTTTCCCCACCTGCAGAGTGGCT	0
GGCTCCATCGCCCCACCTGCTGAGTCAGC	0
TTCTCTCCCTGCTCACCTGAAGGGAGAGG	0
CTGTTTGTGGGCTCACCTGAAGTGTGAAG	0
GCCAGCTCCACCCCACCTGTGCACACCCT	0
TTCCTGCCCTGCCCACCTGGGGATCCCCC	0
TTTGGCATTCCCCCACCTGACTTTTTTTC	0
GAGGGACGTCCCTCACCTGCGGCCCCGCT	0
CCCTCCATTCTCTCACCTGTTTCCAAGGG	0
AGAGCAGTGAGCCCACCTGtcagtcctcg	0
AGACCACGGGTCACACCTGCATCCAACAA	0
GCTGGTTACTATACACCTGTTGGCTGGGC	0
GCAAATTTATGCGCACCTGAACTCTGCAG	0
CAGCTCGCATTTTCACCTGGGTGATTTGC	0
TTTTTCCACACCTCACCTGGATCAAGATT	0
agctgctacaacttacctgttctttccac	0
GCCCTAACTCACCCACCTGCCTCCTGCCA	0
TGAGGGACAGCCCCACCTGCGGAGAGGCT	0
GGCGGAGAGGTTTCACCTGCTGAATAGCG	0
GCTGTTACAGCTCCACCTGCTGGAATTTT	0
AGTGGAGTCCTCCCACCTGGAACAGGGTT	0
CGGGGCCCACGCACACCTGGGGGCGGGAC	0
GCCTCAGTGCACACACCTGCACCCCTGCC	0
GGCCAGGCCTCTGCACCTGCCGGCCCTCT	0
CAAACCACTGCTGCACCTGAGTACCCATG	0
tggggcccgctcccacctggtgaaatgta	0
TAGATGTTTCCTCCACCTGTCTTAGCCTT	0
AGCAAGACCACTACACCTGCAATAGATGG	0
AGGTTCTAGATTTCACCTGCGAGTGGAAG	0
AGCCTCCGGGGCTCACCTGTGGGCTCCCC	0
GCCCCAAGCCCTGCACCTGCCATAGAGTC	0
TCACCAGTGGCCACACCTGTCAGGGCCCC	0
CCAGGCCACCACCCACCTGATGTGGGAGC	0
AAACTGCCTTTCTCACCTGCTCACCCTTG	0
AGATCAACTTCCCCACCTGAGTTTTTAAA	0
TCCTCCTCCCTTTCACCTGCGTCCTGCGT	0
ggaactcctggcccacctgcctcggcctc	0
CAGAGACTACTCTCACCTGGCAGCAGTCA	0
CTACGGTATCTCCCACCTGGAAGATGTAC	0
CAAAGCATCATCCCACCTGGCTCCCTCAC	0
CTGCTTTCACATACACCTGCTCTGAAAAT	0
TCCTCTGCAGCCACACCTGTTACCCCAGC	0
ACTCACAGCACCCCACCTGCTCAGAAGAT	0
ctgggggggatcacacctggtgaggagac	0
CTAAGAATAGCCCCACCTGAGATTTCTCA	0
TAGTACTAGCACTCACCTGCAAAGTCTTG	0
gcagcaacagccccacctgagaacttgtt	0
TTCCTTAGAGGCCCACCTGTTTTCATGGC	0
CTCTTTGCGGCTGCACCTGGGGAGTGTGT	0
CACCCCAAAACCTCACCTGAACAGCTGAA	0
GCCAGGAGGGCCGCACCTGCCTCGCTCGC	0
TGGAGGCTGGACCCACCTGGGCAGAATCG	0
CTCCTCCACTCCTCACCTGTCATTAAGGG	0
CATCTTCCACCCCCACCTGGCTGTCATAG	0
TTGCCTTCCCTTTCACCTGTGAGCTTACT	0
ATTAAGAGTGTCTCACCTGCTGAACGCTG	0
gggcagccttacccacctgattggtgctc	0
CACGCCCTCCCTCCACCTGCCAGCCCTGC	0
TCTGGCCAAATCCCACCTGACCATTCACG	0
AGGCCGGGTGCTGCACCTGCAGCTCAGCC	0
GGAAGAGCAGTTTCACCTGCTCCCCACTC	0
CCTCTGCAGACCCCACCTGCTCAGGGCTG	0
TGGTTTGTATACCCACCTGGTACTAAATT	0
TGCCCCGCCCCTCCACCTGCCGCGCCTGC	0
GGAAGGCACCGCCCACCTGACCCTTTCCT	0
CTCTGAATAAATACACCTGGGAAGGAAAG	0
TGGTCTATGCCTCCACCTGCTGGTGGCCA	0
GTACCTGGGCACACACCTGGTCCACACAC	0
GCGGTTTCTCCTGCACCTGCTTCTGAACA	0
AGTTTCGAATACACACCTGCTAATCCAGC	0
aaaacaggagtttcacctgattaatatgt	0
TCCTCCACCCCCTCACCTGTGGTTTGGAT	0
CCTTGAAACAGCTCACCTGTTCTCTTGGC	0
ACGCAGTCATCTTCACCTGCCCTCCCCCT	0
GAGGCGGGGCCCGTACCTGCTGGATCTCC	0
gcacatgccaccacacctgactaattttt	0
GGGGTTTCTCACTCACCTGCAAATTGGTG	0
GCCACCCGGATCACACCTGCTTTCTCCTC	0
tgcagctcggtcacacctggcccttccga	0
ctgctgtcaatcgcacctgtccagtatca	0
CTCCCCACTCCCGCACCTGCCTGTCCTCC	0
TGAATGGTGCCCCCACCTGTCTGGTCTGT	0
GATAACGGAAGTACACCTGGCACTTGGGT	0
agtagtggaaccgcacctgtgagtaatca	0
AGGTCATCTGACCCACCTGAGAATGTGAA	0
TGGTGAAGAGACACACCTGCCACTTGCTG	0
CCGCCCAGCTCTGCACCTGCTCTCCTCAG	0
TGAGCGGCCTTCGCACCTGCCTGTCTCAC	0
TTAAAGGAAGGCACACCTGCATGTGAGCC	0
CGCCGGGTGTGCGCACCTGCCCGCCGGGC	0
CCAGGTTCAGCTGCACCTGGAGGGGAAAC	0
TCCTCCCCTCCCCCACCTGCTTCCACTGC	0
TCTCTGAGTCACCCACCTGAGTTTCACAG	0
CCTAAAGTGAACACACCTGCTCTAGAGAG	0
CTGTCCCTAGACCCACCTGCGCACTTGTG	0
CCTCCGCGTGCTGCACCTGGGCAGGAGAG	0
Gcacacacatacatacctgcacacacata	0
GCCGTCAGATACTCACCTGGGGGTGTGGG	0
GATGTCAGATGCTCACCTGCGGGTGTGGG	0
ACCATCAGATGCTCACCTGGGGGTGTGGG	0
ACTCTCCGATGCTCACCTGTGGTTGTGGG	0
GCTGTCAGATGCTCACCTGGTGGTGTGGG	0
ACTGTCAGATGCTCACCTGGGGGTGCAGG	0
ACTGTCAGATGCTCACCTGGGGGTGCAGG	0
GCTGTCAGATGCTCACCTGGGGGTGTGGG	0
GCTGTCAGATGCTCACCTGGGGTTGTGAG	0
GCTGTTGGATGCTCACCTGGGGGTGTGGT	0
GCTGTCAGATGCTCACCTGGGGGTGTGGG	0
GATATCAGCTGCTCACCTGGGGGTGTGGG	0
GCTGTCAGATGCTCACCTGGGGGTGTGAG	0
GTTGTCAAATGCTCACCTGGGAGCAGTGG	0
GCTGTGAGATGCTCACCTGGGGGTGTGGG	0
GCTGTCAGATGCTCACCTGGGGGCGTGGG	0
GCTGTCGAATGCTCACCTGGGGGTGTGGG	0
AGCCCCACTCCTCCACCTGCAGCCGGGCA	0
TCACACTCATACTCACCTGACCCACCAGC	0
AAACTGCTTTCTGCACCTGATTCTCGTGG	0
agggctggctgttcacctgcatctctcca	0
atcttccagcccacacctgtggcacctca	0
TTGCCCAAGGACACACCTGTCCAGGAACA	0
CTGTCCAGGAACACACCTGCCCACCCAGA	0
GCCCACCCAGATACACCTGCTCAAGGACA	0
TGCCTGCTTGCCCCACCTGCACCCTTCAC	0
GCTGTACCAACCCCACCTGACTGAGGCTT	0
AGTAGCTCCTCCTCACCTGTGAGCAGGGA	0
TCATCCTTTCCCCCACCTGCCTTACAGCT	0
CTGAGAAGAGGCACACCTGAGGAGCAAGT	0
agtgagccttcctcacctggctgaggcgc	0
GATGTCAGAGCCTCACCTGACTTGGGTAG	0
GGCGCCAAAGCTGCACCTGGTCCTTACCA	0
CCCGCTGGGCACTCACCTGGCGCTCTCGG	0
CATCTCAGCTCTGCACCTGGAGCTGAAAT	0
AGGGCTTGGGACTCACCTGGGGCACCAAC	0
GCCCCGGCGGCTCCACCTGTCTGACTAGA	0
CGCCGGTGACCCACACCTGGCTCTCCTCC	0
CTCAGCAGGCCTCCACCTGGCAACACCAG	0
TCACCTACCCCCTCACCTGGACGAACCAC	0
TGTGCAGCTGCCGCACCTGCGTTTCCGAT	0
agatccattttttcacctgcccagccccc	0
CATGCTAAATATACACCTGTATGCGAGTG	0
GGTAACCAGCCTGCACCTGCAGCTAGCTA	0
gtgcggtgactcacacctgtaatctcaac	0
ACTACAACCCTCCCACCTGAGGGAAAGGC	0
TTAAGAGCAAACTTACCTGGTGTGGGCAC	0
CCCCTGAGACGCCCACCTGGCGGACTCTG	0
CCTTGGCTGTCCTCACCTGATTTCCAGCA	0
ccatccccacccccaccTGGGCCTGAGCC	0
CCGTCTGTTCCTGCACCTGCTATCACCCC	0
AAACTTTTCAGCACACCTGGCTCATCATC	0
GAAAGTAGTGGCTTACCTGCTCCTCTGAC	0
CCACGTGCAGACGCACCTGCAGCAGCCCT	0
AATGAAACCCTCCCACCTGCTAGGGACTG	0
TGATCCTTGCTCACACCTGCCCAGCCACC	0
GCCCTGCCACACCCACCTGACAATAGAGA	0
CCTCCAGGAGCTCCACCTGCCGGGCACTC	0
TCGGCGCCCCGCTCACCTGTGCCCGCCGC	0
agccgcccgcgcACACCTGAAGCGGCCGG	0
ATACCCCGAGGCGCACCTGTCCCTGTGAG	0
TATCACTGGAACCCACCTGAGCTCAAAAG	0
CCCAGACATCCCCCACCTGAGTGGCCTCC	0
GCAGCCTTAGCTGCACCTGTCTTGTCCAC	0
GGAAGTCTAGCTGCACCTGACTCTGGGAA	0
TAGCACATGCCTTCACCTGTTAGAAAAGA	0
TCCCTGGTCACTGCACCTGGCGATGCTTA	0
TAGGACATGCACCCACCTGGACATGCACC	0
GAAGCCTGCAGCCCACCTGACGATAGAAA	0
TACGAAGAAGCCACACCTGTGATTTTAAT	0
TTTGCCACCGACGCACCTGGGTGGGGTCA	0
AGCATTCCCCACTCACCTGAACTTGACTT	0
TGCGATGGCCTCACACCTGTGCGGCGGGT	0
AGATGCTCAGGCGCACCTGGGGGTGTGTG	0
CCGGCACCGCGCCCACCTGGACCCTCAGC	0
AGCGCCTGGGACACACCTGACCAGAGCAT	0
CTCGGAGACATCGCACCTGCGCAGATGCT	0
GTATCAGCCCCTGCACCTGGCTGAGCGGA	0
AAGAGTCCCACCGCACCTGCTAGACAGTG	0
GTCAGCCCCAACTTACCTGACAGGGCCAA	0
TGATCCCACCACTCACCTGGCTGGGCTTG	0
ACTGTAACAACTGCACCTGTCTACTCATT	0
CCGCCTGCAGGCTCACCTGGAGCACCAGC	0
aagcacacagcttcacctgtctgtgtctc	0
CACAGTGAATCCCCACCTGCAAAGGTCTT	0
TTGCAACCCGACCCACCTGCCAGGGGTGG	0
CCTGCTGCCCCCACACCTGACCCTCCTGG	0
TCCTAGTGTACCTCACCTGGACTGTAAAG	0
GAGTAAACCTTCCCACCTGCTGCAGGATT	0
TGCACTGCATCCCCACCTGCCCGGTTGGG	0
ggaagagtgacttcacctgtctgtgcctc	0
CCGGGGCTCCCCTTACCTGCCTCGGGCTG	0
CCAGGCCCAGCCACACCTGCCGAGTCAGG	0
GAATTCACTTCTACACCTGGCTGCAAACC	0
agcccctcagctccacctgctgaattaag	0
GTAACGAGAGACACACCTGTGAGACAGAA	0
GAAAACCCACGCCCACCTGAGCACCCAGC	0
GATAGCTGCGCCGCACCTGGGGCAGCCTC	0
GGATGGCTGGGCACACCTGGCTCTCCTGA	0
TGCTTGTTCTTCACACCTGGGCGTGTCAG	0
TGGTAAGCAGACACACCTGGCTTCATAGC	0
TCCTTTGCCAATTCACCTGCCCCCAGGTA	0
CTCCAGGCTGTCTCACCTGAATGGCGCCG	0
CTTCTCTATTTCCCACCTGGACCTTTCTG	0
ccggcccggcgcccACCTGAGCGGATCAT	0
CGCGGCTCTCCTCCACCTGCAGTGACTCG	0
GCTGGCTCTCTCACACCTGGTCTGGCTGG	0
ACAGGCTTTTCTCCACCTGAACCCCAAAG	0
GGCTCTGGGTCCCCACCTGGCCTTGTCAG	0
GCTGAGGAGCCCCCACCTGGACTGAGGCT	0
ACCCCTATTTCCGCACCTGAAATCGCACC	0
TTCAACCTCTTCCCACCTGCCCACTCACC	0
GTTTATACCCACACACCTGTCTACAGTGT	0
TCGCAGGCCTCCGCACCTGACCCTAGGGT	0
tcttttgcctccgcacctgggtaatcctc	0
AAAAGCCAAACCTCACCTGGGCGCAGCTG	0
actgtgacctacccacctgtaccaggtct	0
AACACACACACCCCACCTGCTCCAGTTCC	0
GCTCATGCCTGCACACCTGCCTCAGGGAT	0
tgtgtgcaccccacacctgtttctccagc	0
cctccacaagccccacctgtatgccattc	0
GAGGAAGCCTCCTCACCTGTGCATTGCCC	0
GGGGCGCCACCCCCACCTGCTACCACCTG	0
TATGGGAACTTCCCACCTGCTGTGGGAAG	0
ACCTGCCCCAACCCACCTGCCTGCCCGCT	0
AGACGAGCAACCCCACCTGCCCCAACCCA	0
CCTCATCTTCCTTCACCTGGTCCCAAGAA	0
AAACTGTCAGACTTACCTGCAAGGGCCTG	0
TCAAGTGTCTGCCCACCTGTGCGTTAAGG	0
CTGACTCTCCTCTCACCTGCAGGTGGCAC	0
GAACCACAACTCCCACCTGCCCCTGAGGC	0
actctttttgctgcacctgccacttggag	0
GGGCAGATCGCCACACCTGCCCCATGGGC	0
CCTCTGCCAAGCCCACCTGGGTGCAACCT	0
ACAGCCTCCCTCACACCTGCCCCTTCTTC	0
AGGCAGCCTTTCCCACCTGCCCAGGCACA	0
TATATGGGTCCTGCACCTGCCTAACCCCT	0
GACTCGGCTTTCACACCTGGCCCCTTGGG	0
CCCCTGGGATGCACACCTGCTGCACCCAA	0
GCCAACTCTGCTACACCTGAAGCTTGTCC	0
GAGACCCTGCATTCACCTGCTGGGCACTG	0
CCCAAATCAGACCCACCTGTCTGCCCTGG	0
TCCCCACCCCCTGCACCTGAGCCGCGGCG	0
GCTGAGGCTTTCACACCTGTGATGGAAGA	0
CAGCAAGGCTCCCCACCTGCGTCACTAGC	0
ACTTCCTCTCCTCCACCTGTGGAGAACTG	0
AGTCTTTGCATTTCACCTGCAACGGGACT	0
GGGCCTGTGGTTTCACCTGTTCTGCTTCA	0
GCCCATCTTCCTTCACCTGCTGCATCTGG	0
GATGCTTGCTGTTCACCTGAAATTCTAGG	0
GACTCCACAGCCCCACCTGCTGGAGGCTG	0
CAGGCCCCGCGCCCACCTGCGGATGGCCT	0
CCTAGGCTCCCTTCACCTGTTTCCAAGGG	0
ACAAGATGGGATACACCTGCCATGCTCCC	0
ACATGATGGAGCGCACCTGCCCCCTGGTG	0
acggggctgctcacacctgccccctgctg	0
TGAGAGGCTGTCACACCTGAAAGGCTGGA	0
GATCACCGCATCCCACCTGCAAGGGACTT	0
GGCTGGCCCACTACACCTGCCCATCTTGA	0
CTCGCACGGAGCATACCTGGGGAAGTGAA	0
CGTATCAGCCTCCCACCTGAATCTTCCCT	0
CGTCCCAGCTACACACCTGTGGAAAGAAG	0
AGCCCTGCTACCCCACCTGCCCTCCACTG	0
ACGTGCCTGGCCACACCTGCTGGTTTCCA	0
TGGAGCTTGACCTCACCTGCAGGGATGGG	0
GCGACTCTTAACACACCTGGCCTGGGGAT	0
TTTGGGAGCCCTGCACCTGAATTATTGTC	0
ctcgccctccctgcacctgccctcctccc	0
GCACTAGTACACCCACCTGCAGTGAGGAA	0
GGAGCAGGTGCTGCACCTGTCAGGCTGCA	0
GGTTAATCTGTTTCACCTGGTTTGTCCTA	0
TTGGGGGCGTCTTCACCTGGAGCAGCTGC	0
CCCTGACCCCACACACCTGGTCCCTTCCC	0
ATTATTTGAGTCACACCTGGTAACTTGAC	0
ggacacacacacacacCTGCGAGAGAGAG	0
GCGGCAGAGAGTTCACCTGCGACACCACC	0
cccctcaaatacacacctgGGCCCTGGCC	0
CTCACCAGGAGCCCACCTGGCAGGGGCCA	0
TGCTTTGAAACTTCACCTGTTTCTTTTAT	0
AAAGGGGCAGCCACACCTGCTGTTGGTGC	0
GCCCCGTGCCCTCCACCTGCGACCTTCAC	0
GTTCACCCCACCCCACCTGACTCAGCTTC	0
ccacacaaacacacacctgcagcctcctc	0
AAAGGGCAAAACGCACCTGGTGTCCTCAT	0
TAAGCTGTCCCCACACCTGTCCCCATCAA	0
AGGGTCAAGCTCCCACCTGTGGTTGGGCA	0
GCTATCGGATGCTCACCTGGGGATGTGGG	0
TCTGTCAGATGCTCACCTGAGGGTGTGGG	0
GCTATCAGATGTTCACCTGGAAGCAGTGG	0
AGGATAAAAGTCTCACCTGGAAGTGAGTC	0
CCGATCCTGCACACACCTGGCCTCACCAC	0
GAAAGTtggcccgcacctgtagtcccatc	0
TACCAGCGCTCCTTACCTGCCCAGCCCGG	0
GGCCTGCCCTGTACACCTGCCCCCATCCC	0
TCTCAGGATTACCCACCTGTGTTTATGGG	0
CTGCGACCCTCCCCACCTGGCCCCCACCC	0
GCCACCCGGTCCCCACCTGAAACCCCGCC	0
GACTCCATCCCCGCACCTGGTAGACCCAC	0
GGCGCTGGTGGCCCACCTGGGAACAGGCA	0
CACTGGGCGCCCACACCTGGCCAAAGGCA	0
GCCTTCCGCCCCACACCTGTTGAATCCAT	0
ggtacaagttctgcacctgtacagattct	0
CCTCTGCTTCTCCCACCTGCCCAAGGGCC	0
TTGAATTGGGCTCCACCTGGTATCATGTG	0
CCCTAACTGTTCGCACCTGGCGGCCCTGT	0
AGGTGGCACCCCGCACCTGCAGACTTACT	0
ACAGAGGCTGCCCCACCTGTGCTGACTTC	0
CCTTCCCACAGCCCACCTGTCAGCTGTAG	0
GTGGAAGCCTGCTCACCTGCCATCCCTGG	0
ctcacttaagcctcacctgggtaagtcaa	0
TCCAGGCGCTCTCCACCTGCCCCGCTGCC	0
GCCTGGGTCCCCATACCTGGGGCGAGGGC	0
CGACGAGTGTCTACACCTGATTACACCGT	0
AGCCTACTACTCACACCTGTTATTCCTCA	0
TCACATACGCCCACACCTGCTGCCTCTCC	0
TGCTGCCTCTCCACACCTGCCTCTTCTGT	0
CCTCGTGGGTCCGCACCTGCTCCTCCTAG	0
CCGCCTGGGTGCCCACCTGATTCCCTTGG	0
TGCATTCCAAGCCCACCTGCACCCCATCC	0
cccccgcccgccgcacctggcgctcggca	0
CCAAGGGGTCACCCACCTGCTAACCACTT	0
CCTCCAGGACCTGCACCTGGGCCAGCATT	0
CTTTCACAGTCCACACCTGTGAAGTCACT	0
TAAAAGCCCCCTTCACCTGGAGGTAAAAG	0
TGGTGGCGAGCCCCACCTGTCAGGAAGGA	0
GCATAAACTTTCTCACCTGTTTGGTCATT	0
CCAGCACTGGACACACCTGTGTTAAGACC	0
AGAGTGTGGTGTACACCTGTTAATTCGTC	0
CCACCGGCAAGTTCACCTGCTCCATCCCG	0
tggcacgtgtccccACCTGAAAAGTCATT	0
CCTGCTATTCTCCCACCTGCTGAGCACCG	0
CGCCCCCTACCCCCACCTGCCCGCGCGGC	0
aaggacatcgtctcacctgtagcaaggag	0
TGTCATGCTgcttcacctgtgttcacaga	0
TCATTTTGCCCCACACCTGCACTGTGAGC	0
CTGTTGATGGGCCCACCTGGCCTTTGCCT	0
CTGATCCTGCCCGCACCTGACTGCCTTGG	0
CATACAATGGGCCCACCTGGCCCTCACAC	0
TCGAATGCCGTCACACCTGGCAGCCTGGA	0
AGGTGACCCCTCCCACCTGGGCAGCGAGG	0
GAGGAGGTCCTCCCACCTGCCCCCGCCAG	0
GTCTGACGTCTCTCACCTGGAGAGGAAGC	0
TGCTGCCTGGCCCCACCTGCCCCGGAGAC	0
aaggagcagcctccacctgtcagcttctc	0
ACTGCCAAGAGCACACCTGCAGAGGCTCC	0
GCTCTCCGATCTCCACCTGCACAGGAATA	0
GCCTCCCCGCCCCCACCTGTGACCTGGAT	0
TGGCAGGAGCACTTACCTGGCAGTGGCCG	0
TGAGGTCCCTCCACACCTGGGGGAGACCC	0
TCCAGCCCCACCCCACCTGCAGCCCTAGG	0
AGAGTCCCACCTTCACCTGTGTTACTTAC	0
GGGTGGCAACCCCCACCTGAGGCCTTATT	0
GCACTGCAGCCTTCACCTGGCGTCAGGGC	0
GTTCAGTCATATACACCTGCTTTCTGCAG	0
ATCCCCAGCCCCACACCTGGCAGTTAGGA	0
CCTTCTTCTTCCTCACCTGCTTCCTCACC	0
TGGAGGGCAAACACACCTGCTTGGCACCC	0
CTCTCCCTCTGCCCACCTGGCAGGAGGCC	0
GGTTCCTGCTATACACCTGCTGTGCTCCC	0
GCTGGAGTCCCCACACCTGGGATCCAGTG	0
ACACGACATGCCCCACCTGGGTGCAGCAG	0
GTGCTGTCAGGCTCACCTGCAGAGGGACT	0
GGATGGAAGTCCCCACCTGGACCTGCTCC	0
GTGCTACTGTCTGCACCTGTCACTAGCAG	0
ACTATGGCTGCTCCACCTGTCTTTAGGGA	0
ATCACCCTCTTCCCACCTGAACCAGCCTC	0
GGCCACTCCTCCTTACCTGGGCACAGAGG	0
GCCTCCTGCCACTCACCTGGTCGGCACCG	0
GTCACCATTACTGCACCTGATATACTTCC	0
CTGGAGCTCCACCCACCTGCCTGACCTAG	0
AGCTTGAACTTCACACCTGGGCTCACTTA	0
CAAAGAAAGTCTTCACCTGGGTCAGAGTC	0
CTCCCCTTGCCCTCACCTGGACAACAGCT	0
GCAGAGCCTGCCACACCTGGGGCCTGGCC	0
GGAACAGCAGCCCCACCTGGGTATGCACC	0
agcctcagttccccacctgtaaagcagat	0
CCCAGTCTGGCCCCACCTGCCTTCCAGCC	0
GCTCCCAGGGCTGCACCTGCCAGGACCTA	0
CCCGCCCCGGATACACCTGTCAGAGCCAG	0
cagatttggcccccacctgccccgtttct	0
AGGCAGCCCCACCCACCTGGGCTAGCCCC	0
AAGCAGCCCCACCCACCTGGGTTAGTCCC	0
ATGCCTGGGCACGCACCTGTCTTGTTTTG	0
ATGAATGAAACCCCACCTGGGCGATTCAG	0
cctcacttccctacacctgccaggcacct	0
tgggcaggtcacccacctggCACAGTACA	0
TCCCTTCTgccttcacctgcacaatttca	0
CACACTTCCTCCCCACCTGCCTTTCCGCC	0
CTTTTACAATTCTCACCTGCTTTCTGCAA	0
agaccacatgtctcacctgctggcttaga	0
TTTCAAGAGACCCCACCTGGCGGAAGACA	0
CTCCATCCCTCTGCACCTGGTCAAGAAGG	0
AATTCTTTCAGTTCACCTGGCAACCTGAA	0
CAGATGCCATATACACCTGAGTGTGAGTC	0
CCACCCTGCCACTCACCTGATATACGGGA	0
AGCCGCCGGGGCTCACCTGCAGCTGGCGG	0
GTGACTCCGTTTTCACCTGGACTGGAGTC	0
ggctggtgggtcacacctgtaatttcagc	0
acagaccactccacacctggtctggagtg	0
GACCCTGGGGACCCACCTGTGGGATCTGG	0
CAATGGGGTCCCCCACCTGACCCCGGGCC	0
CCTTCCCCAACCACACCTGCAGGGTTACT	0
CGAGAGCTCCGCGCACCTGGGCGCCATCC	0
AAGCTGTCCCTCTCACCTGGGGAAGAACC	0
gagaaccagggcgcacctgctgacagccc	0
gggtcttaccctgcacctgcccatcagaa	0
AGTGTTGCAGGCACACCTGCGATGTGCAC	0
CCGCCCGTCTATTCACCTGGTTAAGCCAG	0
acagtgccgcctccacctgagatcctgtg	0
TTCTCGCTTTCTTCACCTGTCTCGCCGGA	0
TTCTCCCCCGCCATACCTGCCCTGAGTCC	0
gtgtggctgctcacacctgtaacaccagc	0
TGCCGGCCCCACACACCTGCCTGTTGGTG	0
TTGCCCTGTCCTGCACCTGGAAAGGCTGG	0
CTCCGTCCCTGCCCACCTGCGACGGGATC	0
AGCAGGCCGCACACACCTGGCGCCTTGTG	0
GGCTGGAAGCCTGCACCTGGGGGAGTGAG	0
CTACCCCTCACCCCACCTGGGCCAGACGC	0
GGAGAGTCCTTCCCACCTGGGCTCAGTAG	0
TTCCCTGCCGACTCACCTGCTGGTCCCAG	0
CCAGACTCTTCTCCACCTGTGGTTCAGGT	0
TTGTTCACGCCTACACCTGAAGCAGAGGG	0
ccacctggagctccacctggagctcAAGC	0
TTTTAACTTCACACACCTGGAAAGCACCA	0
GACACTTTCTCTGCACCTGTTTCCTGTGT	0
GCTCAGCTGTGCACACCTGACAGGAGGCC	0
TGCTCTCTTCCCGTACCTGGCCCTGGGCT	0
CCTGAGGAAACCCCACCTGCCAGCAAGTT	0
CCTCACCATCCCACACCTGTCATCCTAGC	0
GTTGGAAAGGACTTACCTGATGCCTGTTC	0
ctagctgtgtccttacctgggagaaggag	0
TGGGTGTTCTCTCCACCTGAAAAGGTGCC	0
GAACAGAAACCCACACCTGAATCTCCCTG	0
GCGGCCGCTCACCCACCTGGTTGGTGACC	0
GGCCCGCCGCCCTCACCTGAGCCCCGGCC	0
CGGGCACCGGCTTCACCTGGGAGCAGTTA	0
AGGCCCCTGGGCGCACCTGCCCgggcgga	0
GGGGCGTCTCGCACACCTGGAAACCACAG	0
CACACGGAGGACACACCTGGGCCCCTGGT	0
CACACCACTGTCCCACCTGCTCTGTGGTT	0
gccaaacttttcccacctgcaaaactgag	0
TAGAGGAGCATCTCACCTGCAATAGCAGG	0
TTTTGTAATGACTTACCTGTTGGGGTTGC	0
GAGTTAGCCTCTTCACCTGGCCTAGAGCT	0
TAACGCAGAGGCACACCTGCCTTCCCTCG	0
AGTTCTTCCTTCTCACCTGGAATGTAAAC	0
AAGTTTTCTTGCTTACCTGTAGAAGTTAA	0
TTGCTACACATCCCACCTGTGGGTACAAA	0
CTCAATTTTGCTCCACCTGGGTTACCATA	0
AGAAGTGAAAGCCCACCTGGACTGGGCAG	0
GGTTCTGAACACCCACCTGTGGATAAAGC	0
TTCTGGCACCCCTCACCTGGGGGCAGGCC	0
CTCTTGAAAGCTACACCTGCGTACCACCA	0
CTCAGGCCCCGCCCACCTGCCCTCCGCCC	0
GCACCCTCTGACTCACCTGAGGGAGACAC	0
GGACCCGGCAGCTCACCTGGGGCTGTGAT	0
GACATCACCAATTCACCTGCTTGGGCCCT	0
GCTCTGACTTATTCACCTGCAAGTCAGCT	0
GGCGGGGAGGCCTCACCTGCTAGTAGGAC	0
CACCCTTAACGCATACCTGCCTCCGTCCC	0
GGCCCGGGGGCCTCACCTGTGTACTCCCC	0
gtatgagtcactacacctggccCATATTG	0
GAGGCCGCACCCCCACCTGCCGCATTTCC	0
CGCTGAGGGTGTACACCTGCCTCCCTCCC	0
agtgcaagcaccacacctgggcagcagga	0
TGCAGAGAGCGCACACCTGGCTCTCGGAT	0
TTTCCTCCTGACTTACCTGTTCCCTTTCT	0
TACAGGACTGCTGCACCTGGATTACGCTC	0
AAATCACTTCTCTCACCTGAAAGACTGGG	0
ATCTTCCAATGCCCACCTGGAGACTAAGC	0
ACAGCTCTCTCTCCACCTGGAACCCGGAC	0
TGCCGGGCAGGCACACCTGTCACTCCTGG	0
ACCAATCCCAGCCCACCTGACAAGCCCCA	0
GCCTCAGAGCGTTCACCTGGCAAGGAGTG	0
TTTCCCATGGCCACACCTGGTGGTTTCCT	0
CCCAGGCCACGCCCACCTGTCATGCGGCC	0
GCCTGCCTTACCCCACCTGCCCTGTCCAA	0
CCTGGACCTGGCACACCTGGCTTGCCCAT	0
GGTGCGCGGGCCTCACCTGCACACGCCGC	0
TGACTAGGAGGCACACCTGCTTTGGTTAT	0
ACCAGACAGGACCCACCTGACCTGTGTCT	0
CCGGCTGGGTGCCCACCTGCTAGTTGTGG	0
GGTAGCACCCGCCCACCTGGAGCAACTGG	0
TATACCTCCTTTTCACCTGGGCCCCCTGT	0
GGGCATAGAACCCCACCTGACACTGACCG	0
AGGGGAATCTCCTCACCTGGAGAAACAAA	0
GCTGGGCACGGCCCACCTGAgccgcgggc	0
CCACCCCGCAGCTCACCTGCTCCGCCCTC	0
GCCCCTGTGGCTTCACCTGGGTCCAGCCA	0
TGCGGCGCTCGCCCACCTGTCACCTACAC	0
TTAGCCCCCGCCCCACCTGGGCCAGGGCC	0
TGAGCCTCTTCCTCACCTGCTGCTTCCTA	0
GAACCTTCTACCCCACCTGGAGGGCCTGA	0
AAAATGAATGCTGCACCTGCATATCTGAT	0
TTATCATCTTCCGCACCTGCGCCCTGGGC	0
GATAAAGAGGCTCCACCTGGTGGCCGCAG	0
gagcttcatctcccacctgcaacgtgggg	0
GGGACTTGTTGCTCACCTGGCCTCCCGCA	0
GGCCAAGCGTACCCACCTGGCCGTTGGCC	0
gcctccgtttcttcacctgcaaaatggag	0
ACTCCCACCTTCCCACCTGACAGATACTT	0
GTGTGTGGGCTCTCACCTGGGTGTGGGAA	0
CAGCAATGTCACATACCTGTTTCTCAAAG	0
ATTCCTAGGCCCCCACCTGCCCAGCTTGG	0
ACGCAGGCTCCCACACCTGCTCCTGCCGG	0
GATTATCTTGCTCCACCTGTGCCCAGAGC	0
GCCCCGCCTTCCCCACCTGGGGCCTGCTG	0
CGTTGTCTCAGCACACCTGTGCAAGCATT	0
AGCTCGGGATCCTCACCTGGGCTCAGCGG	0
CTGCAATTCCTCACACCTGGAGTATCATC	0
CAACCCAGGCCCGCACCTGCGCAGCAGCT	0
GAGCAGCCTTCCCCACCTGCCTCGTGGCG	0
CCTCCACCCGCCCCACCTGCTTTGTGCTC	0
AGACTACCTCTCACACCTGGGCCACTCAG	0
CCACCCGGGATCCCACCTGGGCGTCATCT	0
CGCTTCTCGGGCTCACCTGCACCTCCCGC	0
CAACTGATGATCGCACCTGCATAACTGCT	0
AATTCTCCCTCTGCACCTGCACCCAGGGC	0
ACGCGCACACGCGCACCTGGCCCCCCAGA	0
GCACTGGTGCACCCACCTGTGGCCTTTGT	0
ACTTGCCCACATACACCTGGGCCCCAATT	0
AGATGGCGGCACTCACCTGTCACAGCAGC	0
GACGCGAAGGCCTTACCTGCTTTATGTAC	0
catcggtggactgcacctgcattgaatta	0
AACCATGTAGCTTCACCTGACTCAGTGCT	0
GGAGCACTATGCACACCTGATCAACAGGC	0
GGTTTCTCTTTCACACCTGTGCCACCACA	0
gcgAGCTCCTTCGCACCTGTGGCTGCAGC	0
CTTTGATAGCGTTCACCTGTTTTCCCTGA	0
CTGCAGCATTTCACACCTGGCTGGGTCTC	0
GGGCGGGGCTGCTCACCTGGAACCAGGGC	0
ACTGTCTGCCGCCCACCTGCTGTCTGCCC	0
CCCACTTTCTTCACACCTGCCGCCTTGTC	0
CCTCCGAAACGCGCACCTGGGACTTGCTC	0
CTAATATTAGCCACACCTGTTGAGGGCCC	0
gtcatcccttgcccacctgggtgtcagcc	0
gagcctcagttttcacctgccgatgccag	0
GAAGCGGCATCCACACCTGATGGTGTGAC	0
CAGGCAGCCACCTCACCTGGAGCCTCCCT	0
cacATGGCTTTCCCACCTGTGGTAAACTA	0
CCCCAACGGTTCCCACCTGCTTCTGCTAG	0
ACCACCACCATCACACCTGACTTTCTGAA	0
ACGACCGAAGACACACCTGCTGAACGTTA	0
CCGCTCGGACCCCCACCTGCACGGCCCGG	0
CATGCGCCCGCTGCACCTGCACCTCCCTG	0
TCTGGGAGCTCTTCACCTGTCTGGTTTCT	0
CGGGAGGGAGGCACACCTGGGCTACAATC	0
ccccctcctcgcccacctgtttggccccg	0
cttctctgccgcttacctgctaggtgacc	0
GCTGCTGCGACTTCACCTGGGGAGGGGTC	0
CGGGGACTCAACTCACCTGGCCCACTTGC	0
CCAGCTAACCCCCCACCTGCCCTTTCTCT	0
TTCCAGCAATCCTTACCTGGTTAGACGGA	0
ACCCAGAGTCCCCCACCTGCCCACACTCT	0
CCTCCAGCCGCTGCACCTGGGCTGCGCGG	0
CACCTGGCGGTCACACCTGGAACTGTAGC	0
AACAGACTGTACTCACCTGACAGGCAAGG	0
TTTGAGGGGGGCTTACCTGTGAGTATGTG	0
gtagactcacgcccacctggtctgtctga	0
ACCCTCACCCCTGCACCTGCAGGATCTGT	0
CAACTTGCTTCCCCACCTGGCTTCTCACC	0
CACTGGCGCGCCTCACCTGATCTGGCGAG	0
gcatgagctaccgcacctggccCAAGAAA	0
GGCTAAAAAGACACACCTGAAGGAAAACG	0
CTATGCTTGTTCACACCTGCCTTGCTTAA	0
TTGGCAAAAGCCCCACCTGGTGGACACTC	0
acacatgcacacacacCTGCATGTCCCAT	0
TTCCACCCTCCCCCACCTGGGGAAGGGAA	0
AGCGCGCAGCTCACACCTGGCGGCCGCGG	0
GGGGGCCCCTCCCCACCTGGCGGTGCACC	0
tcccTGTCAGCTACACCTGGGTCTGTTAT	0
CGGTAGCCAGCCACACCTGCCCCTCACCC	0
gcgcggtggctcacacctgtaattccagc	0
CTAATGAGTTCTTCACCTGCTTCCTCGGC	0
GAGCCCACCTACATACCTGCTGTCTTTCT	0
gcggggtcagccccacctgaactacagat	0
aatgaatgaatCCCACCTGGTTCAGAGCT	0
CCCGGTCGCCACGCACCTGGCTACCGGGG	0
TCCAGTCTTGGCCCACCTGCTGGCGGGAT	0
GGAGTCCCTGTCCCACCTGCTGAGACGGA	0
GGACATTGTCTCTCACCTGAAAAGCTGCT	0
gaaaatccccacatacctggtgtccgaag	0
tcacgcatctcttcacctgtattctttgt	0
CTGTTGTAAAGCATACCTGTCCTTGCTGC	0
AAAGCTTAGGACCCACCTGGGACTTGAGC	0
CCCCTTCCTGCTCCACCTGCCCCCAGAAG	0
GCGGGACCCGCTGCACCTGGCCAGGGAGG	0
aggacagctggttcacctgcttggacctg	0
TCCCCGCCTGACTCACCTGGAGTGGGAGG	0
ACACAAACATTTTCACCTGGATATTATTA	0
CCCGGGCCCAGCTTACCTGCTCCGGACAG	0
CCGTGCTTCCTCGCACCTGCCAACATCTG	0
ACCCCTGTATTCACACCTGAACTTCCCGT	0
CTGAGTGGTGACTCACCTGTGAGATCATG	0
TGCCCAGACCACACACCTGCCTCTGTACT	0
GTACTTGTCACTGCACCTGCACTGTTGAA	0
CGATGTACGACTCCACCTGGTTCAGCCAC	0
AGGCTGCCTCACTCACCTGGCCTGTGCAC	0
CCACAGCAAACTCCACCTGACTCAGCTTG	0
GCCAGGGGACCCTCACCTGGGCGCGCCGG	0
CTGCTCCCAACCACACCTGCCGGGGGCAC	0
ACCGCGCCGTGCCCACCTGAGGTCAGAAC	0
ccgtccgctgccccacctgaaagtctgga	0
TTCCTGCAGTGCCCACCTGGTGGGAACTT	0
ctcctcctcttctcacctggctgtctctg	0
CGAGTCTGGACTGCACCTGCCTGGTTTCA	0
AGCGGACCCGGCTCACCTGAGCGAAGGTT	0
ctccacggttctgcacctgtttcctcatc	0
TTTCTGAGGCCCTTACCTGCCTCGGGTTT	0
CTCATTCCTGCCCCACCTGCCCCACCCTG	0
CACCAGCATCACATACCTGCCCCCACCCC	0
GGCGCCGGAGCTCCACCTGCGGCCCGGCC	0
AGGCCTACAGTCTCACCTGCAGGGAGAGG	0
gcttccccccacacacctgcctccCCCCA	0
cccccgcccccTGCACCTGCTCCGAGCCG	0
GAGTTTTCTTCTTCACCTGAGCAACTCAA	0
GAAGTGGGAACTGCACCTGAGCGACAGTA	0
CTAGAGAAATACACACCTGGGGGTTGTAA	0
CGACTGACGTCTCCACCTGCTGGCCGTCC	0
CGACTTTCACGCCCACCTGGTCTTCCCCA	0
ATCCAACTGTACCCACCTGCCCAGGCATC	0
ATAATAATCACTCCACCTGCCAGGGCCCT	0
GCGAAGCCAGCCCCACCTGGCAAGGGACT	0
GCTCCACGCTCCCCACCTGGGAGGAGACT	0
CATGGAAGGGGCTCACCTGACCGTTTGAA	0
CCCTACGAGTGCACACCTGCTACGGCCCG	0
AGGGCTGCCTTCACACCTGTGTGCTCGGC	0
TAGAGCCTGTCTTCACCTGGGGGATGTGC	0
CTCCCCTGCTCTCCACCTGTGACCTCAGA	0
AGGGAGCCAGGCGCACCTGCTGGGGGCCC	0
GCCCAGTCAAGCCCACCTGGCAATCTCCC	0
GCGCTGCACACTACACCTGACTCACCTCC	0
GGACCTGGGACCGCACCTGGCCAGCACCA	0
GGGAAACTGACCCCACCTGGGTCTCGTTC	0
TCCCCGCCCCTTTCACCTGACAAGCCAGG	0
AGTGCCTGAGGCACACCTGGGGGCAGCTG	0
GGCTGTCCCCTCCCACCTGGGATATTCAG	0
ATCTTCAGGTTCGCACCTGCAAACCTACA	0
CCTGGGCCTGCTGCACCTGCTCTGGCTAG	0
GTGATCAGCCCTACACCTGGACCAGACAA	0
TGGAGCTCTTCTGCACCTGCCCCCCAACT	0
TCTATCGCCTCTCCACCTGCTCTCTCCTG	0
ggaactTCACCTTCACCTGCTCATGCGCC	0
ccatggtgactcacacctgtaatcccagc	0
catccggaaatcacacctgtgatgtgcct	0
GTCCTTCCCTGCGCACCTGGTGATCTTTG	0
GGCAGGGCAGCCCCACCTGTCCTGGCCAG	0
GCCAGCTCTAGTTCACCTGTCGGCCGGCC	0
cgCGGGGGGCGCTTACCTggcggcggcgg	0
TGCATCTCAGTCCCACCTGCTGCAGTAGA	0
ACCCCAATTTCCATACCTGCCTACCATAC	0
GGGCGGGAGGGCCCACCTGAAGACGCGCA	0
ATCCAACCCCTCCCACCTGGGATAGAGAG	0
gtctccgtatccccacctgtaaagcgagA	0
TAACACGGGGCCTTACCTGGGGAATTCAG	0
TGTTAGTTCCACACACCTGGACCCAGGCC	0
ATCAgtgtgtctgcacctgtgtgtgctgt	0
ACAGCAGCAGGCACACCTGTGGGGGGCGC	0
CCTGAGTTGGGCCCACCTGATCCACCAGG	0
TGGAAAACAGCTCCACCTGCTGGCTGTTG	0
CCGATCCTTGCCCCACCTGGTGACTTGCG	0
acttgccccactccacctgagtagacgcg	0
CCCGAGCCTGACTCACCTGCCAGGACACG	0
AGTTCCACGTGCCCACCTGCAACAACAGT	0
CTACATCCTCCCGCACCTGCGGGGCGAGG	0
GATGGAAGAGGCTTACCTGACAGCCAGCC	0
ACCCACGGGTGCCCACCTGGGAACAGGAG	0
TTCTCCACCCACTCACCTGCGCCTATCCG	0
GTGTGAGTGCCTCCACCTGGCTAGtttga	0
AGCATCTGCACCGCACCTGCGGGAGGGAG	0
TGGGGGGATGGCCCACCTGCCGTGGGAGC	0
TCCTGTCCATGTACACCTGAGCCAGACAG	0
gcacaatggctcacacctgtaatcccggc	0
GGCGGGATGGCCATACCTGCAGCACTGCA	0
gaccccgcccgcTCACCTGGTGCCGCGGA	0
ACCAGTCTCCCCTCACCTGCCCCCGCCAT	0
gccgtgccgcccGTACCTggcgccccgcc	0
AGGAACTTCCTCCCACCTGGTTCGCCCGG	0
TAGCTTCTCTCTTCACCTGCTCAGAGGTG	0
AAGGTTCCTAGTTCACCTGTCTGGGAGGG	0
AGCAGGCTGCGCTCACCTGCCCCCTTCAG	0
CGAGGCGCCGCTGCACCTGGCCTGCCCAC	0
ATGTCGGACAACACACCTGCTGCTGCTGG	0
GCGCGAGGGCTCGCACCTGGAAGCCCACG	0
CTTTCGTGCACCTCACCTGAAAGACGGTC	0
aggggactctcttcacctgtttcctcatc	0
AGTTGGGCCCGCCCACCTGCCCCGCGGGG	0
CCCCCCTTTCATTCACCTGGCGCCCTCCG	0
aatgaaaataacttacctggttactgtgg	0
CAGCCGCGTAGCCCACCTGGCACCGCCCC	0
GGGAGGCCCCTCTCACCTGAAGCTGCCCT	0
CGCCCCCCGCGCGCACCTGCCCCGGCTCC	0
agtgagccttcctcacctggctgaggcgc	0
GCGCGCTTCCACTTACCTGTAAGTCCAAA	0
CACAGGGCTTTCCCACCTGCTGTAAGGTT	0
attgcgccctgctcacctgTCGTTTCTCT	0
gctcctccccgcccacctgccccgcccgc	0
ATGTCCACTCACACACCTGTCTTGGTCTG	0
TCCTCCACTACCACACCTGTGTCCCATGT	0
GCTTGGGATCCTTCACCTGGTACAGCCTT	0
GTGTGGGGGTGCCCACCTGTGTGGAAGTA	0
CCCGGGCCCCACTCACCTGGATGAACGGG	0
GGCGCCCTTGCCCCACCTGCCGGCGGAAG	0
CCTGCCTGGCCCCCACCTGGTCCTCTTTC	0
AATGGGCCATTTTCACCTGGTATTCTCCT	0
CCTTTTGCTCACTCACCTGCTTAGGCTGT	0
CTCCCCTGGGACTCACCTGAATCCTCCCT	0
CGCGTAGGCGCCTCACCTGACCCTGCGGC	0
GGCACGCGGGCCACACCTGGGGGGCCTGT	0
CAGCGGCTTGCTTCACCTGGAATTAGAGT	0
actgagacacccacacctggctctttctg	0
gagtacaccctcacacctgccactggcta	0
AGCAAAACTGTCCCACCTGGCCTCCTGCA	0
ACACAGGAGCACCCACCTGCGGTTGGTGG	0
GGTGAGTTTTCCCCACCTGTAACGGTTTA	0
GTCCCCCCAGCCGCACCTGGCCCTTATGG	0
CTCTCCTGGTGCACACCTGTTCAGTGCTA	0
TTCTGTCTTAGCCCACCTGACGGCACTGA	0
TTCCCGGGCAGCTTACCTGCTCGGCCTGG	0
GGCGGTTTCCTCCCACCTGACCTCACAGG	0
GGATCTCAGATCACACCTGCCCTCACCCC	0
GAAGGCCGGGTCCCACCTGGGACAGGGGA	0
AGCACCCTTGGCCCACCTGGGAGCGGCCC	0
GGGCCTGGAAGCACACCTGGAACCTCCAC	0
AAGCTGAGATACACACCTGGAGCACTTTT	0
CAAGTCCTGATCCCACCTGCCTCTGCTGG	0
CAGGAGCAAGACCCACCTGGAGACCGCCA	0
GTCACCCGGCCTGCACCTGGGAGCCGCGC	0
AAACTTCAACATTCACCTGCTACCAACCT	0
ATCAAAGGGGCCTCACCTGTCTCCAGCCC	0
ACACATTTTTCTTCACCTGGACAATAAGT	0
CTTAAGGGAGCCCCACCTGGCACCCCAGC	0
GCCTCTCCGGGCACACCTGGGGGAGGGAG	0
GTGTCCCAGGCTTCACCTGCTGCTCATCT	0
ACAGAAAGGCACGCACCTGTTCTTGCTTT	0
ACGCGGGGAGACACACCTGGGTGCACCGG	0
GGAGCCCATATCGCACCTGCTCCTGTGGA	0
GTTTCCCAACCTCCACCTGGTGCGAGCCC	0
ccccgccctcacccacctgcttggccccg	0
ccccctccccgcccacctgcttggccccg	0
GTGTCAGGACCCCCACCTGGCGGGCTGGC	0
ttggtttcagacatacctgggccccaatt	0
CCCGGCCGGGCCTCACCTGGTGCCCTCCC	0
GCCTGGAGAATCCCACCTGACCCCCCACC	0
CTGACAGCCCCCTCACCTGAGAAGCTGCC	0
CGACACCCCTTCCCACCTGGGAACACGAA	0
GCGAAGGTCCTCCCACCTGGAAGCCCCAA	0
GGCACCTGCCACTCACCTGCAGGACCTGT	0
CAGCCACTTGCCCCACCTGTACTTTCCAA	0
CTGTTCACTTGTTCACCTGGCAGGTCTGA	0
acacacacacacacacCTGGAGTGGGATC	0
TCTGGCTCGGCTGCACCTGGCAGGGCTCA	0
CGTACAGGAGCCCCACCTGGTGGTAAAAA	0
CCCTGCTGTGTCCCACCTGCCCAGTTCCT	0
CTCCGCCCTGCCCCACCTGACCTGCTGGC	0
GGTGTCCATTCCCCACCTGGAAGTGAGGT	0
CGCCCGGGCCTCTCACCTGGCTCTCGGGG	0
ggcAGCTTCTCCTCACCTGGGCTCGGGCA	0
CCAAGCCAGCTCTCACCTGCCCACTCCCA	0
CCCTGACAGTCTCCACCTGAGTCAGCACG	0
AAAGAGCGGCACCCACCTGGCCACACAGG	0
TTAACACATTGCTCACCTGAAGCCATTTT	0
TGGCCTGGCTGCCCACCTGCAGCCCTTCT	0
ctcacacacgctgcacctgctttctgctc	0
CAGCCAGCCCTTTCACCTGAGCCCCAGCA	0
TCCCAACCCCGCTCACCTGCACTGGACCC	0
AACCAAGCGTGCCCACCTGCTGCAGATGC	0
TTTGCTTCCATCACACCTGCCTTCACGGC	0
GCGCCTGGGGCTGCACCTGGGTCACGTGG	0
TGCGCGCCCTCCCCACCTGCGCTTGCGCA	0
GCAGCGACGCGTACACCTGCCGCCGGAAG	0
TCATCCTGCCCCTCACCTGGCTGCAGGAT	0
GGTCCGAGGCTCCCACCTGCTCTAAGCGC	0
ATCCCGGCTGGCTCACCTGGCAGCTGAGC	0
CCCGGCAGCCCCTCACCTGGCCCCGCGGG	0
CCACTCCCATTCCCACCTGCTTGTTCCAT	0
GGAGGGGCTCCCGCACCTGTCGCCGTCCC	0
CGGGGGCGGAGCCCACCTGTGCCCggggc	0
ACTGAGACACACATACCTGCAGGCGGAGA	0
AGTTTGGGGTGCATACCTGTCTGGCTGAT	0
TTTCTAGCTCACCCACCTGGTCTCTCCTT	0
cggccgcAGACCTTACCTGCTGGTAGCTC	0
CCGCGCGTAAACCCACCTGAAAAGACCGG	0
TATCCCCCAAACACACCTGCCCTTGTCCC	0
CCCTCGCCCTGCTCACCTGCCAGCAGCTC	0
CAAGTTCAGGGCCCACCTGGGGTCACATG	0
ATCCACCCTAACACACCTGGGCACTCAGG	0
GTGGACCCTGACACACCTGGGCCACACCC	0
CGGGGAGCAGCTCCACCTGGTGAACTATG	0
CGCAGCGCCCACGCACCTGCCTAGAGGAT	0
TGCTCAGCTCTCACACCTGCTCTGTCTTG	0
CCAAGGTTAACTACACCTGAGAACAGCAC	0
AGCTCAGCTCACCCACCTGTTCCTTGCCT	0
GGTCAGGAGCACTCACCTGATGGTGCCGA	0
CCTTCTCGCCACGCACCTGCGTCAGCTCG	0
GACAGAGCCCGCACACCTGGGAGGTCGAT	0
ccatactctgctgcacctgagcataaaaa	0
CCACCAGGTGGCGCACCTGCAGTTGGCCG	0
AGACGTGGGCTCGCACCTGGACTGTGGCG	0
CCCAAACGCCACGCACCTGCCCCTCCAGG	0
GGGCCGCCCGGCGCACCTGGTCAGGCGGG	0
CACACCACTGTCCCACCTGCTCTGTGGTT	0
GGGCGGGTCGCTGCACCTGCTCAGTGGGG	0
TCAGGCCACCTCTCACCTGTCCAACCAGG	0
ATCGAAAGCACTGCACCTGCGTGCCCTGC	0
GGCTGCGCGCGCGCACCTGGCACAGCGAG	0
AACAGCATCGCCGCACCTGCCAGAGACCA	0
agtgccccgcacccacctgcggagcgtga	0
TTGCCTCAGTGCACACCTGGTCAACCACA	0
GTGGCCAGGGCCGCACCTGTGCTCGCCCC	0
CAAGCAGGGCCTCCACCTGTATGGAGTGA	0
TGACTGAGTCTCACACCTGCGCTGGGGTC	0
ATGAGGCTTGCTTCACCTGTTCTTCCTGC	0
AGGTGGAGCTGCATACCTGGTCACTTTTG	0
GGTCCTGGGTCTTCACCTGCGGAGCCTTA	0
AGGGGGCCGGCCGTACCTGTTGCCGCTGA	0
CTCATTTCGTGCTCACCTGGGACTAGCGC	0
GTAGGTCAAAATACACCTGAGGAAAGAGA	0
TTCCCCCGAGCCACACCTGTTAGCAATCT	0
TCAGTCCCAAACCCACCTGCCTCACGGCC	0
ACAGCGCCCAGCACACCTGCCAGCCCCGT	0
CCAGGGTTTCCCATACCTGGATGGGAACA	0
GGTGTAACAGCCCCACCTGGGATGTGATG	0
CTGCGAGGACACATACCTGCTGCCCGGGC	0
GCTGATTGGGTCACACCTGATCCGGGAGA	0
CCACACGGGGGCGCACCTGGGACCTCAGA	0
CGGGGTCAGTTCCCACCTGCGTGGTGCAC	0
TCTACCTCAGCTGCACCTGGGGCATGTGT	0
GCGCTCCGCAGCCCACCTGAGCGCGCCGG	0
TACCCCTGTGGCCCACCTGCCTCTGGTGC	0
TTCTGCTTGATCACACCTGCTAAGAAGAA	0
GGAAGGCTCTGCCCACCTGCAGTCCCCGC	0
CAAACAGAAAGTTCACCTGCAATTGAGGG	0
CGGACCCCCTCTCCACCTGCATTTCACTC	0
ACCCAAGCAGCTGCACCTGGGCGCAGGGC	0
GCCCGGCTGTCCTCACCTGGGCCACAGGG	0
GCCCCTGCCCCCTCACCTGCCCTGCCCTG	0
CCCAGCCCTCCCTCACCTGGACGTGCCCA	0
AATGGTAGCCACACACCTGCTGAGGGTTC	0
TGCGTGCCCCGCCCACCTGAGTGCCTCAC	0
TTTGGTGGGGTCTCACCTGTTGCGTGACT	0
CCCTCATCGCTTTCACCTGTATATCAGAG	0
AATGGCCACGTTTCACCTGTGCAAGCCAA	0
TGGGATAGTGACTCACCTGAATCGGAGGC	0
ACATCCCTCCCTACACCTGTCCCTGCTCG	0
TTTGCTGTTTTCTCACCTGCTTCATAACA	0
CTCAGCCGGACCATACCTGTGGGAGACGA	0
TTTCAAAAAGCCCCACCTGGTCTCAGCCG	0
AAGAGCTCatacttacctggcaggggaga	0
TCAGTCCTAGCCCCACCTGCCTCCTCTGG	0
CAAAATCCCCACCCACCTGGCCCCCACGT	0
ACCAACCACCATTCACCTGAGTATTTGAC	0
CTGGTGACCTCCCCACCTGGGGCCGCTGG	0
ACCACCTGTCCTACACCTGCAAGATGGGG	0
CCTCCTCTCTGCTCACCTGGCAGGTTTGC	0
GAGGAGGGGTGCTTACCTGAGTGTTAGGA	0
AAATTACTCGTCACACCTGTCCTAGCTAA	0
GCTGGGGGATCCGCACCTGGGTCGCCCGG	0
CCCTGCTTGTGCTCACCTGCCCGGTTGGC	0
TAGAGACAGCCCCCACCTGGATGAGGAAA	0
GCCGGGGATGCCCCACCTGGGGTGACTGC	0
GCAGGGAGGTCCACACCTGCCTTCATCAG	0
GGTGCAGAATACACACCTGGATGACTCGC	0
CTCATTGCTCCTGCACCTGCAGGGTTCGC	0
cccagccccgccccacctggctctcccgc	0
CATTTCCCCCCCACACCTGGTCCCCCCCA	0
TGTCCACTCTCTCCACCTGCTGCCCAGGG	0
ATTCCGGGAGCTGCACCTGATGCGGGTGA	0
CTTGACCCCTCCCCACCTGCACTTCTGCC	0
GGCAATGCCTGCCCACCTGGGCATCTGCC	0
GCTGGCTCAGTCCCACCTGGTTTCCTGAA	0
CTTCAAGAGGCCACACCTGGTAGGTGTGG	0
CTGCCTGTGACTGCACCTGGGAGGCAACC	0
AGGCCCTTCACCCCACCTGCTGCCTGTGA	0
AGCTTCTGAGCTACACCTGCTCAGCTGGG	0
GAGCAGGACACCTCACCTGAGTTTCATTT	0
GGGCTGCAGCCTCCACCTGGAGCCGCCTG	0
GTGGTCAGTGTTTCACCTGCCGAGCCGGT	0
ATACAGACATTCTCACCTGAACACGCCAG	0
GAACACTTTCACACACCTGTCGTCTCACA	0
CGCGCAGGATCTGCACCTGCGGGTAGTCC	0
AGAAACCCGAATTCACCTGAAGCCACCCA	0
CGGGCCGCGCCCCCACCTGCCGCGCCCGC	0
GCAACAAAAGCCCCACCTGGGTCAGCTGG	0
CCTAGCAGCCGCTCACCTGTCTAGCACCT	0
GAGGCGGTGTCTCCACCTGACCTGATCTT	0
ATTGCAGGCACTGCACCTGATAGGCACCA	0
GAGTAACTAGTTTCACCTGGGGTTTTCAA	0
CCCTTTGGGGCCCCACCTGGCCACACAGT	0
TGCCAGCCCAGCCCACCTGTGAGGAGGCT	0
GCGGCATCTCCTCCACCTGAAAAGGAAAG	0
cctcgtcatggctcacctgtcagctgtgt	0
CTGAGCTTCCCCTCACCTGCCACCAGAAC	0
CGAGCCTTCCTCGCACCTGCGGGCGCGGA	0
GGCCCTTCCTTCTCACCTGATGGGGCTGA	0
GGTTCTTGAACCACACCTGCGGGCACGGG	0
CAGCCTCTCGGCACACCTGGGCCAATACC	0
TGAGCACATCTCGCACCTGGAGTCCTTGT	0
GGCCACGGGGCCGCACCTGCAGGCACGCG	0
GCGACTGCCCCTGCACCTGGCCCGTCCCG	0
TTTCTTTGTCATTCACCTGAGGAGAAGTC	0
GCCGCGCAGAGCCCACCTGTGGGCTGGCT	0
CCAGCAGTGCCTCCACCTGGGCATCATGT	0
GGCGGCGCGATCTCACCTGTCGGccgcgc	0
GGGAGGTGACACGCACCTGGTGGCCAGCA	0
GCCAGCCAGGCTACACCTGTGCAGTGGAG	0
aactcccgccccacacctgagacgaaggt	0
GTTCCTCAGTGCCCACCTGACCGATCACA	0
cccgcccccggcccacctgagcccgggcc	0
ACTGATACTGACACACCTGGGTCTGCAAA	0
ATGCCAACACTCCCACCTGCTGGTTACAA	0
AGAAACATCTCTTCACCTGGGATCCTGGG	0
CCACTGGGGGTCCCACCTGCCACCCTCCC	0
TGGGGTCGCTTCCCACCTGCACCCCCCCT	0
GTGCAGCTCAGCACACCTGGAACGGGGGC	0
CTGCCCCCTTGCTCACCTGCGGGTTCTGC	0
TTCTGCACATCTACACCTGACAACCCTTC	0
AGAGGCGCTGTCCCACCTGCCTGGTGCTA	0
CTCCCACCCACCGCACCTGGAAAAGTAAG	0
attgctatgaccgcacctgtgaatagcca	0
AGTCCTTTTTCCTCACCTGCAAGACAGGA	0
AGGTTTCCAGTTTCACCTGAGCTGTTAAA	0
GAATggtggctcacacctgtaatcccagc	0
AGGAGAATGGCCCCACCTGCAGGCAGAGA	0
TCAGTCCTGAGCTCACCTGGCCTCTCCAG	0
ccacatgggtactcacctgggaaatgaga	0
gttctcagagacttacctgggcctctctg	0
GATATTGCTGCTGCACCTGGTCAAGGCCG	0
TGGAAGGGGCATTCACCTGGTGCCCGGCA	0
CCACCCTGCCCCCCACCTGAAGCACTTCC	0
AGGCCAGAAGCCTTACCTGCTTCCTCCGC	0
GGgtggcggcgcgcacctgtggttccagc	0
TGTCACACGCCCTTACCTGGAGGCAGATG	0
ccccgctcagctgcacctgattagGAGGG	0
ACCTTCCCGTCCACACCTGATTGACAGAA	0
GGAACCTTTTTCCCACCTGATCTAACTCC	0
GTAATCCCCACCGCACCTGCTGCGGGAGG	0
GTAGGCCTCCCCACACCTGTTGCACGGAT	0
CCCGGAACGCGCCCACCTGATTACCCTCT	0
CAGGCAAGCTGCCCACCTGCTTCCTCACC	0
TGCCCCCCAACCCCACCTGCTGGAGGGGT	0
GGAGAAGTGTCTACACCTGGGAGACAGGC	0
TCTGACCTCTTCCCACCTGACATGCTCTC	0
ggcttctcccTCCCACCTGGTTGCCCATC	0
ggcgcgccggccgcACCTGCCGTCCCCGG	0
ACGCGACGCCGCGCACCTGAGCGCCGGGG	0
GCACCAGCGGCTCCACCTGAccgcggcgg	0
TTTCTATCGTTCTCACCTGCACGCAGGGA	0
TAAAACGGGGTCCCACCTGCCCCCCTGGA	0
cccgccccgcgcgcacctgccgcccgtgg	0
GAGCCTCGTTCTGCACCTGGCGCGGAGGA	0
TGGGTCTCACCCACACCTGACACCCTTGC	0
CTCCCCTCTCCTACACCTGTCAAACCCCT	0
Acccaaacacacccacctgcctcccaccc	0
GGCTCTGCTCGCTCACCTGACGAGAGGCA	0
cgcggccggcgcTCACCTGAGGACCACAT	0
TCACCCTCAGCCCCACCTGCGTGTGCGCG	0
TTTGGGCGCCCCTCACCTGATGTCACCAA	0
gagcacaccaccatacctggctaattttt	0
GAAGACATTTACCCACCTGGCCATGTCCC	0
GACTAAGACCGCCCACCTGGGGAAGGAGT	0
GGGAGACTTTTCCCACCTGAGTCACTTCT	0
CCCCGGGCCTCTCCACCTGCAGGATCGCC	0
CCAATCAACAACCCACCTGGTGAGCGCCA	0
GGCCAAAAGTTTTCACCTGCGGGGAGGGG	0
AAAATGCAGGATTCACCTGAACACTCAGC	0
CCCACACACTCTGCACCTGACTGCTCTCT	0
GAGGGCCCTGACACACCTGAGTTCCATCA	0
gcctgggtttccacacctgcacaatggga	0
GCTGTACCAGCCCCACCTGCCTGCCACCT	0
CAGAGTCCACTTTCACCTGCCCCACTGGG	0
ATGTCCCTTGCCCCACCTGCAACAGCCCT	0
CCAGTTCACAGCACACCTGGCTGTGACAG	0
gtgtgtgCACGCACACCTGTCTCAGgggg	0
GGCTCCACCTTCCCACCTGATTCGCCACC	0
GAGCGGCTCCCCTTACCTGTGACTCAACA	0
actcatcTCTTCACACCTGATTGGAGGAA	0
CCGACACGGGCCACACCTGATGGGACCTC	0
TTTCCCAGGCTCCCACCTGGGGGCAGCAG	0
CGCACCATCTCTCCACCTGTGCATCGGTC	0
GGGTCTGCGCTCACACCTGGGGCTGCTGA	0
GCATTTCATGGCACACCTGGCTTTCTGTC	0
GAATAAGTCACCACACCTGTGTTTCTCAA	0
CCAGCCAGATCTGCACCTGCTTCCTCCCT	0
CACTGCCTGCCCACACCTGTGCCAAGAAA	0
GTCAGGGGCGCCTCACCTGTGCCAGCTCA	0
GGCCACCAGGCTGCACCTGCGTCTGGGCT	0
CTACACCCCTCTTCACCTGCCACTGGAGG	0
GCGCACGCGCACACACCTGCTCCGCCCCC	0
GGGCCGGCTTGTTCACCTGGGGCGCCCGG	0
TCGGGGCTCCCCACACCTGGGGCCTTTGC	0
TCCCCGTCGGCTGCACCTGCGTGCTGCCC	0
ACGCTGGCGTCTCCACCTGCCTGGCTGCT	0
CTGCCTGGCTGCTCACCTGGTCAGACTCC	0
CTGGGCGAGCTCCCACCTGGAGCGAGGCA	0
AATCAAAAGGCCCCACCTGCCGTGTCCAT	0
CCTCCCTTGTCCCCACCTGGCTGGGGTGG	0
GGAAAGCTGGCTGCACCTGGCAGTGAGGA	0
CCTCAGGCCTGCACACCTGCCCTGGGGCC	0
TATGCTTTCACTACACCTGCTACAGTGTT	0
CGGGGTGAGTGCACACCTGGAACCCTTCT	0
CATCACTGCTCCTTACCTGGGCCAAGACA	0
CTCCCACGAGACCCACCTGCTGGCCACAC	0
CTCCCACGAGACCCACCTGCTGGCCACAC	0
GTCACCCTCAGCCCACCTGGCCAGCCGGC	0
CCATGCTGGTCTTCACCTGGTGGATCTGA	0
CGCAGGGGACCCGCACCTGCTCAGGCCCA	0
ctgcctgaccacccacctgttgattcaat	0
TAACATCTTGCCACACCTGTGTTTACGCA	0
atctggggccccacacctggcatggagca	0
GAACCCGCGGCCCCACctgctctcccagc	0
CGCGCAGCAGCCGCACCTGCGGAAGAACA	0
gccgCCGCCTCTTCACCTgggcggcgcgc	0
TCAGGGCAGCCCACACCTGTCCTTTGAAA	0
CCGGAGTCGGGTTCACCTGCCCGCCACGC	0
ATAGATTGTAACTTACCTGATAAGACTGG	0
GCTCCAATCCTCCCACCTGGGCCGCCGGC	0
TCCCTCCCCACTCCACCTGTGTGTGCAGG	0
CTCCCACGGTATTCACCTGCTTCATTTCC	0
GGGGTCTTAACCACACCTGTGACCAGTCT	0
TGCCGCCGCCACGCACCTGAGGACACCGA	0
TCATCCCAAGCCCCACCTGACAGCTGACA	0
ctgatgtggtacgcacctgtgctagctac	0
TCCCTGCCACCTGCACCTGTTGCAAGCCA	0
gggcccgggcgcccACCTGGCGCCTTGCA	0
GGGGCGGAACGCTTACCTGCTCGATGGCC	0
TCTTCGCGCTCTGCACCTGGGCGCTGCGC	0
CCCGGCCCGAGCCCACCTGGCCTAGGGTG	0
CAGCCTCTGGTCTCACCTGCAGCTTCACT	0
GCTCCGCCTCCTGCACCTGCAGCGCCCGC	0
ACCATGCTTGACATACCTGGATGCCCTGC	0
GTTCGTTCCGGCCCACCTGCTTCCTTTCT	0
CCAAAACAGGTCCCACCTGATCCCCCCAC	0
CCTCCGGTCACTGCACCTGCTCGGCGAGG	0
TGCCTCTGACCTGCACCTGGGGATGAGGG	0
TTGAGGGCGCTCCCACCTGGCTCACCCCT	0
CTCACACGCACTTCACCTGGGTCGGGATT	0
TCCGCGGAAGTTTCACCTGCCGCGCCGCT	0
TGGACCTGACACACACCTGGTCCTGCTCT	0
CTGGAACTCTCTCCACCTGCCTGCAGACA	0
CAGAGCCTTCCCTCACCTGGTCCCTTTCT	0
ATTGACTCTGATTCACCTGACTCCGTGGA	0
TTCCTGTTTCTCACACCTGGGTTTCTCTT	0
TGCCATAACTGCTCACCTGACGACAATCA	0
AAACCTCCCTGCCCACCTGTTCTCCACCC	0
AGGGGCCAGCACCCACCTGCTTGAGGGCC	0
ctgcgcccggccACACCTGGACTATATGT	0
TGTTGGAAGCCTTCACCTGATGCTCCATC	0
TGTCTTCGTGGCCCACCTGGGGGACCATC	0
AGTGCCCCTTCTGCACCTGCCTCTGGCTG	0
CAGCTTGGTCACCCACCTGGAACGAAGCT	0
GAGGGAAAACTCACACCTGCGCTCAGGGA	0
CCCACCAGAGCTGCACCTGCCTGAGGACT	0
TATTTGGGCAGCCCACCTGAAACGAACAA	0
AGGGTCGATGACTCACCTGTTGGACTGGG	0
GTGGAGCCAGTCCCACCTGTTGCTCTTGG	0
CCTATAGGTTCCATACCTGCCACCGGAAG	0
TCCTCACCTTCTGCACCTGATGGAGAAGG	0
GTAGCCCTGTGCTTACCTGCTGGACCTCA	0
GCACCCTTCGTCCCACCTGGTTCCAGTAG	0
GAGAGAGAGAGCTCACCTGGTACTTCTCT	0
CAGCTGCCTGCCTCACCTGGCCTGGGGTC	0
ACTTCACAGGCCGCACCTGCTGCAACAGA	0
GCGTGCAGAGCTCCACCTGGCCTGGGCAG	0
TGCAAGACTAGCTCACCTGCCCGGGCTGC	0
CCACCACCACCCCCACCTGACCTCTCCCC	0
CATGTCCCACCCTCACCTGCCTAGGCCTG	0
GTCCCTCCATTCCCACCTGGGGCTGCTAC	0
gaccactctgcctcACCTGGCAAAGGATG	0
CCACATTCTTCCCCACCTGAGTCTGCGCT	0
TTTGCACCCGCCCCACCTGCCCCACTCAC	0
CTCAACAGGAGCTCACCTGGGATGCGTGC	0
TTTCCCATTGGTTCACCTGTGACTCCTGT	0
CACTGGCTGTACACACCTGGGCCCCAACT	0
CTTGAGGGGGCCCCACCTGGTGCCCAAGC	0
GAGGCCGACCCTCCACCTGCACCCGCCCC	0
accctgccccctccacctgctaccgcagg	0
CCTGGCGGCGGCCCACCTGCCCCGGCTGC	0
CTGGACACTCCCCCACCTGGGGCAATGGA	0
TCCGCCACGCGCGCACCTGGGCGGAGTGA	0
TGTCATCAGCTCACACCTGGCCCGGGGAG	0
GCCTCAGCCCCTCCACCTGCCCGAGGGCG	0
CACACCAGAGTCCCACCTGGAAACCAAAA	0
AGGGCGGCAGCTGCACCTgcgagcagcgc	0
TCTGACCGCGGCTCACCTGGAACGTGTTG	0
CAGTTAGGCCACTCACCTGCTGAGAACCT	0
CAGCGCATGCGCACACCTGGAGGGCGGAG	0
AGCGACTTCATCACACCTGCATGAGGTCA	0
TTCCTGCTCCCTCCACCTGCAGGCCATCC	0
AATCCTCCACCCCCACCTGGCTTCACTCT	0
CCAGGCCGACGCGCACCTGCCCGCAGACC	0
GGGCCCTGGCTCTCACCTGAGCTAACACA	0
GTGTCGCCCTCTGCACCTGGCACGGAGCG	0
GCGCGAGTTTCCACACCTGGATGAGTCCG	0
atactgaactctgcacctgaatccttcca	0
ttgtttgtctgttcacctgtttaggaaca	0
CAGCTCCCGCTCTCACCTGCCACGGAGTC	0
AGACTTCTGGTTTCACCTGACAAATACAG	0
CCTGATGACACCTCACCTGGTTGAACTCC	0
TGATGTCCCGCTCCACCTGTGGGGCCTTA	0
ATTGGCCGGCGCGCACCTGCCCGTCCGTC	0
gcgtgagccgccgcacctggcACGCCTAA	0
gagcttcagtccacacctgcaaaatggag	0
AACTCAGAGGCCTCACCTGCCTACATCCC	0
TTCAGGCCCTGCCCACCTGGGACAAGCCT	0
ccagccccgcacccacctggcgttttcgt	0
TCCTTTCTTTCCCCACCTGGCCATCCCCG	0
GGGGCCCGAGGCCCACCTGACTCGGCGGG	0
GGCTACCCTGCCCCACCTGTAAAATCCCC	0
CGTCCCTTCCGCACACCTGCTGGATCTGG	0
CCTGGGAGCCGCCCACCTGCCCGCTTAGC	0
AGTCACCAACGCCCACCTGGCACGGAAAG	0
CTGCCTGGCAACATACCTGGTCTCTACAG	0
GTGTCTGTTACTGCACCTGGCACAGGCAG	0
GGCTGCAGCCCCTTACCTGACCAGTGCCC	0
ACCAGGGCCAGCACACCTGCCCCCACCTC	0
TTGACACGATGCGCACCTGCCACACACGG	0
GCAGTGGGCAGTTCACCTGCTACGCTATC	0
GCTCTCTTGTCTTCACCTGCAGTTCACTT	0
ACTACGTCAGCTGCACCTGGACATGGTCA	0
TGGCAGTAGTCCATACCTGTCCTCGGAGA	0
CGCTACAGAGCTCCACCTGAAGCAGAAAC	0
CCCTGTGACCGCCCACCTGATACCCAAAC	0
AGGGTAAGTCCCCCACCTGTGGAGACTCT	0
ACTGAGGAGCACATACCTGCGATAGCGTA	0
TAGCCCTGTCCTGCACCTGGTAGCTTGCT	0
GGAACACAGGCTCCACCTGCCTGCTGCCC	0
CTAGACCAGGGCCCACCTGCCCCTCACAC	0
TCTGGCGCCCACTCACCTGCCCATTGCTT	0
CCAGAGAGCCACCCACCTGGAGGGACGTG	0
ACCCACCCAGGCATACCTGGGGGCTGACC	0
AGAGATGGACACTTACCTGGGAAACCTCT	0
CACCTAGAGGTCACACCTGGCACTTGGCC	0
GGACCCCGGGGCCCACCTGAGGCTTCCGC	0
ATTTCTAGTGCCTCACCTGCTCTTTGGCT	0
GCATCCAAGGCTCCACCTGCGGGCCTGAA	0
GCAGCAGGACACGCACCTGCAGGCAGCCG	0
GCCCCCGCCCGCACACCTGTGCGGCCAGG	0
TATGCTGTGTCCACACCTGCTCAGCACCC	0
GGCCCCCTCCTCTCACCTGGCACCACTTT	0
CAGCTGTTGACCTCACCTGtgtgcagagc	0
GGAGCCTTTGCTCCACCTGACTAGGAGCG	0
TGGGCAATCCCCTTACCTGGCTATCCATC	0
GCCCCGCCCCCTCCACCTGCGCCGGCCGT	0
CTGACCAAGAGCCCACCTGCCCCCAATCC	0
CGGAGCTTGTCCCCACCTGGCCGTGCTCA	0
GCGACGTCTTCCCCACCTGGGCTGCGCGG	0
CCGCCTGGCTGTTCACCTGACCCCTGGGG	0
CCCGCCACCCCCGTACCTGGGCCCCGATT	0
GGGCGCTTTCACGCACCTGGTTCCATCTG	0
ACCTCCGTGCCCGCACCTGACTTCCCTTC	0
CCCGTGGCCGCTGCACCTGGAGCGGCTGG	0
AACAGGGAGGCTTCACCTGCAGAGCCCAG	0
ACGCCAGCGCCTTCACCTGTGGCACCAAT	0
ACAGCCTGGGCTCCACCTGTAGAGGAGAT	0
CGGGGCTCGCCCGCACCTGCTCCGGTGCG	0
CCTCCTCTTCTCTCACCTGGCTGGGAACT	0
CGAGCTGGGGCCACACCTGCTttgtggtg	0
CGCACAGCAGTCTCACCTGAAGGGCATTC	0
GTAACCGCGACTCCACCTGGCGCGGCGCT	0
gcacagtggctcacacctgtaatcccagc	0
CCCCGGCCGCGCGCACCTGCGGGGCAGCC	0
GGCTCGGCCGTCTCACCTGCCCCCACCCA	0
AGCCAGGACTGCGCACCTGCGCCCTGGGG	0
TTGCCTGCAAGCTCACCTGCTCCACTGCC	0
CTGCGCGGGCGCCCACCTGCCGCCAGGGG	0
GGCGGCGGCGGCCCACCTGCCCCTGCTGC	0
GGGAGGAGTCGCCCACCTGTCATCTGAGA	0
GATAGGGCGCCCTCACCTGGGTGTTGCAA	0
GGGTCGCGGGACGCACCTGGGGGTTCAGG	0
GTCCCTCCTCCCCCACCTGGACCCAGCTC	0
TGACTGCAGGCTCCACCTGCCTCCCCAGC	0
tcagctgtggctccacctgtgggacatca	0
GGCCGGCCCAGCTCACCTGCGGGCTGCAG	0
ACGGGAGGGAACATACCTGACAGCCTTGC	0
TCAGGCCAGCACCCACCTGACTTCCAGGC	0
TGGTGCGGGTCTCCACCTGCAGGTACATC	0
ACGATCCTCCACACACCTGTGGCCGACTC	0
gggTGGAGGAGTTCACCTGGAGGGATCTG	0
CTTATGTGTCACACACCTGCTGGTGCTCA	0
CCATATCTCTACTCACCTGACAGCTCAGA	0
cATGCTCCCGCCGCACCTGCCTCGCTCAG	0
CTGACTTGGATTTCACCTGTCTTTTCGCT	0
GTCCTCCCTGTTTCACCTGCAGGGTGCTC	0
ACGTCTCCGCCCCCACCTGCCCCGCCCCT	0
CACTCCCTCCCCTTACCTGGAAGCGCTTC	0
CCCGCTCCTGCTGCACCTGGGACCTCGCG	0
TGTCCACAGCCCCCACCTGACCACCCCCC	0
CTCAGTGAGCTCCCACCTGGCCCCACAGC	0
TGAGCAACCTGCCCACCTGCTCCTGGCCA	0
ACAGCACTATGCACACCTGTTACAGCAGG	0
CACCCCCGAGGTTCACCTGGAGGCCAGTG	0
GCTTGAGGCAGCCCACCTGGATAAGCATA	0
CCAAAGGAGGCCTCACCTGCTAGCCCCGG	0
GTGGAGGAGACTTCACCTGGCTCAGTGCT	0
CTGCCGTCCGTCCCACCTGCTCCTCTGAT	0
gcgcagtggttcacacctgtaatcccagc	0
CCAGAAGCCCCCACACCTGCCACGCTTGG	0
CACTATTACCACACACCTGCAAGCCAGGC	0
CCGCCGGGGCCTCCACCTGCACTGACAGG	0
ACCAACACCTCCTCACCTGGTGCTGAGAA	0
GGCGATCTCGCTCCACCTGGTGGTTACAT	0
TCTCGGGTTCACGCACCTGAGGTGTGTGG	0
ggcgcTCGTTGCTTACCTGCGGGCGGCCG	0
CTGTCAATCTGCCCACCTGACCCCAATCC	0
GGGTCGGAACGCTCACCTGCGGCTCTTTG	0
GGCTGGACCCCTGCACCTGTCATGGGCTC	0
GGAGGCGGGGACCCACCTGGAAGCGCCGC	0
CGCGCGCGCCTCGCACCTGCTCGGCTAGG	0
AGAGCTGATCGTTCACCTGCCCCGGCCCG	0
cctgcctcccctccacctgccccAGTGCC	0
CGTGAACCGACTTCACCTGCAGGTGGCGC	0
GGACCGCTTCCCCCACCTGGGCACTGGGC	0
CGCCTCCCAACCTCACCTGCGCGCGGACT	0
GGCTGCTCCCACTCACCTGCAAGCCCCTG	0
ccgccgcgccctccacctgcccacggccc	0
TCCCGGGTCGCCCCACCTGGATGGAAGAG	0
CTTGCCTGCTCCCCACCTGGGATGCCCCT	0
CCCGACCTTCTCCCACCTGCCGCCATCCC	0
CCCCAGCCCCACCCACCTGCCTGTGAAAG	0
ACCGAGAACAGCACACCTGGCAGGGGCGG	0
CAGCTGTCCCCTGCACCTGTTCCTCCTCA	0
TTCCCCACCCACACACCTGAAGGCCAAGA	0
GCCGGCGGCGCCGCACCTGCCCGCCTCGG	0
TTCTGACCTCACCCACCTGCCAAAAGGCA	0
GCATCTTGGTACCCACCTGTTCTCCTAGC	0
CCCCTATCCGCTGCACCTGCCTAGCCCCC	0
CCGCCATTTTCCCCACCTGCACCGGAAAC	0
TACCCGTTCGTCGCACCTGTCCCTAGGAG	0
TGACCGTGTGCTCCACCTGCAGGCGGGAG	0
GGCCCTCCCAGCACACCTGCAATGGCTGG	0
ACAACTGACATCACACCTGGTATCAAAGT	0
CCCGCCACTCCTCCACCTGCTGGGCCTGC	0
CATAGCCCCGCCCCACCTGACACCCGGGG	0
CCCCCCAAAATCTCACCTGACGGCCGCCC	0
cTCCTCCTGCCCACACCTGCAACACACAC	0
AGGAGGGTTGCTGCACCTGCAGCACCAAC	0
TCTGGAGGGCCCACACCTGCCAGTGACCC	0
caaaatttgcccacacctgctccaggccg	0
AAGACCCTCTCCTCACCTGGTTGAGCTCG	0
GCTTCGGGCCCTGCACCTGTGACTCTCGG	0
ccctctttgcctccacctggctcctcccc	0
CTGCTGGCTGCCTCACCTGCGAGAGGTGG	0
TCCCTCTTCCTCCCACCTGGCCCCAGGAC	0
CCCAAAACGTCCTTACCTGCCCCATAGTC	0
agggccTCTTACATACCTGGCTCTAGTTA	0
CGGCGGCGACGCCCACCTGCAGAACGGGA	0
TCGGCGCCCGGCTCACCTGGGGGCCGCAG	0
TCGCCCGCCCACGCACCTGGTGCAGTAAC	0
ggcctgtgctctgcacctgtgcgtgggta	0
CAGCCCCCATCCTCACCTGCCCCGCCCAC	0
GGTGGGCTCAGCGCACCTGGGTCCACACA	0
ggttcaagcgattcacctgtctcagcctc	0
gcacggtgactcacacctgtaatcccagc	0
GCTACAGAAACTTCACCTGCACAGGTCAA	0
GCTCGTCCTCGCCCACCTGCGTCCTGGCC	0
CACCTGCTCTTCCCACCTGTTTTCCCCTC	0
CTGGCCCTGTCCTTACCTGGGGGGTTCGT	0
AGCCAATGAACTGCACCTGCCGCCGGCCT	0
CTGTGCTCTCGCATACCTGGATGTAAGCC	0
CCCGGCGCGCGCCCACCTGGCCTGCAGGA	0
gcctcagtttcctcacctgtaacatgggA	0
GGAACCACAGCTTCACCTGTGGGTAGGAG	0
CCCTATGACCCCTTACCTGTTCTGTCTTG	0
CCACCTGGCAGCTTACCTGAGATGGAGAA	0
GAGCCCGCGCGCCCACCTGGTAGCCTGAG	0
CCTGGCTCCTGCACACCTGGGCTGCTTCC	0
AGGTTTCCCAGCACACCTGTAGCTTCCTT	0
CGGCCACGCTGCGCACCTGCGGGGACAGG	0
CCCCATTAGGCCCCACCTGCAAGGCCTCG	0
CCAGGGTAGGCCCCACCTGCAGGCTGAAC	0
TGCTCTCCTCTCTCACCTGGGGGAGGAAG	0
CCGGTCACCCTCGCACCTGGGGTTTCCCT	0
CCACCCCGCCGCACACCTGCGACCTTCTG	0
CGGTGAGAAGGCCCACCTGCCCGTGGTGG	0
GACACTCAAAACACACCTGGACTTGGGAG	0
GAGAGTCACGGTTCACCTGTAGGGCCTGG	0
AGCTGAACGCTCACACCTGTGCTAAGACA	0
AAGTGGAAGCCCACACCTGAGCTCTTCTG	0
CTCTGCCTCCACCCACCTGATTGCTGGAG	0
ATTTAGGTTTTCACACCTGCTTGGTTTCA	0
CGGCTTCACCACCCACCTGGAGGGGACTA	0
GAATGGGATTCCCCACCTGGCAATGGGCC	0
CTGCCCCCACTCCCACCTGCTCTGTGGCC	0
ATGCTTATAGCCCCACCTGCTGTTGGGAG	0
AACTTCACTCTTTCACCTGTAACTCACAC	0
TTCAGGCTTCCCACACCTGGTTGGGGAGC	0
GGCTCAGTGGTCTCACCTGGGAGAGGTAT	0
CCTTCTGCTTTCACACCTGGTGTTTTTAC	0
TCAGCTGTAATTTCACCTGATACTGTCCC	0
CTTCCTAAATGCACACCTGAGCCCCTCCC	0
TCCCTGCGCCGCGCACCTGAGGCAGTCGT	0
GCCCTAGGTTCCCCACCTGGAAGTCCTAG	0
aatatgtggcacccacctgctgtaggtta	0
CTCCTGCAGAGCGCACCTGAGGGCGGGGC	0
TTGTGCAGGCTCTCACCTGACAGCAACCC	0
GCTCTCTGGGGCACACCTGCCGAAGGAAG	0
GTGGGTGTCCTCTCACCTGCTCCCAGGGC	0
AGATGCACACGCATACCtgtgtgattgtg	0
[truncated: 3,308 more rows]
