# Supplementary material for: Relationship between histone modifications and transcription factor binding is protein family specific
Source: Genome Res. 2018 Mar;28(3):321–33. doi: 10.1101/gr.220079.116 (PMC5848611; doi:10.1101/gr.220079.116)
Supplement: Supplemental Material [file supp_gr.220079.116_Supplemental_Material.zip › Supplemental_Material/ZEB1/ZEB1_pwm.txt]

MEME version 4

ALPHABET= ACGT

strands: + -

Background letter frequencies (from
A 0.25 C 0.25 G 0.25 T 0.25 

MOTIF ZEB1
letter-probability matrix: alength= 4 w= 9 nsites= 20
0.240787623066104 0.409282700421941 0.233473980309423 0.116455696202532
0 0.841350210970464 0 0.158649789029536
0.336708860759494 0.0936708860759494 0.121237693389592 0.448382559774965
0 0.891701828410689 0 0.108298171589311
1 0 0 0
0 1 0 0
0 1 0 0
0 0 0 1
0 0 1 0
