# Supplementary material for: Relationship between histone modifications and transcription factor binding is protein family specific
Source: Genome Res. 2018 Mar;28(3):321–33. doi: 10.1101/gr.220079.116 (PMC5848611; doi:10.1101/gr.220079.116)
Supplement: Supplemental Material [file supp_gr.220079.116_Supplemental_Material.zip › Supplemental_Material/ZNF143/BS.bed]

chr12	25108393	25108413	CCACCCCCATGATTCAATTA	1	-
chr2	26296447	26296467	CATTTCCCAGACTCCCTTGC	1	-
chr5	116566337	116566357	CCACCCCCATGATTCAATTA	1	+
chr10	98497194	98497214	CCACCCCCATGATCCAATCA	1	-
chr14	89730771	89730791	TCACCCCCATGATTCAATTA	1	+
chr20	52535714	52535734	CATTTCCCAGCCTCCTTTGC	1	-
chr2	86747606	86747626	CCACCCCCATGATCCAATCA	1	+
chr7	124996116	124996136	CCACCCCCATGATTCAATTA	1	-
chr10	121467161	121467181	CCACCCCCATGATTCAATTA	1	+
chr10	86704157	86704177	CATTTCCCAGAATCCCTTGC	1	-
chr10	99930334	99930354	GGCTTCCCAGAGTGCTGGGA	1	+
chr11	36355718	36355738	CATTTCCCAGCCTCCTTTGC	1	-
chr11	47976984	47977004	CATTTCCCAGACTCCCTTGC	1	-
chr11	65278515	65278535	TGTCACCCAGGCTGGAATGC	1	+
chr12	113143080	113143100	CATTTCCCAGACTCCCTTGC	1	-
chr12	121488729	121488749	CATTTCCCAGCCTCCCTTGC	1	-
chr12	98540041	98540061	CATTTCCCAGACTCCCTTGC	1	-
chr13	40894543	40894563	CATTTCCCAGCCTCCCTTGC	1	-
chr16	11060642	11060662	CCACCCCCATGATTCAATTA	1	+
chr16	48133509	48133529	CATTTCCCAGCCTCCCTTGC	1	+
chr16	54276370	54276390	CATTTCCCAGCATCCCTTGC	1	-
chr16	9147144	9147164	CATTTCCCAGCATCCCTTGC	1	-
chr16	9173073	9173093	CACTTCCCAGCCTCCCTTGC	1	-
chr17	15401666	15401686	CATTTCCCAGCCTCCCTTGC	1	-
chr18	57084250	57084270	CATTTCCCAGCCTCCCTTGC	1	-
chr18	8539112	8539132	CATTTCCCAGCCTCCCTTGC	1	+
chr19	10479286	10479306	CATTTCCCAGCCTCCCTTGC	1	+
chr19	11047410	11047430	TGTCTCCCAGGCTGGAGTGC	1	-
chr19	13800090	13800110	CATTTCCCAGTATCCCTTGC	1	+
chr19	47049973	47049993	CATTTCCCAGCCTCCCTTGA	1	-
chr19	7102377	7102397	CATGAGCCACCGTGCCTAGC	1	+
chr1	20416040	20416060	CATTTCCCAGCCTCCCTTGC	1	-
chr20	21077109	21077129	CATTTCCCAGCCTCCCTTGC	1	-
chr20	37021136	37021156	CATTTCCCAGCACCCCTTGC	1	+
chr20	49084708	49084728	CATTTCCCAGCCTCCCTTGC	1	+
chr20	49957161	49957181	CATTTCCCAGCATCCCTTGC	1	-
chr20	6024871	6024891	CACTTCCCAGCCTCCCTTGC	1	+
chr21	35434510	35434530	CATTTCCCAAGCTCCTTTGC	1	-
chr2	70704688	70704708	CATTTCCCAGCCTCCCTTGC	1	+
chr3	130313782	130313802	CCACCCCCATGATTCAATTA	1	+
chr4	37764413	37764433	CATTTCCCAGCATCCCTTGC	1	+
chr4	4118812	4118832	CATTTCCCAGCCTCACTTGC	1	+
chr5	52712385	52712405	CATTTCCCAGCCTCCCTTGC	1	-
chr6	149538931	149538951	CATTTCCCAGACTCCCTTGC	1	+
chr6	20000027	20000047	CATTTCCCAGCCTCCTTTGC	1	+
chr7	140144119	140144139	GGCCTCCCAGAGTGCTGGGA	1	-
chr7	29294444	29294464	CATTTCCCAGACTCCCTTGC	1	-
chr7	38385274	38385294	GACTCCCAAGCCTTCCTCCC	1	+
chr7	38403103	38403123	GACTCCCAAGCCTTCCTCCC	1	+
chr8	103763453	103763473	CATTTCCCAGCCTCCCTTGC	1	+
chr8	109786472	109786492	CATTTCCCAGCCTCCCTTGC	1	+
chr8	133132736	133132756	CATTTCCCAGCCTCCCTTGC	1	+
chr8	38029147	38029167	GGTCACCCAGGCTGGAGTGC	1	-
chr8	70633277	70633297	CATTTCCCAGCCTCCCTTGC	1	+
chr9	132079968	132079988	CATTTCCCAGCCTCCCTTGC	1	+
chr9	21414054	21414074	CCATCCCCACCCTGCCTCCA	1	-
chr9	23571386	23571406	CCACCCCCATGATTCAGTTA	1	-
chrX	24444583	24444603	CATTTCCCAGACTCCCTTGC	1	+
chr10	103018187	103018207	CATTTCCCAGACTCCCTTGC	1	-
chr10	81586564	81586584	GGCGGCCCAGCGTGCACTGC	1	-
chr11	116128025	116128045	CATTTCCCAGCCTCCCTTGC	1	-
chr11	69445018	69445038	CATTTCCCAGCATCCCTTGC	1	-
chr13	78003934	78003954	CTGCCCCCATGATTCAATTA	1	+
chr15	55732148	55732168	GATTTCCCAGCCTCCAGAAC	1	+
chr15	70251022	70251042	CATTTCCCAGCCTCCCTTGC	1	+
chr16	5258311	5258331	CATTTCCCAGCATCCCTTGC	1	-
chr16	78830362	78830382	CATTTCCCAGAATCCCTTGC	1	-
chr16	80858724	80858744	TTCCCTCCCTCCTTCCTTCC	1	-
chr17	72389161	72389181	CATTTCCCAGCTGCCTTTGC	1	+
chr19	14743256	14743276	CATTTCCCAGCCTCCCTTGC	1	+
chr19	2545075	2545095	TGCGTCCCATGATCCTCTGC	1	-
chr19	47942233	47942253	CATTTCCCAGCCTCCCTTGC	1	+
chr20	30592904	30592924	CATTTCCCAGCCTCCTTTGC	1	+
chr20	46020972	46020992	CATTTCCCAGCTTTCTTTGC	1	-
chr2	47615717	47615737	TGTCTCCCAGGCTGGAGTGC	1	+
chr2	74562043	74562063	CCCCTCCCCGCCTCCTCAGG	1	-
chr3	141089255	141089275	CATTTCCCAGACTCCTCTGT	1	-
chr3	141681453	141681473	GGCCTCCCAGAGTGCTGGGA	1	+
chr6	108037989	108038009	CATTTCCCAGCATCCCTTGC	1	+
chr6	32430585	32430605	TAGCTCCCACAATTCCCACG	1	+
chr10	94875792	94875812	TCCTCCCCCTCCTCCCCCTC	1	-
chr11	117097244	117097264	TGTCGCCCAGGCTGCAGTGC	1	+
chr11	70545938	70545958	CATTTCCCAGCCTCCCTTGA	1	+
chr16	84300122	84300142	CATTTCCCAGCCTCCCTTGC	1	+
chr17	39852522	39852542	TGTTTCCCAGGCTGGAGTGC	1	+
chr19	10156244	10156264	CATTTCCCAGACTCCCTTGC	1	-
chr19	17685173	17685193	TGTCACCCAGGCTGGAATGC	1	+
chr19	55708331	55708351	CAACTCCCATGAGGCCTTGG	1	+
chr19	58326375	58326395	CATTACCCAGAAAGCTCTGC	1	-
chr1	162006791	162006811	TGTCTCCCAGGCTGGAGTGC	1	-
chr1	231451698	231451718	CATGACCCCTGCTTCAGTGC	1	-
chr20	45376714	45376734	TGTCACCCAGGCTGGAATGC	1	-
chr20	9374150	9374170	GGCCTCCCAGGCTCCTCCTG	1	+
chr2	10552727	10552747	CATTTCCCAGCCTCCCTTGC	1	-
chr2	27906639	27906659	TGTCACCCAGGCTGCAGTGC	1	+
chr4	7075511	7075531	CATTTCCCAGCATCCTTTGC	1	-
chr7	38407830	38407850	GACTCCCAAGCCTTCCTCCC	1	+
chr8	104719763	104719783	TATCTTCCCCAAGTCCACCA	1	-
chr8	131433690	131433710	CATTTCCCAGACTCCCTTGC	1	+
chr9	37920555	37920575	CATTTCCCAGCCTCCCTTGC	1	+
chr17	38527736	38527756	CATTTCCCAGCATCCCTTGC	1	-
chr1	19568043	19568063	TGTCACCCAGGCTGCAGTGC	1	+
chr20	18394144	18394164	CATGAGCCACCATGCCCAGC	1	-
chr4	76769665	76769685	TGTCTCCCAGGCTGGAGTGC	1	+
chr6	52680504	52680524	CACCTCCCAGCATTTCCTGC	1	+
chr7	106239386	106239406	CATTTCCCAGCCTCCTTTGC	1	-
chr9	139383342	139383362	GGCCTCCCAAAATGCTGAGA	1	-
chr10	72288747	72288767	CATTTCCCAGCCTCCCTTGC	1	-
chr11	70496578	70496598	CTCTCTCCAGGGTGCTGAAC	1	-
chr12	124594415	124594435	CATTTCCCAGGCTCCCTTGT	1	+
chr16	87691438	87691458	CATTTCCCAGCCTCCCTTGC	1	-
chr19	17782825	17782845	CATTTCCCAGAATCCCTTGC	1	+
chr19	19250513	19250533	GGCCTCCCAGAGTGCTGAGA	1	+
chr19	5058095	5058115	CATTTCCCAGCCTCCCTTGA	1	-
chr1	20767464	20767484	CATTTCCCAGCCTCCCTTGC	1	-
chr20	43365130	43365150	CATTTCCCAGCCTCCCTTGC	1	-
chr20	47095993	47096013	CATTTCCCAGCATCCCTTGC	1	+
chr15	22462260	22462280	GAACCACCAGGGGGCACTCA	1	-
chr9	132346498	132346518	CATTTCCCAGCATCCCTTGC	1	+
chr14	107239658	107239678	GAACCACCAGGGGGCACTCA	1	-
chr19	10990006	10990026	CATTTCCCAGCATCCCTTGC	1	-
chr1	153438372	153438392	TGTTTCCCAAGCTTCCACAC	1	+
chr2	149402225	149402245	CTCCCTCCCTCCTTCCTCTC	1	-
chr11	75156602	75156622	CTCCCTCCCTCCTTCCCTCC	1	-
chr17	2286158	2286178	TGTCTCCCAGGCTGGAGTGC	1	+
chr21	34144522	34144542	CCTCTCCCCTCCTCCTCCTC	1	-
chr19	40502943	40502963	CATTTCCCAGAAGCCCCTTG	1	+
chr9	140188840	140188860	CATTTCCCAGCCTCCCTTGC	1	+
chr22	18942073	18942093	TCTGTCCCTGCAGGCCCAGC	1	-
chr2	88991165	88991185	CCCGCCCCCGGCTCCCCCGG	1	-
chr1	11969083	11969103	CACTTCCCAGCCTCCCTTGC	1	-
chr19	2819816	2819836	CAAGTCCCAGCAGGCCCCGC	1	-
