# Supplementary material for: Relationship between histone modifications and transcription factor binding is protein family specific
Source: Genome Res. 2018 Mar;28(3):321–33. doi: 10.1101/gr.220079.116 (PMC5848611; doi:10.1101/gr.220079.116)
Supplement: Supplemental Material [file supp_gr.220079.116_Supplemental_Material.zip › Supplemental_Material/ZNF143/non-BS.bed]

chr1	198881123	198881143	CTGCCCCCATGATTCAATTA	1	+
chr1	93817244	93817264	GGCCTCCCAGAGTGCTGGGA	1	+
chr13	31122315	31122335	CCACCCCCATGATTCAATTA	1	-
chr14	34927641	34927661	GGCCTCCCAGAGTGCTGGGA	1	+
chr14	91973627	91973647	TGTCTCCCAGGCTGGAGTGC	1	-
chr16	18931375	18931395	TGTCTCCCAGGCTGGAGTGC	1	-
chr18	56320680	56320700	CTGCCCCCATGATTCAATTA	1	+
chr18	67607262	67607282	CCACCCCCATGATTCAGTTA	1	-
chr3	47812075	47812095	TGTTGCCCAGGCTGCAGTGC	1	-
chr4	77977777	77977797	TGTCGCCCAGGCTGCAGTGC	1	+
chr6	99390304	99390324	CCACCCCCATGATCCAATCA	1	-
chr1	12132005	12132025	GGCCTCCCAGAGTGCTGGGA	1	+
chr1	151141365	151141385	GGCCTCCCAGAGTGCTGGGA	1	+
chr1	85437463	85437483	CATGAGCCACCATGCCCAGC	1	-
chr1	90975826	90975846	CTGCCCCCATGATTCAATTA	1	-
chr10	92765284	92765304	TCACCCCCATGATTCAATTA	1	+
chr12	92466970	92466990	CTGCCCCCATGATTCAATTA	1	+
chr14	102194458	102194478	CCACCCCCATGATTCAATTA	1	-
chr14	70240903	70240923	GGTCACCCAGGCTGGAGTGC	1	+
chr15	93172976	93172996	TAGCTCCCACAATTCCCACG	1	+
chr17	15905527	15905547	TGTTGCCCAGGCTGCAGTGC	1	+
chr17	18753564	18753584	CATGAGCCACCATGCCCAGC	1	+
chr17	5167823	5167843	TGTCACCCAGGCTGGAATGC	1	-
chr18	22537710	22537730	CCACCCCCATGATTCAATTA	1	+
chr18	43773599	43773619	TGTCACCCAGGCTGCAGTGC	1	+
chr2	216426170	216426190	CCACCCCCATGATTCAATTA	1	-
chr21	47069192	47069212	CTGCCCCCATGATTCAATTA	1	+
chr3	57581421	57581441	GGCTTCCCAGAGTGCTGGGA	1	-
chr4	113556033	113556053	GGCCTCCCAGAGTGCTGGGA	1	-
chr4	39033251	39033271	GGCCTCCCAAAATGCTGAGA	1	-
chr4	53646950	53646970	CATTTCCCAGCCTCCTTTGC	1	+
chr6	137955423	137955443	TGTCACCCAGGCTGGAATGC	1	+
chr6	90477988	90478008	CCACCCCCATGATTCAATTA	1	-
chr7	38393958	38393978	GACTCCCAAGCCTTCCTCCC	1	+
chr7	56166212	56166232	TGTTGCCCAGGCTGCAGTGC	1	+
chr1	117100574	117100594	CATGAGCCACCATGCCCAGC	1	+
chr1	119890768	119890788	CAACTCCCATGAGGCCTTGG	1	+
chr1	207092903	207092923	TGTCACCCAGGCTGGAATGC	1	-
chr1	27653914	27653934	TGTCACCCAGGCTGGAATGC	1	+
chr10	49492242	49492262	CACTTCCCAGCCTCCCTTGC	1	+
chr10	71754250	71754270	CATTTCCCAGCTGCCTTTGC	1	-
chr10	77325795	77325815	TGTCACCCAGGCTGCAGTGC	1	-
chr10	80059787	80059807	CTCCCTCCCTCCTTCCTCTC	1	+
chr10	972722	972742	GGCCTCCCAGAGTGCTGGGA	1	-
chr11	109890526	109890546	CCACCCCCATGATTCAATTA	1	-
chr11	63437540	63437560	GGTCACCCAGGCTGGAGTGC	1	-
chr11	77726145	77726165	CTGCCCCCATGATTCAATTA	1	-
chr12	108963944	108963964	TGTCTCCCAGGCTGGAGTGC	1	-
chr16	15021980	15022000	CCTCTCCCCTCCTCCTCCTC	1	+
chr16	15657634	15657654	CCACCCCCATGATCCAATCA	1	+
chr16	22222377	22222397	CATTTCCCAGCATCCCTTGC	1	-
chr16	87197439	87197459	CATTTCCCAGAATCCCTTGC	1	+
chr17	29285391	29285411	TGTCACCCAGGCTGGAATGC	1	-
chr17	41689116	41689136	CATTTCCCAGCCTCCTTTGC	1	+
chr17	63462867	63462887	TCACCCCCATGATTCAATTA	1	+
chr18	12876178	12876198	CATGAGCCACCATGCCCAGC	1	-
chr19	13783506	13783526	CATTTCCCAGCCTCCTTTGC	1	+
chr2	172013375	172013395	TGTCACCCAGGCTGGAATGC	1	+
chr2	203097216	203097236	GGCCTCCCAGAGTGCTGGGA	1	-
chr2	7239901	7239921	CCACCCCCATGATCCAATCA	1	-
chr20	46018937	46018957	CATTTCCCAGCTTTCTTTGC	1	-
chr20	46173102	46173122	TGTCACCCAGGCTGGAATGC	1	+
chr3	125476104	125476124	CATTTCCCAGCCTCACTTGC	1	-
chr3	159721520	159721540	CATGACCCCTGCTTCAGTGC	1	+
chr3	196024013	196024033	TGTCTCCCAGGCTGGAGTGC	1	-
chr4	83285164	83285184	TGTCTCCCAGGCTGGAGTGC	1	+
chr5	169829699	169829719	CATTTCCCAGACTCCCTTGC	1	-
chr5	88552126	88552146	CATTTCCCAGCATCCTTTGC	1	-
chr6	109165591	109165611	CATTTCCCAGAAGCCCCTTG	1	-
chr6	52769581	52769601	CACCTCCCAGCATTTCCTGC	1	+
chr6	83909462	83909482	CCACCCCCATGATTCAATTA	1	+
chr7	128365812	128365832	CATTTCCCAGCCTCCCTTGC	1	-
chr7	38389599	38389619	GACTCCCAAGCCTTCCTCCC	1	+
chr7	5722073	5722093	TGTTGCCCAGGCTGCAGTGC	1	+
chr7	68959136	68959156	GGCCTCCCAGAGTGCTGGGA	1	-
chr7	92722295	92722315	TATCTTCCCCAAGTCCACCA	1	-
chr8	103950267	103950287	CATGAGCCACCGTGCCTAGC	1	-
chr8	29127058	29127078	TGTCTCCCAGGCTGGAGTGC	1	-
chr8	79674696	79674716	CCCCTCCCCGCCTCCTCAGG	1	+
chr9	110705385	110705405	CATTTCCCAGCATCCCTTGC	1	-
chrX	18701260	18701280	TAGCTCCCACAATTCCCACG	1	-
chr1	228097660	228097680	TTCCCTCCCTCCTTCCTTCC	1	-
chr1	247611541	247611561	CAACTCCCAGAGTGCTCCGC	1	-
chr10	89102606	89102626	GGCGGCCCAGCGTGCACTGC	1	-
chr10	93556207	93556227	CCATCCCCACCCTGCCTCCA	1	+
chr11	68742283	68742303	CATTTCCCAGACTCCTCTGT	1	+
chr14	39584695	39584715	TGTTGCCCAGGCTGCAGTGC	1	+
chr16	85043684	85043704	TGTTGCCCAGGCTGCAGTGC	1	+
chr19	3473208	3473228	TGTTTCCCAGGCTGGAGTGC	1	-
chr19	5717760	5717780	TGTTGCCCAGGCTGCAGTGC	1	+
chr20	17441049	17441069	CATTTCCCAGCCTCCCTTGA	1	-
chr22	43123845	43123865	TGTCGCCCAGGCTGCAGTGC	1	+
chr5	137576737	137576757	CATTTCCCAGGCTCCCTTGT	1	-
chr5	74359307	74359327	GATTTCCCAGCCTCCAGAAC	1	-
chr5	94344695	94344715	GGTCACCCAGGCTGGAGTGC	1	-
chr1	153377405	153377425	TGTTTCCCAAGCTTCCACAC	1	-
chr1	17488007	17488027	CATTTCCCAGTATCCCTTGC	1	-
chr11	126182077	126182097	GGCCTCCCAGAGTGCTGAGA	1	+
chr11	697062	697082	TGTTGCCCAGGCTGCAGTGC	1	-
chr12	124725169	124725189	CATTTCCCAGCACCCCTTGC	1	+
chr13	108869830	108869850	TGTTTCCCAGGCTGGAGTGC	1	-
chr14	104158143	104158163	TGTCTCCCAGGCTGGAGTGC	1	+
chr14	107148105	107148125	GAACCACCAGGGGGCACTCA	1	-
chr19	2817366	2817386	CAAGTCCCAGCAGGCCCCGC	1	-
chr19	7770223	7770243	TGTCTCCCAGGCTGGAGTGC	1	+
chr2	130986902	130986922	CCGGCCCCAGAATGCCGCGC	1	-
chr3	9694881	9694901	TGTCGCCCAGGCTGCAGTGC	1	-
chr22	43115423	43115443	TGTCACCCAGGCTGGAATGC	1	-
chr3	107843795	107843815	CTGCCCCCATGATTCAATTA	1	-
chr9	138031451	138031471	CATTTCCCAGCCTCCCTTGC	1	-
chr10	27444968	27444988	TGTTTCCCAGGCTGGAGTGC	1	+
chr11	46615350	46615370	GGCCTCCCAGGCTCCTCCTG	1	+
chr19	2561149	2561169	TGCGTCCCATGATCCTCTGC	1	-
chr19	952190	952210	GGCCTCCCAGAGTGCTGGGA	1	-
chr4	38869378	38869398	CGCGTCCCCGCCGGCCCTGC	1	+
chr4	88343464	88343484	TGTCGCCCAGGCTGCAGTGC	1	-
chrX	129086642	129086662	GCCCTCCCCTCCTCCCTCCC	1	+
chr22	29853939	29853959	CATTTCCCAAGCTCCTTTGC	1	+
chr11	62649991	62650011	TGTCACCCAGGCTGCAGTGC	1	+
chr11	72388003	72388023	CTCTCTCCAGGGTGCTGAAC	1	+
chr3	130466456	130466476	TGTCACCCAGGCTGGAATGC	1	+
chr3	38040639	38040659	CCCGCCCCCTCCGGCCCCGC	1	-
chr7	852321	852341	TGTCACCCAGGCTGGAATGC	1	-
chr15	78292587	78292607	CCCCTCCCACACTGCTGGGC	1	-
chr19	10612268	10612288	TGTCACCCAGGCTGGAATGC	1	-
chr22	45081880	45081900	GGCCTCCCAGAGTGCTGGGA	1	-
chr12	68042419	68042439	CCCGCCCCCGGCTCCCCCGG	1	-
chr19	18527868	18527888	CTCCCTCCCTCCTTCCCTCC	1	+
chr19	41305585	41305605	CCTCTCCCCGAGGGCCCCTC	1	+
chr19	58428053	58428073	CATTACCCAGAAAGCTCTGC	1	-
chr1	109235185	109235205	TTCCCTCCCTCCTTCCTTCC	1	+
chr22	20273443	20273463	TCTGTCCCTGCAGGCCCAGC	1	+
