# Supplementary material for: Relationship between histone modifications and transcription factor binding is protein family specific
Source: Genome Res. 2018 Mar;28(3):321–33. doi: 10.1101/gr.220079.116 (PMC5848611; doi:10.1101/gr.220079.116)
Supplement: Supplemental Material [file supp_gr.220079.116_Supplemental_Material.zip › Supplemental_Material/ZNF143/ZNF143.00000000001]

0	1	0.00401622	0.00283262	0.00892503	0.01953	0.0129774	0.00892566	0.0377701	0.00918565	0.0110871	0.0446782
0	1	0.112494	0.0350336	0.00714003	0.0587668	0.0325223	0.0847141	0.360805	0.0375534	0.0199256	0.0110924
0	1	0.00468746	0.00852811	0.00772155	0.0222112	0.0328476	0.0165941	0.00524747	0.00940228	0.0104437	0.0536055
0	1	0.0241774	0.0206464	0.00593654	0.0263138	0.0271583	0.0182437	0.126664	0.00760434	0.0160089	0.0113871
0	1	0.118501	0.0338968	0.00785881	0.0567577	0.0431832	0.11953	0.338093	0.0605306	0.0385752	0.0124416
0	1	0.0346	0.0172667	0.00535501	0.0228167	0.0291225	0.0234308	0.137608	0.0156171	0.0276257	0.0105616
0	1	0.0860355	0.233041	0.0076407	0.0164757	0.0558239	0.0773216	0.103837	0.0845298	0.00526301	0.0450272
0	1	0.053903	0.101499	0.00888461	0.0405872	0.0610297	0.0349861	0.132429	0.0310544	0.00957932	0.0661257
0	1	0.0126226	0.00778206	0.00298848	0.0594908	0.0103994	0.00253929	0.0786466	0.0101521	0.0276441	0.00781252
0	1	0.00769965	0.00339761	0.00527417	0.050411	0.00362403	0.00931763	0.0224101	0.0106967	0.017703	0.00594293
0	1	0.0137267	0.010512	0.0114046	0.0239941	0.0180514	0.00738175	0.0701357	0.0045704	0.0079178	0.0495296
0	1	0.138163	0.16187	0.00772155	0.0687694	0.118615	0.0745985	0.384546	0.084944	0.0246535	0.0142712
0	1	0.0189739	0.00990652	0.00593654	0.0509001	0.0229625	0.0195636	0.0282203	0.00863353	0.0129631	0.00177445
0	1	0.177711	0.292607	0.00411112	0.0426057	0.0851838	0.0995575	0.238445	0.101269	0.0243447	0.0113376
0	1	0.00569151	0.031279	0.00797183	0.00458145	0.0234705	0.0136332	0.00127578	0.0129722	0.0101156	0.0105087
0	1	0.0927074	0.308078	0.00387711	0.0174924	0.156269	0.0540786	0.037056	0.0513732	0.0056627	0.0754295
0	1	0.00769965	0.00849021	0.00473306	0.0156625	0.0132198	0.0161248	0.0118068	0.00399666	0.00738273	0.055901
0	1	0.00669557	0.008347	0.0136378	0.0061086	0.00923698	0.00503951	0.0045374	0.00532889	0.0125428	0.0147851
0	1	0.018747	0.00863338	0.00593654	0.074648	0.0237267	0.0137803	0.048227	0.0156366	0.0231273	0.0108941
0	1	0.0301245	0.0411931	0.0124546	0.0552566	0.0465363	0.0300339	0.0546369	0.0121942	0.0191847	0.0872867
0	1	0.119747	0.0190961	0.0106292	0.049188	0.0487859	0.075693	0.128015	0.0196678	0.0147372	0.0567047
0	1	0.0378296	0.0608636	0.00593654	0.0186931	0.077023	0.0143965	0.012589	0.0260885	0.012493	0.0101578
0	1	0.00100406	0.00467076	0.00772155	0.014888	0.0129774	0.00541056	0.008473	0.0087713	0.0177202	0.0091517
0	1	0.0246274	0.0138691	0.0181245	0.00453762	0.0222562	0.0125516	0.00365748	0.00799332	0.011258	0.00990411
0	1	0.0458928	0.0628443	0.00465222	0.0170778	0.0583779	0.0201678	0.0934857	0.0178926	0.0292926	0.00603514
0	1	0.00640065	0.00523574	0.0212179	0.00791488	0.00826271	0.0103708	0.00067398	0.00838231	0.00792104	0.0327003
0	1	0.00200811	0.00325444	0.0195138	0.00606478	0.00511954	0.0115631	0.0116139	0.00649583	0.0174267	0.0379745
0	1	0.171375	0.125646	0.00873108	0.0317542	0.0271218	0.225517	0.387384	0.200306	0.0416013	0.00963127
0	1	0.0822609	0.0402609	0.00714003	0.0130077	0.0482616	0.0539688	0.114524	0.0357338	0.00688014	0.00924283
0	1	0.152108	0.337465	0.00701873	0.00726897	0.0152078	0.228014	0.232405	0.274639	0.00370438	0.00977616
0	1	0.0133968	0.0039626	0.0195946	0.00337726	0.0091755	0.0068166	0.00582513	0.00954927	0.0103202	0.0312353
0	1	0.0525689	0.0499664	0.00524194	0.0165639	0.107922	0.0174425	0.0104588	0.0201486	0.00383108	0.0416341
0	1	0.00200811	0.0104715	0.00469264	0.0562214	0.00719912	0.00505904	0.00510572	0.00455091	0.011802	0.0148129
0	1	0.0947128	0.0898492	0.00298848	0.027188	0.0693005	0.0538967	0.0899743	0.0434945	0.015698	0.00851867
0	1	0.00736403	0.0118878	0.00531459	0.0295998	0.0128904	0.00576207	0.00747943	0.0110467	0.0126013	0.00572848
0	1	0.239963	0.919346	0.00950656	0.0514275	0.147425	0.106915	0.52229	0.257789	0.00590098	0.019944
0	1	0.0217592	0.0433168	0.00499956	0.00498919	0.058527	0.0216956	0.00468177	0.0137873	0.011061	0.032932
0	1	0.268819	0.312624	0.0101689	0.032114	0.0397509	0.271782	0.48878	0.301427	0.0324771	0.0101381
0	1	0.0352487	0.0140123	0.00356302	0.0521719	0.0470849	0.0261459	0.106952	0.037534	0.0313896	0.00504518
0	1	0.0533094	0.180621	0.00830308	0.0215266	0.12724	0.0379618	0.0306862	0.0321089	0.0115377	0.143752
0	1	0.00769965	0.00325444	0.0129553	0.00337726	0.00603233	0.00871206	0.0025883	0.00190595	0.00492182	0.0202791
0	1	0.020758	0.0427122	0.0113238	0.0109692	0.0506354	0.0144741	0.00584926	0.0159866	0.0098176	0.0342862
0	1	0.033145	0.0274519	0.00691224	0.0104519	0.0441552	0.0159783	0.00155525	0.0190206	0.0115377	0.0361141
0	1	0.0957147	0.0191125	0.00768113	0.0584482	0.0512493	0.0461731	0.310623	0.0228325	0.0567611	0.0142399
0	1	0.0190855	0.0148636	0.0141992	0.0124963	0.0238549	0.0121496	0.00457349	0.0100333	0.0049543	0.0885307
0	1	0.146377	0.143116	0.00531459	0.0167986	0.0361574	0.17603	0.196665	0.125385	0.0204281	0.00499406
0	1	0.0264494	0.00948468	0.0132139	0.00735664	0.0555703	0.0130089	0.00783512	0.0186316	0.0138146	0.0116584
0	1	0.147534	0.602124	0.0136581	0.0451686	0.166498	0.0601336	0.0536598	0.15713	0.00910274	0.0180421
0	1	0.00401622	0.0267667	0.0118327	0.0163659	0.00197637	0.00210907	0.00521137	0.00287514	0.021762	0.00787469
0	1	0.0140624	0.0059439	0.0106777	0.0128193	0.0223037	0.0128234	0.0111328	0.0121002	0.0055539	0.0425564
0	1	0.122476	0.0404731	0.0166465	0.0664565	0.0785792	0.0632672	0.290825	0.023369	0.0433388	0.0604502
0	1	0.00301216	0.00212446	0.0118731	0.00759192	0.00745312	0.00351512	0.00134796	0.00349966	0.0117576	0.00645112
0	1	0.0941034	0.0395867	0.0168162	0.00911908	0.119265	0.0259696	0.00925524	0.0433895	0.0187081	0.0192183
0	1	0.00658401	0.00721706	0.0285197	0.00879612	0.0108979	0.015097	0.00326162	0.00266444	0.0206783	0.0447611
0	1	0.0123304	0.00679522	0.0179309	0.00967736	0.0189337	0.0105758	0.0039356	0.00723484	0.00909952	0.0477919
0	1	0.0609143	0.0448727	0.00597697	0.029024	0.0622219	0.0288103	0.271108	0.0240384	0.0278617	0.0249952
0	1	0.00885326	0.00778206	0.0100477	0.00900198	0.00628634	0.0154999	0.00326162	0.00645687	0.0125428	0.0598833
0	1	0.186546	0.132401	0.00531459	0.0219344	0.0343435	0.203349	0.5179	0.116155	0.0358824	0.0197943
0	1	0.0338191	0.014951	0.00651807	0.0328804	0.0217892	0.0103974	0.0972457	0.00925746	0.0233276	0.0157799
0	1	0.00989731	0.00339761	0.0165658	0.00875527	0.0138902	0.00714141	0.00359959	0.00686534	0.0115636	0.0400715
0	1	0.0344847	0.0431668	0.00469264	0.00911908	0.0566722	0.0214286	0.0142501	0.0217435	0.00688014	0.0193544
0	1	0.036568	0.0392038	0.00181144	0.0389065	0.064315	0.0216239	0.235546	0.0230243	0.042966	0.0210735
0	1	0.00502308	0	0.00415153	0.00245221	0.00065879	0.0045444	0.00131187	0.00532889	0.00465634	0.00678614
0	1	0.025107	0.0125588	0.00371539	0.00976501	0.0518366	0.0155488	0.010619	0.0211357	0.0127811	0.00528313
0	1	0.0341463	0.0397692	0.00950656	0.024242	0.0602509	0.0160766	0.0177643	0.0311705	0.0127551	0.0103882
0	1	0.0954997	0.0155128	0.00505613	0.066473	0.0502812	0.0517834	0.279544	0.0301063	0.0518653	0.013467
0	1	0.0053559	0.00424892	0.0134964	0.0107339	0.0090042	0.00971778	0.00386342	0.0091408	0.0192805	0.0396179
0	1	0.0137267	0.0109348	0.00834351	0.0196988	0.0171843	0.0084363	0.00663152	0.0159866	0.00886448	0.0656598
0	1	0.00100406	0.00325444	0.0391348	0.00655499	0.00785792	0.00727218	0.00194976	0.00684585	0.0197902	0.026197
0	1	0.00569151	0.00481392	0.0136819	0.00666687	0.0100883	0.00947424	0.00131187	0.0147571	0.0152421	0.0124283
0	1	0.0375024	0.0288759	0.00473306	0.0222458	0.0358947	0.0242717	0.0196058	0.0217872	0.00762102	0.0137963
0	1	0.00985802	0.00849021	0.024889	0.0102794	0.00719912	0.0103231	0.00375906	0.0132222	0.0130725	0.0204153
0	1	0.201464	0.272162	0.00830308	0.0090823	0.0484644	0.159674	0.115285	0.184366	0.00907673	0.01201
0	1	0.0989031	0.127873	0.0065585	0.0522175	0.162158	0.0241365	0.146676	0.0534882	0.0233778	0.0170567
0	1	0.0371641	0.0147204	0.00352959	0.00756885	0.0379426	0.0176688	0.00388179	0.0125637	0.0112019	0.00503108
0	1	0.00602527	0.00268946	0.0296018	0.0139796	0.0101915	0.00787111	0.00655933	0.00647635	0.0187081	0.033254
0	1	0.0693408	0.0375092	0.00469264	0.0128424	0.12777	0.0274623	0.01354	0.0259055	0.00886448	0.0205496
0	1	0.0102329	0.00849021	0.0125759	0.00926216	0.0118129	0.00937539	0.00723331	0.00645687	0.0147655	0.00974179
0	1	0.010603	0.0158111	0.00950656	0.0239361	0.00826271	0.0152082	0.0134784	0.0125637	0.0173896	0.0582045
0	1	0.00837086	0.00268946	0.0121315	0.00606478	0.00511954	0.00657188	0.00194976	0.00190595	0.00957932	0.0192953
0	1	0.0234345	0.0217943	0.0176238	0.0137443	0.0292013	0.0167196	0.00578769	0.0141002	0.0137863	0.0338546
0	1	0.00803524	0.020107	0.0272353	0.00518354	0.0112961	0.0077448	0.00262374	0.00801281	0.0162732	0.010765
0	1	0.0157348	0.00877652	0.0130564	0.00856082	0.0101981	0.0108211	0.00850909	0.0118247	0.00795029	0.0273555
0	1	0.111061	0.280214	0.00473306	0.00273134	0.00894687	0.234669	0.102298	0.293289	0.0137307	0.00767452
0	1	0.211029	0.0575404	0.0165253	0.00555784	0.0735453	0.119515	0.0225668	0.0286573	0.0153568	0.00769908
0	1	0.0050203	0.00467076	0.006672	0.00301047	0.00771372	0.0117688	0.00262374	0.00647635	0.0157186	0.00962758
0	1	0.175397	0.184166	0.0063968	0.0133776	0.0370592	0.211683	0.118698	0.154327	0.00449432	0.0304644
0	1	0.170716	0.0887196	0.00942568	0.0228635	0.0461992	0.181311	0.249069	0.157446	0.0244861	0.0108453
0	1	0.00334778	0.00268946	0.0118731	0.00421466	0.00882052	0.00576207	0.00663152	0.00266444	0.0225717	0.00436473
0	1	0.147113	0.0637991	0.00348916	0.049216	0.053496	0.107502	0.333924	0.102401	0.0403364	0.0051853
0	1	0.0107146	0.00665206	0.0122769	0.00753021	0.0149816	0.0156354	0.00198585	0.00875181	0.0145271	0.0240431
0	1	0.0409236	0.0171236	0.014902	0.00458145	0.0573061	0.0135264	0.00258764	0.0129332	0.00836189	0.00672516
0	1	0.0814653	0.00141631	0.0528632	0.00606478	0.072093	0.0346439	0.00631595	0.0180709	0.017703	0.0139128
0	1	0.0475737	0.00863338	0.0100881	0.00791488	0.0484572	0.0168364	0.00496201	0.0136917	0.0056627	0.0150349
0	1	0.0408531	0.0634705	0.00826266	0.0222024	0.0647058	0.0239152	0.025816	0.0155977	0.0208668	0.0412412
0	1	0.00703119	0.00283262	0.0260661	0.00666687	0.0119379	0.0141226	0.00228642	0.0114357	0.0292666	0.0225938
0	1	0.0257783	0.00630096	0.0100212	0.00984211	0.0277806	0.0188302	0.00569679	0.00952978	0.0120662	0.0386498
0	1	0.0880228	0.100512	0.00820821	0.052854	0.158025	0.052733	0.0473008	0.0329182	0.0388936	0.0164448
0	1	0.162467	0.231146	0.00589612	0.0175403	0.0670915	0.17665	0.114448	0.254625	0.0116872	0.0118306
0	1	0.0127227	0.00452759	0.0121669	0.00967736	0.00851671	0.0145918	0.00457349	0.00571787	0.0181511	0.0310214
0	1	0.156759	0.223584	0.00473306	0.01311	0.0379442	0.185939	0.144483	0.251416	0.012181	0.00654079
0	1	0.0791294	0.132846	0.00583954	0.0314535	0.108585	0.0403345	0.0451692	0.0564729	0.0167238	0.00467072
0	1	0.0314697	0.0130178	0.0119135	0.0115713	0.0793822	0.0174768	0.0110967	0.0186706	0.0196873	0.0165746
0	1	0.00468746	0.00721706	0.00535501	0.0144271	0.0145491	0.00836055	0.00794341	0.00721537	0.0145012	0.0160422
0	1	0.157261	0.480622	0.00888461	0.0103671	0.219915	0.0528846	0.0461617	0.139119	0.00738273	0.0244465
0	1	0.0493253	0.0326936	0.0142801	0.00185012	0.014041	0.053923	0.0252451	0.045276	0.012337	0.0108104
0	1	0.147276	0.0940081	0.00205961	0.0438167	0.130884	0.0831722	0.0503848	0.0472209	0.0421075	0.0191108
0	1	0.203838	0.0997016	0.0342549	0.0170778	0.0714575	0.215151	0.167925	0.15305	0.0263031	0.0150676
0	1	0.293342	1.05705	0.0124546	0.0118358	0.0680517	0.23915	0.127116	0.494992	0.011828	0.017423
0	1	0.00468746	0.00452759	0.0154431	0.00851698	0.00314317	0.0104696	0.00387808	0.00762383	0.0226247	0.0196801
0	1	0.157936	0.62468	0.00830308	0.0106901	0.0249425	0.299972	0.202581	0.503719	0.0214889	0.0125394
0	1	0.260059	0.299122	0.00768113	0.0154272	0.0455935	0.313673	0.346531	0.322149	0.0214073	0.0158458
0	1	0.112479	0.204817	0.00597697	0.0197682	0.0995653	0.0531036	0.0547972	0.147457	0.0166534	0.00975305
0	1	0.21344	0.503512	0.0119135	0.0216592	0.148005	0.0980923	0.169556	0.247185	0.011061	0.011175
0	1	0.219859	0.0482593	0.0237057	0.00546268	0.0498859	0.14566	0.0348186	0.114999	0.00722677	0.00999409
0	1	0.180859	0.332582	0.00651807	0.0107324	0.0388074	0.284838	0.115226	0.371386	0.00762102	0.0149092
0	1	0.0867124	0.0159935	0.0249094	0.00490442	0.0305692	0.0493161	0.00595754	0.0460021	0.0186821	0.0138718
0	1	0.0170773	0.00481392	0.00477349	0.00666687	0.0120646	0.00481435	0.00524747	0.0117858	0.0108488	0.00674395
0	1	0.204747	0.416473	0.0112511	0.0740837	0.0643793	0.207763	0.444875	0.468455	0.0210986	0.0140506
0	1	0.00669557	0.000708155	0.0696594	0.0036564	0.0157398	0.00646509	0.00464567	0.0152477	0.0382008	0.00941588
0	1	0.136821	0.101275	0.0141992	0.00470641	0.0218514	0.161031	0.0458667	0.131204	0.013548	0.00789238
0	1	0.166704	0.120227	0.0106292	0.0203914	0.069348	0.0773288	0.0179543	0.0916865	0.00836189	0.010826
0	1	0.167946	0.0579803	0.0130836	0.00916292	0.0772191	0.100531	0.0163803	0.0777405	0.0162212	0.00892843
0	1	0.0184142	0.0119949	0.00593654	0.0576817	0.0311777	0.0130681	0.0271279	0.0148586	0.0303226	0.00612296
0	1	0.20317	0.410142	0.0107505	0.0130546	0.0418633	0.251993	0.380164	0.402089	0.0213813	0.00966332
0	1	0.137592	0.0624421	0.00793535	0.0129813	0.154952	0.0544527	0.00781235	0.0360656	0.0103462	0.0172347
0	1	0.170741	0.237333	0.0140717	0.00273134	0.0308652	0.225583	0.135131	0.275123	0.00860885	0.00691572
0	1	0.253041	0.129305	0.0139528	0.00261747	0.120769	0.10324	0.0221934	0.123263	0.00777653	0.00735415
0	1	0.113204	0.232326	0.00407069	0.00972118	0.0258037	0.177921	0.27584	0.244126	0.0305361	0.00457808
0	1	0.149425	0.199411	0.00411112	0.00638774	0.0221529	0.218294	0.12001	0.286566	0.00812358	0.0241364
0	1	0.17509	0.579918	0.0171877	0.00943682	0.015235	0.403579	0.462191	0.634822	0.027044	0.0126187
0	1	0.00234373	0.00268946	0.0176487	0.00152715	0.0100883	0.00451165	0.00524747	0.00569839	0.0260388	0.00647925
1	1	0.0280114	0.0699181	0.00946614	0.0118504	0.0553048	0.0201842	0.0177763	0.0111424	0.00886448	0.02681
1	1	0.0133912	0.0160012	0.00294806	0.0244344	0.0219478	0.00868098	0.207127	0.0102883	0.0204867	0.0235744
1	1	0.012168	0.00268946	0.0108788	0.00453762	0.00684194	0.00892566	0.00191366	0.00838231	0.00984364	0.0151183
1	1	0.075083	0.0432542	0.0090946	0.0139796	0.0513924	0.0490369	0.0256356	0.0389116	0.00818858	0.0105742
1	1	0.0157348	0.0403341	0.00535501	0.0384579	0.0468936	0.0095219	0.0676158	0.0235225	0.022863	0.013191
1	1	0.0273134	0.0497922	0.00888461	0.0155506	0.0675222	0.0187233	0.0265729	0.0242037	0.00860017	0.0323518
1	1	0.00286472	0.00467076	0.00372317	0.0302201	0.00314317	0.00711868	0.00914697	0.00532889	0.00711842	0.0658948
1	1	0.0077024	0.0121741	0.00589612	0.00152715	0.0149539	0.0103909	0.00336989	0.000758485	0.0098176	0.00798957
1	1	0.0458684	0.14447	0.0119942	0.0164757	0.144904	0.0443623	0.0187592	0.0306173	0.00984364	0.179646
1	1	0.00669557	0.0039626	0.0118327	0.00513972	0.00800872	0.00797793	0.0039356	0.0117674	0.0100234	0.00902702
1	1	0.0150664	0.00608707	0.0143954	0.0416259	0.0302534	0.0105764	0.048145	0.0136669	0.0483732	0.0117291
1	1	0.00837086	0.00268946	0.0178229	0.00735664	0.0146999	0.0127062	0.00457349	0.00634886	0.0139985	0.0301702
1	1	0.0418522	0.0200993	0.00531459	0.00864445	0.0473386	0.0180203	0.00776293	0.0155977	0.00936707	0.00779768
1	1	0.0147308	0.0159935	0.00236654	0.00916292	0.0238893	0.0112208	0.0172675	0.0155977	0.00836189	0.00448245
1	1	0.00286542	0.00750337	0.0178902	0.00578564	0.00288916	0.00811584	0.00131187	0.00723484	0.0155936	0.00634955
1	1	0.0110502	0.00283262	0.0177693	0.00972118	0.00902471	0.00889697	0.00446522	0.0091408	0.0204021	0.0100621
1	1	0.0204223	0.00707729	0.0170261	0.00823785	0.00927872	0.0137906	0.00460958	0.00991874	0.0120662	0.0242507
1	1	0.00937492	0.00721706	0.0195542	0.00883995	0.00800872	0.00566325	0.00390016	0.00723484	0.016962	0.0149297
1	1	0.0976863	0.354606	0.0160651	0.0584237	0.125609	0.0475645	0.0846853	0.0703742	0.0195345	0.0407432
1	1	0.0110474	0.00608707	0.0111218	0.00883995	0.0109118	0.00941509	0.0039356	0.00980956	0.0133665	0.0230679
1	1	0.00837086	0.00268946	0.0101768	0.00736296	0.00562754	0.00835079	0.00427123	0.00684585	0.0188738	0.0136791
1	1	0.0154021	0.00410576	0.00950656	0.0109911	0.0157063	0.0161248	0.00457349	0.0106578	0.00630936	0.00674395
1	1	0.0190826	0.0452989	0.00473306	0.0127316	0.0339081	0.0148543	0.00723331	0.00799332	0.0029635	0.0399636
1	1	0.00736681	0.000708155	0.0154027	0.0173131	0.00877071	0.016347	0.00258764	0.00684585	0.0145763	0.0230668
1	1	0.00301216	0.00339761	0.0152814	0.00606478	0.0133822	0.00999117	0.00326162	0.00470814	0.0140246	0.00809646
1	1	0.0077024	0.00325444	0.0237462	0.00606478	0.00957371	0.00456965	0.00521137	0.00836284	0.0167238	0.0114768
1	1	0.0157377	0.00902265	0.00298848	0.0819968	0.0296727	0.013693	0.0257773	0.00789929	0.0325489	0.0284891
1	1	0.0334807	0.0140319	0.00415153	0.00763575	0.0106073	0.0118756	0.0116985	0.0129527	0.0240123	0.00953566
1	1	0.00393349	0.0039626	0.00407769	0.00453762	0.00405596	0.00812501	0.00194976	0.00342293	0.011061	0.0213566
1	1	0.00736403	0	0.0118327	0.00486058	0.00877071	0.00725907	0.00588536	0.0110662	0.0150297	0.0227921
1	1	0.0147308	0.00764655	0.00593654	0.00729466	0.0314317	0.00776432	0.00929135	0.02328	0.0100819	0.00415613
1	1	0.00669557	0.00410576	0.0179874	0.00583581	0.0232726	0.0068166	0.00322553	0.00876156	0.016764	0.0310731
1	1	0.0220948	0.00212446	0.0567696	0.00550651	0.015057	0.0111629	0.00386342	0.0114162	0.0304104	0.0174104
1	1	0.00569151	0.00735476	0.0206769	0.0109254	0.0107471	0.00917034	0.00386342	0.0080441	0.0216196	0.0108745
1	1	0.00703119	0.00905516	0.0118731	0.0103671	0.0152078	0.00811584	0.0078712	0.00916026	0.0130454	0.0220171
1	1	0.0133902	0.00339761	0.0247961	0.00819402	0.0228109	0.0111726	0.00198585	0.00647635	0.025806	0.020859
1	1	0.0100434	0.00679522	0.00411112	0.0155944	0.00654693	0.00611358	0.00397169	0.00381191	0.0120402	0.00902702
1	1	0.00502308	0.00481392	0.0124546	0.00791488	0.00669112	0.0136344	0.010531	0.0103078	0.00931505	0.0312
1	1	0.0053559	0.00750337	0.0419877	0.00731279	0.00889751	0.0136332	0.00194976	0.0113974	0.0166978	0.0177787
1	1	0.0197567	0.00736021	0.015128	0.00550651	0.0163987	0.0131749	0.00262374	0.0148586	0.0112993	0.0204998
1	1	0.00694568	0.00650891	0.0147807	0.0104969	0.00734992	0.0141226	0.00602711	0.00824831	0.017703	0.0102839
1	1	0.00100406	0.0019813	0.0100477	0.00643272	0.00339716	0.0031636	0	0.00190595	0.010678	0.00542545
1	1	0.0053559	0.00141631	0.00290763	0.00823785	0.0091755	0.00446284	0.00421507	0.0049399	0.0105639	0.0148434
1	1	0.0557164	0.0376524	0.00778617	0.00574181	0.103988	0.0276444	0.0144666	0.0148392	0.0103462	0.0253452
1	1	0.0194182	0.00141631	0.0141427	0.0118504	0.00770714	0.00762762	0.00521137	0.0155426	0.0139985	0.0473468
1	1	0.010379	0.00325444	0.00942568	0.00425849	0.00588155	0.00933576	0.00131187	0.0118052	0.0155419	0.00602919
1	1	0.0053559	0.00279328	0.0155481	0.0061086	0.00628634	0.00105454	0.00400778	0.00266444	0.0219037	0.0139822
1	1	0.0961304	0.108773	0.00589612	0.0208321	0.106719	0.0607029	0.0574803	0.0595869	0.00836189	0.0140037
1	1	0.204028	0.160817	0.00732575	0.0243468	0.106644	0.0929323	0.07958	0.0677195	0.0142629	0.0213282
1	1	0.0126111	0.00665206	0.00415153	0.00486058	0.022588	0.0124925	0.00655933	0.00988956	0.0129251	0.0184055
1	1	0.00267935	0.00636794	0.0141992	0.00185012	0.00669112	0.00851962	0.00521137	0.00941526	0.021143	0.00635253
1	1	0.0120543	0.00423657	0.0140258	0.00911908	0.0091755	0.012492	0.00521137	0.0118247	0.0129165	0.0188299
1	1	0.0565795	0.0238497	0.00892503	0.0601633	0.0342915	0.0396936	0.0771594	0.0412357	0.0267087	0.0078933
1	1	0.0113831	0.0121206	0.0101285	0.0269639	0.0134188	0.0157733	0.0294459	0.00647635	0.0105845	0.0420762
1	1	0.00870646	0.00470527	0.0226236	0.00791488	0.0197976	0.00930824	0.00652325	0.0119451	0.0184438	0.0140564
1	1	0.0104347	0.00268946	0.0276148	0.0115713	0.0168826	0.00966835	0.00971465	0.011687	0.0243881	0.00887853
1	1	0.00636276	0.00665206	0.00240696	0.0067107	0.0123187	0.00751963	0.00577708	0.00686534	0.0122785	0.0206967
1	1	0.0150664	0.00283262	0.0106229	0.0122172	0.0145491	0.0114173	0.00397169	0.00571787	0.00739464	0.0251733
1	1	0.00970775	0.00268946	0.00884418	0.00939822	0.00628634	0.0105764	0.00262374	0.00571787	0.0125428	0.0276385
1	1	0.107806	0.271239	0.0101931	0.00490442	0.00441158	0.250783	0.145222	0.281146	0.0115377	0.00715398
1	1	0.00836807	0.000708155	0.038287	0.00729607	0.00958032	0.00918015	0.0045374	0.00495938	0.0113396	0.0173452
1	1	0.00401902	0.00339761	0.0232132	0.0121295	0.00968351	0.0108602	0.00464567	0.00875181	0.0184438	0.0531694
1	1	0.192429	0.305398	0.00236654	0.0121734	0.0803786	0.0768873	0.0193852	0.0905925	0.00934105	0.0200843
1	1	0.00803524	0.0039626	0.0124142	0.00458145	0.0133412	0.00481435	0.00464567	0.00645687	0.0133953	0.00763505
1	1	0.0140624	0.00467076	0.0273955	0.00613077	0.0214697	0.012334	0.00592145	0.00954927	0.0226247	0.0242852
1	1	0.00334778	0.00467076	0.00598492	0.00546268	0.0149539	0.0031636	0.00258764	0.00647635	0.00320179	0.0119327
1	1	0.00837086	0.00537891	0.0108297	0.0120009	0.00577833	0.0109279	0.0072694	0.0129722	0.0159492	0.0216159
1	1	0.00334778	0.00962784	0.0123738	0.00767959	0.0110055	0.0098734	0.00588536	0.00722185	0.00590098	0.0109157
1	1	0.00732751	0.00665206	0.0376951	0.00703366	0.0182163	0.0072267	0.00329771	0.0144891	0.0244943	0.0250896
1	1	0.0140624	0.00268946	0.00531459	0.00634391	0.0105729	0.00738175	0.00262374	0.00633861	0.011061	0.0266257
1	1	0.0937998	0.0808509	0.00815951	0.0100003	0.133447	0.0504383	0.0330724	0.0414172	0.0115518	0.0053174
1	1	0.00635998	0.0039626	0.0239125	0.00550651	0.0194585	0.0113105	0.00464567	0.016003	0.0236039	0.00854919
1	1	0.00669557	0.00523745	0.0185224	0.00939822	0.00537354	0.0097373	0.00336989	0.0110078	0.0132837	0.0102504
1	1	0.09809	0.130226	0.0118731	0.0377082	0.124785	0.0613669	0.0376228	0.044887	0.00762102	0.0816063
1	1	0.0203107	0.00877652	0.0143007	0.00851698	0.0340668	0.0143672	0.00911089	0.0090722	0.0218578	0.00831822
1	1	0.00795251	0.0144341	0.0110005	0.0145379	0.00892152	0.00906357	0.00663152	0.0148782	0.0245831	0.00750487
1	1	0.0965083	0.180211	0.0100072	0.0236056	0.0852462	0.0802383	0.0852172	0.0543461	0.00943204	0.0444964
1	1	0.00502308	0.010336	0.0053418	0.0506719	0.00879562	0.0100113	0.00742823	0.00951031	0.0170206	0.0124466
1	1	0.0274536	0.00467076	0.0202166	0.00490442	0.0220453	0.0167211	0.00531965	0.0049399	0.011061	0.0324764
1	1	0.0616054	0.0372306	0.0222437	0.0089028	0.0398474	0.049598	0.0131187	0.0293673	0.00848537	0.0190016
1	1	0.0351503	0.0356787	0.0250554	0.00944204	0.0633891	0.0214854	0.00858129	0.0255164	0.0233396	0.0211523
1	1	0.0174101	0.00962784	0.00896543	0.0583401	0.018605	0.0141622	0.0138903	0.0184404	0.0351936	0.00769908
1	1	0.00837086	0.0059439	0.022026	0.00634391	0.00628634	0.0091516	0.00255156	0.00532889	0.0186821	0.00923615
1	1	0.0087037	0.00650891	0.0267346	0.00791488	0.0157158	0.0134006	0.0039356	0.00801281	0.0208873	0.0171265
1	1	0.0151046	0.00736021	0.00888461	0.0204551	0.0192659	0.0112309	0.0137927	0.015037	0.0326808	0.00518828
1	1	0.00234373	0.000708155	0.0113848	0.00486058	0.00532328	0.00859428	0.0045374	0.0087713	0.018903	0.0228519
1	1	0.00636276	0.00919837	0.00593654	0.0313366	0.0190098	0.00586888	0.0119151	0.0133222	0.0220214	0.00528688
1	1	0.00703119	0.00810288	0.0131574	0.00458145	0.0103423	0.00906357	0.00389952	0.00989928	0.0179412	0.0141997
1	1	0.176104	0.177308	0.0107435	0.0114542	0.0205813	0.23593	0.150961	0.240947	0.011061	0.0113004
1	1	0.0150664	0.00537891	0.0263226	0.00895382	0.0162238	0.0116126	0.00322553	0.0106578	0.0234596	0.00938389
1	1	0.0147336	0.00537891	0.0201438	0.00763575	0.0175414	0.00505845	0.00329771	0.0118911	0.0263291	0.0148285
1	1	0.00626937	0.00141631	0.0308764	0.00504975	0.00719912	0.0157049	0.00404062	0.00760434	0.0172264	0.00779173
1	1	0.0395049	0.00537891	0.00876333	0.00458145	0.0427344	0.0119733	0.00521137	0.0125832	0.0120662	0.00969213
1	1	0.019474	0.0230751	0.012495	0.0146256	0.0378124	0.0154023	0.0197862	0.0192394	0.0211377	0.0381196
1	1	0.00722642	0.0168449	0.000581525	0.0608477	0.0118107	0.00666953	0.0130465	0.0137112	0.0170916	0.00551162
1	1	0.00569151	0.00515706	0.0268559	0.00333343	0.00813021	0.00881886	0.00599362	0.010593	0.0213401	0.0120033
1	1	0.111487	0.13854	0.00776198	0.0164757	0.162022	0.0558637	0.0550574	0.0440103	0.0225988	0.0201571
1	1	0.010379	0.00196709	0.0221711	0.00644829	0.00714642	0.00885889	0.00131187	0.0129527	0.0248213	0.0127247
1	1	0.0117187	0.00863338	0.0139893	0.0068024	0.0254469	0.00889897	0.0104588	0.0182816	0.0291203	0.0500266
1	1	0.0160705	0.0113228	0.00867082	0.0160628	0.0167795	0.00906357	0.00790729	0.0114681	0.0153487	0.00770206
1	1	0.0264523	0.0138691	0.0065585	0.00486058	0.0327493	0.00657188	0.00528356	0.00948764	0.00860017	0.0349089
1	1	0.0087037	0.0154285	0.00527425	0.0933043	0.0170334	0.00881886	0.0145027	0.016481	0.0302458	0.0087958
1	1	0.136274	0.181328	0.00822299	0.0157859	0.0785075	0.0657646	0.0161329	0.0841536	0.00714442	0.00683788
1	1	0.0302147	0.00268946	0.00701873	0.00819402	0.0332256	0.0206676	0.00907074	0.0160061	0.0124573	0.00760645
1	1	0.0130583	0.00254629	0.0199419	0.0140235	0.0208354	0.00386662	0.00719722	0.0125832	0.0127811	0.0121421
1	1	0.0706419	0.0107578	0.0133774	0.0036564	0.040087	0.0484734	0.00524747	0.0144697	0.00613926	0.0408224
1	1	0.00691685	0.00339761	0.0164608	0.00698983	0.0115091	0.0104696	0.00716113	0.00483837	0.0435815	0.0087961
1	1	0.00334778	0.00806836	0.00594467	0.0370663	0.00694513	0.00871206	0.0127616	0.0049399	0.0240599	0.00891907
1	1	0.0036834	0.0059439	0.0118327	0.00361256	0.0117631	0.00906357	0.00524747	0.00571787	0.0344007	0.0157884
1	1	0.0117187	0.00566525	0.0200953	0.0056028	0.0157568	0.0107137	0.00389952	0.0058248	0.0120662	0.0445781
1	1	0.00703119	0.0059439	0.0192505	0.00750375	0.0111519	0.0117688	0.00450131	0.00723484	0.0318145	0.0160482
1	1	0.00837086	0.00467076	0.0096681	0.00920674	0.0121417	0.0070613	0.00386342	0.00532889	0.0204021	0.0235166
1	1	0.0260625	0.0113228	0.0129164	0.0137005	0.0251132	0.0163263	0.011205	0.0143487	0.0172264	0.0136452
1	1	0.00502308	0.0039626	0.00539544	0.0494709	0.0094295	0.00800904	0.0178155	0.0046979	0.0280762	0.0219631
1	1	0.0077024	0.00346834	0.0195301	0.00513972	0.00720132	0.00776432	0.00460958	0.0087713	0.0155063	0.0223885
1	1	0.0385038	0.0113228	0.0127563	0.0119381	0.0296061	0.0321429	0.0104228	0.00723484	0.00902885	0.0670284
1	1	0.0174101	0.012031	0.0195495	0.0140235	0.0323445	0.0137027	0.00588536	0.0171731	0.0194554	0.0481681
1	1	0.0417406	0.0872134	0.00874466	0.00486058	0.0384801	0.0250816	0.00333381	0.0254969	0.0188944	0.0163203
1	1	0.0870489	0.0553213	0.00651807	0.011336	0.108255	0.0370531	0.0172997	0.0311759	0.0108228	0.0287019
1	1	0.0217592	0.0149663	0.0142771	0.00676209	0.0335866	0.0209696	0.0109885	0.0207224	0.0176769	0.022167
1	1	0.295549	0.336027	0.01071	0.0423637	0.109814	0.15645	0.547495	0.191112	0.0260507	0.0159689
1	1	0.0133912	0.00467076	0.0383885	0.00768593	0.0165508	0.00664023	0.00457349	0.0123109	0.0267046	0.0171876
1	1	0.222942	0.198298	0.0147403	0.00477696	0.0271385	0.272788	0.0517617	0.195076	0.0141925	0.0138904
1	1	0.0157348	0.00905516	0.0118731	0.0106024	0.0165784	0.00846734	0.00829777	0.00647635	0.0313993	0.00622341
1	1	0.0190826	0.0135008	0.0126323	0.026872	0.0176922	0.00855461	0.0135693	0.0323623	0.0376252	0.00976934
1	1	0.174168	0.287813	0.00651807	0.00823785	0.0168826	0.242354	0.115955	0.300457	0.00820915	0.00548472
1	1	0.296982	0.443796	0.0141992	0.0148868	0.0431782	0.376563	0.227365	0.476478	0.0108228	0.0154546
1	1	0.0722549	0.00806836	0.0339959	0.00606478	0.039239	0.0343514	0.00776293	0.0175426	0.016962	0.056917
1	1	0.00100406	0.00339761	0.0131442	0.00333343	0.00684415	0.00470754	0.00258764	0.0129527	0.0316755	0.00457697
1	1	0.260879	0.226646	0.00830308	0.00612533	0.0378725	0.369344	0.216337	0.332751	0.015268	0.0149776
1	1	0.163106	0.602915	0.00588204	0.00393552	0.0290506	0.123519	0.0100215	0.365669	0.0108228	0.00649194
1	1	0.141286	0.0137259	0.00527417	0.00453762	0.0280345	0.121665	0.0290776	0.0837646	0.0110871	0.0140587
