# Supplementary material for: Relationship between histone modifications and transcription factor binding is protein family specific
Source: Genome Res. 2018 Mar;28(3):321–33. doi: 10.1101/gr.220079.116 (PMC5848611; doi:10.1101/gr.220079.116)
Supplement: Supplemental Material [file supp_gr.220079.116_Supplemental_Material.zip › Supplemental_Material/ZNF143/ZNF143.txt]

gtggagaaagctgcccccatgattcaattatctcccatca	0
cccgtgccttggcctcccagagtgctgggattacaggcat	0
atgagggtaaccacccccatgattcaattacctcccactg	0
tgcccaccgcggcctcccagagtgctgggattacaggtgt	0
gttttgctcttgtctcccaggctggagtgcaatggcacca	0
agttttactctgtctcccaggctggagtgcagtggcacga	0
tgggaaagacctgcccccatgattcaattacctcccactg	0
atgggggaaaccacccccatgattcagttatctccacctg	0
agtcttgctgtgttgcccaggctgcagtgcagtggtgcaa	0
agtcttggcctgtcgcccaggctgcagtgcagtggcacga	0
ccatgagaaaccacccccatgatccaatcaccttccaggc	0
cacccattttggcctcccagagtgctgggactataggcat	0
cacctgcctcggcctcccagagtgctgggattactggtgt	0
ggattacgggcatgagccaccatgcccagccTCTGCTGAC	0
tgggaaaaacctgcccccatgattcaattaccttccactg	0
acgagaaaactcacccccatgattcaattacctcccacct	0
atgagggaaactgcccccatgattcaattatctcccacca	0
atgggggtaaccacccccatgattcaattacctcccaccg	0
agtcttgcttggtcacccaggctggagtgcagtggtggtg	0
tattgaactgtagctcccacaattcccacgtgttgtggga	0
agcctcactctgttgcccaggctgcagtgcagtggcacaa	0
ggattacaggcatgagccaccatgcccagccATGTGTGAA	0
agtctcactctgtcacccaggctggaatgcagtggtgaga	0
cgtggggaaaccacccccatgattcaattacctcccattg	0
agtcttgctctgtcacccaggctgcagtgcagtggtgcag	0
atgggggaaaccacccccatgattcaattatctccacctg	0
tgggaaagacctgcccccatgattcaattacctgcttact	0
cacccacccaggcttcccagagtgctgggattacaggcgt	0
cacccgccatggcctcccagagtgctgggattacaggcgt	0
cacccacctcggcctcccaaaatgctgagattacaggctt	0
tcagggactacatttcccagcctcctttgcattcagatca	0
agtctcactttgtcacccaggctggaatgcagtgactcga	0
tgggaaagacccacccccatgattcaattacctcccacct	0
TGTCTAAGAGGACTCCCAAGCCTTCCTCCCTCCCAGAAGG	0
ggtcttgctctgttgcccaggctgcagtgcagtggcgcaa	0
agattacaagcatgagccaccatgcccagccAATGCCATA	0
atggaggagtcaactcccatgaggccttggtcacccaggg	0
atctcactcctgtcacccaggctggaatgcagtggtgtga	0
agtcttgctctgtcacccaggctggaatgcagtggcgtga	0
atccagaccacacttcccagcctcccttgcagctaggtgg	0
ttaaagactacatttcccagctgcctttgcagctggctgt	0
gatctcactctgtcacccaggctgcagtgcagtggcatga	0
ctctctttccctccctccctccttcctctctgtgtctgtc	0
catctgccttggcctcccagagtgctgggattacaggcgt	0
catgggggaaccacccccatgattcaattacctcctgctg	0
gttttgctctggtcacccaggctggagtgcaatggcgcga	0
cgggaaagacctgcccccatgattcaattacctcccacaa	0
agtcttgctctgtctcccaggctggagtgcactggtgtga	0
tcctctctcccctctcccctcctcctcctctcATGTGAAG	0
agggagacgtccacccccatgatccaatcacctcccccca	0
tggccacggacatttcccagcatcccttgcagctaggtaa	0
ctggaaactacatttcccagaatcccttgccattcagatg	0
agtctcgctctgtcacccaggctggaatgcaatggcgcaa	0
ctaggggccacatttcccagcctcctttgcagctagatgt	0
atggggggaatcacccccatgattcaattatctccctgtg	0
agattacaggcatgagccaccatgcccagccCTTAACCAG	0
cctaggttgacatttcccagcctcctttgcagtcagatgg	0
tatctcactctgtcacccaggctggaatgcaatgacgcta	0
cacctgcctcggcctcccagagtgctgggattacaggtgt	0
ataggggaaaccacccccatgatccaatcacctcccacca	0
ttaagtattacatttcccagctttctttgcagctaggcgt	0
agggtctcactgtcacccaggctggaatgcagttgtgctg	0
agaaagactacatttcccagcctcacttgcagttagtttg	0
CAGTGGCCCCCATGACCCCTGCTTCAGTGCCACAGAAGGC	0
ggtcctgctgtgtctcccaggctggagtgcagtggtgcta	0
ggtctcactctgtctcccaggctggagtgcactggctcca	0
TCAGGggctacatttcccagactcccttgcagctgggcag	0
aggaaaactacatttcccagcatcctttgcagttaaggtt	0
AGAaggaaaacatttcccagaagccccttggtcactttgt	0
GTCCCACAGACACCTCCCAGCATTTCCTGCTCAAACACTG	0
atggggtaaaccacccccatgattcaattatctccacctg	0
atggggaatgcatttcccagcctcccttgcagctgagtga	0
TGTCTTAGGGGACTCCCAAGCCTTCCTCCCAGAAGGGGTG	0
agtctcactctgttgcccaggctgcagtgcagtggcgcgg	0
cccctgcctcggcctcccagagtgctgggattatgggcat	0
aattctcctttatcttccccaagtccaccaagattgtgta	0
aaagtgcatgcatgagccaccgtgcctagccagagactct	0
agtcttgctctgtctcccaggctggagtgcaacagtgcaa	0
GTCCAGCCCTCCCCTCCCCGCCTCCTCAGGGCAGTccgcc	0
aagaagactacatttcccagcatcccttgcaattgagctc	0
tcttgaattgtagctcccacaattcccacgtgtcgtggga	0
CTTGcctgccttccctccctccttccttcctcctccctcc	0
aGAGGGACCACAACTCCCAGAGTGCTCCGCGTCCTCGCCG	0
ACCGCTCCGGGGCGGCCCAGCGTGCACTGCGCCGGCCAGT	0
cactccccgcccatccccaccctgcctccatcccccgccc	0
agctggactacatttcccagactcctctgtggtatgggtc	0
gtttcactcttgttgcccaggctgcagtgcagtggtgcga	0
gatctcactctgttgcccaggctgcagtgctgtggcatga	0
ggtctcactctgtttcccaggctggagtgcaggggGCAGG	0
ggcctcattctgttgcccaggctgcagtgcagtggtgaca	0
tataaaattacatttcccagcctcccttgaagtgtggcgg	0
agtctcgctctgtcgcccaggctgcagtgcagtgatgtaa	0
aggcaggctgcatttcccaggctcccttgtcagctggctt	0
tgagaccacggatttcccagcctccagaacaagaaaacca	0
tcAGAGACAGGgtcacccaggctggagtgcagtgatatga	0
ATTGGTTTTCTGTTTCCCAAGCTTCCACACGGTGGCGCCA	0
ctaaagacttcatttcccagtatcccttgcagctggtgtg	0
cacctgcctcggcctcccagagtgctgagagtacaggcgt	0
atttcgctcttgttgcccaggctgcagtgcaatggtgcga	0
caacagactacatttcccagcaccccttgcctctaggcag	0
gtttcgctcttgtttcccaggctggagtgcaatggcaaga	0
ggtcttgctctgtctcccaggctggagtgcagtggtgcag	0
GGGGCACTTGGAACCACCAGGGGGCACTCAGGACAGCAGG	0
CTGTGAACTACAAGTCCCAGCAGGCCCCGCAGCGCGGCGC	0
ggtctcgctctgtctcccaggctggagtgcagtggtgcga	0
CGCCCCACTTCCGGCCCCAGAATGCCGCGCGGCTACGCAC	0
agtctcgctctgtcgcccaggctgcagtgcagtggggcaa	0
ggtctccctctgtcacccaggctggaatgctgtggcagct	0
gtgaaggtaactgcccccatgattcaattacctcccccgg	0
ataaagactacatttcccagcctcccttgcagcagtaggt	0
agtcttgctctgtttcccaggctggagtgcagtggcgcaa	0
TGCCGGGCTGGGCCTCCCAGGCTCCTCCTGGGCCTACCTG	0
CAAGAGACTCTGCGTCCCATGATCCTCTGCCCTGCTGAGG	0
ctccctcctcggcctcccagagtgctgggattctgggcat	0
gccctccggccgcgtccccgccggcccTGCAGACGTGGCG	0
agtctggctctgtcgcccaggctgcagtgcaggggcgcga	0
GAGCCGGGCCGCCCTCCCCTCCTCCCTCCCGCTCTCCTTT	0
cttcaaactacatttcccaagctcctttgcaaaccggcgt	0
gtctcactcttgtcacccaggctgcagtgcagtggaacga	0
GGCCACAGGCCTCTCTCCAGGGTGCTGAACCCTGCGAGCC	0
agtctggctctgtcacccaggctggaatgcagtggtgcca	0
cagaccaggccccgccccctccggccccgccccgcccGCT	0
agccttgctctgtcacccaggctggaatgcagtggcacag	0
GCCAACCTGGCCCCTCCCACACTGCTGGGCCTTGCATGGT	0
agtcttgttctgtcacccaggctggaatgcagtggtgcga	0
tgcctgccttggcctcccagagtgctgggattacagacgt	0
cgccgcaggccccgcccccggctcccccggccgcggccac	0
GCGCCTCAGcctccctccctccttccctccctccctccgc	0
CGCCGCGGACCCTCTCCCCGAGGGCCCCTCCCGTCGGTCA	0
TGGGGAACTACATTACCCAGAAAGCTCTGCGTTAAACGAC	0
ccccccctccttccctccctccttccttccGCCGCAACAT	0
GCCGGCCGCCTCTGTCCCTGCAGGCCCAGCCATCTACCTG	0
atgggggaaaccacccccatgattcaattatctcccactg	1
ctacaaactacatttcccagactcccttgcaagctgagtt	1
atggggaaaaccacccccatgattcaattatttttcacct	1
atgggggaaaccacccccatgatccaatcacctcccacca	1
catggggaaatcacccccatgattcaattatctcccatgg	1
attaaaactacatttcccagcctcctttgcaactaggggt	1
ccattagaaaccacccccatgatccaatcacctcccacca	1
atgagggaaaccacccccatgattcaattacctcccactg	1
tatggggaaaccacccccatgattcaattatctcccactg	1
cctcaaaccacatttcccagaatcccttgcaactgtcttt	1
ctcccacctcggcttcccagagtgctgggattgcctgcgt	1
ataaagactacatttcccagcctcctttgcagtaggtgtg	1
agctagactacatttcccagactcccttgcagatagatgc	1
agtctcactctgtcacccaggctggaatgcagcggtgcca	1
ataaagactacatttcccagactcccttgcagccaagtat	1
ctaaagactacatttcccagcctcccttgcagctgggtgt	1
ctacaaactacatttcccagactcccttgcaactaggctt	1
agttagactacatttcccagcctcccttgcagttaggtgt	1
atgggggaaaccacccccatgattcaattatctccacctg	1
agctggactacatttcccagcctcccttgcgttaggtgag	1
agctagactacatttcccagcatcccttgcagttaggggg	1
ggctggactacatttcccagcatcccttgctgttgagggt	1
ttaaggactacacttcccagcctcccttgcagctaaggga	1
agctagactacatttcccagcctcccttgctgggaccaca	1
ataaagactacatttcccagcctcccttgcaactagagat	1
taaaagactacatttcccagcctcccttgcaggaagatat	1
aggaggactacatttcccagcctcccttgcagctaggatg	1
agtcttgctctgtctcccaggctggagtgcaatggcacca	1
GTGCTGCctacatttcccagtatcccttgcgctttgatta	1
ctggggactacatttcccagcctcccttgaggttggctgc	1
ggattataggcatgagccaccgtgcctagccTCCCTGGCC	1
gactagactacatttcccagcctcccttgcgagtaggtgt	1
agctgaactacatttcccagcctcccttgcagcgacacga	1
ggttgaactacatttcccagcaccccttgcaattaattgt	1
gtaaagactacatttcccagcctcccttgcagcaagaagc	1
CCaaagactacatttcccagcatcccttgcaggaaggcat	1
agccagactacacttcccagcctcccttgcaggtaggtgt	1
ccacagactacatttcccaagctcctttgcagctggctgt	1
atagagactacatttcccagcctcccttgcagttaggtgt	1
atgggggaaaccacccccatgattcaattatttccacctg	1
ccagaaactacatttcccagcatcccttgcagcttggtat	1
agaaagactacatttcccagcctcacttgcagttagtttg	1
gggcacactacatttcccagcctcccttgcagttgcatgt	1
ataaagactgcatttcccagactcccttgctactagatac	1
agttatactacatttcccagcctcctttgcgattgcatgg	1
cgcccgcctcggcctcccagagtgctgggattacaggtgt	1
ctaaaaactacatttcccagactcccttgcacaacaagtc	1
TGTCTTAGGGGACTCCCAAGCCTTCCTCCCAGAAGGGGTG	1
TGTCTAAGAGGACTCCCAAGCCTTCCTCCCTCCCAGAAGG	1
ctaaagactacatttcccagcctcccttgcagctaggcat	1
tgctggactacatttcccagcctcccttgcagctggatgt	1
atgaagactacatttcccagcctcccttgcagattgcccc	1
ACGcgctctcggtcacccaggctggagtgcagtggcacaa	1
gaatagactacatttcccagcctcccttgcaactaggtgt	1
agctggactgcatttcccagcctcccttgcagctgggagt	1
tcttgaattgccatccccaccctgcctccatccctagcag	1
tatggggaaaccacccccatgattcagttatctcccacct	1
agaaaaactacatttcccagactcccttgcagctgtgtaa	1
tttaggactacatttcccagactcccttgcagctaggtgt	1
ATCGCTCCGGGGCGGCCCAGCGTGCACTGCGCCGGCCAGT	1
atcaggactgcatttcccagcctcccttgctagtgcagcc	1
ctaaagactacatttcccagcatcccttgcagcaggggat	1
tgggaaagacctgcccccatgattcaattacctcccactg	1
cctgatcttggatttcccagcctccagaactataagaaat	1
ctggaaactacatttcccagcctcccttgcagccacaaga	1
agaaagactacatttcccagcatcccttgcagttagttta	1
caccagactacatttcccagaatcccttgcagttggttgt	1
TGCTTCTCTcttccctccctccttccttcctccttctctt	1
gcagagactacatttcccagctgcctttgcaactgggtgt	1
gtagagactacatttcccagcctcccttgcagctgggtgt	1
CAAGAGACTCTGCGTCCCATGATCCTCTGCTGTGCTGAGG	1
agctgaactacatttcccagcctcccttgcagctgggcgt	1
taaaagactacatttcccagcctcctttgcagctaggctc	1
ttaaataatacatttcccagctttctttgcaactaggcgt	1
ttttcactcttgtctcccaggctggagtgcaatggcatga	1
ACTGCTCATCCCCCTCCCCGCCTCCTCAGGATACACATGT	1
CCAAGgactacatttcccagactcctctgtggttagctgt	1
actagcctccggcctcccagagtgctgggattacaggtgt	1
atgaaaaccacatttcccagcatcccttgcagcaagtggc	1
tcttgaattgtagctcccacaattcccacgtgttgtggga	1
ctccccctcctcctccccctcctccccctcctcctcctcc	1
agtctggctctgtcgcccaggctgcagtgctgtggcactt	1
CCCaggactacatttcccagcctcccttgaacccagatgt	1
ataaagactacatttcccagcctcccttgcaactaggtgt	1
agtctcactctgtttcccaggctggagtgcagtggggtct	1
ctgaaaactacatttcccagactcccttgctgctagggtt	1
tgtctcactttgtcacccaggctggaatgcagtggcgcat	1
TTTTAAACTACAACTCCCATGAGGCCTTGGGCTCCTCCAT	1
TGGGAAACTACATTACCCAGAAAGCTCTGCGTCAAATGAC	1
agtctcgctctgtctcccaggctggagtgcagtggtgcga	1
CAGTGGCCCCCATGACCCCTGCTTCAGTGCCACGGAAGGC	1
ATGCAGgccctgtcacccaggctggaatgcagtggtacaa	1
ATCACTCCCAGGCCTCCCAGGCTCCTCCTGGACTGGGAAG	1
agccggactacatttcccagcctcccttgcagctaggtgg	1
agtctcacactgtcacccaggctgcagtgcagtggccatc	1
ataaaaactacatttcccagcatcctttgcagccaggtgt	1
TGTCTTAGGGGACTCCCAAGCCTTCCTCCCAGAAGCGGTG	1
ctgggaaccttatcttccccaagtccaccagggctggatc	1
ggctagactacatttcccagactcccttgcagctgggtgt	1
ccagggactacatttcccagcctcccttgcaggcagttag	1
ataaagactacatttcccagcatcccttgcggataggtgt	1
cgtctcactctgtcacccaggctgcagtgcagtggtgcga	1
agattacaggcatgagccaccatgcccagccGTTCATGGC	1
agtcttgctctgtctcccaggctggagtgcaatggcgcaa	1
GTCCCACAGACACCTCCCAGCATTTCCTGCTCAAACACTG	1
attaagactacatttcccagcctcctttgcagctagAGCA	1
ctcccactttggcctcccaaaatgctgagacgacagatgg	1
ctgaagactacatttcccagcctcccttgcaactcattgt	1
GTGGCATGGTCTCTCTCCAGGGTGCTGAACCACTCCAGGG	1
agtgaaactacatttcccaggctcccttgtgcctaggggt	1
ctaaggactacatttcccagcctcccttgcagctaggtgt	1
cctaggactacatttcccagaatcccttgcagcaaggtgt	1
cgcccacgtcggcctcccagagtgctgagattacaggcgt	1
ggtcagactacatttcccagcctcccttgatgcaaggtgt	1
ctcaagactacatttcccagcctcccttgcagccagtctg	1
agatagactacatttcccagcctcccttgcagttgggtgt	1
atgaagactacatttcccagcatcccttgcagcaaacaga	1
GGGGTGCTCAGAACCACCAGGGGGCACTCAGAACAATTGG	1
cccaaaactacatttcccagcatcccttgctgctagatgt	1
GGTCTGCTCAGAACCACCAGGGGGCACTCAGGAACCACCA	1
ttgaaaactacatttcccagcatcccttgcagctggcagt	1
ATAGGTTTTCTGTTTCCCAAGCTTCCACACGGTGGCGCCA	1
cgccctctccctccctccctccttcctctcccttcccctc	1
CGGGGGTGTCCTCCCTCCCTCCTTCCCTCCGACCATCCCT	1
agtctcgctctgtctcccaggctggagtgcagtggcgcaa	1
CTCTCTCTGGCCTCTCCCCTCCTCCTCCTCCCTCATCTGT	1
CTGTGGACTACATTTCCCAGAAGCCCCTTGGGCAGTGTTG	1
ttaaagactacatttcccagcctcccttgcagtgaggtgg	1
GCCGGCCGCCTCTGTCCCTGCAGGCCCAGCCATCTACCTG	1
CCGCTGAAGTCCCGCCCCCGGCTCCCCCGGAAATCTGGTC	1
ggcatgactgcacttcccagcctcccttgcggctgagacg	1
CTGCGAACTACAAGTCCCAGCAGGCCCCGCAGCGCGGCGC	1
