# Supplementary material for: Relationship between histone modifications and transcription factor binding is protein family specific
Source: Genome Res. 2018 Mar;28(3):321–33. doi: 10.1101/gr.220079.116 (PMC5848611; doi:10.1101/gr.220079.116)
Supplement: Supplemental Material [file supp_gr.220079.116_Supplemental_Material.zip › Supplemental_Material/ZNF143/ZNF143_pwm.txt]

MEME version 4

ALPHABET= ACGT

strands: + -

Background letter frequencies (from
A 0.25 C 0.25 G 0.25 T 0.25 

MOTIF ZNF143
letter-probability matrix: alength= 4 w= 20 nsites= 20
0 0.3 0.4 0.3
0.6 0.2 0.1 0.1
0.2 0.3 0.1 0.4
0 0.3 0.2 0.5
0.2 0.1 0 0.7
0.1 0.7 0 0.2
0 1 0 0
0 1 0 0
0.9 0.1 0 0
0 0.1 0.4 0.5
0.4 0.4 0.2 0
0.6 0.2 0.2 0
0 0 0.1 0.9
0 0.1 0.6 0.3
0 1 0 0
0.4 0.5 0 0.1
0.3 0.1 0.1 0.5
0.2 0.3 0 0.5
0.1 0.1 0.7 0.1
0.3 0.6 0.1 0
